# Supplementary material for: RANK signaling in osteoclast precursors results in a more permissive epigenetic landscape and sexually divergent patterns of gene expression
Source: PeerJ. 2023 Feb 9;11:e14814. doi: 10.7717/peerj.14814 (PMC9922499; doi:10.7717/peerj.14814)
Supplement: Supplemental Information 8 — Fold differences in gene expression with gene symbols, names, and statistics. Negative (−) values indicate greater expression in macrophages; positive values indicate greater expression in osteoclasts. [file peerj-11-14814-s008.csv]

	baseMean	log2FoldChange	lfcSE	stat	pvalue	padj
Coq8a	15217.76536	6.904619409	0.169595749	-40.71221984	0	0
Fam102a	9488.697275	5.441434423	0.094652411	-57.48859812	0	0
Src	6718.64564	6.572617316	0.132139258	-49.74008047	0	0
Mmp9	325855.8621	10.17191125	0.206883364	-49.16737165	0	0
Ctsk	155477.0008	9.157845762	0.10653632	-85.95984695	0	0
Slc9b2	10066.19897	7.580061142	0.13831539	-54.80273124	0	0
Atp6v0d2	17790.12797	5.371864759	0.127132157	-42.25417788	0	0
Fosl2	10692.64402	4.510866122	0.100457736	-44.90312345	0	0
Fam109a	4367.754644	4.846833409	0.114651206	-42.27459609	0	0
Snx10	16037.88387	4.324209584	0.09230637	-46.84627467	0	0
Ldhb	2715.09963	4.701478337	0.116395206	-40.39237095	0	0
Slc1a5	5723.047526	3.751012143	0.090470151	-41.46132299	0	0
Plekhf1	2135.80562	5.409286229	0.138332867	-39.10340567	0	0
Atp6v1b2	43143.25928	3.058933774	0.065922935	-46.40166254	0	0
Acp5	153336.8244	9.219279382	0.099336907	-92.80819866	0	0
Slc37a2	34194.26817	2.835987942	0.074837499	-37.8952797	0	0
Ccr1	2713.844139	6.779440833	0.159652519	-42.46372606	0	0
Myo1d	9466.512617	7.530189812	0.155330939	-48.4783641	0	0
Itgb3	9513.355079	6.480460497	0.131025172	-49.45966044	0	0
Arsb	15333.40844	5.027108711	0.113208379	-44.40580075	0	0
Jdp2	8525.828118	6.53814191	0.157178103	-41.59702786	0	0
Bdh1	4033.644437	7.349928714	0.164750605	-44.61245347	0	0
Oscar	6276.231495	10.27626341	0.274456944	-37.4421694	8.06E-307	4.91E-304
Man1a	2794.073299	-3.407399063	0.091089382	37.40720349	2.98E-306	1.74E-303
Aco2	21336.34179	3.231455672	0.086976532	-37.15319042	3.89E-302	2.18E-299
Gpr137b	8631.274016	2.814549925	0.076469903	-36.80598282	1.48E-296	7.99E-294
Ext1	5408.601127	4.325330023	0.118255258	-36.57621723	6.83E-293	3.55E-290
Nrp2	17126.03878	2.311843997	0.064671484	-35.74750171	7.23E-280	3.62E-277
Edil3	1488.770425	4.790606845	0.134720765	-35.55952819	5.92E-277	2.86E-274
Atp6v1e1	11658.64118	3.093707026	0.087241352	-35.46147486	1.93E-275	9.03E-273
Slco2b1	3281.499829	-9.059134761	0.256171895	35.36349979	6.22E-274	2.81E-271
Nfatc1	11990.25595	3.188738593	0.091970061	-34.67148519	2.12E-263	9.29E-261
Ank	9284.518073	2.991689875	0.086608794	-34.5425649	1.84E-261	7.83E-259
Slc39a1	9214.12674	2.288471698	0.066514332	-34.40569323	2.07E-259	8.55E-257
Uqcrc2	6028.875152	2.612568713	0.077266857	-33.81228146	1.30E-250	5.22E-248
Msi2	2171.716338	4.841309892	0.143762076	-33.67584848	1.31E-248	5.08E-246
Mdh1	12353.47865	2.84981656	0.084680356	-33.65380926	2.74E-248	1.04E-245
Mt3	10482.89504	10.88431454	0.325248228	-33.46463902	1.58E-245	5.82E-243
Mst1r	4624.378745	10.21850507	0.306758698	-33.3112154	2.66E-243	9.55E-241
Ppp1r12b	2122.322025	3.444833851	0.103766023	-33.19809085	1.15E-241	4.02E-239
Sdc1	3660.864572	3.62902783	0.109724033	-33.07413821	7.00E-240	2.39E-237
Chchd10	2808.502659	5.746456313	0.174421267	-32.94584663	4.85E-238	1.62E-235
Aldoc	1703.139104	3.822629242	0.116851066	-32.71368746	9.98E-235	3.25E-232
Dock5	3702.892328	3.259820737	0.09973212	-32.68576611	2.49E-234	7.93E-232
Dlst	6715.059174	2.445658641	0.075455072	-32.41211721	1.85E-230	5.77E-228
Steap4	4896.010506	10.27644417	0.318867715	-32.22792305	7.17E-228	2.19E-225
Ppargc1b	993.6934554	5.074541242	0.158184232	-32.07994369	8.40E-226	2.51E-223
Pdha1	5152.982	2.597479403	0.08141618	-31.90372473	2.37E-223	6.93E-221
Car2	2762.335631	9.208430363	0.288783865	-31.88692821	4.05E-223	1.16E-220
Kbtbd11	2623.331069	7.55980561	0.239104326	-31.61718457	2.14E-219	6.01E-217
Clcn7	13153.59613	2.700566955	0.08551538	-31.57989768	6.97E-219	1.92E-216
Slc39a13	3210.206797	3.594291694	0.114003194	-31.52799127	3.59E-218	9.69E-216
Slc4a2	10257.99645	3.049109915	0.098272369	-31.02713366	2.32E-211	6.14E-209
Glb1	9932.079817	2.37567361	0.076702378	-30.97261998	1.26E-210	3.27E-208
Ocstamp	3335.09805	9.672492117	0.316958011	-30.51663563	1.57E-204	4.00E-202
Siglec15	1552.42641	8.210142559	0.269690956	-30.4427804	1.49E-203	3.74E-201
Atp6v1h	5890.547542	2.86869308	0.094338062	-30.40864984	4.22E-203	1.04E-200
Ankrd13b	1417.817543	4.584591332	0.150789915	-30.40383262	4.89E-203	1.18E-200
Sdha	16024.32746	2.394261906	0.079344113	-30.1756716	4.94E-200	1.17E-197
Srgap3	1306.861158	4.23832388	0.142460022	-29.75097033	1.68E-194	3.94E-192
Pgpep1	2588.965733	2.697348284	0.090866678	-29.68468041	1.21E-193	2.78E-191
Traf1	1911.685518	3.731607156	0.126077368	-29.59775588	1.60E-192	3.61E-190
Gm20056	1795.419921	5.478446691	0.185933497	-29.46454938	8.20E-191	1.82E-188
Dcstamp	3489.536587	7.397359803	0.251749091	-29.38385899	8.83E-190	1.94E-187
Pde4dip	2577.291283	2.809970154	0.095814748	-29.32711511	4.68E-189	1.01E-186
C77080	5149.829276	5.56097174	0.18975254	-29.30644171	8.59E-189	1.82E-186
Prkch	4252.882915	2.544259403	0.087616963	-29.03843409	2.15E-185	4.51E-183
Kazn	1496.46225	8.295579292	0.28652085	-28.95279453	2.59E-184	5.34E-182
Acaa2	3757.284193	2.856274018	0.098688395	-28.94234935	3.50E-184	7.12E-182
Akap6	1529.549337	8.317243432	0.28806622	-28.87267873	2.63E-183	5.27E-181
Gnptab	9986.26963	3.824360656	0.132504532	-28.86211205	3.57E-183	7.05E-181
Plekhg5	1163.302165	3.48483005	0.121493919	-28.68316446	6.19E-181	1.21E-178
Tm4sf19	2197.002967	5.562745754	0.194357696	-28.6211756	3.66E-180	7.04E-178
Slc45a3	974.2400866	7.335347446	0.256449901	-28.60343253	6.09E-180	1.15E-177
Fcrls	2223.746179	-5.972176431	0.209445439	28.51423482	7.80E-179	1.46E-176
Spns2	2416.322131	9.578619616	0.336000824	-28.50772655	9.40E-179	1.73E-176
Atp6v0c	11647.73362	2.091778622	0.07373109	-28.37037434	4.69E-177	8.55E-175
Ifi30	12705.71208	2.567300501	0.090691997	-28.30790564	2.76E-176	4.97E-174
Rab38	1049.6965	5.613182867	0.19836105	-28.29780783	3.68E-176	6.53E-174
Atp6v1d	6662.40836	2.83195683	0.100147148	-28.27795771	6.45E-176	1.13E-173
Tnfaip3	1230.212957	2.713128828	0.096156443	-28.21577777	3.74E-175	6.48E-173
Rufy4	2693.133916	9.887777642	0.350705906	-28.19392969	6.94E-175	1.19E-172
Atp2b4	1426.442097	4.296623238	0.153016819	-28.07941815	1.75E-173	2.95E-171
Tsku	1623.039073	3.807322425	0.136212414	-27.95136156	6.35E-172	1.06E-169
Met	690.3679997	6.308530418	0.227228697	-27.76291249	1.22E-169	2.01E-167
Plxna4	969.4082996	5.208228355	0.18839593	-27.64512141	3.19E-168	5.21E-166
Myo10	4312.152156	3.195141666	0.115598219	-27.64005957	3.67E-168	5.92E-166
Net1	1355.471283	3.523747643	0.127877419	-27.55566748	3.78E-167	6.03E-165
Pik3cb	2723.164237	2.520949275	0.092036625	-27.39071832	3.54E-165	5.58E-163
Ckb	109998.9443	4.203194506	0.153567643	-27.37031324	6.19E-165	9.65E-163
Idh3b	6053.302948	2.094237317	0.076961011	-27.21166594	4.73E-163	7.29E-161
Gpr137b-ps	4219.838756	2.663330572	0.097933851	-27.19519898	7.40E-163	1.13E-160
Smurf1	2115.266122	2.2898578	0.084219812	-27.18906339	8.75E-163	1.32E-160
Sbno2	4887.296581	1.886456373	0.069517377	-27.13647226	3.66E-162	5.46E-160
Cs	10187.17198	2.219822172	0.082007023	-27.06868391	2.30E-161	3.40E-159
Abcb4	4266.220043	2.768890031	0.102480846	-27.01861032	8.93E-161	1.31E-158
Apbb1	1182.799479	5.398179251	0.200226195	-26.96040468	4.31E-160	6.23E-158
Bcar3	2346.99879	2.899902663	0.108281212	-26.78121718	5.35E-158	7.65E-156
Coq9	1827.482599	2.338998599	0.087626397	-26.6928536	5.70E-157	8.07E-155
Gucd1	1730.163414	2.269980518	0.085475482	-26.5570954	2.13E-155	2.98E-153
Ndufs1	3902.512723	2.089518043	0.079024415	-26.44142366	4.58E-154	6.36E-152
Ggta1	1549.140599	-2.967485726	0.112950942	26.2723416	3.97E-152	5.46E-150
Cd109	4161.152636	4.046915036	0.154180628	-26.24788276	7.56E-152	1.03E-149
Gpr68	2334.373479	5.955216583	0.228402168	-26.07338029	7.31E-150	9.86E-148
Afg3l2	2341.905487	2.177033574	0.084416944	-25.78905938	1.18E-146	1.57E-144
Atp6v0e	6478.687663	2.259643669	0.087711476	-25.76223524	2.35E-146	3.11E-144
Cyc1	6624.866134	3.368811499	0.131168142	-25.68315322	1.80E-145	2.36E-143
Iscu	3345.921572	2.451132751	0.095910572	-25.55643969	4.66E-144	6.05E-142
Sdhd	4095.340078	1.88278549	0.073675867	-25.5549824	4.83E-144	6.22E-142
Ltbp3	4374.898477	2.703223548	0.106196807	-25.45484773	6.24E-143	7.96E-141
Epn2	868.7964964	4.142833315	0.162802681	-25.44696002	7.63E-143	9.64E-141
Pik3cg	2055.562467	-2.175820027	0.08574394	25.37578794	4.67E-142	5.85E-140
Vwa8	3737.655016	2.677729638	0.105827807	-25.30270361	2.98E-141	3.70E-139
Ak2	2724.449069	2.39090623	0.095162021	-25.12458443	2.68E-139	3.30E-137
Pip5k1b	748.0689465	7.208422897	0.287569556	-25.06671081	1.15E-138	1.40E-136
Nfkbia	5115.398211	3.238631093	0.129340188	-25.03963503	2.26E-138	2.74E-136
Lmtk2	1103.426589	3.329984267	0.133323838	-24.9766608	1.10E-137	1.31E-135
Cx3cr1	1022.644029	-3.961088479	0.159374545	24.8539594	2.34E-136	2.79E-134
Xpr1	10262.25103	3.112449502	0.125291347	-24.84169565	3.18E-136	3.75E-134
Ghitm	7575.318196	1.766610456	0.072070782	-24.51215897	1.10E-132	1.28E-130
Ppp2r3a	897.8937635	3.199444179	0.130621169	-24.49407089	1.71E-132	1.98E-130
Spint2	768.1693851	7.62662711	0.31190475	-24.45178253	4.82E-132	5.54E-130
Mrps35	1058.87658	2.757776089	0.112907164	-24.42516484	9.24E-132	1.05E-129
Akip1	1367.438311	3.231227032	0.13289516	-24.31410626	1.39E-130	1.57E-128
Pip5k1c	8601.650828	1.688696997	0.069552333	-24.27951625	3.23E-130	3.62E-128
Ephx2	646.1011503	6.907687053	0.284966169	-24.24037592	8.35E-130	9.30E-128
Tank	1894.770855	2.638673904	0.10896355	-24.21611537	1.51E-129	1.66E-127
Itga6	5525.069981	-2.900278468	0.119938039	24.18147318	3.49E-129	3.82E-127
Atp6v1a	29496.42985	1.771703061	0.073449005	-24.12153925	1.49E-128	1.62E-126
Bin1	2731.203404	-2.059751975	0.085761217	24.01728949	1.83E-127	1.98E-125
Rdh13	847.9361742	2.911652372	0.122036575	-23.85885025	8.20E-126	8.78E-124
Gatm	1182.237499	-3.505660678	0.14751355	23.76500795	7.69E-125	8.17E-123
Tmem204	489.0162883	4.783219605	0.201904157	-23.6905454	4.51E-124	4.76E-122
Ndufs2	8168.534496	2.255541438	0.095313372	-23.66448052	8.37E-124	8.77E-122
4930523C07Rik	756.3663977	3.299104415	0.139479694	-23.65293695	1.10E-123	1.14E-121
Sod2	2674.158075	2.727929721	0.115703365	-23.57692645	6.65E-123	6.86E-121
mt-Tp	1081.028349	3.084172428	0.130877057	-23.56541705	8.72E-123	8.93E-121
Rasgrp1	671.5016544	6.983376238	0.296946093	-23.51731984	2.71E-122	2.76E-120
Pbxip1	2641.471283	2.023156008	0.086171596	-23.47822378	6.81E-122	6.87E-120
Klhl12	715.960593	3.563814273	0.15186827	-23.46648367	8.97E-122	8.99E-120
Pdhb	3935.902245	2.660198029	0.113495797	-23.4387361	1.72E-121	1.71E-119
Fblim1	5758.57998	2.176582883	0.093199511	-23.35401625	1.25E-120	1.24E-118
Scin	1695.768403	9.855487012	0.422309974	-23.33709271	1.86E-120	1.83E-118
Hagh	2123.810092	2.758422041	0.118552231	-23.26756759	9.45E-120	9.20E-118
Pdgfb	4560.418087	2.765410691	0.119088023	-23.22156848	2.76E-119	2.67E-117
Zfand5	5166.259699	2.140992568	0.092644264	-23.10982331	3.69E-118	3.54E-116
Nsmaf	2426.183343	2.476365857	0.107211387	-23.09797435	4.85E-118	4.63E-116
Tbc1d2b	6810.131497	2.546733747	0.110728556	-22.99979185	4.68E-117	4.44E-115
Uqcrfs1	5154.311737	2.414955316	0.105136812	-22.96964563	9.38E-117	8.83E-115
Dab2	6221.079748	-4.35562361	0.189630071	22.9690554	9.51E-117	8.89E-115
Etfdh	2129.398689	1.991237776	0.086704824	-22.96570924	1.03E-116	9.54E-115
Wdr91	7289.69042	1.713927214	0.074851561	-22.89768155	4.90E-116	4.52E-114
1110008P14Rik	2189.936904	3.748494183	0.163739908	-22.89297842	5.46E-116	5.00E-114
Eml2	1410.072234	2.011697421	0.088027342	-22.85309728	1.36E-115	1.24E-113
Dnmt3a	9739.867035	2.165332696	0.094932938	-22.80907698	3.73E-115	3.37E-113
Sulf2	4145.921625	-2.599995753	0.114804988	22.64706254	1.49E-113	1.34E-111
Phldb1	2040.092811	2.969409581	0.131191674	-22.63413134	2.00E-113	1.79E-111
Atp6ap2	8782.285783	1.732276547	0.076776311	-22.56264358	1.01E-112	8.96E-111
Dld	3517.256997	1.833983108	0.081602863	-22.47449456	7.37E-112	6.50E-110
Fads1	2774.220931	-2.379869181	0.105940881	22.46412491	9.31E-112	8.16E-110
Vdac1	7490.394022	1.810234954	0.080674122	-22.43885544	1.64E-111	1.43E-109
Stard7	2783.06448	2.051234318	0.09144037	-22.43248042	1.90E-111	1.64E-109
Pdk3	1322.843457	2.584139623	0.115292229	-22.41382301	2.89E-111	2.48E-109
Igfbp4	7409.992558	-2.984827739	0.133448246	22.36693125	8.26E-111	7.07E-109
Tcirg1	36379.93358	2.327457349	0.104141871	-22.34891051	1.24E-110	1.05E-108
Chchd3	1925.034106	1.973823681	0.088605084	-22.2766413	6.23E-110	5.26E-108
Ogdh	12758.84917	1.955471057	0.08786563	-22.25524418	1.00E-109	8.43E-108
Atp6v1c1	8183.44664	2.160688495	0.097170444	-22.23606694	1.54E-109	1.28E-107
Srd5a1	531.7697569	2.952982347	0.133160075	-22.17618422	5.83E-109	4.84E-107
Ndufa10	3921.634452	2.143061105	0.096812255	-22.1362586	1.42E-108	1.17E-106
Slc11a2	2055.579186	1.829489476	0.082705843	-22.12043813	2.01E-108	1.65E-106
Ostm1	3594.0573	1.663331676	0.075222142	-22.11226163	2.41E-108	1.96E-106
Sdhc	4515.58241	1.943347905	0.088000774	-22.08330471	4.57E-108	3.71E-106
Ablim1	881.716055	8.496161676	0.384905437	-22.073374	5.70E-108	4.59E-106
Rnd1	455.7149694	4.290391434	0.194677285	-22.03847995	1.23E-107	9.87E-106
Clybl	812.2632919	3.225136053	0.146380316	-22.03258016	1.40E-107	1.12E-105
Cd14	4711.5576	-1.835841345	0.083559681	21.97042082	5.53E-107	4.38E-105
Fastk	2160.910687	2.455454951	0.111828288	-21.95736865	7.36E-107	5.80E-105
mt-Cytb	72420.76683	1.744557351	0.079608074	-21.9143268	1.90E-106	1.49E-104
Pde3b	941.3385409	-4.536210701	0.207914774	21.81764483	1.58E-105	1.23E-103
Cyfip2	1841.612795	2.10336778	0.096570786	-21.78058061	3.55E-105	2.75E-103
Tprn	1076.737906	2.425924703	0.111529848	-21.75134943	6.71E-105	5.17E-103
Rassf8	1275.973278	2.022580814	0.093019581	-21.74360271	7.94E-105	6.09E-103
Atp5b	37972.41295	2.658189373	0.122306192	-21.73389036	9.81E-105	7.48E-103
Mdh2	14055.55618	3.4032659	0.156842951	-21.69855822	2.12E-104	1.61E-102
Slc5a3	733.8452864	2.366368897	0.10914766	-21.6804363	3.14E-104	2.37E-102
Cox5a	3887.855221	2.067528251	0.095973148	-21.54277836	6.19E-103	4.64E-101
P2rx5	536.4678645	7.310189385	0.339513381	-21.53137341	7.92E-103	5.91E-101
Nmb	632.5072728	4.342808399	0.202417983	-21.45465699	4.13E-102	3.07E-100
Spry1	477.1862767	5.967940998	0.278404496	-21.4362235	6.14E-102	4.53E-100
Slc25a4	6901.56044	2.219325685	0.103629762	-21.41591026	9.50E-102	6.97E-100
Gimap6	368.5076304	5.21752001	0.244194118	-21.36628048	2.75E-101	2.01E-99
Slc25a5	13620.94239	2.221719412	0.104077185	-21.3468439	4.17E-101	3.03E-99
Rai14	2096.859943	4.279416445	0.200579584	-21.33525441	5.35E-101	3.86E-99
Ndufb9	2485.985774	2.159884638	0.101520788	-21.27529431	1.92E-100	1.38E-98
Rnase4	1993.357874	-3.961926126	0.186395375	21.2554959	2.93E-100	2.10E-98
Git1	4560.001288	2.277883774	0.107269116	-21.23522472	4.52E-100	3.21E-98
Slc18a1	483.8620407	5.942426754	0.280252237	-21.20385124	8.80E-100	6.23E-98
Cdk20	760.490909	-2.324912923	0.110081833	21.11986023	5.22E-99	3.68E-97
Cyp2s1	597.5176907	6.524771104	0.309128873	-21.10696111	6.86E-99	4.81E-97
Uqcrb	2087.567847	2.047302582	0.097270818	-21.04744909	2.41E-98	1.68E-96
Plcb2	2261.80672	2.177393717	0.103640094	-21.00918317	5.41E-98	3.75E-96
Klhdc2	1332.427246	1.872474921	0.089243579	-20.98162056	9.65E-98	6.67E-96
Cbx6	409.0838555	-4.224068161	0.201636011	20.94897704	1.92E-97	1.32E-95
Rilpl1	453.9364184	3.20389241	0.153217808	-20.91070516	4.28E-97	2.93E-95
Dnaja3	1518.725136	2.190646004	0.104811183	-20.90088045	5.26E-97	3.58E-95
Cenpa	2013.87981	-2.290539782	0.109658218	20.88799012	6.89E-97	4.67E-95
Mfsd12	11368.63368	2.016142715	0.096630974	-20.86435267	1.13E-96	7.61E-95
Ndufab1	2003.85429	2.453168658	0.117709347	-20.84089945	1.84E-96	1.24E-94
Hibadh	1646.260973	1.779781279	0.085507819	-20.81425191	3.22E-96	2.15E-94
Cisd1	795.1607293	3.237784069	0.156140391	-20.7363645	1.63E-95	1.08E-93
Atp5f1	6346.715906	1.673953123	0.0808196	-20.71221729	2.69E-95	1.78E-93
Pdk1	2575.722223	2.585362713	0.125016376	-20.68019246	5.22E-95	3.44E-93
Tmem65	4507.167487	1.748308132	0.084600325	-20.66550147	7.08E-95	4.64E-93
Ppif	719.2703917	3.109867737	0.150662814	-20.64124285	1.17E-94	7.63E-93
Mrc1	10037.51803	-3.864121368	0.187431905	20.61613457	1.97E-94	1.28E-92
Gsap	3214.759716	3.383456098	0.164329443	-20.58946979	3.41E-94	2.20E-92
Arl6ip1	6397.903297	-1.565935765	0.076070436	20.58533971	3.71E-94	2.39E-92
Perm1	461.2682062	2.734101231	0.133205173	-20.52548841	1.27E-93	8.16E-92
S1pr1	1362.466177	-3.785483522	0.184485366	20.51915334	1.45E-93	9.26E-92
Rapgef1	4211.92984	1.826605133	0.089374844	-20.43757567	7.75E-93	4.92E-91
Midn	2697.751854	2.097261754	0.102770369	-20.40726103	1.44E-92	9.11E-91
Clmp	528.4224482	3.065455611	0.150393108	-20.38295269	2.37E-92	1.49E-90
Rac2	13005.75787	2.132745919	0.104675811	-20.37477324	2.80E-92	1.75E-90
Card14	379.733196	4.73370634	0.232600055	-20.35126924	4.52E-92	2.82E-90
mt-Nd1	52203.88547	1.571463761	0.077396971	-20.30394393	1.19E-91	7.36E-90
Calcr	2014.645619	10.8582159	0.534956245	-20.29739069	1.36E-91	8.38E-90
Twsg1	2346.308364	2.266995855	0.11180338	-20.2766307	2.07E-91	1.27E-89
Plxnd1	25267.24458	2.067003379	0.102197645	-20.22554805	5.83E-91	3.57E-89
Pter	435.3090917	3.223786378	0.159756977	-20.17931504	1.49E-90	9.07E-89
Itpr3	2801.182807	2.426793082	0.12034557	-20.16520492	1.98E-90	1.20E-88
Atp6v1g1	6030.4909	2.095779054	0.104231247	-20.10701314	6.41E-90	3.87E-88
Arrb2	3965.066005	-1.542262483	0.076811433	20.07855373	1.14E-89	6.84E-88
Bhlhe40	3006.982247	5.785251404	0.288482109	-20.05410809	1.86E-89	1.11E-87
Spred1	6327.195884	2.933033169	0.146687896	-19.99505923	6.08E-89	3.63E-87
Letm1	3522.208652	2.666929332	0.134111397	-19.8859261	5.39E-88	3.20E-86
Grk3	4260.395509	4.237041869	0.213337534	-19.86074272	8.90E-88	5.27E-86
Tspan7	441.4014629	6.880518529	0.346891859	-19.83476509	1.49E-87	8.79E-86
Dlat	2703.84441	2.161005489	0.109148979	-19.79867792	3.06E-87	1.79E-85
Nfkb2	4570.712119	2.26556831	0.114532985	-19.78092436	4.35E-87	2.54E-85
Cox8a	5335.427684	1.914152137	0.096786151	-19.77712833	4.69E-87	2.73E-85
Rasal3	695.0620056	-2.368478726	0.119761225	19.77667418	4.73E-87	2.74E-85
Tfrc	6195.06727	2.484408823	0.125967492	-19.72261874	1.38E-86	7.96E-85
Isca1	1433.365721	1.982237151	0.10054529	-19.71486831	1.61E-86	9.24E-85
Ndufv1	4122.989379	2.378647279	0.120785342	-19.69317841	2.47E-86	1.41E-84
Ptpn12	4028.654801	2.442668431	0.124092072	-19.68432299	2.94E-86	1.68E-84
Atp6ap1	12748.08272	1.343544062	0.068352184	-19.65619807	5.12E-86	2.91E-84
Slc12a5	428.7596373	6.637020529	0.337724613	-19.65216712	5.54E-86	3.13E-84
Cd36	9034.119734	-3.635244381	0.185636613	19.58258298	2.18E-85	1.23E-83
Rcan1	1075.19143	2.072398159	0.105884269	-19.57229501	2.66E-85	1.49E-83
Stap2	364.0360832	6.755895999	0.345542215	-19.55157925	4.00E-85	2.23E-83
Gas6	10596.97567	-3.045483732	0.15607535	19.51290665	8.53E-85	4.75E-83
Nus1	3207.683921	1.64296486	0.084211358	-19.51001508	9.03E-85	5.00E-83
Adcy3	7201.44701	1.721473117	0.088653561	-19.41798056	5.44E-84	3.00E-82
Atp5a1	29708.34035	2.019616638	0.104120656	-19.39688736	8.20E-84	4.51E-82
Uchl1	2091.320241	4.147655777	0.214401906	-19.34523744	2.24E-83	1.22E-81
Ppm1j	355.2228576	4.706198734	0.243739558	-19.30830912	4.57E-83	2.50E-81
Fahd1	498.9110935	2.649774615	0.13724275	-19.30721013	4.67E-83	2.54E-81
Gm12892	938.1561527	4.430558738	0.230090524	-19.25572014	1.26E-82	6.85E-81
Rasal2	1082.744472	3.146103696	0.16370445	-19.21819289	2.61E-82	1.41E-80
Tmpo	4025.729804	-2.098318069	0.109261816	19.20449559	3.39E-82	1.82E-80
Pex10	571.125493	2.818811979	0.146858179	-19.19410961	4.15E-82	2.22E-80
Fgr	603.0469251	4.204534721	0.219518863	-19.15340966	9.07E-82	4.83E-80
Cmtm4	2562.501545	1.912637022	0.099872938	-19.15070348	9.55E-82	5.07E-80
Cdon	519.2627006	4.7888483	0.25013765	-19.14485205	1.07E-81	5.65E-80
Abcc3	2345.747097	-2.271033129	0.11862647	19.1444045	1.08E-81	5.68E-80
Tmem268	820.3537721	2.150722746	0.113018532	-19.02982384	9.66E-81	5.07E-79
Slc9a3r1	2095.562389	-1.408941962	0.074123189	19.00811304	1.46E-80	7.65E-79
Mov10	2586.432747	1.963208138	0.103318551	-19.00150676	1.66E-80	8.64E-79
Prdx3	1973.327183	1.877419653	0.098839751	-18.994581	1.89E-80	9.82E-79
Ldhd	269.628985	4.632187324	0.243972623	-18.9865046	2.21E-80	1.14E-78
Itga2	742.2759955	8.386208254	0.442456168	-18.95376054	4.11E-80	2.12E-78
Atox1	3708.780341	1.688939692	0.089205493	-18.93313554	6.08E-80	3.13E-78
Hyal1	612.6413684	3.566258817	0.188538932	-18.91523829	8.54E-80	4.37E-78
Arl4c	5015.138915	-1.849877842	0.097955287	18.88492081	1.52E-79	7.74E-78
Agfg2	1955.232278	2.045690557	0.108388907	-18.8736156	1.88E-79	9.55E-78
Atp6v1f	4227.292416	2.003155116	0.106150762	-18.87085011	1.98E-79	1.00E-77
Atp5l	3013.810464	1.931948469	0.102426781	-18.86175135	2.35E-79	1.19E-77
Kif20b	880.2156652	-3.356971978	0.178303959	18.82724312	4.52E-79	2.27E-77
Gys1	1131.301539	2.069984171	0.110042447	-18.8107791	6.16E-79	3.09E-77
Ect2	797.659314	-3.230574624	0.172143613	18.76674117	1.41E-78	7.05E-77
9-Sep	5531.037992	1.399467849	0.074581078	-18.76438211	1.48E-78	7.35E-77
Hist2h2be	989.5072918	2.673996696	0.142529278	-18.76103441	1.57E-78	7.80E-77
Acat1	2384.125561	2.141692535	0.114206135	-18.75286758	1.83E-78	9.05E-77
Ctla2b	669.2037426	-4.288601106	0.228691977	18.75273966	1.84E-78	9.05E-77
Abhd17c	1512.033782	2.127770818	0.113483161	-18.74966124	1.95E-78	9.55E-77
Psmd10	953.3834244	1.86321321	0.099475704	-18.73033447	2.80E-78	1.37E-76
Dek	2697.668924	-1.806133922	0.096463743	18.72344855	3.19E-78	1.55E-76
Agap1	4235.693051	2.25689581	0.120595998	-18.71451666	3.77E-78	1.83E-76
Aifm1	1381.280006	1.728968376	0.092885719	-18.61393108	2.48E-77	1.20E-75
Vopp1	1225.307887	3.09863425	0.166613366	-18.59775314	3.35E-77	1.61E-75
Whrn	273.2224619	5.480005812	0.294730125	-18.5933006	3.64E-77	1.75E-75
Rmnd1	1222.510331	2.16988723	0.116850092	-18.56983755	5.64E-77	2.70E-75
Fnbp1l	4248.941602	2.540067127	0.13687322	-18.55780932	7.05E-77	3.36E-75
Ifi27	2551.502644	2.177715643	0.11734793	-18.55776793	7.06E-77	3.36E-75
Nudt22	1079.250093	3.39928148	0.183298506	-18.54505833	8.94E-77	4.24E-75
Uqcc1	970.4011938	1.95775941	0.105584745	-18.54206702	9.45E-77	4.46E-75
Dgki	455.1662158	7.646079569	0.413350498	-18.49781141	2.15E-76	1.01E-74
Lnx2	951.4244886	2.10558639	0.113926422	-18.48198475	2.88E-76	1.35E-74
Cox7b	2436.839396	2.189222538	0.118557754	-18.46545221	3.92E-76	1.83E-74
Rhof	444.8673647	3.643659409	0.19775267	-18.42533606	8.23E-76	3.83E-74
Mfn2	2595.897017	1.390728577	0.075530877	-18.41271597	1.04E-75	4.82E-74
Ktn1	1523.897598	2.025422725	0.110077947	-18.39989555	1.32E-75	6.09E-74
Lhfpl2	2943.16904	-3.109489595	0.169049415	18.39396843	1.47E-75	6.77E-74
Rab7b	2181.198093	-2.398170648	0.130999808	18.30667304	7.32E-75	3.37E-73
2310061I04Rik	1040.899119	2.114872625	0.115610501	-18.29308416	9.39E-75	4.31E-73
Emp1	3469.410014	-2.391728067	0.130849991	18.2783969	1.23E-74	5.62E-73
Atp6v0b	15423.1621	1.921140499	0.105422385	-18.22326919	3.37E-74	1.54E-72
Ckap5	2427.703794	-1.500669366	0.082420531	18.20747021	4.50E-74	2.04E-72
Antxr2	5502.331946	1.406969723	0.077413685	-18.17469006	8.19E-74	3.71E-72
Specc1	5711.058596	1.682200553	0.09259407	-18.16747611	9.34E-74	4.21E-72
Repin1	909.2198518	1.928185259	0.106292156	-18.14042851	1.53E-73	6.87E-72
Hadhb	2603.550271	1.634962923	0.090473015	-18.07127704	5.37E-73	2.40E-71
Atp5g3	9090.977952	2.616082294	0.145056138	-18.03496449	1.04E-72	4.63E-71
Sh3pxd2b	3554.278402	-1.415229186	0.078517129	18.02446435	1.25E-72	5.58E-71
Itpripl2	6807.515575	1.513778932	0.084320111	-17.95276247	4.57E-72	2.03E-70
Gm10638	241.6612049	4.755607244	0.265107098	-17.93843804	5.91E-72	2.61E-70
Cd200	656.3937002	5.628765585	0.313901965	-17.93160355	6.68E-72	2.95E-70
Man1c1	6883.455983	-2.107827146	0.117653111	17.91560909	8.91E-72	3.92E-70
Cyb561	463.1208815	8.04228666	0.449574875	-17.88864793	1.45E-71	6.34E-70
Tnfrsf11a	2711.044431	1.860531837	0.10404118	-17.88264843	1.61E-71	7.04E-70
Acsl1	1645.792474	1.560994515	0.087315479	-17.87763783	1.76E-71	7.67E-70
Amacr	453.6638751	3.316390712	0.185886967	-17.84089955	3.40E-71	1.48E-69
Syt11	459.9349849	-2.819887286	0.15806331	17.84023937	3.44E-71	1.49E-69
Firre	2099.846307	3.072991092	0.172263949	-17.83885196	3.53E-71	1.52E-69
Gaa	6327.522916	1.456877941	0.081678602	-17.83671485	3.67E-71	1.58E-69
Ube2f	1484.200921	1.637420297	0.091956599	-17.80644696	6.30E-71	2.70E-69
Ppm1h	3259.661557	1.436195324	0.080699761	-17.79677299	7.49E-71	3.20E-69
Smagp	578.0702898	-2.135480246	0.12030258	17.75090979	1.70E-70	7.23E-69
Mpc2	1925.929572	2.752826594	0.155293163	-17.72664389	2.61E-70	1.11E-68
Wdfy1	1691.532328	1.806703328	0.101923878	-17.72600649	2.64E-70	1.12E-68
Fam57b	237.4167974	4.9903355	0.281578742	-17.72269975	2.80E-70	1.18E-68
Eci1	861.7368502	2.384551547	0.134650348	-17.70921194	3.56E-70	1.50E-68
Golm1	1355.259644	1.557275157	0.087957963	-17.70476614	3.85E-70	1.62E-68
Acvrl1	680.7680985	-2.098151237	0.118997507	17.63189242	1.40E-69	5.87E-68
Pnkd	914.5089379	2.09536422	0.118875162	-17.62659396	1.54E-69	6.43E-68
Oaf	1171.280756	4.999193144	0.283681475	-17.62255762	1.65E-69	6.88E-68
Fchsd2	3984.772694	2.401273033	0.136286123	-17.61935097	1.75E-69	7.26E-68
Tmem143	861.5108483	1.920164131	0.108983026	-17.61892832	1.76E-69	7.29E-68
Rcbtb2	4222.777543	-2.543655864	0.144607596	17.59005706	2.94E-69	1.21E-67
Dyrk2	1127.195706	1.84457892	0.10489246	-17.58542904	3.19E-69	1.31E-67
Lrrc24	593.345215	2.75227053	0.156578684	-17.57755559	3.66E-69	1.50E-67
Tmem8	1372.659481	-2.541222011	0.144848145	17.54404254	6.61E-69	2.70E-67
Ndufa9	2916.843891	1.924336336	0.109743373	-17.53487502	7.76E-69	3.16E-67
Mki67	9409.672482	-3.835650649	0.219184963	17.49960674	1.44E-68	5.86E-67
Ptpn3	369.367583	4.968597246	0.284150935	-17.4857677	1.84E-68	7.46E-67
Sdhb	6905.163495	2.208393567	0.126357471	-17.47734865	2.13E-68	8.62E-67
Plcb4	497.0099461	2.873856399	0.164617785	-17.45775164	3.01E-68	1.21E-66
Ctsb	179581.8442	-1.712572382	0.098170762	17.44483124	3.77E-68	1.51E-66
Nemp1	484.1822776	-2.572611655	0.147706328	17.41707139	6.12E-68	2.45E-66
Gfpt1	4139.438038	2.959305572	0.170080474	-17.39944337	8.33E-68	3.33E-66
Gfm1	1807.752252	2.217585068	0.127619519	-17.37653524	1.24E-67	4.95E-66
Abcb1b	1240.082679	-1.955430096	0.112539995	17.37542366	1.27E-67	5.03E-66
Aldoa	38062.10894	1.735217261	0.099986409	-17.35453131	1.82E-67	7.22E-66
Kidins220	8024.126441	1.728315329	0.099639508	-17.34568308	2.13E-67	8.40E-66
Uqcrc1	10869.96016	2.411930543	0.139222785	-17.32425145	3.09E-67	1.22E-65
Gm13341	1116.03174	1.886428576	0.108964352	-17.31234608	3.80E-67	1.49E-65
Ctsz	20899.17237	1.452317955	0.083935587	-17.30276764	4.48E-67	1.76E-65
Cnih4	1231.980424	1.698973983	0.098215643	-17.29840516	4.84E-67	1.89E-65
Ppp1r15a	887.1877717	2.064028119	0.119501039	-17.27205167	7.64E-67	2.98E-65
AU020206	610.6521699	-2.179804721	0.126442961	17.2394312	1.34E-66	5.22E-65
B3gnt3	843.4875353	-1.813733338	0.105248762	17.23282349	1.51E-66	5.84E-65
Arhgap22	578.9218365	-1.991490142	0.115606588	17.22644165	1.68E-66	6.50E-65
Inf2	4126.123783	2.336931129	0.135799573	-17.20867804	2.29E-66	8.81E-65
G2e3	602.9578353	-2.820657953	0.164008412	17.19825169	2.74E-66	1.05E-64
mt-Co2	652.2299877	1.915947191	0.111682041	-17.15537401	5.73E-66	2.20E-64
Slc6a8	5296.735734	2.274666505	0.132676791	-17.14441901	6.92E-66	2.64E-64
Trim59	609.4172061	-3.221643933	0.188494492	17.09144865	1.72E-65	6.55E-64
Tmem35b	796.1672803	2.791218363	0.163477293	-17.07404325	2.32E-65	8.80E-64
Erp29	7765.548907	1.305559552	0.076494315	-17.06740636	2.59E-65	9.84E-64
Cdc42ep2	514.9309014	5.155372425	0.302621151	-17.03573065	4.46E-65	1.69E-63
Me2	1483.253349	2.039586951	0.1197832	-17.02732067	5.15E-65	1.94E-63
F13a1	1068.928391	-4.865396211	0.285752655	17.02660022	5.21E-65	1.96E-63
Xylt2	2454.200782	-1.84052227	0.108133093	17.02089735	5.75E-65	2.16E-63
Aspm	1628.43503	-4.089572945	0.240391493	17.01213676	6.68E-65	2.50E-63
Cd163	289.8156194	-4.744597402	0.279115857	16.99866659	8.40E-65	3.13E-63
2810025M15Rik	1155.010813	1.922695658	0.113154766	-16.99173374	9.46E-65	3.52E-63
Cluh	3947.304634	2.82393559	0.166429329	-16.96777611	1.42E-64	5.28E-63
Plekhn1	1113.380938	2.085527273	0.123034359	-16.9507712	1.90E-64	7.03E-63
Lpxn	1764.260532	-1.628428138	0.096088177	16.94722684	2.02E-64	7.45E-63
Tmem63a	676.1891304	-1.965857299	0.116075203	16.93606595	2.44E-64	8.98E-63
Rilpl2	2343.779431	1.902347306	0.112394661	-16.9256021	2.91E-64	1.07E-62
Hmgn2	1892.820428	-1.842448574	0.109010759	16.90152959	4.38E-64	1.61E-62
Wsb1	1995.475899	-1.907871671	0.112893045	16.89981579	4.51E-64	1.65E-62
Coq5	1075.20756	1.924709402	0.113905605	-16.89740724	4.70E-64	1.71E-62
Lrpprc	2403.34278	1.575634302	0.09340286	-16.86922965	7.58E-64	2.75E-62
Prr11	768.4910101	-3.760494354	0.22314112	16.8525387	1.01E-63	3.64E-62
Bdh2	305.2331595	6.249962528	0.371101599	-16.84164805	1.21E-63	4.37E-62
Lactb	1083.251688	2.022382821	0.12011917	-16.83647012	1.32E-63	4.75E-62
Ttyh2	4562.460615	1.508752263	0.089628445	-16.83340892	1.39E-63	4.99E-62
Gm28661	1068.499282	1.826199185	0.108548752	-16.82376952	1.63E-63	5.86E-62
Fam195a	612.1645897	3.278148756	0.194913488	-16.81848081	1.79E-63	6.39E-62
Lpin2	2290.192486	-2.226389238	0.132413802	16.81387587	1.93E-63	6.89E-62
Cd81	1279.19002	-1.877529184	0.111684976	16.81093785	2.03E-63	7.22E-62
Ifrd1	757.909357	2.454297004	0.146060379	-16.80330432	2.31E-63	8.20E-62
Mul1	1289.06848	1.636365048	0.097708966	-16.74733771	5.92E-63	2.10E-61
Manbal	806.3820777	1.722724775	0.103077823	-16.71285569	1.06E-62	3.73E-61
Smc4	3180.595341	-1.891298997	0.11319287	16.7086408	1.13E-62	4.00E-61
Gm13340	4597.139123	1.646964433	0.09861614	-16.70075953	1.29E-62	4.55E-61
Mtx2	925.4017869	1.911686781	0.114632127	-16.67671039	1.94E-62	6.79E-61
Gm7694	337.7497365	2.862165733	0.171704023	-16.66918275	2.20E-62	7.68E-61
Immt	4218.798105	1.760956672	0.105839806	-16.63794314	3.70E-62	1.29E-60
Incenp	2848.002971	-2.62873005	0.1583162	16.60430229	6.49E-62	2.26E-60
Abcb8	1841.585679	1.860200071	0.112110701	-16.59252905	7.89E-62	2.74E-60
Parvb	3341.292797	1.712146945	0.103349796	-16.56652472	1.22E-61	4.21E-60
Ndufs3	2090.501937	2.081736128	0.125717465	-16.55884592	1.38E-61	4.78E-60
Cenpe	1555.121892	-3.145161195	0.189946564	16.55813686	1.40E-61	4.82E-60
Ap1b1	5832.844669	-1.596053379	0.096489347	16.54123933	1.85E-61	6.37E-60
Idh3g	4589.435566	1.44479078	0.087386437	-16.53335262	2.11E-61	7.24E-60
Dennd5a	4952.945141	-1.459650794	0.088293751	16.5317566	2.17E-61	7.41E-60
Suclg1	2231.486726	2.242076574	0.13567202	-16.52571084	2.40E-61	8.18E-60
Zswim4	2057.035336	1.863727291	0.112962422	-16.49864852	3.75E-61	1.28E-59
Poldip2	1541.568154	1.738345749	0.105385308	-16.4951433	3.98E-61	1.35E-59
Gm15487	614.8190082	2.488350485	0.151123925	-16.46562907	6.48E-61	2.19E-59
Cdc25b	2065.760024	-2.248100483	0.136548278	16.46377762	6.68E-61	2.26E-59
Notch1	1739.747442	-3.131564947	0.19031877	16.45431481	7.81E-61	2.63E-59
Gpr34	343.4860785	-5.262175751	0.319840369	16.45250648	8.05E-61	2.71E-59
Cdkn2b	374.4025279	5.211850507	0.317349865	-16.4230431	1.31E-60	4.39E-59
Scarf1	1686.852972	2.027599851	0.12349772	-16.41811571	1.42E-60	4.75E-59
Kif3a	1256.808063	-2.212599162	0.134875818	16.40471362	1.77E-60	5.91E-59
Krba1	596.1302823	2.347082746	0.143552139	-16.35003676	4.35E-60	1.45E-58
Slc13a3	367.4067992	2.368031822	0.144837865	-16.34953551	4.38E-60	1.46E-58
Kif23	1881.582741	-3.829307961	0.234395506	16.33695124	5.39E-60	1.79E-58
Myo6	228.6106273	4.096196654	0.250961432	-16.3220166	6.88E-60	2.28E-58
Acad11	883.4518124	1.803445274	0.110859091	-16.26790601	1.67E-59	5.50E-58
Lgmn	22520.80541	-1.931717024	0.118812751	16.25849927	1.94E-59	6.40E-58
Etfa	2293.501377	1.425942985	0.08777487	-16.2454583	2.41E-59	7.90E-58
Cubn	201.3331502	4.993588476	0.307466993	-16.24105542	2.58E-59	8.47E-58
Gna12	8023.128116	-1.917807949	0.118218757	16.22253516	3.49E-59	1.14E-57
Pim3	767.3835125	2.001595894	0.123495548	-16.20783843	4.44E-59	1.45E-57
Itgb5	6581.370487	-1.542690808	0.095222233	16.20095187	4.97E-59	1.62E-57
Mfsd1	6167.553045	-1.3671761	0.084389759	16.20073471	4.98E-59	1.62E-57
Aifm2	860.3357641	1.976586027	0.122065872	-16.19278181	5.67E-59	1.84E-57
Stab1	77279.45529	-3.315838584	0.205055153	16.17047188	8.15E-59	2.63E-57
Nfkbid	651.857551	1.774653133	0.110247213	-16.09703393	2.68E-58	8.63E-57
Traf3	1303.502297	1.915866483	0.119023753	-16.09650543	2.70E-58	8.68E-57
Ppp1cc	3324.03239	-1.126977561	0.070093743	16.07814785	3.63E-58	1.17E-56
Rbl1	807.8829985	-2.553539144	0.158900858	16.07001486	4.14E-58	1.33E-56
Cenpf	1441.767954	-3.916081072	0.244023525	16.04796532	5.91E-58	1.89E-56
Wdr62	560.7473081	-1.832631736	0.114233353	16.04287788	6.41E-58	2.04E-56
Hexb	13583.7416	1.543824256	0.096255067	-16.03888817	6.84E-58	2.17E-56
Pxn	8116.391499	1.565447394	0.097684954	-16.025471	8.48E-58	2.69E-56
Relb	1856.222876	2.338842919	0.14600835	-16.01855594	9.48E-58	3.00E-56
Cox7c	2739.192582	1.668676337	0.104258449	-16.00519046	1.18E-57	3.71E-56
Ermp1	1850.701631	1.685190098	0.105449576	-15.98100399	1.73E-57	5.46E-56
Itgav	5726.623736	1.887739806	0.118181647	-15.97320608	1.96E-57	6.18E-56
Icosl	243.1289251	-4.498454798	0.281646124	15.97201029	2.00E-57	6.28E-56
Cox4i1	13342.57939	1.874207707	0.117360353	-15.9696836	2.08E-57	6.51E-56
Tacc2	683.1374792	2.10285241	0.131782929	-15.95694086	2.55E-57	7.96E-56
Abcc5	4742.371336	1.473912164	0.092377925	-15.95524218	2.62E-57	8.16E-56
Pxk	1786.115214	1.329760317	0.083389209	-15.94643158	3.02E-57	9.38E-56
Mllt6	2709.81058	1.718460675	0.107799315	-15.94129493	3.27E-57	1.02E-55
Slc4a3	224.347092	4.437068885	0.278444308	-15.93521131	3.61E-57	1.12E-55
2410015M20Rik	1237.497805	2.050387595	0.128735673	-15.92711288	4.11E-57	1.27E-55
Ptpn7	1202.937014	-2.156936191	0.1355789	15.90908465	5.48E-57	1.69E-55
Adam15	3749.902582	-1.507058982	0.094751176	15.90543826	5.81E-57	1.79E-55
Tnip1	2537.660169	1.673219713	0.10521718	-15.90253329	6.09E-57	1.87E-55
St8sia6	1494.303394	8.239685006	0.518249332	-15.89907501	6.43E-57	1.97E-55
Vps39	4475.248106	1.517401551	0.095470193	-15.89398223	6.98E-57	2.13E-55
Ehd1	4991.431863	2.086757461	0.131514327	-15.86714927	1.07E-56	3.26E-55
Gm11613	295.5200344	3.773515668	0.237875362	-15.86341537	1.14E-56	3.45E-55
Dync1li1	2334.805238	1.387967538	0.087499688	-15.86254262	1.15E-56	3.50E-55
Impa2	1149.310747	1.845174679	0.116432798	-15.84755074	1.46E-56	4.43E-55
5730508B09Rik	535.7762578	1.908741053	0.120462499	-15.84510586	1.52E-56	4.59E-55
Ska2	322.4072207	-2.976107682	0.187992514	15.83099037	1.90E-56	5.74E-55
Knstrn	1466.001414	-2.68943646	0.17008769	15.81205827	2.57E-56	7.73E-55
Map2k5	1246.295856	1.50552976	0.09527011	-15.80275037	2.98E-56	8.95E-55
Chaf1b	972.9105663	2.545715824	0.1611694	-15.79528012	3.35E-56	1.00E-54
Slc12a7	4248.919746	1.694394989	0.107672452	-15.73656915	8.49E-56	2.54E-54
Lat	260.4801117	5.933742844	0.377445864	-15.72077853	1.09E-55	3.25E-54
Trem2	7679.835279	-1.746257589	0.111119856	15.71508151	1.19E-55	3.55E-54
Marveld1	2138.907839	1.870796433	0.119191612	-15.69570547	1.62E-55	4.81E-54
Fignl2	373.0116717	2.474616018	0.157858074	-15.67620807	2.20E-55	6.52E-54
Rab3il1	2550.803748	-2.929668573	0.187003671	15.6663693	2.57E-55	7.60E-54
Atp5j2	3508.580412	1.974434521	0.126172524	-15.64868845	3.39E-55	1.00E-53
Gpd1	188.2574518	3.789038378	0.242195515	-15.64454395	3.62E-55	1.07E-53
Uqcrh	2744.276067	1.729948249	0.110581061	-15.64416391	3.64E-55	1.07E-53
Prdm1	2751.181107	2.363087442	0.151124716	-15.6366709	4.10E-55	1.20E-53
Slc25a39	7760.921928	2.224285902	0.142249177	-15.63654675	4.10E-55	1.20E-53
Grsf1	2305.995813	1.252295759	0.080114993	-15.63122845	4.46E-55	1.30E-53
Fhl3	4387.618515	1.82629121	0.117045008	-15.60332422	6.91E-55	2.01E-53
2300009A05Rik	279.3256838	2.840580629	0.182123569	-15.5969963	7.63E-55	2.22E-53
Abca2	3058.559991	1.93275398	0.123962348	-15.59145986	8.32E-55	2.42E-53
Pygb	2356.236103	-1.125135084	0.072188327	15.58610842	9.05E-55	2.62E-53
Ndufa4	4461.503759	2.131900555	0.13687341	-15.57571007	1.06E-54	3.08E-53
Mafb	5512.256611	-1.632407827	0.104849085	15.56911853	1.18E-54	3.41E-53
Usp20	928.207306	1.604549171	0.103082803	-15.56563381	1.25E-54	3.59E-53
Fkbp9	3177.401521	2.917883659	0.187487588	-15.56307639	1.30E-54	3.73E-53
Dedd2	1138.249084	1.698896315	0.109351048	-15.53616852	1.97E-54	5.66E-53
Atp5g1	3493.996021	2.691004057	0.173265774	-15.53107689	2.14E-54	6.12E-53
Ndufs5	926.5316956	2.006962183	0.129230664	-15.53007717	2.17E-54	6.20E-53
Esrra	2415.626581	2.000234015	0.12885652	-15.52295543	2.43E-54	6.92E-53
Lbr	1047.945811	-2.047708994	0.131924363	15.521841	2.47E-54	7.02E-53
Nsun2	2678.956378	2.050835186	0.132214421	-15.51143337	2.90E-54	8.24E-53
Rasgrp3	451.6653212	-3.893700403	0.251295222	15.49452621	3.78E-54	1.07E-52
Cox7a2	2233.868871	1.942457545	0.125384187	-15.49204567	3.93E-54	1.11E-52
Stau2	582.2587696	1.853298141	0.119751228	-15.476235	5.02E-54	1.42E-52
Naglu	4869.055137	1.42958683	0.09244021	-15.46498899	5.98E-54	1.68E-52
4930503L19Rik	459.4396978	-2.08681351	0.135158762	15.43972047	8.85E-54	2.49E-52
Enpp5	338.0540246	5.842551129	0.378933305	-15.41841548	1.23E-53	3.45E-52
Gm28437	613.3847456	1.862116537	0.120808453	-15.41379342	1.32E-53	3.70E-52
Abhd12	6640.421756	-1.337441558	0.086838703	15.40144553	1.60E-53	4.47E-52
Trmt10c	483.2968721	1.944532369	0.126545815	-15.3662321	2.76E-53	7.69E-52
Uqcr10	2885.473179	2.553773663	0.166268325	-15.35935155	3.07E-53	8.53E-52
Eci2	1483.827256	1.721279261	0.112107619	-15.35381156	3.34E-53	9.28E-52
Cox10	783.3470273	2.003444296	0.130500287	-15.35202983	3.43E-53	9.52E-52
Pcnt	1514.794602	-1.431392745	0.093321409	15.33831048	4.24E-53	1.17E-51
Mef2c	1248.064069	-3.451625869	0.225237885	15.32435746	5.26E-53	1.45E-51
Corin	166.8525933	5.556075329	0.362649163	-15.3208001	5.55E-53	1.53E-51
Lrrc8c	372.0059255	-2.186034195	0.142727888	15.31609718	5.97E-53	1.64E-51
Ttn	340.0896593	6.839417138	0.446579716	-15.31510926	6.06E-53	1.66E-51
Tomm70a	2162.075789	1.415004582	0.092473071	-15.30180164	7.44E-53	2.04E-51
C330027C09Rik	887.4053606	-2.8739805	0.18786492	15.29812221	7.87E-53	2.15E-51
Ecsit	656.3823141	2.721028148	0.177900252	-15.29524621	8.22E-53	2.24E-51
Mfap3l	794.9123546	3.226694568	0.211070826	-15.28725984	9.30E-53	2.53E-51
Tpbgl	156.4422313	-5.281377472	0.345579673	15.2826624	9.98E-53	2.71E-51
Endog	443.9503993	3.52350497	0.230599461	-15.2797624	1.04E-52	2.83E-51
Iqsec1	4824.641917	1.725235636	0.112982836	-15.26989137	1.21E-52	3.29E-51
Fuom	323.5963694	2.447720514	0.160513888	-15.24927556	1.66E-52	4.50E-51
Apoo	409.7949668	2.538255654	0.166755064	-15.22146073	2.55E-52	6.87E-51
Lgalsl	596.1146713	4.051299947	0.266204812	-15.21873294	2.66E-52	7.15E-51
Chst12	904.625674	-1.568718831	0.103090213	15.21695209	2.73E-52	7.33E-51
Cit	739.665734	-3.87505335	0.254714594	15.213315	2.89E-52	7.74E-51
C5ar1	4753.234282	-2.140881344	0.140736186	15.21201765	2.94E-52	7.88E-51
Gns	25421.96888	1.238019055	0.081470622	-15.19589546	3.76E-52	1.01E-50
Slc25a42	481.0494185	3.034784118	0.199921186	-15.17990253	4.80E-52	1.28E-50
Arpin	709.97674	1.9349487	0.127618212	-15.16201074	6.31E-52	1.68E-50
Tns3	13034.58842	1.549286817	0.10229562	-15.14519213	8.15E-52	2.17E-50
Pstpip1	4445.725304	2.160407828	0.142663502	-15.14338139	8.38E-52	2.22E-50
Acadvl	2034.415095	1.785646638	0.117993763	-15.13339855	9.75E-52	2.58E-50
Nyap2	561.0353564	9.732862625	0.643347331	-15.12847284	1.05E-51	2.78E-50
Ak5	163.4857227	5.15869993	0.341739526	-15.09541491	1.74E-51	4.58E-50
Cox7a2l	5509.864527	1.322566081	0.087637799	-15.09127448	1.85E-51	4.86E-50
Gsdmd	2721.066206	1.447691543	0.095948855	-15.08815856	1.94E-51	5.09E-50
Celf2	2679.373188	-1.857821727	0.123196161	15.08019173	2.19E-51	5.73E-50
Cox14	1183.178096	1.623683049	0.107675342	-15.07943253	2.21E-51	5.79E-50
Afdn	803.0150362	1.885837869	0.125142957	-15.06946862	2.57E-51	6.72E-50
Atp5c1	6073.980199	1.65803021	0.11025023	-15.03879135	4.09E-51	1.07E-49
Mrps9	1149.792509	1.68162002	0.111842984	-15.03554322	4.30E-51	1.12E-49
Nmnat3	376.2666275	2.074103675	0.138006375	-15.02904255	4.74E-51	1.23E-49
Cd33	637.1147618	-3.405699808	0.226846869	15.01321058	6.02E-51	1.56E-49
Stk11ip	2621.424021	1.552813619	0.10343711	-15.01215202	6.11E-51	1.58E-49
Pabpc4	2537.314622	2.109955672	0.140619767	-15.00468755	6.84E-51	1.77E-49
9030617O03Rik	1892.953183	1.469666082	0.098004332	-14.99592973	7.81E-51	2.01E-49
Srp68	2354.973494	1.182159295	0.078847064	-14.99306672	8.15E-51	2.10E-49
Ptges2	748.6304028	2.616120511	0.174500626	-14.99204085	8.28E-51	2.13E-49
Dusp4	1682.286898	4.155947894	0.27735817	-14.98404713	9.34E-51	2.39E-49
Pptc7	1233.995078	1.616037888	0.107915856	-14.97498099	1.07E-50	2.74E-49
Usmg5	1621.5535	2.214970693	0.147941457	-14.97194056	1.12E-50	2.86E-49
Msln	425.0005126	9.068748152	0.606106113	-14.96231098	1.29E-50	3.30E-49
Ankrd24	379.2686489	2.632669165	0.176152184	-14.94542449	1.67E-50	4.25E-49
Nxt2	809.025594	-1.903037023	0.127349577	14.94341064	1.72E-50	4.37E-49
Ndufa6	1829.440961	1.721350884	0.115241676	-14.93687825	1.90E-50	4.81E-49
Strip2	157.7256558	4.509608721	0.302110245	-14.92703008	2.20E-50	5.57E-49
Ndufb10	2215.49265	1.84323829	0.123514266	-14.92328256	2.33E-50	5.88E-49
Acap2	5971.211671	1.449340216	0.097216504	-14.90837618	2.91E-50	7.33E-49
Lasp1	14238.09431	1.262261934	0.084714223	-14.90023624	3.28E-50	8.27E-49
Pea15a	3350.950014	-1.32963401	0.089348584	14.88142238	4.35E-50	1.09E-48
Serpind1	246.4146303	7.468692469	0.501953329	-14.87925676	4.49E-50	1.13E-48
Ski	3411.275522	-1.240818143	0.083521689	14.85623872	6.34E-50	1.59E-48
Atp2a3	513.7824591	-2.130031315	0.143440746	14.84955543	7.00E-50	1.75E-48
Lrrc47	1816.926115	1.658947646	0.111802762	-14.83816336	8.30E-50	2.07E-48
Ctsc	7972.281711	-2.426423335	0.163585102	14.83278923	8.99E-50	2.24E-48
Nat6	1020.390879	2.006477304	0.135343756	-14.82504528	1.01E-49	2.51E-48
Frmd6	489.5158582	-2.162127078	0.145848344	14.82448837	1.02E-49	2.53E-48
Flad1	885.2127666	1.648059359	0.11119152	-14.82180794	1.06E-49	2.62E-48
Pf4	1016.169426	-4.097768123	0.27654079	14.8179519	1.12E-49	2.77E-48
Retsat	1061.141223	1.781263173	0.120400985	-14.79442355	1.59E-49	3.93E-48
Aldh4a1	1023.984722	2.074750524	0.140409502	-14.77642536	2.08E-49	5.13E-48
P3h2	168.8991585	5.71486273	0.387503418	-14.74790275	3.17E-49	7.81E-48
Hmg20b	2343.037274	1.735036665	0.117666747	-14.745344	3.30E-49	8.10E-48
Def6	587.7704645	-1.748544983	0.118593482	14.7440226	3.36E-49	8.24E-48
Cplx2	165.9327713	5.948734962	0.403638627	-14.73777423	3.69E-49	9.03E-48
G3bp1	5312.913082	1.807367662	0.122678414	-14.73256457	3.98E-49	9.73E-48
Tubb5	18700.15673	-2.225955599	0.151115239	14.73018618	4.13E-49	1.01E-47
App	12036.74498	-1.160750424	0.078884471	14.71456178	5.20E-49	1.27E-47
Uck2	735.2066321	3.399663593	0.231228627	-14.70260681	6.20E-49	1.51E-47
Mtfr1	668.287352	1.625623023	0.110795045	-14.67234407	9.69E-49	2.35E-47
Cpe	966.4382138	3.638567624	0.248283001	-14.65492046	1.25E-48	3.04E-47
Wdr90	308.6208487	-2.81511307	0.19211826	14.65302188	1.29E-48	3.12E-47
Cdk8	914.9324926	1.450150059	0.098990744	-14.64934996	1.36E-48	3.28E-47
Agpat4	883.7863125	1.980754151	0.135290483	-14.64075004	1.54E-48	3.72E-47
Nsun7	178.3455091	6.596572121	0.450762602	-14.63424893	1.70E-48	4.09E-47
Uqcr11	2333.329543	2.417825358	0.165616586	-14.59893246	2.85E-48	6.85E-47
Cox6b1	4364.105569	1.743828703	0.119527406	-14.58936293	3.28E-48	7.87E-47
Abhd11	479.3048687	1.880650898	0.128945138	-14.58489188	3.50E-48	8.39E-47
Acot7	1932.595764	2.034799273	0.139793929	-14.55570559	5.37E-48	1.28E-46
Tmem135	1909.350846	1.132921766	0.077839318	-14.55462097	5.46E-48	1.30E-46
Uqcrq	3378.356801	2.373834959	0.163421226	-14.52586679	8.31E-48	1.98E-46
Tnfrsf13b	510.0380043	-2.117911419	0.145958844	14.51033289	1.04E-47	2.48E-46
Cxcr4	2457.402822	-2.04698552	0.141161235	14.50104568	1.19E-47	2.83E-46
Dok3	3300.200235	1.858560591	0.128276406	-14.48871738	1.43E-47	3.38E-46
Smc2	1557.245076	-2.707848859	0.186896829	14.48846872	1.43E-47	3.38E-46
Mettl7a1	639.9552538	-1.970427149	0.135999399	14.48849899	1.43E-47	3.38E-46
Cox6a1	7749.194079	1.913731803	0.13236308	-14.45819937	2.23E-47	5.25E-46
Ndufa1	1180.405781	1.862454624	0.128885698	-14.45043673	2.49E-47	5.86E-46
Matk	997.1514436	2.540068698	0.175898436	-14.44054166	2.88E-47	6.76E-46
Noa1	748.2705508	1.946011963	0.134956677	-14.4195308	3.90E-47	9.15E-46
Hjurp	2933.100766	-1.784663136	0.123851914	14.40965329	4.50E-47	1.05E-45
E2f2	790.7582818	-1.812379539	0.125839432	14.40231816	5.00E-47	1.17E-45
Gramd1b	1512.149939	-2.145168843	0.148979406	14.39909651	5.24E-47	1.22E-45
Cstb	7202.864309	2.061896304	0.143251735	-14.3935171	5.68E-47	1.32E-45
Map4k1	305.5006889	-2.191215822	0.152282631	14.38913818	6.05E-47	1.41E-45
3110043O21Rik	1356.905235	1.501016147	0.10433327	-14.38674496	6.27E-47	1.46E-45
Atp5d	7441.526277	1.998544889	0.138916991	-14.38661229	6.28E-47	1.46E-45
Pid1	3894.863009	-1.497448812	0.104139003	14.3793274	6.98E-47	1.61E-45
Bsn	211.6066091	-3.257184534	0.22694968	14.35201202	1.03E-46	2.39E-45
Sipa1l1	696.6903747	-2.261055662	0.1576115	14.34575309	1.13E-46	2.61E-45
Slc25a3	19346.88708	1.769692566	0.123367825	-14.34484691	1.15E-46	2.64E-45
Mesdc1	2403.957746	1.7720047	0.123584457	-14.33841075	1.26E-46	2.90E-45
Cox6c	3436.605788	1.919658696	0.133993332	-14.32652408	1.49E-46	3.43E-45
Ndufb3	907.3422842	1.716682459	0.119891243	-14.31866427	1.67E-46	3.83E-45
Arap2	976.3433847	3.574699558	0.249689422	-14.31658389	1.72E-46	3.94E-45
Stard3	2727.325656	1.167205953	0.081632786	-14.29824965	2.24E-46	5.13E-45
Oxct1	14565.15051	1.11848788	0.078337162	-14.27787089	3.01E-46	6.86E-45
Lrp10	6150.547603	1.432475033	0.100351787	-14.27453433	3.15E-46	7.18E-45
Pitpnm1	2737.49861	1.524629827	0.106883736	-14.2643762	3.65E-46	8.29E-45
Hist1h2bc	1107.08195	2.180353319	0.153254164	-14.22704129	6.23E-46	1.41E-44
Idh3a	2162.865779	2.910276425	0.2045649	-14.2266656	6.26E-46	1.42E-44
Ndufs7	2996.408155	2.33907566	0.164425004	-14.22579049	6.34E-46	1.43E-44
Psd3	504.5880618	-2.286596913	0.160756236	14.22400131	6.50E-46	1.47E-44
mt-Nd4	23529.39613	1.333333795	0.093745998	-14.22283429	6.61E-46	1.49E-44
1810011H11Rik	360.6278546	-2.266591374	0.159475164	14.21281733	7.63E-46	1.72E-44
Blcap	797.997448	1.3885211	0.09786923	-14.18751431	1.09E-45	2.46E-44
Atp5h	3171.784604	1.455310537	0.102617391	-14.1819093	1.19E-45	2.66E-44
Gga2	2445.882007	1.358757037	0.095837805	-14.17767279	1.26E-45	2.82E-44
Myo1e	9352.154406	1.977435366	0.139564005	-14.16866305	1.43E-45	3.20E-44
Cd59a	1122.954382	1.928968974	0.136163019	-14.16661436	1.47E-45	3.29E-44
Ccdc189	183.8011694	2.94636588	0.208017934	-14.16399931	1.53E-45	3.41E-44
Zfp775	481.1513148	2.24539236	0.158671732	-14.15118074	1.84E-45	4.09E-44
Ubxn2a	555.5549393	1.974281183	0.139568366	-14.14562083	1.99E-45	4.42E-44
Ccnb2	1907.947919	-3.071948605	0.217392801	14.13086633	2.45E-45	5.44E-44
St18	626.2220205	2.371256445	0.167869065	-14.12563083	2.64E-45	5.85E-44
2900026A02Rik	461.8491782	-3.086866575	0.218554757	14.12399631	2.70E-45	5.98E-44
Sucla2	1440.613026	1.20364141	0.085253222	-14.11842726	2.92E-45	6.46E-44
Junb	4671.015536	2.160194991	0.153010134	-14.11798639	2.94E-45	6.49E-44
Ssc5d	152.5784374	4.614224248	0.32693852	-14.11343101	3.14E-45	6.91E-44
Aco1	2565.581773	1.142306811	0.080956469	-14.11013626	3.29E-45	7.23E-44
mt-Nd2	25118.74481	1.384636425	0.09816015	-14.10589147	3.49E-45	7.67E-44
Tango2	1066.987983	1.785263364	0.126562881	-14.10574211	3.50E-45	7.67E-44
Knl1	566.5803553	-3.956215277	0.280502796	14.10401371	3.59E-45	7.85E-44
Plxdc1	748.7158487	-2.318344173	0.164423911	14.09979949	3.81E-45	8.32E-44
Gbas	2056.438368	1.305098496	0.09262946	-14.08945377	4.41E-45	9.62E-44
Ckmt1	305.0101514	8.301660183	0.589285836	-14.08766284	4.52E-45	9.85E-44
BC026585	833.4873632	1.915454214	0.136021279	-14.08201886	4.90E-45	1.07E-43
Hk1	3790.026747	1.160644192	0.082424986	-14.08121797	4.95E-45	1.08E-43
Syne2	449.0309987	-2.26502156	0.160984302	14.06982873	5.82E-45	1.26E-43
Gfod1	364.7221531	3.852900917	0.274097678	-14.05667114	7.01E-45	1.52E-43
Mrps6	607.0144445	2.55643228	0.181996556	-14.046597	8.08E-45	1.75E-43
Ncf4	4481.793217	1.707824899	0.121616134	-14.04274945	8.53E-45	1.84E-43
Galm	1055.104008	1.575461158	0.112274642	-14.03220831	9.90E-45	2.13E-43
Smpd1	2339.926358	1.758769963	0.125350054	-14.03086722	1.01E-44	2.17E-43
Cep55	622.3756331	-3.56829576	0.255107005	13.98744717	1.86E-44	3.99E-43
Sptb	317.0445267	3.190282294	0.2280923	-13.98680402	1.88E-44	4.02E-43
Cd300lb	4343.665004	-1.805574378	0.129107023	13.98509805	1.92E-44	4.12E-43
Gna15	216.7405749	-3.543355326	0.253600973	13.9721677	2.31E-44	4.93E-43
Tmem70	1023.54093	1.548245634	0.110813099	-13.97168432	2.32E-44	4.95E-43
Pnpla2	6792.305952	1.866203489	0.133797276	-13.94799311	3.24E-44	6.90E-43
Cd82	1968.650763	1.665363415	0.119424468	-13.94490965	3.38E-44	7.19E-43
Ralgps2	186.6354012	-3.053246908	0.218970772	13.94362762	3.44E-44	7.31E-43
Macrod1	576.5430686	1.790539404	0.128506486	-13.93345546	3.97E-44	8.42E-43
Tpd52l2	1750.308033	1.198268989	0.086009948	-13.93174882	4.06E-44	8.61E-43
Stard8	3255.470661	-2.178676173	0.156524815	13.91904649	4.85E-44	1.03E-42
Foxred1	822.0634159	1.39730404	0.100499923	-13.9035334	6.03E-44	1.27E-42
Ptpn1	5910.786044	1.191477051	0.085709398	-13.90135826	6.22E-44	1.31E-42
H1f0	2258.773659	1.077504122	0.077535702	-13.89687716	6.62E-44	1.39E-42
Cox5b	4012.734582	2.116593983	0.152340752	-13.89381339	6.91E-44	1.45E-42
Necap2	3425.848185	-1.007751545	0.072557493	13.88900719	7.39E-44	1.55E-42
Emilin1	1216.674161	-1.672371002	0.120429687	13.88670059	7.63E-44	1.60E-42
Ncald	163.1834505	6.592404242	0.475041949	-13.8775202	8.67E-44	1.81E-42
Taco1	390.2876974	1.915847619	0.13807257	-13.87565699	8.90E-44	1.86E-42
Tbkbp1	1511.59127	1.462806323	0.10553639	-13.86068177	1.10E-43	2.29E-42
Taf4b	161.5545197	3.364585344	0.242809117	-13.85691521	1.16E-43	2.41E-42
Galc	3220.918188	-1.487013044	0.107442021	13.84014405	1.46E-43	3.04E-42
Ctsl	17145.55028	-1.434790483	0.103676074	13.83916685	1.48E-43	3.07E-42
Ociad1	2917.696088	1.444343858	0.104417935	-13.83233503	1.63E-43	3.37E-42
Wdfy4	2509.376756	-1.620287989	0.117172291	13.82825221	1.72E-43	3.57E-42
Anxa4	8114.875772	1.060260492	0.076796914	-13.80602992	2.34E-43	4.85E-42
Dstn	4889.952114	1.424492666	0.103185136	-13.8052119	2.37E-43	4.90E-42
Gng12	1288.231976	-1.279325789	0.092693635	13.80165733	2.49E-43	5.14E-42
Micall1	1254.545322	1.426172056	0.103453705	-13.78560644	3.11E-43	6.41E-42
Tbc1d10b	5129.107783	1.086941083	0.078894692	-13.77711292	3.50E-43	7.20E-42
Adgra3	788.1516304	4.006215924	0.29118624	-13.75825975	4.54E-43	9.33E-42
Galt	835.3451312	1.755170742	0.127610025	-13.75417604	4.81E-43	9.86E-42
Mrpl41	651.5969018	2.403554567	0.174754025	-13.75392962	4.82E-43	9.88E-42
Ip6k3	183.051137	7.255355403	0.528330168	-13.73261616	6.48E-43	1.32E-41
Nfic	2796.836094	-1.085995753	0.079086491	13.73174786	6.55E-43	1.34E-41
Daglb	2958.364773	-1.548730354	0.112937942	13.71310946	8.47E-43	1.73E-41
Vsig8	160.387136	4.422447152	0.322506365	-13.71274377	8.52E-43	1.73E-41
Pfkfb2	526.3609412	1.887192071	0.137633989	-13.71167171	8.64E-43	1.76E-41
Tarsl2	413.9608375	1.951832514	0.142377851	-13.70882124	8.99E-43	1.82E-41
Slc29a1	4299.130052	2.295259299	0.167444891	-13.70755048	9.15E-43	1.85E-41
Eif4ebp1	2447.363868	2.051209564	0.149718206	-13.70046848	1.01E-42	2.04E-41
Itgb7	1415.458321	4.025879394	0.293884975	-13.69882689	1.03E-42	2.09E-41
Hsd17b10	1571.64	2.31335892	0.168908368	-13.69594026	1.07E-42	2.17E-41
Slco4a1	738.0931409	2.919707837	0.213934126	-13.64769562	2.08E-42	4.20E-41
Asxl1	1612.319633	-1.182675449	0.086701556	13.64076386	2.29E-42	4.61E-41
Frrs1	3018.627282	1.059167395	0.077653535	-13.63965458	2.33E-42	4.68E-41
Kif20a	1419.914239	-2.471512965	0.181342823	13.62895387	2.69E-42	5.41E-41
8-Sep	1698.034376	-1.857167643	0.136341522	13.62143839	2.99E-42	5.98E-41
Gstt2	439.0043244	1.878628692	0.137968206	-13.6163885	3.20E-42	6.40E-41
Shtn1	4486.589129	1.320721104	0.096996616	-13.61615657	3.21E-42	6.41E-41
Gtf2e2	629.5481375	1.628249569	0.119597379	-13.61442522	3.29E-42	6.56E-41
Txn2	2549.899892	1.646427756	0.120963832	-13.61090942	3.45E-42	6.87E-41
Ddt	826.8237814	1.726617575	0.126860939	-13.61031685	3.48E-42	6.92E-41
Aurkb	1128.40869	-3.018316909	0.222162889	13.58605358	4.85E-42	9.63E-41
Tspan10	130.2391847	6.029028956	0.443959827	-13.58012278	5.25E-42	1.04E-40
Arhgap19	4257.114548	-2.566192762	0.189129706	13.56842779	6.16E-42	1.22E-40
B4galt6	2963.028273	-2.509302432	0.185206814	13.54865069	8.07E-42	1.60E-40
Dennd2a	649.0222304	2.350749987	0.173553315	-13.54482905	8.50E-42	1.68E-40
Iars2	1857.131798	1.16841994	0.086267723	-13.54411471	8.58E-42	1.69E-40
Hpgds	3035.242094	-2.154658669	0.159126885	13.5405068	9.02E-42	1.78E-40
Cd83	317.5490642	-2.737551307	0.202180366	13.5401442	9.06E-42	1.78E-40
Fam198b	2436.888119	3.842894149	0.283857816	-13.53809523	9.32E-42	1.83E-40
Dpysl2	814.3313004	-2.008939795	0.148396285	13.53766907	9.37E-42	1.84E-40
Cryl1	1917.010581	1.152337818	0.085160312	-13.53139493	1.02E-41	2.00E-40
Wbp5	933.3770112	-2.124401457	0.157099344	13.52266282	1.15E-41	2.25E-40
Prkag2	1193.064823	1.430364686	0.105800082	-13.51950456	1.20E-41	2.34E-40
Coq10a	771.5643281	1.626422849	0.120322994	-13.51714075	1.24E-41	2.42E-40
Rnf24	413.8445696	1.883639987	0.139359655	-13.51639387	1.25E-41	2.44E-40
Epha4	178.9347125	4.269036579	0.315928365	-13.51267266	1.32E-41	2.56E-40
Trf	1922.869831	-3.404058443	0.25193207	13.51181073	1.33E-41	2.59E-40
Gcnt1	933.6568779	-1.564568835	0.115915973	13.4974395	1.62E-41	3.14E-40
Pgbd5	133.0334081	5.203852186	0.385566565	-13.49663758	1.64E-41	3.17E-40
Arhgef28	150.8906062	6.638772071	0.491905506	-13.49603123	1.65E-41	3.19E-40
Tspan5	644.7710522	1.678929457	0.12449087	-13.48636612	1.88E-41	3.63E-40
Serpinb6a	9790.173853	-1.257113237	0.093306507	13.47294286	2.26E-41	4.35E-40
Stambpl1	1054.359686	1.675752655	0.124648714	-13.44380219	3.35E-41	6.45E-40
2210008F06Rik	151.3186839	6.632213641	0.49345104	-13.44046947	3.50E-41	6.74E-40
Akr1c18	390.2025952	8.389908875	0.624539406	-13.43375421	3.83E-41	7.37E-40
Arhgap6	385.2150909	-2.466725142	0.183630936	13.43305871	3.87E-41	7.43E-40
Diaph3	643.5587347	-2.175791692	0.162044192	13.42715013	4.19E-41	8.03E-40
Il7r	783.4795503	-3.060396029	0.228048511	13.41993426	4.62E-41	8.84E-40
Rtn4ip1	346.1623857	2.129003298	0.158811896	-13.40581751	5.59E-41	1.07E-39
St3gal1	3166.363886	1.534361869	0.114681678	-13.3793113	7.99E-41	1.52E-39
Cystm1	123.9297479	4.272736838	0.319395813	-13.3775606	8.18E-41	1.56E-39
Inpp5a	1070.508491	1.514044201	0.113193548	-13.37571117	8.38E-41	1.60E-39
Kif14	507.3139077	-3.705227181	0.277034302	13.3746152	8.51E-41	1.62E-39
Fam214b	1563.032304	1.224089079	0.09160578	-13.36257468	1.00E-40	1.90E-39
Fdx1	360.0886003	2.245404493	0.168205216	-13.34919657	1.20E-40	2.27E-39
Map4k4	5467.770697	1.040249499	0.078002403	-13.33612117	1.43E-40	2.70E-39
Oxr1	3719.002535	1.584871086	0.118850587	-13.33498741	1.45E-40	2.74E-39
Nudt8	270.3310009	2.826869925	0.212122219	-13.32660922	1.62E-40	3.06E-39
Nlrp3	730.4419825	-2.118174325	0.158946273	13.32635413	1.63E-40	3.07E-39
Ext2	2916.434013	1.411764114	0.105973804	-13.32182166	1.73E-40	3.25E-39
Ndufv2	2686.420962	1.929149492	0.144906882	-13.31302874	1.94E-40	3.66E-39
Gss	977.3851424	2.262287203	0.169963835	-13.31040337	2.01E-40	3.78E-39
Ptpn18	2775.527796	1.571374742	0.11809658	-13.30584463	2.14E-40	4.01E-39
Lcp2	2672.104848	1.363053177	0.102440021	-13.30586581	2.14E-40	4.01E-39
Elovl1	3226.263606	1.518361947	0.114280491	-13.28627422	2.78E-40	5.20E-39
Hdhd2	881.4118954	1.514904484	0.114059409	-13.2817143	2.96E-40	5.52E-39
C1qa	12866.54567	-2.9428555	0.221996988	13.25628569	4.15E-40	7.74E-39
Dtx2	839.8969773	1.762335318	0.133000223	-13.25061931	4.47E-40	8.34E-39
Sco1	424.7131047	1.872722341	0.141368825	-13.24706731	4.69E-40	8.73E-39
Capn6	261.0498347	8.366392104	0.632435982	-13.22883635	5.98E-40	1.11E-38
Atxn2	1846.155806	1.710037903	0.129288823	-13.22649443	6.17E-40	1.14E-38
Pdk2	1183.580635	1.692560329	0.12801921	-13.22114341	6.62E-40	1.23E-38
Psrc1	378.1833817	-3.268446969	0.247353252	13.21368101	7.32E-40	1.35E-38
Mis18bp1	656.3689721	-2.216891733	0.167833335	13.20888805	7.80E-40	1.44E-38
Otud7b	1105.822743	1.185593188	0.089925494	-13.18417214	1.08E-39	2.00E-38
Prkacb	3621.987594	-1.512539884	0.114758844	13.18015966	1.14E-39	2.10E-38
Tbc1d31	741.1975629	-1.597779887	0.121228118	13.17994471	1.14E-39	2.11E-38
Camk2a	215.9111302	3.591833642	0.27265084	-13.17374867	1.24E-39	2.28E-38
Mvp	7693.570708	1.728593965	0.131263962	-13.1688389	1.33E-39	2.43E-38
Wls	1433.436365	-1.712660664	0.130144681	13.15966698	1.50E-39	2.75E-38
Fgfrl1	244.572684	2.324604694	0.176667356	-13.15808842	1.53E-39	2.80E-38
Gatsl2	1101.51889	-1.193546009	0.090722746	13.15597308	1.57E-39	2.88E-38
Traf3ip2	491.6418043	1.58772216	0.120823063	-13.14088649	1.92E-39	3.51E-38
Rbm38	628.7024533	1.494644218	0.113865833	-13.12636264	2.33E-39	4.24E-38
Klhl21	1248.326218	1.225703278	0.093425622	-13.11956237	2.54E-39	4.63E-38
Cenpc1	504.4599711	-2.080182684	0.158708024	13.10697862	3.00E-39	5.46E-38
Parpbp	253.3989128	-2.980005542	0.22776992	13.08340251	4.10E-39	7.44E-38
2700099C18Rik	133.8543022	-3.657523241	0.279812839	13.07132031	4.80E-39	8.71E-38
Ndufa3	1488.14675	1.748673982	0.133853518	-13.06408679	5.28E-39	9.57E-38
A230046K03Rik	2217.848679	-1.709449476	0.130964596	13.05276024	6.13E-39	1.11E-37
Susd1	209.5266648	-2.899180376	0.222230908	13.0458018	6.71E-39	1.21E-37
Prdx1	15483.00035	-0.84755937	0.064973169	13.0447596	6.81E-39	1.23E-37
Eps8	497.9975855	-2.260598394	0.173468607	13.03174355	8.07E-39	1.46E-37
Mad2l1	787.4082507	-2.030830991	0.155924258	13.02447107	8.88E-39	1.60E-37
Col27a1	1397.785963	6.701490688	0.514756478	-13.01875931	9.57E-39	1.72E-37
Entpd1	2581.827254	-3.35043803	0.257863383	12.99307406	1.34E-38	2.41E-37
Tomm20	2252.769535	1.200045471	0.092405866	-12.98668065	1.46E-38	2.61E-37
Oxnad1	364.794385	1.899411842	0.146497838	-12.96545987	1.92E-38	3.44E-37
Vav3	887.5199479	-1.36355428	0.10532218	12.94650645	2.46E-38	4.40E-37
Mrps18a	1286.647264	1.688087411	0.130563504	-12.92924409	3.08E-38	5.50E-37
Sgsm1	144.7956287	6.252659657	0.483967465	-12.91958678	3.49E-38	6.23E-37
Isyna1	2279.845871	1.472232493	0.114059369	-12.90759811	4.08E-38	7.27E-37
Ccdc85c	147.5923863	3.709562893	0.287568334	-12.89976139	4.51E-38	8.04E-37
Npc2	31601.26816	1.397771958	0.108410289	-12.89335142	4.91E-38	8.72E-37
Apoe	134164.1032	-1.958787484	0.151939271	12.89191052	5.00E-38	8.86E-37
Timmdc1	532.6663342	1.841176259	0.142815672	-12.89197627	4.99E-38	8.86E-37
P2ry12	256.9876482	-3.031393624	0.235262784	12.88513882	5.46E-38	9.67E-37
Mical3	502.2627588	2.309816816	0.17926569	-12.88487952	5.48E-38	9.69E-37
Zdhhc14	1822.054627	-1.919259164	0.148959446	12.88444076	5.51E-38	9.73E-37
Slc14a2	250.8276264	8.687510716	0.674321716	-12.88333225	5.59E-38	9.86E-37
Evpl	176.9630125	7.644472007	0.593533305	-12.87960076	5.86E-38	1.03E-36
1190002N15Rik	422.2688356	-2.058554399	0.15988352	12.87533826	6.20E-38	1.09E-36
Orai2	1400.228975	1.61439037	0.125540932	-12.85947414	7.61E-38	1.34E-36
Usp6nl	651.3180815	1.998193469	0.155483943	-12.85144584	8.44E-38	1.48E-36
Avpi1	451.1010299	2.000454398	0.155685374	-12.84934058	8.67E-38	1.52E-36
Plin3	4244.218242	1.433813583	0.111619197	-12.84558226	9.11E-38	1.59E-36
C1qbp	2006.070914	2.14789279	0.167331268	-12.83617113	1.03E-37	1.80E-36
Chst11	383.4053394	3.253150615	0.253508201	-12.83252615	1.08E-37	1.88E-36
Ckap2	648.8206599	-3.42644009	0.267235049	12.8218215	1.24E-37	2.16E-36
Lctl	153.0225215	7.211556607	0.562525943	-12.8199538	1.27E-37	2.21E-36
Tnfaip2	13987.22379	1.535556954	0.119851868	-12.81212367	1.40E-37	2.44E-36
Tnfrsf9	206.1345201	8.102990583	0.632470799	-12.81164379	1.41E-37	2.45E-36
Rabgef1	895.0398545	1.210716594	0.094636616	-12.79332093	1.79E-37	3.10E-36
Nckap5l	531.6105219	1.655500459	0.129468668	-12.7868811	1.94E-37	3.37E-36
Mras	396.7539671	2.02989693	0.158782139	-12.78416412	2.01E-37	3.48E-36
Ncapg2	2439.350147	-2.055580578	0.160810801	12.78260266	2.05E-37	3.55E-36
Hspe1	1725.871269	1.851523429	0.145137705	-12.75701191	2.85E-37	4.92E-36
Lyrm5	742.2307317	2.209142768	0.173695563	-12.71847555	4.67E-37	8.05E-36
Aebp2	1807.45464	1.141883095	0.089792309	-12.71693651	4.76E-37	8.20E-36
Cycs	2119.606871	3.225086169	0.253619069	-12.71626056	4.80E-37	8.27E-36
Zfhx3	711.771115	-2.373837184	0.186690613	12.71535372	4.86E-37	8.35E-36
Tmed5	1263.766167	-1.277150127	0.100466162	12.71224168	5.06E-37	8.68E-36
Plvap	125.0291997	6.20728818	0.488309116	-12.71180073	5.08E-37	8.72E-36
Acy1	278.9972399	2.985588479	0.234981891	-12.70561092	5.50E-37	9.43E-36
Sik1	711.6322421	1.680965411	0.132327602	-12.70305953	5.69E-37	9.73E-36
Hyal2	1222.430501	2.408710481	0.189683997	-12.69854349	6.02E-37	1.03E-35
Spag5	1062.345772	-2.998924243	0.236442394	12.68353019	7.30E-37	1.25E-35
Gm10925	844.4424877	1.669918436	0.131738762	-12.67598397	8.03E-37	1.37E-35
Phtf2	736.9214197	1.68239165	0.132778946	-12.67062057	8.60E-37	1.46E-35
Phospho1	172.9497706	3.702204608	0.292206261	-12.66983329	8.69E-37	1.48E-35
Kif11	1994.538355	-3.720101844	0.293655401	12.66825618	8.87E-37	1.51E-35
Mrpl12	1602.183225	1.998728242	0.157846294	-12.66249708	9.54E-37	1.62E-35
Pcyt1b	204.6364069	-3.238972042	0.25584068	12.66011348	9.84E-37	1.67E-35
C2cd5	693.409258	-1.432370748	0.113273502	12.6452411	1.19E-36	2.01E-35
Eri3	1587.448932	1.527959418	0.120865422	-12.64182421	1.24E-36	2.10E-35
Acadl	2485.929735	1.032533172	0.081712263	-12.63620819	1.33E-36	2.25E-35
Supt3	537.8188684	1.739446781	0.137669764	-12.63492239	1.36E-36	2.28E-35
Agap3	3678.236174	1.442320886	0.114257006	-12.62347873	1.57E-36	2.64E-35
Clec4d	3849.935793	-1.55831453	0.123520024	12.6158859	1.73E-36	2.90E-35
Prune2	1261.017284	-2.668066543	0.211541286	12.61250977	1.80E-36	3.03E-35
Stx2	2146.205703	-1.43761421	0.113987306	12.6120553	1.81E-36	3.04E-35
Ik	4854.85397	0.949595441	0.075349342	-12.60257117	2.04E-36	3.42E-35
Pyurf	303.5188344	2.468672206	0.196111367	-12.58811378	2.45E-36	4.11E-35
Scn1b	230.5044067	-3.305718228	0.262692748	12.58397216	2.59E-36	4.32E-35
6-Sep	334.526292	-1.744026941	0.138621396	12.58122473	2.68E-36	4.47E-35
Gnai3	2575.825863	-0.909461018	0.072300487	12.57890585	2.76E-36	4.60E-35
Cdk19	1330.011301	-1.508923965	0.120025983	12.57164433	3.02E-36	5.04E-35
Trap1	2526.309251	1.647430413	0.131149068	-12.56151062	3.44E-36	5.72E-35
Folr2	1228.672252	-2.63428726	0.209737786	12.55990785	3.51E-36	5.83E-35
Maff	208.3956888	3.773947352	0.300528468	-12.55770334	3.61E-36	5.99E-35
Rdm1	440.2815699	-1.560589431	0.12429535	12.55549329	3.71E-36	6.15E-35
AI504432	100.3850456	-4.499647392	0.358565665	12.54901912	4.02E-36	6.66E-35
M6pr	10016.03444	1.019293691	0.081235837	-12.54734035	4.11E-36	6.80E-35
Sh3rf1	526.8091275	2.487257306	0.198275695	-12.54443875	4.26E-36	7.04E-35
Slc25a43	259.3405005	2.275246962	0.18143939	-12.53998354	4.51E-36	7.44E-35
Gm29340	110.4902132	4.738389683	0.377973394	-12.53630482	4.73E-36	7.79E-35
Pex16	726.8966299	1.967113809	0.157204263	-12.5131073	6.33E-36	1.04E-34
Mrpl34	1020.118025	1.827162508	0.146172374	-12.50005359	7.46E-36	1.23E-34
P2ry6	4559.765801	-2.150072639	0.172111853	12.49229849	8.22E-36	1.35E-34
Ssh2	983.8368102	-2.078228967	0.166515501	12.48069374	9.52E-36	1.56E-34
Pgm2l1	650.14168	-1.813898621	0.145423914	12.47317975	1.05E-35	1.71E-34
Haus3	424.8257022	-1.999451482	0.160340491	12.47003471	1.09E-35	1.78E-34
Ago2	4424.095494	1.844741741	0.147934678	-12.46997502	1.09E-35	1.78E-34
Cdkn2d	519.2409607	-1.612753786	0.129697783	12.43470589	1.69E-35	2.77E-34
Odf2	1072.981865	-1.366387182	0.109911339	12.4317217	1.76E-35	2.87E-34
Itpripl1	654.2314233	-1.626384501	0.130954396	12.41947239	2.05E-35	3.34E-34
Mr1	251.9182706	-2.378109031	0.191505712	12.41795354	2.09E-35	3.40E-34
Vasp	3953.145496	1.502830089	0.12103671	-12.41631645	2.13E-35	3.46E-34
Ndufb6	1224.768882	2.316014446	0.186599796	-12.41166655	2.26E-35	3.67E-34
2410131K14Rik	811.014288	1.825215197	0.147057285	-12.41159321	2.26E-35	3.67E-34
Ppip5k1	1387.966525	2.036758553	0.164193911	-12.40459246	2.47E-35	4.00E-34
Axl	2063.310345	-3.162715102	0.255146682	12.39567402	2.76E-35	4.46E-34
Mrpl2	1093.18216	1.447922589	0.11697525	-12.37802522	3.44E-35	5.55E-34
N6amt1	380.9358361	1.694805715	0.136921967	-12.37789492	3.44E-35	5.56E-34
Hccs	660.3219627	1.393410874	0.112668362	-12.36736599	3.92E-35	6.33E-34
Phb2	4660.164507	1.726744994	0.13967607	-12.36249696	4.17E-35	6.72E-34
Zfp568	656.5727809	2.178421662	0.176215436	-12.36226357	4.18E-35	6.73E-34
Xkr5	119.504341	-3.736756865	0.302488147	12.35339929	4.67E-35	7.50E-34
Polq	178.5090804	-2.924780961	0.236921358	12.34494429	5.19E-35	8.32E-34
Mapk6	2906.48253	1.43178407	0.115991769	-12.34384195	5.26E-35	8.43E-34
Utp11l	1221.359549	1.458274121	0.118167012	-12.34078867	5.46E-35	8.75E-34
Selenon	1445.776839	-1.254463996	0.101662567	12.33948769	5.55E-35	8.88E-34
4930556M19Rik	98.98818561	4.362400615	0.353745998	-12.33201403	6.09E-35	9.73E-34
AU040320	2066.710435	1.18939045	0.096451987	-12.33142513	6.14E-35	9.79E-34
Hmgb3	639.2342424	2.403537537	0.195018141	-12.32468692	6.67E-35	1.06E-33
Ap3d1	6726.557463	0.748485013	0.060743449	-12.32206975	6.89E-35	1.10E-33
Mrpl3	1082.820716	1.24673619	0.101412753	-12.29368251	9.79E-35	1.56E-33
Lama3	157.8319116	-4.854021372	0.39490469	12.29162755	1.00E-34	1.60E-33
Ndufb5	2070.937767	1.772639538	0.144231937	-12.29020125	1.02E-34	1.62E-33
Hgf	307.4917492	-2.566405335	0.208896805	12.28551742	1.08E-34	1.72E-33
Depdc1a	196.8304424	-3.490832998	0.284409933	12.27394894	1.25E-34	1.98E-33
Cnot6	1152.513274	-1.414721133	0.115262481	12.27390843	1.25E-34	1.98E-33
Sesn1	4335.401457	-1.626069251	0.132650172	12.25832754	1.52E-34	2.39E-33
Snupn	260.9970224	2.212558489	0.180513927	-12.25699602	1.54E-34	2.43E-33
Arl11	1711.021427	-1.043505984	0.08515313	12.25446417	1.59E-34	2.51E-33
Aagab	4328.682447	1.412097582	0.115315623	-12.24550104	1.78E-34	2.80E-33
Gpt2	640.730991	1.329648573	0.108587649	-12.24493384	1.79E-34	2.81E-33
Ndufc2	1870.226873	1.663556085	0.135912515	-12.23990366	1.90E-34	2.99E-33
Cyp4v3	2910.295793	1.461903242	0.119483535	-12.23518574	2.02E-34	3.16E-33
Fastkd1	370.2949471	1.756910567	0.143595994	-12.2350946	2.02E-34	3.16E-33
Hspa9	5677.378133	1.828090972	0.14942486	-12.2341823	2.04E-34	3.20E-33
Fndc10	198.5381847	3.662325776	0.299415988	-12.23156386	2.11E-34	3.30E-33
Nos1ap	168.5631913	2.72618863	0.222994455	-12.22536509	2.28E-34	3.55E-33
Inafm2	380.4194824	1.753735997	0.143452571	-12.22519736	2.28E-34	3.56E-33
Cfap43	344.0665183	-1.85812633	0.151998357	12.22464749	2.30E-34	3.58E-33
Prkd3	723.2754077	-1.664127596	0.136215338	12.21688851	2.53E-34	3.93E-33
Fam83g	93.38109858	4.646971164	0.38044742	-12.21448988	2.60E-34	4.04E-33
Abi2	494.5516453	-1.630683102	0.133605743	12.2051872	2.92E-34	4.53E-33
Pcp4l1	1019.191177	-2.469304652	0.202410973	12.19946042	3.13E-34	4.85E-33
Tecpr1	2025.506941	-1.202657307	0.098601596	12.1971383	3.22E-34	4.99E-33
Marcks	5142.968602	-2.312294302	0.189586841	12.19649152	3.25E-34	5.02E-33
Hbs1l	1304.654792	1.181973421	0.096944647	-12.19225048	3.42E-34	5.29E-33
Klra17	113.0007322	6.384435108	0.523939713	-12.18543842	3.72E-34	5.74E-33
Cd5	139.2171872	5.802515857	0.476262706	-12.18343529	3.81E-34	5.88E-33
Josd1	1292.84779	1.178412215	0.09677844	-12.17639188	4.15E-34	6.40E-33
Calm2	7975.64338	-0.770694196	0.063312616	12.17283759	4.34E-34	6.68E-33
Oxld1	242.3652051	2.084179176	0.171222761	-12.1723255	4.36E-34	6.71E-33
Fyn	822.9267504	-1.683930123	0.138608136	12.14885487	5.82E-34	8.94E-33
Il4ra	2136.546332	-1.369410971	0.112751491	12.14539127	6.07E-34	9.31E-33
Pde10a	107.9255543	6.155132787	0.506832682	-12.14430917	6.15E-34	9.43E-33
Snd1	6673.545939	1.2827952	0.105687903	-12.13757833	6.68E-34	1.02E-32
Lima1	1828.441802	-1.240847046	0.102251615	12.13523176	6.87E-34	1.05E-32
Traf6	1887.901335	1.648640194	0.135867682	-12.13416002	6.96E-34	1.06E-32
Myh6	152.5393745	7.741991165	0.638154541	-12.13184373	7.16E-34	1.09E-32
Rhoh	136.410937	-2.789912029	0.230109661	12.12427161	7.86E-34	1.20E-32
Dpf2	1994.556198	1.091255719	0.090041549	-12.11946855	8.33E-34	1.27E-32
Mrpl36	644.9568927	1.677546716	0.138445937	-12.11698046	8.59E-34	1.31E-32
Rps6ka1	2910.536716	-1.204118619	0.099383069	12.11593313	8.70E-34	1.32E-32
Csf2ra	8668.615364	0.913342543	0.075474858	-12.10128203	1.04E-33	1.58E-32
Rftn2	247.7729819	2.212332914	0.182918226	-12.09465541	1.13E-33	1.71E-32
Trip10	858.6600252	1.269642119	0.104977197	-12.09445628	1.13E-33	1.71E-32
Ndufaf4	362.3409557	2.232231712	0.184652125	-12.0888493	1.21E-33	1.83E-32
Poc1b	509.2278467	-1.486436628	0.123008311	12.08403409	1.28E-33	1.94E-32
Sema4c	176.1791584	-2.823716146	0.233754995	12.07981092	1.35E-33	2.04E-32
Ffar4	131.4998287	7.260317203	0.601321813	-12.07392954	1.45E-33	2.19E-32
Acads	2198.713122	1.507547761	0.124910517	-12.06902185	1.54E-33	2.32E-32
Adam19	907.976346	-2.48554957	0.205987591	12.06650149	1.59E-33	2.39E-32
Ttyh3	9580.779954	1.195437689	0.099090857	-12.06405642	1.64E-33	2.46E-32
Acadm	2461.723582	1.194392132	0.099151347	-12.0461513	2.03E-33	3.05E-32
Pola1	509.3217337	-1.770714332	0.147036624	12.04267538	2.12E-33	3.18E-32
Anp32e	1715.468421	-1.84800405	0.153470266	12.04144686	2.15E-33	3.22E-32
Stap1	526.1230457	-2.321987012	0.192853337	12.04017023	2.19E-33	3.27E-32
Fcna	511.3342129	1.82442727	0.15176968	-12.02102604	2.76E-33	4.12E-32
Cercam	285.3571749	-2.377502195	0.197777846	12.02107434	2.75E-33	4.12E-32
Tpm3	9050.380921	-0.994858002	0.082785567	12.01728804	2.88E-33	4.30E-32
Xpot	3024.360939	1.189233478	0.098968961	-12.01622673	2.92E-33	4.35E-32
Ckap2l	993.5004668	-3.560761324	0.29642795	12.01223206	3.06E-33	4.56E-32
Trak1	3163.754137	1.019109686	0.084855554	-12.00993499	3.15E-33	4.69E-32
Sil1	879.5749681	1.46306864	0.121829564	-12.0091429	3.18E-33	4.73E-32
Fut4	353.6338149	1.872860942	0.156016328	-12.00426238	3.37E-33	5.01E-32
Plk4	407.6452517	-2.44322193	0.203723145	11.99285397	3.87E-33	5.74E-32
Clspn	490.629062	-2.466550678	0.205688253	11.9916944	3.93E-33	5.82E-32
Dlg4	245.8684352	-2.285689016	0.190713182	11.98495558	4.26E-33	6.30E-32
Fgd2	1246.839914	-1.991779577	0.166197311	11.98442723	4.29E-33	6.34E-32
Kirrel2	177.7428032	7.491674774	0.625249615	-11.98189426	4.42E-33	6.53E-32
Ndst1	5184.961599	1.626525736	0.135794263	-11.97786788	4.64E-33	6.84E-32
Alms1	195.1725514	-2.426581372	0.202857566	11.9619959	5.62E-33	8.28E-32
Fam219a	783.7744436	-1.707381298	0.142767926	11.95913778	5.82E-33	8.56E-32
Phf10	1577.781082	1.114973432	0.093233316	-11.95895926	5.83E-33	8.57E-32
Fktn	561.5151298	1.996975872	0.167013775	-11.9569531	5.97E-33	8.77E-32
Ccng2	1365.387944	-1.80207722	0.150835401	11.94730947	6.71E-33	9.84E-32
Sgol1	262.4283011	-3.540898244	0.296430866	11.94510643	6.89E-33	1.01E-31
Tbc1d16	948.4608686	1.496240733	0.125280672	-11.94310914	7.05E-33	1.03E-31
Cdk18	4140.161372	1.390822833	0.116458028	-11.94269608	7.09E-33	1.04E-31
Acsf2	408.3020673	-2.768331288	0.231806517	11.94242217	7.11E-33	1.04E-31
Ift80	289.2045214	-2.16495672	0.181305016	11.94096429	7.24E-33	1.06E-31
Tbc1d9	887.9964771	-1.39865465	0.117239531	11.92988954	8.27E-33	1.21E-31
Ublcp1	385.5588086	2.499836496	0.209643254	-11.92424012	8.85E-33	1.29E-31
Anxa3	1619.690977	-1.346777342	0.112964903	11.92208647	9.08E-33	1.32E-31
Cenpn	328.1102432	-2.913616868	0.244412798	11.92088506	9.21E-33	1.34E-31
Tmem38b	1008.885005	1.390798572	0.116877582	-11.89961792	1.19E-32	1.73E-31
Pla2g15	3889.602702	-1.454785538	0.122310849	11.89416602	1.27E-32	1.84E-31
Sema4d	11109.34944	1.844181578	0.155063021	-11.89311006	1.29E-32	1.86E-31
Galnt10	1314.410297	-1.339781351	0.112699945	11.88803908	1.37E-32	1.98E-31
Nasp	721.5071985	-1.671836924	0.140723701	11.88027963	1.50E-32	2.17E-31
Atp5k	1156.311489	1.760851796	0.148255759	-11.8771224	1.56E-32	2.25E-31
Gsto1	2150.258069	1.564456239	0.131735205	-11.87576425	1.58E-32	2.28E-31
Ulbp1	213.883625	-2.708248341	0.228175323	11.86915529	1.71E-32	2.47E-31
Serpinb8	1214.158241	1.544901616	0.130173235	-11.86804346	1.73E-32	2.50E-31
Ndufa13	2099.147282	1.573148194	0.132676689	-11.85700526	1.98E-32	2.85E-31
Gpx3	1362.623909	-2.459745946	0.207515405	11.85331733	2.07E-32	2.97E-31
Echs1	1891.352638	1.157669888	0.097667668	-11.85315379	2.07E-32	2.98E-31
Cers4	127.60059	-2.958234437	0.249715195	11.84643345	2.25E-32	3.22E-31
Plod3	4031.5561	1.082766752	0.091467901	-11.83766913	2.49E-32	3.57E-31
Bzw2	623.9552179	1.768400644	0.149568114	-11.82337998	2.96E-32	4.23E-31
Ddhd1	630.6931449	1.615593052	0.136714769	-11.81725327	3.18E-32	4.55E-31
C5ar2	333.7909957	-2.125418833	0.179898763	11.81452721	3.28E-32	4.69E-31
Slc7a8	1766.65778	-1.592177665	0.134768427	11.81417417	3.30E-32	4.71E-31
Npl	136.453261	-3.164710768	0.267966249	11.81010959	3.46E-32	4.93E-31
Cenpl	308.2774852	-2.302724701	0.195012547	11.80808482	3.55E-32	5.05E-31
Rabep1	3092.348213	1.174900034	0.09950151	-11.80786138	3.55E-32	5.06E-31
Acad10	505.2280923	2.086215332	0.176741435	-11.80377046	3.73E-32	5.30E-31
Nab2	452.3157224	-1.830588553	0.155181795	11.79641308	4.07E-32	5.78E-31
Atp1b3	7869.65431	1.126289416	0.095550359	-11.78739077	4.53E-32	6.43E-31
Syngr1	1188.150357	-1.757927435	0.149164785	11.78513704	4.66E-32	6.60E-31
Ms4a14	1112.353418	-3.573886648	0.303261119	11.7848495	4.67E-32	6.61E-31
Ang	155.7414724	-3.073849851	0.260976886	11.77824557	5.05E-32	7.15E-31
Stac2	196.5507785	2.695148094	0.228865284	-11.7761333	5.18E-32	7.32E-31
Nceh1	4962.770924	-1.136394597	0.096542867	11.77088094	5.51E-32	7.78E-31
Esyt3	94.06133766	5.816257313	0.494358794	-11.76525508	5.89E-32	8.31E-31
Zfp263	1955.648489	1.551518969	0.131939247	-11.75934387	6.32E-32	8.90E-31
Fam122a	552.0891082	1.664425982	0.14155884	-11.75783851	6.44E-32	9.05E-31
Ptgfrn	579.5237335	2.098582362	0.178596877	-11.7503867	7.03E-32	9.88E-31
Pgam5	508.2619942	1.732137814	0.147419226	-11.74974158	7.08E-32	9.95E-31
Fat3	100.2551689	-4.311790344	0.367125352	11.74473602	7.52E-32	1.05E-30
Mpzl3	181.2489209	2.98592667	0.25425966	-11.74361149	7.62E-32	1.07E-30
Sin3b	2943.5285	1.245252472	0.106131117	-11.7331515	8.62E-32	1.21E-30
Hnrnph1	3570.366718	-1.189169248	0.101469075	11.71952386	1.01E-31	1.42E-30
Slc22a4	288.8613917	1.872088102	0.159884794	-11.70898157	1.15E-31	1.60E-30
Ndufb8	2508.454737	1.611299379	0.137691629	-11.70223193	1.24E-31	1.73E-30
Maf	8657.483819	-2.281392884	0.195001954	11.69933347	1.28E-31	1.79E-30
Rxra	1970.897007	-1.450986112	0.124042781	11.69746523	1.31E-31	1.83E-30
Atp5o	4490.91758	1.774865252	0.151925323	-11.68248463	1.57E-31	2.18E-30
Gm29216	848.9266131	1.630303696	0.139579044	-11.68014658	1.61E-31	2.24E-30
Ccser1	116.8837864	7.09309494	0.607556076	-11.6747988	1.71E-31	2.38E-30
Ncapg	579.4476626	-3.431099367	0.294091064	11.66679233	1.88E-31	2.61E-30
Miga2	480.4860628	1.488764929	0.127647532	-11.66309214	1.97E-31	2.73E-30
Il21r	542.0890826	-2.398046631	0.205654543	11.66055755	2.03E-31	2.81E-30
Aldh1l1	1002.244939	1.099138449	0.094287997	-11.65724679	2.11E-31	2.92E-30
Exoc3l4	154.0231963	2.689341706	0.230867233	-11.64886708	2.33E-31	3.21E-30
Gm5532	94.72296143	6.149243357	0.528005675	-11.64616906	2.40E-31	3.31E-30
Timm44	1652.817793	1.269951836	0.109191431	-11.63050821	2.88E-31	3.98E-30
Hmmr	1123.40065	-3.465406848	0.298015494	11.62827747	2.96E-31	4.08E-30
Cfap45	166.027427	2.785570167	0.239631818	-11.6243752	3.10E-31	4.26E-30
Lmf2	2218.814662	-1.26200581	0.108615856	11.61898319	3.30E-31	4.54E-30
Zc3h3	682.1972669	1.558752427	0.134177866	-11.61706075	3.38E-31	4.64E-30
Txnrd3	187.4686605	2.154857075	0.18559683	-11.6104196	3.65E-31	5.01E-30
Ndc80	653.8557064	-3.389730476	0.292134451	11.60332328	3.96E-31	5.43E-30
Gpr55	84.69442045	5.279581851	0.455907954	-11.58036793	5.18E-31	7.10E-30
Sgcb	500.9169804	-1.439054659	0.124273019	11.57978356	5.22E-31	7.13E-30
Ppp1r3b	196.6258835	-2.427129033	0.20960074	11.5797732	5.22E-31	7.13E-30
Cytip	853.1140703	-1.74615855	0.150861068	11.57461346	5.54E-31	7.57E-30
Psd	575.1479894	2.214003333	0.191338689	-11.57112207	5.77E-31	7.88E-30
Sipa1l3	1259.476064	1.159604761	0.100217153	-11.57092098	5.79E-31	7.89E-30
Arhgap33	122.362106	-3.56162597	0.307874676	11.56842784	5.96E-31	8.11E-30
Osbp	2994.851784	1.295974542	0.11203849	-11.5672261	6.04E-31	8.22E-30
Tpx2	1780.513101	-3.122823333	0.270028368	11.56479727	6.21E-31	8.45E-30
Lims2	104.6086305	4.22800406	0.365764982	-11.55934622	6.62E-31	8.99E-30
Cep192	1372.606612	-1.184842034	0.10251769	11.55743979	6.77E-31	9.18E-30
Myef2	458.6502632	-1.57528514	0.136356674	11.5526809	7.16E-31	9.70E-30
Kif15	744.9940346	-3.353172796	0.290301511	11.5506557	7.33E-31	9.92E-30
Cnrip1	167.1598248	-3.990438737	0.345514252	11.54927393	7.44E-31	1.01E-29
Dnm1	112.9947199	5.50554154	0.476775934	-11.5474401	7.61E-31	1.03E-29
Zmiz2	5292.629251	1.216056885	0.105386216	-11.53905066	8.38E-31	1.13E-29
Hspd1	3673.643185	1.907136849	0.165411987	-11.52961697	9.36E-31	1.26E-29
Zfp787	824.0912854	1.311238504	0.114168592	-11.4851071	1.57E-30	2.11E-29
Gtf2i	3727.663716	0.877766173	0.07645849	-11.480297	1.66E-30	2.23E-29
Fam64a	746.0372932	-3.671402501	0.319897206	11.47681953	1.73E-30	2.32E-29
Terf1	230.7368682	-1.971599733	0.171874963	11.47112818	1.84E-30	2.48E-29
Fam210a	1135.015163	1.473206448	0.128508215	-11.46390871	2.00E-30	2.69E-29
Trerf1	644.8570772	-2.041873884	0.178386031	11.44637769	2.45E-30	3.29E-29
Scarb2	2765.137825	-1.760905731	0.153852025	11.44545047	2.48E-30	3.32E-29
Hlx	1249.879156	-1.579204667	0.138015043	11.44226481	2.57E-30	3.44E-29
Pgm1	1133.87057	1.283837218	0.112271673	-11.43509479	2.79E-30	3.73E-29
Tmsb4x	52993.24231	-0.759034186	0.066390003	11.43295906	2.86E-30	3.82E-29
Pon3	1277.943703	1.066213132	0.093346071	-11.42215327	3.24E-30	4.33E-29
Coq7	627.0503139	2.198613314	0.192570213	-11.41720355	3.43E-30	4.57E-29
Agl	2410.039626	1.351752751	0.118430699	-11.41387122	3.57E-30	4.75E-29
Slc41a2	914.2897373	1.252779841	0.109832403	-11.40628632	3.89E-30	5.18E-29
Hk3	2939.305366	-1.519321274	0.133215865	11.4049575	3.95E-30	5.25E-29
Atp5g2	3072.099146	1.08323348	0.094999198	-11.40255401	4.06E-30	5.39E-29
Hook1	126.5419767	3.855999733	0.338476549	-11.39222126	4.57E-30	6.07E-29
Nfkbie	456.4416225	1.51715842	0.133214163	-11.38886726	4.75E-30	6.30E-29
Cebpa	4973.922357	-1.061340407	0.093207556	11.38684942	4.86E-30	6.44E-29
Atp5j	2607.62218	1.482325964	0.130315516	-11.37490002	5.58E-30	7.38E-29
Pomk	1054.030898	-1.950255683	0.171548971	11.36850703	6.00E-30	7.93E-29
Sbno1	2648.454809	0.939053138	0.082630034	-11.36454983	6.28E-30	8.29E-29
Creb3l2	1319.766343	1.558758158	0.13720963	-11.3604137	6.58E-30	8.69E-29
Il12rb1	169.1990917	4.367997972	0.384539225	-11.35904399	6.69E-30	8.82E-29
Sh3pxd2a	1896.806526	1.234908851	0.108758139	-11.35463389	7.03E-30	9.26E-29
Blmh	1181.818282	-1.2269269	0.108111592	11.34870812	7.53E-30	9.90E-29
C1qc	18619.35679	-2.630986487	0.23189272	11.3457054	7.79E-30	1.02E-28
RP24-286J21.7	1454.304983	-2.944434321	0.259545643	11.34457235	7.89E-30	1.04E-28
Atad3a	989.8990941	2.02020787	0.178127869	-11.3413352	8.19E-30	1.07E-28
Rgs18	283.9034183	-2.131645732	0.188008696	11.3380167	8.51E-30	1.11E-28
Dse	2888.265691	-1.874784428	0.165352647	11.33809745	8.50E-30	1.11E-28
mt-Atp6	561.9378539	1.667813446	0.147121393	-11.33630815	8.67E-30	1.13E-28
Gmfg	874.9763131	-1.87858675	0.165752203	11.33370606	8.93E-30	1.17E-28
Rttn	329.8479229	-1.667888507	0.14718759	11.33171962	9.14E-30	1.19E-28
Slfn9	683.1393047	-2.080794425	0.183714527	11.32623783	9.73E-30	1.27E-28
Mdc1	976.3087677	-1.309095668	0.115580881	11.32623021	9.73E-30	1.27E-28
Efr3b	467.7136636	2.341375432	0.206996541	-11.31118143	1.16E-29	1.50E-28
Pros1	930.2583421	-1.900846298	0.168062317	11.31036586	1.17E-29	1.52E-28
Slc40a1	3306.544294	-2.435528791	0.215472278	11.30321178	1.27E-29	1.64E-28
Polr2m	2397.566706	1.031967555	0.0912991	-11.3031514	1.27E-29	1.64E-28
Racgap1	2431.79761	-2.643062889	0.233882273	11.30082607	1.30E-29	1.69E-28
Brd8	1402.993868	-0.999960753	0.088547805	11.29289148	1.42E-29	1.84E-28
Fam136a	315.2456459	1.746688409	0.154743176	-11.28766032	1.51E-29	1.96E-28
Kremen1	1107.92181	1.043490658	0.092508417	-11.27995367	1.65E-29	2.13E-28
Spa17	98.31214767	3.767965355	0.334117572	-11.27736362	1.70E-29	2.19E-28
Tiam2	362.9956361	3.622206471	0.321334052	-11.27240155	1.80E-29	2.32E-28
Kitl	497.3229514	-2.382370462	0.21151135	11.26355851	1.99E-29	2.56E-28
Pdhx	634.276173	1.5792667	0.140213036	-11.26333716	1.99E-29	2.57E-28
F2r	1372.149533	6.188222994	0.549506769	-11.26141358	2.03E-29	2.62E-28
Carhsp1	807.941251	-1.209585793	0.107425902	11.25972198	2.07E-29	2.67E-28
Fdxr	661.7521019	2.290078142	0.203587229	-11.2486336	2.35E-29	3.02E-28
Akt3	566.1773119	-1.902211233	0.169141009	11.24630418	2.42E-29	3.10E-28
Dbf4	771.9702314	-2.109690161	0.187609988	11.24508445	2.45E-29	3.14E-28
Ndufv3	1425.016218	1.407963445	0.125284574	-11.23812294	2.65E-29	3.40E-28
Nudcd1	387.3906549	1.85408388	0.164996794	-11.23709031	2.68E-29	3.43E-28
Cdca2	622.5935231	-3.102572868	0.276349258	11.22699911	3.01E-29	3.85E-28
Anxa6	4002.146115	-1.226974894	0.109313268	11.22439127	3.10E-29	3.96E-28
Mbd4	313.9101657	-1.849730836	0.164849144	11.22074879	3.23E-29	4.12E-28
Tmppe	513.5337896	1.658832498	0.147920354	-11.21436271	3.47E-29	4.42E-28
Ercc6l	497.6596593	-2.134093597	0.190333684	11.21238003	3.55E-29	4.52E-28
Gpr65	1060.666152	-2.614114584	0.233163774	11.21149543	3.58E-29	4.56E-28
Cox7a1	148.9408337	3.022978954	0.269652286	-11.21065578	3.62E-29	4.60E-28
Tmem60	381.7384412	1.714776284	0.152983289	-11.20891242	3.69E-29	4.69E-28
Tbc1d2	522.461735	2.20190358	0.196486596	-11.2063806	3.79E-29	4.82E-28
Isoc2b	332.8938733	1.739764438	0.155288318	-11.20344698	3.92E-29	4.98E-28
Timm10	251.3865802	2.388649799	0.213293703	-11.19887629	4.13E-29	5.24E-28
Dchs1	335.6946255	2.165689329	0.193452685	-11.19493031	4.32E-29	5.47E-28
Iqgap3	1459.85533	-3.441737554	0.307796888	11.18184651	5.00E-29	6.33E-28
Fancd2	385.8515984	-2.879390147	0.257573505	11.17890657	5.17E-29	6.54E-28
Cux2	83.40850557	5.978676862	0.535151886	-11.17192525	5.60E-29	7.07E-28
Stil	394.2256084	-2.56779524	0.229917308	11.16834248	5.83E-29	7.35E-28
Spsb1	223.2036459	3.243935073	0.290562467	-11.16432934	6.09E-29	7.69E-28
Prr15	137.7484965	3.25303057	0.291474822	-11.16058859	6.36E-29	8.01E-28
Nxpe5	234.8454026	-2.577279671	0.231283608	11.14337367	7.71E-29	9.71E-28
St3gal2	1255.035004	1.07053507	0.096137296	-11.13548138	8.43E-29	1.06E-27
Mink1	5572.69698	1.368295479	0.122902327	-11.13319422	8.65E-29	1.09E-27
Ppa2	555.2501534	1.451468841	0.13038458	-11.1322124	8.74E-29	1.10E-27
Mastl	377.8136907	-3.457166999	0.310571162	11.13164204	8.80E-29	1.10E-27
Nr1h3	383.6989588	1.867040395	0.167726723	-11.13144262	8.82E-29	1.11E-27
Ano10	1126.471639	1.196243964	0.107467549	-11.13121103	8.84E-29	1.11E-27
Pim1	480.3462748	-1.920879248	0.172629745	11.12716261	9.25E-29	1.16E-27
Nudt13	771.0559313	1.27534726	0.114727283	-11.116338	1.04E-28	1.31E-27
Hn1	2900.840847	-1.565185198	0.140807037	11.11581657	1.05E-28	1.31E-27
Ntn1	97.32428424	3.572565571	0.321408094	-11.11535657	1.06E-28	1.32E-27
Emc4	789.1369761	1.506644503	0.135632745	-11.10826524	1.14E-28	1.43E-27
Myo1c	5949.7565	0.917737471	0.082631203	-11.10642763	1.17E-28	1.45E-27
Kif4	666.1647648	-3.436412985	0.309664169	11.09722508	1.29E-28	1.61E-27
Acot13	660.6850882	1.620577966	0.146057179	-11.0955037	1.32E-28	1.64E-27
Cpsf4	942.9720452	1.107123427	0.099806773	-11.09266832	1.36E-28	1.69E-27
Traf3ip3	296.2135106	-2.033896175	0.183449362	11.08696238	1.45E-28	1.80E-27
Adrb2	226.2778004	-2.436622102	0.219841976	11.08351622	1.51E-28	1.87E-27
Cndp2	7569.692309	-0.996015124	0.08989082	11.08027636	1.56E-28	1.94E-27
Cav1	590.9238294	3.554510136	0.320817146	-11.07955165	1.58E-28	1.95E-27
Ndufc1	908.6573045	2.020979205	0.182497525	-11.07400887	1.68E-28	2.07E-27
Snx5	9062.83991	-1.533118488	0.138549614	11.06548367	1.84E-28	2.28E-27
Ikbkg	1762.314087	0.987693538	0.089259223	-11.06545083	1.85E-28	2.28E-27
Ezh2	722.1814147	-1.842575472	0.166514207	11.06557517	1.84E-28	2.28E-27
Cbx5	1035.213189	-1.624218171	0.146900264	11.05660485	2.04E-28	2.51E-27
Cks2	415.5869474	-1.865970226	0.168771926	11.05616478	2.05E-28	2.52E-27
Lrp5	1425.248646	-1.032037012	0.09336512	11.05377484	2.10E-28	2.59E-27
Dnpep	1662.127715	0.955611991	0.086489991	-11.04881598	2.22E-28	2.73E-27
Tmem43	2328.709011	-1.124976882	0.101843482	11.04613532	2.29E-28	2.81E-27
Shisa9	254.3377493	-1.944573226	0.176175876	11.03768159	2.51E-28	3.09E-27
Nucks1	1543.786017	-1.82153018	0.165035067	11.03723114	2.53E-28	3.10E-27
Gng2	2429.80577	-2.295260131	0.208025456	11.03355415	2.63E-28	3.22E-27
Dhrs3	5084.776542	-2.096245326	0.190110825	11.02643851	2.85E-28	3.49E-27
Cox15	1301.440532	0.952388212	0.086398212	-11.02323986	2.95E-28	3.61E-27
Atp1a1	22331.24588	1.638867769	0.148681725	-11.02265774	2.97E-28	3.63E-27
Hmgb1	2833.05154	-1.391694759	0.126318996	11.01730385	3.15E-28	3.85E-27
Gabarapl2	1021.335651	0.979495844	0.0890096	-11.00438435	3.64E-28	4.44E-27
Tufm	2398.760801	1.703002914	0.15476302	-11.00393954	3.66E-28	4.46E-27
Htra2	2053.350298	1.555991187	0.141453798	-10.99999579	3.82E-28	4.65E-27
Dap	5186.039346	1.572225936	0.142940795	-10.99914082	3.86E-28	4.69E-27
Qprt	99.85326991	4.223530098	0.384183726	-10.99351642	4.11E-28	4.99E-27
Fanci	249.58845	-3.261211751	0.296802992	10.98779944	4.37E-28	5.31E-27
Iars	2286.690612	1.181217091	0.107580285	-10.97986579	4.78E-28	5.80E-27
Pmp22	5212.937406	-2.140417254	0.194944616	10.97961717	4.79E-28	5.81E-27
Atg3	1232.446546	0.917786298	0.083598901	-10.97844931	4.85E-28	5.88E-27
Mb21d1	235.9589118	-1.976360448	0.180032769	10.97778173	4.89E-28	5.92E-27
Klhdc10	1528.272431	0.921608042	0.083982911	-10.97375688	5.11E-28	6.18E-27
Aig1	338.2807584	1.659910478	0.151429729	-10.9615892	5.85E-28	7.06E-27
Angel1	307.674145	1.630644677	0.148778166	-10.96024179	5.93E-28	7.16E-27
Cd93	9882.467726	-2.186954384	0.19956952	10.95835869	6.06E-28	7.31E-27
Cyp39a1	99.92000039	-3.653419889	0.333531755	10.95373929	6.38E-28	7.68E-27
Zfp36l2	8532.170779	-1.272823053	0.116236784	10.95026038	6.63E-28	7.98E-27
Ppp2r5b	851.8589767	1.379052403	0.125958858	-10.94843529	6.76E-28	8.13E-27
Rtn4r	78.25870387	5.548007522	0.506779638	-10.94757387	6.83E-28	8.20E-27
Sync	79.05359478	5.406203352	0.493981274	-10.94414634	7.09E-28	8.51E-27
Fjx1	92.08155104	5.470939165	0.49990237	-10.94401526	7.10E-28	8.52E-27
Sash1	3835.673692	-1.73882833	0.159040163	10.93326552	7.99E-28	9.58E-27
Ndufaf5	306.8218274	2.290751762	0.209555324	-10.93148918	8.15E-28	9.76E-27
Ubac1	1092.565319	1.698427738	0.155388425	-10.93020758	8.27E-28	9.88E-27
Zfp385a	1580.141078	-1.687351977	0.154374242	10.93026894	8.26E-28	9.88E-27
Agpat5	1164.296324	1.274017048	0.116603524	-10.92605957	8.65E-28	1.03E-26
Vdac2	7483.967087	1.277566099	0.116956418	-10.92343733	8.91E-28	1.06E-26
Wdhd1	349.069389	-2.209722053	0.202395915	10.91781943	9.47E-28	1.13E-26
Adcy7	6059.158153	-1.449213182	0.132812456	10.91172642	1.01E-27	1.21E-26
Atp6v0a1	2806.982528	-1.94911254	0.178676271	10.9086256	1.05E-27	1.25E-26
Minos1	2102.710469	1.704866005	0.156349245	-10.90421645	1.10E-27	1.31E-26
Large1	424.5928525	1.466753179	0.134673745	-10.89115909	1.27E-27	1.51E-26
Snhg6	341.1819247	1.635422783	0.150171602	-10.8903598	1.28E-27	1.52E-26
Rabggtb	848.1954443	1.115379837	0.102459742	-10.88603012	1.34E-27	1.59E-26
Rasa4	7573.81428	1.178487683	0.108269956	-10.88471567	1.36E-27	1.62E-26
Slc20a2	734.5411958	1.881569797	0.172915643	-10.88143192	1.41E-27	1.67E-26
Fem1a	1395.558599	1.001463668	0.092052993	-10.8792081	1.45E-27	1.71E-26
H2-T-ps	177.0030041	-2.306615367	0.2121868	10.87068265	1.59E-27	1.88E-26
Glrx3	1725.268485	0.985879853	0.090732412	-10.86579574	1.68E-27	1.98E-26
Ptpn9	1024.006473	1.238317606	0.114000436	-10.86239362	1.74E-27	2.06E-26
Cxcl16	2159.05102	-1.400177245	0.128921949	10.86065836	1.77E-27	2.09E-26
Cenpi	334.3106269	-2.991341065	0.27553082	10.85664778	1.85E-27	2.19E-26
Ncapd3	739.9668371	-1.132240691	0.104310267	10.85454699	1.90E-27	2.23E-26
Haus8	796.3375098	-1.294434216	0.119311322	10.8492153	2.01E-27	2.37E-26
Brip1	324.3442571	-2.349372307	0.216562421	10.84847636	2.03E-27	2.38E-26
Gstt1	158.0514653	2.299465143	0.21199386	-10.84684783	2.06E-27	2.42E-26
Epb41l2	2700.26306	-0.950307538	0.087632011	10.84429678	2.12E-27	2.49E-26
2010320M18Rik	146.3689168	2.403456415	0.221764318	-10.83788609	2.28E-27	2.67E-26
Nsl1	319.4716855	-2.938876584	0.271224461	10.83558827	2.33E-27	2.74E-26
Arhgef39	461.9422467	-3.483507245	0.321639341	10.83047625	2.47E-27	2.89E-26
Mrps5	673.337745	1.269581549	0.117279819	-10.82523456	2.61E-27	3.06E-26
Cdc7	143.9921822	-2.998205359	0.276992948	10.82412165	2.65E-27	3.09E-26
Itsn1	3881.881828	-1.503341201	0.138969682	10.81776384	2.84E-27	3.31E-26
Serinc3	32791.32659	-2.066103431	0.19100369	10.81708648	2.86E-27	3.33E-26
Crtap	1964.190172	1.741817542	0.161032686	-10.81654657	2.87E-27	3.35E-26
Snx24	306.4720841	-2.44683114	0.22621835	10.81623634	2.88E-27	3.36E-26
Tap2	2658.67961	1.444305553	0.133563363	-10.81363573	2.97E-27	3.45E-26
Ctps2	928.1397931	-1.154321792	0.106759574	10.81234916	3.01E-27	3.50E-26
Mex3b	216.6303766	-2.936368168	0.27161105	10.81093045	3.06E-27	3.55E-26
Pqlc3	2747.673243	0.979707442	0.090666535	-10.80561243	3.24E-27	3.76E-26
Pla2g12a	296.6320929	1.995088957	0.184683279	-10.80275899	3.34E-27	3.87E-26
Fads2	203.2831197	-3.582318136	0.331682437	10.80044565	3.43E-27	3.97E-26
Arsa	1935.844048	1.048024504	0.097079288	-10.79555208	3.61E-27	4.18E-26
Vegfb	1566.852704	1.319431382	0.122302001	-10.78830576	3.91E-27	4.52E-26
Pls1	106.5408574	7.620617185	0.707495563	-10.77125792	4.71E-27	5.44E-26
Bsg	6910.694325	1.021634936	0.094925684	-10.76247118	5.18E-27	5.98E-26
4933404O12Rik	133.0286553	-2.717784041	0.252528978	10.76226604	5.19E-27	5.99E-26
Gfm2	997.5053609	1.072831279	0.099685058	-10.76220747	5.19E-27	5.99E-26
Atp8b4	1506.332485	-1.754332285	0.163059479	10.75884883	5.38E-27	6.20E-26
Tmem246	80.71394306	5.176462293	0.481751191	-10.74509497	6.25E-27	7.20E-26
Adam17	3735.762422	-0.91506235	0.085200448	10.74011199	6.60E-27	7.59E-26
Chac1	135.7125478	4.685777733	0.436306889	-10.73963729	6.63E-27	7.62E-26
Dnajc16	1032.377553	1.081243246	0.100744131	-10.73256811	7.16E-27	8.22E-26
Hprt	1988.883279	-1.051382015	0.097982859	10.73026473	7.34E-27	8.42E-26
Eri2	201.1097386	-1.890929086	0.176480633	10.71465493	8.69E-27	9.96E-26
Atad2	1343.067706	-1.772717268	0.165509733	10.71065267	9.07E-27	1.04E-25
Higd1a	455.3340485	1.690865595	0.157888091	-10.70926616	9.21E-27	1.05E-25
Spc25	410.8975368	-3.221990888	0.300971379	10.70530658	9.61E-27	1.10E-25
Sec31a	3423.865386	1.009596535	0.094319825	-10.70396952	9.75E-27	1.11E-25
Plcg1	631.9337078	1.287057413	0.120254092	-10.70281593	9.87E-27	1.13E-25
Atp8b2	581.0598189	-1.220081576	0.114027513	10.69988763	1.02E-26	1.16E-25
Slc11a1	10240.14613	-1.237320086	0.115693636	10.69479815	1.08E-26	1.23E-25
Tmem132a	256.1437266	-1.983007214	0.185572512	10.68588873	1.19E-26	1.35E-25
Rcsd1	1204.073813	-2.646588495	0.247715879	10.68396787	1.21E-26	1.38E-25
Tbrg4	1135.702352	1.911953678	0.179089128	-10.67598963	1.32E-26	1.50E-25
Lmnb2	958.5538484	-2.239615641	0.209940788	10.66784432	1.44E-26	1.64E-25
Cited2	3298.122278	1.271735737	0.119247541	-10.66467051	1.49E-26	1.69E-25
Rnf130	3873.507573	-1.037823189	0.097342577	10.6615545	1.54E-26	1.75E-25
Lmo2	2402.46621	-1.614045832	0.151416096	10.65967144	1.57E-26	1.78E-25
Anln	1627.765842	-2.999179148	0.28152668	10.6532679	1.68E-26	1.91E-25
Fxyd5	9731.242098	1.036372144	0.097336708	-10.64728991	1.80E-26	2.03E-25
Vamp5	190.0203679	1.956662582	0.183948178	-10.63703159	2.00E-26	2.27E-25
Msantd3	167.7337527	4.171330173	0.392314302	-10.63262326	2.10E-26	2.37E-25
Peak1	1502.600315	-1.911549167	0.179796228	10.63175343	2.12E-26	2.40E-25
Ms4a7	4899.590623	-2.823797518	0.265666117	10.62912183	2.18E-26	2.46E-25
Twf1	2019.046773	-0.892020535	0.083931479	10.6279616	2.21E-26	2.49E-25
Slc30a1	1166.495115	1.512285246	0.142327256	-10.62540858	2.27E-26	2.56E-25
Mmp14	11653.80267	5.809349248	0.546819121	-10.6238956	2.31E-26	2.60E-25
Nt5dc2	1029.67778	-1.580995186	0.148817323	10.62373088	2.31E-26	2.60E-25
Map3k5	765.2514794	-1.381626405	0.130062464	10.62279125	2.33E-26	2.62E-25
Odc1	1451.347852	1.873655688	0.176390002	-10.62223292	2.35E-26	2.64E-25
mt-Co3	524.9307488	1.809545464	0.170370299	-10.62124953	2.37E-26	2.66E-25
Mdm1	257.0135261	-1.90014856	0.178911952	10.62057925	2.39E-26	2.68E-25
Cyp4f13	696.002435	1.232117446	0.116016583	-10.62018387	2.40E-26	2.69E-25
Dot1l	2200.133963	1.710913413	0.16127928	-10.60838947	2.72E-26	3.05E-25
Ncapd2	3153.011514	-2.770780384	0.261233321	10.60653506	2.78E-26	3.11E-25
Slc39a8	143.7820762	-2.493616948	0.235216995	10.60134683	2.94E-26	3.28E-25
Nectin1	341.3517448	2.480985223	0.234108593	-10.59758289	3.06E-26	3.41E-25
Mt1	2778.445057	1.187779587	0.112101801	-10.59554422	3.13E-26	3.49E-25
Kif2c	951.5608751	-2.902499454	0.274037436	10.59161661	3.26E-26	3.63E-25
Cbr4	366.4291342	1.447054722	0.136646347	-10.5897798	3.32E-26	3.70E-25
Prc1	1429.421739	-3.410988946	0.322233739	10.58544943	3.48E-26	3.88E-25
Cbfb	1936.511033	-1.181555651	0.111669522	10.58082487	3.66E-26	4.07E-25
Topbp1	1597.824399	-1.498670393	0.141658873	10.57943188	3.71E-26	4.13E-25
Clptm1l	3566.987621	0.892369803	0.084386656	-10.57477385	3.90E-26	4.33E-25
Mtdh	3209.932656	1.188159692	0.112369931	-10.57364441	3.95E-26	4.38E-25
Tmem86a	3495.991811	0.986025389	0.093283886	-10.57015769	4.10E-26	4.54E-25
Phactr2	984.1411069	-1.997523473	0.189009854	10.56835625	4.18E-26	4.63E-25
Cdc25c	179.5195844	-3.066468246	0.290240545	10.56526491	4.32E-26	4.78E-25
Cd28	1944.443357	-2.716103793	0.257173414	10.56137082	4.50E-26	4.98E-25
Nploc4	2680.184754	0.827884009	0.078490207	-10.54760888	5.21E-26	5.76E-25
Lag3	90.68798257	4.678127095	0.443706246	-10.54329782	5.46E-26	6.02E-25
Slc6a12	318.8319402	3.266579472	0.310317029	-10.52658786	6.52E-26	7.19E-25
Sema3c	135.9852139	4.165200786	0.395758007	-10.52461533	6.65E-26	7.34E-25
1700040L02Rik	66.39601474	4.815387584	0.457870526	-10.51691975	7.22E-26	7.95E-25
Gpr160	297.6755076	-2.876452588	0.273603777	10.51320499	7.51E-26	8.27E-25
E2f8	534.2690534	-1.786888161	0.169981928	10.51222435	7.59E-26	8.35E-25
Cpped1	1122.208226	0.962985313	0.091615349	-10.51117876	7.67E-26	8.43E-25
Arhgef10l	2085.915118	-1.428638339	0.135972983	10.50678092	8.04E-26	8.83E-25
Alcam	2740.012892	-1.436700677	0.136975512	10.48874107	9.73E-26	1.07E-24
Epor	71.98073708	-4.634931851	0.442353214	10.477898	1.09E-25	1.20E-24
Ppp1r27	68.96655625	4.65221613	0.444040463	-10.47700945	1.10E-25	1.21E-24
Map2k3	3167.556325	1.499076218	0.143123518	-10.47400344	1.14E-25	1.25E-24
Mtfp1	129.495158	2.876422323	0.274650899	-10.4730126	1.15E-25	1.26E-24
Rdh14	385.2341755	1.552712802	0.148455317	-10.45912556	1.33E-25	1.45E-24
Pcdhgc5	73.06871113	4.017612364	0.384188699	-10.45739339	1.36E-25	1.48E-24
Clic5	69.33409981	4.758692935	0.455327535	-10.45114246	1.45E-25	1.58E-24
Gdi1	2761.766844	1.415888353	0.135533988	-10.44674013	1.52E-25	1.65E-24
Atf4	2883.96266	1.288271327	0.123338195	-10.44503146	1.54E-25	1.68E-24
Lbh	544.3689774	-1.712594548	0.16398273	10.44374945	1.57E-25	1.70E-24
Sash3	1580.02493	-1.715165061	0.164245347	10.44270109	1.58E-25	1.72E-24
Arl8b	4152.865225	0.845059165	0.080954826	-10.43865089	1.65E-25	1.80E-24
Edem1	8239.095566	0.889626965	0.085233824	-10.43748735	1.67E-25	1.82E-24
Tomm40	1588.37761	1.931746088	0.185108605	-10.43574441	1.70E-25	1.85E-24
Timm17a	879.0894434	1.70164405	0.163071714	-10.43494308	1.72E-25	1.86E-24
Ugcg	321.1604787	-1.599926507	0.153360888	10.43242854	1.76E-25	1.91E-24
Cbx7	951.828772	1.663831423	0.15951357	-10.43065752	1.80E-25	1.95E-24
Ctcf	1511.59862	-0.878721706	0.084304585	10.42317815	1.94E-25	2.10E-24
Tmem173	823.2333315	-1.467101655	0.140768232	10.42210757	1.97E-25	2.13E-24
Pogk	1044.909321	2.222048866	0.213207776	-10.4219879	1.97E-25	2.13E-24
Timm23	922.0463577	1.476740224	0.141741157	-10.41857044	2.04E-25	2.20E-24
Hvcn1	659.0876091	-1.368971513	0.131415876	10.41709385	2.07E-25	2.24E-24
Agpat3	1393.687179	-0.875224759	0.084040203	10.41435797	2.13E-25	2.30E-24
Trmt2b	1033.105048	1.120204354	0.107573047	-10.4134296	2.15E-25	2.32E-24
Cd53	3704.681591	-1.663759904	0.159911875	10.40422983	2.37E-25	2.55E-24
Mmd	887.4416746	-1.39332413	0.134020535	10.39634809	2.58E-25	2.77E-24
Coro7	2493.966139	-0.756977009	0.072828667	10.39394299	2.64E-25	2.84E-24
D10Jhu81e	1256.528501	1.193689697	0.114926439	-10.38655425	2.85E-25	3.07E-24
Tmc8	313.36276	-2.719940127	0.261887793	10.38589885	2.87E-25	3.08E-24
Opa1	2486.456591	0.847232573	0.081639993	-10.37766594	3.13E-25	3.36E-24
Proser2	90.6590389	6.154878673	0.593173831	-10.37618039	3.18E-25	3.41E-24
Mrpl17	765.0510077	1.386292045	0.133613072	-10.37542229	3.21E-25	3.43E-24
Cdkn2c	2278.663974	-1.306911213	0.126050052	10.36819261	3.46E-25	3.70E-24
Tax1bp3	680.867691	1.358638653	0.131066204	-10.36604869	3.54E-25	3.78E-24
Phyh	1076.711046	1.170632868	0.11296017	-10.36323571	3.64E-25	3.89E-24
Ctsa	30891.61686	0.741797396	0.071581315	-10.36300321	3.65E-25	3.90E-24
Foxm1	1342.999505	-3.247757781	0.313419545	10.36233327	3.68E-25	3.92E-24
Cpeb4	3029.077272	1.584239953	0.152890181	-10.36194697	3.69E-25	3.94E-24
Strbp	304.8549905	1.459531311	0.140918087	-10.3573029	3.88E-25	4.13E-24
Fam169b	72.52073682	3.949242784	0.381392443	-10.35480084	3.98E-25	4.24E-24
Slc26a11	1135.385518	-1.668943338	0.161191242	10.35380904	4.02E-25	4.28E-24
Taz	1174.104275	0.932675895	0.090165103	-10.3440895	4.45E-25	4.73E-24
Sgsm3	774.7864662	1.755804413	0.169798124	-10.34054068	4.62E-25	4.90E-24
Rai1	711.3937279	1.038951476	0.100507398	-10.33706474	4.79E-25	5.08E-24
Hexa	40278.01874	0.929454801	0.089950035	-10.33301213	5.00E-25	5.30E-24
Ptch1	359.4577392	1.881812423	0.182119068	-10.33286874	5.00E-25	5.30E-24
Cpt2	897.7951063	1.140870027	0.11041925	-10.33216604	5.04E-25	5.34E-24
Pigo	614.3665231	1.277117416	0.123651866	-10.32833116	5.25E-25	5.55E-24
Lgals1	9133.648509	-2.032806952	0.196831761	10.32763688	5.28E-25	5.59E-24
Zwilch	340.4312479	-2.817860683	0.272993015	10.32209811	5.60E-25	5.91E-24
Neil3	441.1687945	-3.939609263	0.381788863	10.31881661	5.79E-25	6.11E-24
Sdhaf1	149.6497065	2.592065771	0.251280198	-10.31543986	6.00E-25	6.33E-24
Ddah2	216.6078072	-3.882717064	0.376542112	10.31150818	6.25E-25	6.59E-24
Abl1	2766.738481	-1.06433569	0.103258969	10.3074406	6.52E-25	6.87E-24
Efna2	73.15826257	3.963930687	0.38460175	-10.30658517	6.58E-25	6.92E-24
Cdca3	1161.319025	-2.669886298	0.259134127	10.3031057	6.82E-25	7.17E-24
Nlrp10	192.8887074	1.960031578	0.190275195	-10.30103573	6.97E-25	7.32E-24
Hhex	601.936083	-1.329289742	0.129164185	10.29147311	7.70E-25	8.08E-24
Rapsn	82.91253219	-3.57540126	0.347561056	10.28711703	8.06E-25	8.45E-24
Rab34	906.3518235	1.30375989	0.126742831	-10.28665591	8.09E-25	8.48E-24
Flii	7421.373205	0.816900262	0.079447489	-10.28226655	8.47E-25	8.87E-24
Rnf141	786.9192549	-1.245187162	0.12111625	10.28092569	8.59E-25	8.99E-24
Aldh7a1	1084.625539	1.072525353	0.104327332	-10.28038701	8.64E-25	9.03E-24
Tgfbi	6882.242823	-1.432190303	0.139476213	10.26834806	9.79E-25	1.02E-23
Mrpl51	1342.888232	1.493056822	0.145433812	-10.26622903	1.00E-24	1.04E-23
Tbc1d4	1003.983089	-1.22796672	0.119642502	10.26363291	1.03E-24	1.07E-23
Rgs12	196.7152503	-2.421952168	0.236021329	10.26158179	1.05E-24	1.09E-23
Tmem55b	1662.099561	-0.890685843	0.08680941	10.26024532	1.06E-24	1.11E-23
Slc9a9	2387.085753	-2.771960513	0.270204684	10.25874337	1.08E-24	1.13E-23
Ube2c	1503.411759	-2.74337421	0.26776096	10.2456094	1.24E-24	1.29E-23
Tlr13	3479.321885	-2.191625466	0.213914168	10.24534976	1.24E-24	1.29E-23
Mroh2a	210.4960546	-1.846315526	0.180302437	10.24010299	1.31E-24	1.36E-23
Mrps36	482.1520704	1.609601908	0.15739497	-10.22651428	1.51E-24	1.57E-23
Hadha	4984.62664	0.754874656	0.073817816	-10.22618518	1.51E-24	1.57E-23
Bcr	373.1739092	1.784135185	0.174479986	-10.2254432	1.53E-24	1.58E-23
Uevld	549.977931	-1.335699655	0.130628539	10.22517485	1.53E-24	1.58E-23
Erlin2	2061.58279	0.906678557	0.08869497	-10.22243494	1.57E-24	1.63E-23
Bid	361.9389755	-1.890677741	0.185021699	10.21868111	1.64E-24	1.69E-23
Rnf215	616.7344212	1.373711609	0.134538109	-10.21057614	1.78E-24	1.84E-23
Mff	1690.509759	0.82010433	0.080347491	-10.20696873	1.85E-24	1.91E-23
Cbfa2t3	97.07703203	-3.532879926	0.346187305	10.20511114	1.88E-24	1.94E-23
Lpar6	1576.870674	-1.977384652	0.19380523	10.20294783	1.92E-24	1.98E-23
Havcr2	458.2716863	-1.288828139	0.126354872	10.2000668	1.98E-24	2.04E-23
mt-Co1	208873.7816	1.249840512	0.122549009	-10.19869942	2.01E-24	2.07E-23
Milr1	950.0275017	-2.221401761	0.218108496	10.18484745	2.32E-24	2.38E-23
Wwp1	10225.51058	-2.408957607	0.236693636	10.17753433	2.50E-24	2.57E-23
Urgcp	1091.29945	1.037173714	0.101930196	-10.1753333	2.56E-24	2.63E-23
Ivns1abp	7126.55735	1.488760595	0.146425825	-10.16733624	2.77E-24	2.85E-23
Svil	1077.03109	-1.824157626	0.179435196	10.16610825	2.81E-24	2.88E-23
Sirt5	207.3182663	2.172471216	0.213782896	-10.16204407	2.93E-24	3.00E-23
Chchd2	4033.94441	1.439867187	0.141715555	-10.1602621	2.98E-24	3.06E-23
Sh3gl1	2423.738789	-0.820664006	0.080790236	10.15796026	3.05E-24	3.13E-23
Plek	2445.930355	-2.203644443	0.216972055	10.15635142	3.10E-24	3.18E-23
Rnf19b	4915.64197	2.024024442	0.199308951	-10.15521097	3.14E-24	3.21E-23
Egfr	317.4237392	2.848645494	0.280645283	-10.15034161	3.30E-24	3.37E-23
Alg2	551.1602984	1.359721121	0.133970758	-10.1493874	3.33E-24	3.40E-23
Las1l	709.3778965	1.331166366	0.131212486	-10.14511962	3.48E-24	3.55E-23
Slco5a1	85.01130824	6.045558281	0.595931273	-10.14472399	3.50E-24	3.57E-23
Gcn1l1	3049.171675	0.951388687	0.09380431	-10.14227047	3.59E-24	3.65E-23
Tcf4	2276.564475	-1.917945284	0.189103254	10.14231773	3.58E-24	3.65E-23
Ubac2	1388.533994	1.240335205	0.122294814	-10.14217333	3.59E-24	3.65E-23
Irf8	3646.97512	-2.047279932	0.20190101	10.1400183	3.67E-24	3.73E-23
Phf19	416.3895704	-2.697651467	0.266085104	10.13830323	3.74E-24	3.79E-23
1700021F05Rik	353.8098035	1.576754117	0.155623716	-10.13183697	3.99E-24	4.05E-23
Fam189b	338.7689674	-1.776382441	0.17551157	10.12117001	4.45E-24	4.51E-23
Gm2a	8923.097401	1.409927892	0.139327554	-10.11951945	4.53E-24	4.59E-23
Mut	1241.446704	0.924970061	0.091434711	-10.11618069	4.68E-24	4.74E-23
Chn2	284.5828201	-2.665904547	0.263775136	10.10673178	5.16E-24	5.22E-23
Ier3	438.2947256	-2.188566156	0.216558547	10.10611764	5.19E-24	5.25E-23
Bri3bp	551.4498074	1.341634186	0.132825056	-10.10076132	5.48E-24	5.54E-23
Upp1	75.22894563	5.133925163	0.508423807	-10.09772771	5.65E-24	5.71E-23
Bmp2k	1208.180902	-0.973275799	0.096390604	10.09720609	5.68E-24	5.74E-23
Nfe2l2	4064.419444	-1.093382522	0.108314995	10.09447048	5.84E-24	5.89E-23
Pde7a	343.9403714	-1.490466442	0.147655821	10.09419358	5.86E-24	5.91E-23
Atad5	260.9493352	-1.932756601	0.191550418	10.09006727	6.11E-24	6.15E-23
Gm15440	142.8798449	2.902724032	0.287711618	-10.08900529	6.18E-24	6.22E-23
Arfgef2	3476.013939	1.018186667	0.10093695	-10.08735326	6.28E-24	6.32E-23
Spn	1178.64021	-1.452459188	0.143995997	10.08680256	6.32E-24	6.35E-23
Ass1	149.4609667	2.607768412	0.258559526	-10.08575648	6.39E-24	6.41E-23
Smap1	868.3510728	1.010791979	0.100224892	-10.08523888	6.42E-24	6.44E-23
Rad21	4845.322295	-0.929324136	0.092158502	10.08397617	6.50E-24	6.52E-23
Zswim7	124.9102799	2.380334798	0.236056405	-10.08375432	6.52E-24	6.53E-23
Abl2	3021.382873	1.46498768	0.145338635	-10.07982273	6.78E-24	6.79E-23
Rhou	175.4353255	3.544824846	0.351819844	-10.07568193	7.08E-24	7.08E-23
B3glct	394.2302487	-1.432476235	0.142227053	10.07175645	7.37E-24	7.36E-23
Tspyl3	153.5103786	-2.204452192	0.218919252	10.06970458	7.52E-24	7.51E-23
Ndufaf1	314.4074142	1.479763214	0.147028864	-10.06444025	7.93E-24	7.92E-23
Commd8	997.2003318	-1.239638452	0.123184961	10.06322883	8.03E-24	8.01E-23
Anapc13	602.2069378	1.222479842	0.121542453	-10.05804812	8.47E-24	8.44E-23
Gprin3	172.9526387	5.11374676	0.508496794	-10.05659587	8.59E-24	8.56E-23
Gdpd1	723.1724807	-1.316592785	0.130951544	10.05404554	8.82E-24	8.78E-23
Ccp110	214.381105	-1.843478673	0.183367707	10.0534533	8.87E-24	8.82E-23
Use1	1964.354005	1.244119998	0.123762262	-10.05249888	8.96E-24	8.90E-23
Fli1	1123.669724	-2.179891667	0.216863344	10.05191393	9.01E-24	8.95E-23
Psme2	2040.658162	0.950750353	0.09459031	-10.05124471	9.07E-24	9.00E-23
Ctla2a	62.3270333	-4.435494517	0.441525935	10.04583007	9.58E-24	9.51E-23
Elmsan1	952.8966052	-1.33848466	0.133252134	10.04475213	9.69E-24	9.60E-23
Kcnk13	693.9215914	-1.284696465	0.127904429	10.04419057	9.74E-24	9.65E-23
Mgst3	1082.612855	1.641973606	0.163518154	-10.04153711	1.00E-23	9.91E-23
Ciapin1	596.320164	1.429750775	0.142483468	-10.03450293	1.07E-23	1.06E-22
Polh	577.0067371	-1.516878536	0.151256493	10.02851847	1.14E-23	1.13E-22
Cand2	73.29868995	-3.363416648	0.335450319	10.02657163	1.16E-23	1.15E-22
Cmbl	88.12160072	-3.236702138	0.322814842	10.02649727	1.17E-23	1.15E-22
Ccdc122	175.9552633	1.857241198	0.185274176	-10.02428528	1.19E-23	1.18E-22
Tmem150a	131.1876777	2.825223668	0.281840436	-10.02419562	1.19E-23	1.18E-22
Il16	642.6197019	-2.557697512	0.255175667	10.02328138	1.20E-23	1.19E-22
Ska3	302.7113069	-2.943848215	0.293738359	10.02200811	1.22E-23	1.20E-22
Tmem26	177.0701946	1.969413143	0.196556098	-10.0195983	1.25E-23	1.23E-22
Mapkapk3	1277.609081	-1.355762132	0.135347207	10.01691987	1.28E-23	1.26E-22
Flot1	1491.970515	-0.926617992	0.092515149	10.01585152	1.30E-23	1.28E-22
Rdh11	658.688177	-1.401021604	0.139898359	10.01456779	1.32E-23	1.29E-22
Nuf2	722.8793343	-3.467757845	0.346398402	10.01089447	1.37E-23	1.34E-22
Gm5086	89.43816925	-3.035018169	0.303296557	10.00676762	1.42E-23	1.40E-22
Lxn	319.1768855	-1.510272273	0.151013528	10.00090718	1.51E-23	1.48E-22
Tuba1b	8501.528833	-2.445906966	0.244725273	9.994500914	1.61E-23	1.58E-22
Dnajc11	1255.730019	1.072408752	0.10736742	-9.988213864	1.72E-23	1.68E-22
Zbtb46	72.01579305	3.862659088	0.386748719	-9.987516189	1.73E-23	1.69E-22
9330182L06Rik	261.4913356	2.027752116	0.203062986	-9.985828295	1.76E-23	1.72E-22
Bad	940.0347446	1.374692464	0.137799389	-9.97604177	1.94E-23	1.89E-22
Zc3h7b	1529.489549	1.01197314	0.101452178	-9.974878425	1.96E-23	1.92E-22
Gmpr	621.0480558	1.77833694	0.178362466	-9.970354089	2.05E-23	2.00E-22
A330074K22Rik	82.22207434	7.23759814	0.726074104	-9.968125982	2.10E-23	2.05E-22
Adam8	8957.496184	-1.706568074	0.171268948	9.964258528	2.18E-23	2.13E-22
Taf9b	258.5201174	1.718591992	0.172543839	-9.960320843	2.27E-23	2.21E-22
Rpl23a	5685.382513	0.792813652	0.079599662	-9.960012844	2.28E-23	2.22E-22
Hpdl	60.63203426	5.169884414	0.519150564	-9.95835268	2.32E-23	2.25E-22
Slc2a9	381.2383915	-1.673813005	0.168205771	9.950984442	2.50E-23	2.42E-22
Ckb-ps1	88.97649287	4.2882249	0.430947597	-9.950687586	2.50E-23	2.43E-22
Larp1b	387.0529122	2.344389359	0.235690291	-9.946906816	2.60E-23	2.52E-22
Lonp1	2489.731932	1.37466856	0.138281524	-9.941086298	2.76E-23	2.67E-22
Samm50	3751.261957	1.615063614	0.162542167	-9.936274638	2.89E-23	2.80E-22
Slc15a3	1218.151776	-1.941125875	0.195367511	9.935766011	2.91E-23	2.81E-22
Ncaph	1064.43874	-3.075537203	0.309569075	9.934898059	2.93E-23	2.84E-22
Lpar2	308.2550354	1.95961638	0.19725469	-9.934447579	2.95E-23	2.85E-22
Card11	185.0454066	-3.042344647	0.306296183	9.932688744	3.00E-23	2.90E-22
Eng	1948.014869	-1.206739334	0.121499491	9.932052577	3.02E-23	2.91E-22
Dtnbp1	1308.350202	-1.016546397	0.102349629	9.932096571	3.02E-23	2.91E-22
Ctc1	1009.61095	-1.35862022	0.136858605	9.927181529	3.17E-23	3.05E-22
Adck1	547.6835582	1.224460271	0.123344731	-9.927138883	3.17E-23	3.05E-22
Ltc4s	291.5028625	2.186179535	0.220319772	-9.922756874	3.31E-23	3.19E-22
Ehd4	10309.81452	-1.228809738	0.123855179	9.921343212	3.36E-23	3.23E-22
Cysltr1	416.2220787	-2.079733425	0.209678351	9.918684582	3.45E-23	3.32E-22
Cdk5r1	194.3941632	-2.750817266	0.277421666	9.915654051	3.56E-23	3.42E-22
Eps15	2811.530009	-1.410671931	0.142326748	9.911502613	3.71E-23	3.56E-22
Sirt3	371.0073698	1.32556374	0.133791813	-9.907659569	3.86E-23	3.70E-22
Insl6	228.3770607	1.870796015	0.188991681	-9.898827323	4.21E-23	4.04E-22
Tcn2	2458.854503	-1.013993886	0.102498944	9.892725214	4.48E-23	4.29E-22
0610012G03Rik	2092.464033	1.533051544	0.155103448	-9.88405842	4.88E-23	4.67E-22
Pop4	725.3815272	1.183910308	0.119873035	-9.876368855	5.27E-23	5.04E-22
Birc5	1226.815952	-3.15651775	0.319685934	9.873808686	5.41E-23	5.17E-22
Kif18a	197.8706874	-2.978445747	0.301764498	9.870099921	5.61E-23	5.36E-22
Cdk16	1824.76312	0.780388842	0.079088607	-9.867272537	5.77E-23	5.51E-22
Cdc27	869.1519804	-1.062168356	0.107701267	9.862171377	6.07E-23	5.79E-22
Dhx35	645.0372617	1.097029866	0.111302624	-9.856280384	6.44E-23	6.14E-22
Icam1	1989.831335	1.292762349	0.131182554	-9.854681964	6.54E-23	6.23E-22
Phc1	352.053399	-1.401158618	0.142259627	9.849306167	6.90E-23	6.57E-22
Fam76b	820.1295984	-1.392614343	0.14141649	9.847609309	7.02E-23	6.67E-22
Prps2	669.0678933	-1.178255814	0.119719619	9.84179392	7.44E-23	7.07E-22
Adamts7	73.97342021	3.814830512	0.387678651	-9.84018722	7.56E-23	7.18E-22
Nfu1	951.3864143	1.192332721	0.121229642	-9.835323307	7.93E-23	7.53E-22
Lonp2	1419.511088	0.983967778	0.100086821	-9.831142318	8.27E-23	7.84E-22
Larp1	3267.675369	0.977670881	0.099447566	-9.831018686	8.28E-23	7.84E-22
Samd4	274.3914069	-2.915034158	0.296555912	9.829627533	8.39E-23	7.95E-22
Nf2	3087.565961	0.897456259	0.091320416	-9.827553363	8.57E-23	8.11E-22
Mrpl52	642.9032847	1.983040561	0.201793994	-9.827054432	8.61E-23	8.14E-22
Tmem117	66.18957212	3.967973327	0.403812676	-9.826272337	8.68E-23	8.20E-22
Rab8b	5754.916539	-2.007521807	0.204359355	9.823488673	8.92E-23	8.43E-22
D930015E06Rik	977.3892588	-1.415232922	0.144138216	9.818582233	9.37E-23	8.84E-22
Nup160	580.4840286	-1.372920576	0.139990338	9.807252383	1.05E-22	9.88E-22
2010107E04Rik	1327.600477	1.372418872	0.139983471	-9.804149459	1.08E-22	1.02E-21
Tmem120b	208.4970007	1.7050811	0.173921192	-9.803756986	1.08E-22	1.02E-21
Dkk2	129.5404866	-2.658488713	0.271444543	9.793855815	1.20E-22	1.13E-21
Myo7a	1086.226193	-1.826449673	0.186519739	9.792259422	1.22E-22	1.14E-21
Nrm	646.3140129	-1.316416267	0.134436105	9.79213335	1.22E-22	1.14E-21
Osbpl2	1016.861565	0.903632902	0.092322347	-9.787802543	1.27E-22	1.19E-21
Pira2	232.8214696	2.242660544	0.229148055	-9.786949941	1.28E-22	1.20E-21
Atp1b1	119.2859406	3.685921336	0.376674726	-9.785422502	1.30E-22	1.22E-21
Arhgap27	1214.363981	1.137310896	0.116255977	-9.782816551	1.33E-22	1.25E-21
Tfpi2	62.70261869	4.418062691	0.451689442	-9.781195394	1.36E-22	1.27E-21
Depdc1b	170.5164603	-3.653296109	0.373502479	9.781183039	1.36E-22	1.27E-21
Dnmt1	3422.101693	-1.056504851	0.108021945	9.780464973	1.37E-22	1.28E-21
Ccr5	2434.298422	-2.39282885	0.244688169	9.779094992	1.38E-22	1.29E-21
Cep128	592.4973562	-1.299163053	0.132857464	9.778622984	1.39E-22	1.30E-21
Cd63	13785.77275	0.828176286	0.084703137	-9.777398075	1.41E-22	1.31E-21
Polr1d	1747.984724	0.968661919	0.099098071	-9.774780788	1.44E-22	1.35E-21
Nlrc4	317.2774589	-1.822112735	0.186425508	9.773945409	1.46E-22	1.36E-21
Ccnb1	1231.111857	-2.789019673	0.285411666	9.771918954	1.49E-22	1.38E-21
Plekhg2	352.8321646	-1.440722029	0.147482678	9.76875419	1.53E-22	1.43E-21
Etl4	178.072072	-2.900490624	0.297066301	9.763782077	1.61E-22	1.50E-21
Gas7	6685.234606	-1.576745226	0.161645256	9.754355088	1.77E-22	1.64E-21
Pias3	523.9215824	-1.105748978	0.113415553	9.749535619	1.85E-22	1.72E-21
Kif18b	590.3628522	-3.360750551	0.344798978	9.746985231	1.90E-22	1.77E-21
Gse1	628.7757293	1.071433293	0.10995636	-9.744168406	1.95E-22	1.81E-21
Mtmr1	921.480071	1.249815793	0.1282831	-9.742637881	1.98E-22	1.84E-21
S100a11	2635.768019	1.33039056	0.136555006	-9.742525	1.99E-22	1.84E-21
Cnr2	468.507712	-1.432969323	0.147128372	9.739585247	2.04E-22	1.89E-21
Fam53b	2597.368943	0.934471948	0.096013416	-9.732722671	2.19E-22	2.02E-21
Tmem158	256.9021233	3.177202634	0.32645339	-9.732484723	2.19E-22	2.03E-21
St5	988.370955	5.212692193	0.535710273	-9.73043164	2.24E-22	2.07E-21
Zfp710	6569.617115	0.83051923	0.085357674	-9.72987183	2.25E-22	2.08E-21
Cdk1	1226.996695	-2.559028198	0.263027829	9.729115771	2.27E-22	2.09E-21
C1qb	19623.14125	-2.337943883	0.24033192	9.727979065	2.29E-22	2.11E-21
Lonrf1	238.2982306	1.872995809	0.192537302	-9.727963298	2.29E-22	2.11E-21
Zswim5	58.08721951	5.648108819	0.580851201	-9.723848052	2.39E-22	2.20E-21
Zfp462	690.3802233	5.643066914	0.580389381	-9.722898288	2.41E-22	2.22E-21
Gm5560	135.7461662	2.530958267	0.260387458	-9.719969944	2.48E-22	2.28E-21
Gpr83	76.43995819	7.120100404	0.732641127	-9.718401196	2.52E-22	2.32E-21
Smg5	1137.749136	0.922491131	0.094942267	-9.716337709	2.57E-22	2.36E-21
Kmt5a	1536.053759	1.175555283	0.120992829	-9.715908695	2.58E-22	2.37E-21
Pgam1	3654.263652	1.412661022	0.145399588	-9.715715422	2.58E-22	2.37E-21
Lpcat4	409.5597112	2.541011246	0.261546902	-9.71531769	2.59E-22	2.38E-21
Skp2	328.6178722	-1.380107868	0.14211909	9.710925331	2.71E-22	2.48E-21
Mrpl44	667.2504115	1.029270493	0.106096709	-9.701248045	2.98E-22	2.73E-21
Cdkn3	201.6837093	-2.724367297	0.28111065	9.691441076	3.28E-22	3.00E-21
Stard3nl	760.429502	-1.003780254	0.103637352	9.685506614	3.47E-22	3.18E-21
Pir	151.2860339	-2.050617092	0.211723737	9.685343367	3.48E-22	3.18E-21
H2afv	1191.732863	-1.604086485	0.165662801	9.682840552	3.57E-22	3.26E-21
Ipo9	1003.032151	-1.646649497	0.170063277	9.682569469	3.58E-22	3.27E-21
Osgin2	330.0659891	1.351803874	0.139641959	-9.680499206	3.65E-22	3.33E-21
Fam111a	1769.144364	-0.937637966	0.096863821	9.679960588	3.67E-22	3.35E-21
Zyx	3028.357698	-1.583114527	0.163626047	9.67519875	3.84E-22	3.50E-21
Arf1	10773.21751	0.987485414	0.102113197	-9.670497505	4.02E-22	3.67E-21
Dlgap5	847.7169061	-3.175465601	0.328472067	9.667383992	4.15E-22	3.78E-21
Ccsap	311.8414091	-2.1669268	0.224328207	9.659626984	4.47E-22	4.07E-21
E130308A19Rik	216.1228083	2.189414299	0.226798811	-9.653552791	4.75E-22	4.32E-21
Arhgap11a	1852.660806	-1.052770981	0.109092716	9.650240857	4.90E-22	4.45E-21
Myom1	391.7811487	-2.954298148	0.306302135	9.645045898	5.16E-22	4.68E-21
Chpt1	999.2690681	1.14395581	0.118608376	-9.644814725	5.17E-22	4.69E-21
Spi1	13283.45628	1.304037703	0.135263183	-9.640743847	5.38E-22	4.88E-21
Prob1	75.28162301	3.80138912	0.394432593	-9.637614092	5.55E-22	5.03E-21
Cd99l2	1455.063808	1.017410035	0.10558062	-9.63633321	5.62E-22	5.09E-21
Fcgr3	9836.170234	-2.510556075	0.260610622	9.633360499	5.78E-22	5.23E-21
Perp	69.59648261	7.047788142	0.731712046	-9.631914872	5.86E-22	5.30E-21
Ndufb4	582.8192546	1.844608108	0.191548577	-9.629975523	5.97E-22	5.40E-21
Soat1	4991.641131	-1.046597707	0.10868994	9.629204921	6.02E-22	5.44E-21
Fh1	3674.57366	1.315270028	0.136756661	-9.617593922	6.74E-22	6.08E-21
Mrm1	407.9530135	1.453582804	0.151263351	-9.609616586	7.28E-22	6.57E-21
Igsf11	54.52077156	5.569197723	0.579971305	-9.602540122	7.80E-22	7.03E-21
Plekha3	751.8818685	1.396754155	0.145488042	-9.600473961	7.96E-22	7.17E-21
Phb	2035.189291	1.616918455	0.168644576	-9.587728788	9.00E-22	8.11E-21
Dtx4	3154.844924	1.251005453	0.130530709	-9.583993399	9.34E-22	8.40E-21
Atf7ip2	64.21427402	4.810454177	0.502550479	-9.572081571	1.05E-21	9.42E-21
Tgm2	3035.454669	1.413420115	0.147674369	-9.571194565	1.06E-21	9.50E-21
Melk	526.4065722	-3.075819799	0.321446835	9.568673465	1.08E-21	9.72E-21
Prdx2	4795.092959	1.315297033	0.137466701	-9.568113753	1.09E-21	9.77E-21
Gne	498.7992895	1.215413844	0.127092388	-9.563230857	1.14E-21	1.02E-20
Mpp7	443.7256987	2.161878515	0.226130781	-9.560301793	1.17E-21	1.05E-20
Slit1	106.8394501	-3.290769203	0.344481213	9.552826325	1.26E-21	1.13E-20
Hs6st1	2233.62892	0.916078595	0.095913832	-9.551058279	1.28E-21	1.15E-20
Grap	324.455476	-1.571481294	0.164643452	9.544754275	1.36E-21	1.22E-20
Neu1	3206.56969	0.843535323	0.088395428	-9.542748289	1.39E-21	1.24E-20
Kcp	83.5650341	3.10517702	0.325520005	-9.539128065	1.44E-21	1.29E-20
Bub1b	2323.384062	-2.119984903	0.222293746	9.536862575	1.47E-21	1.31E-20
Kdm2b	801.0735172	-1.136615061	0.11918324	9.536702177	1.47E-21	1.32E-20
Ogfrl1	740.4668992	-1.248909961	0.131001149	9.5335802	1.52E-21	1.35E-20
Map4k3	1200.799956	1.16512187	0.122303635	-9.526469642	1.63E-21	1.45E-20
Tbc1d24	1022.856831	1.202835998	0.126302936	-9.523420693	1.68E-21	1.49E-20
Slc35b4	1189.168427	-1.024360024	0.107609829	9.519205028	1.75E-21	1.55E-20
Hnmt	824.1434858	1.305993327	0.137206801	-9.518429979	1.76E-21	1.56E-20
Tmem87b	1120.31603	-1.486362556	0.156233493	9.513725442	1.84E-21	1.64E-20
Mgat4b	3857.261556	1.300783422	0.136776468	-9.510286697	1.90E-21	1.69E-20
Pigq	2028.430076	1.001393448	0.105304997	-9.509458009	1.92E-21	1.70E-20
Ptprs	2765.685049	1.215179312	0.127795414	-9.508786556	1.93E-21	1.71E-20
Pacs1	1121.482728	-1.364336743	0.143534083	9.505315466	1.99E-21	1.77E-20
Trmt61a	198.4723818	2.258158038	0.237578345	-9.50489844	2.00E-21	1.77E-20
Rgs1	176.1367743	-3.362670567	0.353935006	9.500813731	2.08E-21	1.84E-20
Map3k1	1633.534433	-1.670250436	0.175810935	9.500264767	2.09E-21	1.85E-20
Tmem25	83.80860763	2.794677869	0.294191123	-9.499531612	2.11E-21	1.86E-20
Shcbp1	371.5092928	-2.968544489	0.312501456	9.499298117	2.11E-21	1.87E-20
Ctsd	83541.59058	-0.832593523	0.087701207	9.493524102	2.23E-21	1.97E-20
Dip2c	451.5903029	1.514697746	0.159564462	-9.492701116	2.25E-21	1.99E-20
Tomm22	1734.419445	0.8742938	0.092106136	-9.492242759	2.26E-21	1.99E-20
Tspan13	219.021412	-2.451231138	0.258251337	9.491649357	2.27E-21	2.00E-20
Wsb2	3487.853395	1.301640448	0.137229722	-9.485120493	2.42E-21	2.13E-20
Bcl9	429.2411474	-1.678575205	0.17700468	9.483224981	2.47E-21	2.17E-20
Pold3	878.7348184	-0.894187271	0.094293033	9.483068264	2.47E-21	2.17E-20
Ugdh	1245.560961	-0.980207071	0.103369304	9.482573993	2.48E-21	2.18E-20
Ndufs4	881.6850712	1.457928184	0.153754704	-9.482169658	2.49E-21	2.19E-20
Rnf14	1425.757851	0.972721943	0.102598787	-9.480832754	2.52E-21	2.22E-20
Spire1	962.1003042	1.06566435	0.112421553	-9.479181926	2.56E-21	2.25E-20
Lace1	332.4774481	1.604137285	0.169268791	-9.476863857	2.62E-21	2.30E-20
Abcc1	6345.663123	0.686818855	0.072480673	-9.475889592	2.64E-21	2.32E-20
Scand1	2399.603807	1.619815196	0.170959423	-9.474851775	2.67E-21	2.34E-20
Snx30	1258.058079	-1.807255967	0.190788029	9.472585771	2.73E-21	2.39E-20
Col15a1	114.7845188	2.886973552	0.304876924	-9.469308178	2.82E-21	2.46E-20
Piezo1	5737.90069	1.332611995	0.140753288	-9.467714827	2.86E-21	2.50E-20
Gm10282	149.1489683	-2.302938988	0.243451682	9.459532049	3.09E-21	2.70E-20
Hpgd	4604.01269	-2.03166576	0.214857902	9.455857752	3.20E-21	2.80E-20
Zfand3	2108.9928	0.880472284	0.093125072	-9.454728633	3.24E-21	2.83E-20
Coro1b	10231.39731	0.8937998	0.094539715	-9.454225671	3.25E-21	2.84E-20
Ap1g2	1820.343122	0.906782309	0.095971543	-9.448449799	3.44E-21	3.00E-20
Cipc	1266.672841	1.04533144	0.11069532	-9.443320998	3.61E-21	3.15E-20
Slc25a37	1165.779057	-1.439496014	0.152792913	9.421222373	4.46E-21	3.88E-20
Cdca8	1045.039148	-2.518051847	0.26746153	9.414631873	4.75E-21	4.13E-20
Auh	934.6678859	0.956739332	0.101639546	-9.413061811	4.82E-21	4.19E-20
Serhl	506.567165	1.235359076	0.131247462	-9.412441653	4.85E-21	4.21E-20
Alpk3	61.90559028	3.871069058	0.411575584	-9.405487614	5.18E-21	4.50E-20
Cat	11998.97231	-1.162924862	0.123792963	9.394111235	5.77E-21	5.01E-20
Hmgcr	2359.500114	1.311673979	0.139642833	-9.393063384	5.83E-21	5.06E-20
Ilf3	1203.769807	-0.981072966	0.104581897	9.380906188	6.54E-21	5.67E-20
Man2a2	2210.388018	-2.763117808	0.294562029	9.380427664	6.57E-21	5.69E-20
Cog4	1832.799885	0.840067551	0.089565473	-9.379368248	6.64E-21	5.75E-20
Ube2a	1069.4463	0.853441942	0.091030735	-9.375316389	6.90E-21	5.97E-20
Zfand1	417.9726568	1.18362087	0.126267035	-9.373949939	6.99E-21	6.04E-20
Bub1	692.002418	-2.87387954	0.306583927	9.373875425	6.99E-21	6.04E-20
Selenoh	462.1215491	-1.335365805	0.142491129	9.37157151	7.15E-21	6.17E-20
Cdca5	432.8117244	-2.49975011	0.26674309	9.371377186	7.16E-21	6.18E-20
Osbpl11	2411.753219	-1.419631945	0.151518825	9.369343673	7.30E-21	6.30E-20
Hip1	2032.440115	-2.109551683	0.225174229	9.368530733	7.35E-21	6.34E-20
Glis3	191.9742176	-1.89728136	0.202631606	9.363205446	7.74E-21	6.66E-20
Glrx5	1534.898874	2.172942477	0.232175936	-9.35903399	8.05E-21	6.93E-20
Supv3l1	463.3193443	1.363918093	0.145752777	-9.357750318	8.15E-21	7.01E-20
Fbxo6	814.9406441	1.022744051	0.109323502	-9.355207567	8.34E-21	7.18E-20
Hmgb2	1513.913684	-1.786635721	0.19099301	9.354456068	8.40E-21	7.22E-20
Sphk1	107.9842357	4.411356027	0.471690509	-9.352225537	8.58E-21	7.37E-20
Sh3glb1	10228.30329	1.161025206	0.124170839	-9.350224349	8.75E-21	7.51E-20
Tmem205	672.0912552	1.20354613	0.128744551	-9.348326754	8.90E-21	7.64E-20
Suclg2	787.6074012	1.039822918	0.111255154	-9.346289826	9.08E-21	7.78E-20
Nub1	3212.169199	0.884657967	0.094662009	-9.345438356	9.15E-21	7.84E-20
Gm15635	60.24236945	-6.881889695	0.736846317	9.339654061	9.66E-21	8.28E-20
Xylt1	509.8533341	-2.157932841	0.231053028	9.339556622	9.67E-21	8.28E-20
Abcg1	2526.118461	1.249113405	0.133750061	-9.339161361	9.71E-21	8.30E-20
Nemp2	143.1685441	-2.747096991	0.294174118	9.338336784	9.79E-21	8.36E-20
Ttk	325.8430644	-3.451526928	0.369642585	9.33747104	9.87E-21	8.43E-20
Tlr7	3960.318932	-2.293012056	0.24581582	9.328171201	1.08E-20	9.20E-20
Napepld	273.6739278	1.598778223	0.171420595	-9.326640284	1.09E-20	9.32E-20
Tst	147.5471858	2.387408099	0.255980291	-9.326530904	1.09E-20	9.33E-20
Guk1	542.0659832	1.240815224	0.133138204	-9.319753362	1.17E-20	9.94E-20
Mtx1	973.2534141	0.990334828	0.106269331	-9.31910285	1.17E-20	9.99E-20
Lyl1	836.4108611	-2.719679544	0.291920736	9.316500012	1.20E-20	1.02E-19
Arhgef3	540.2309518	-1.626571141	0.174756029	9.307668254	1.31E-20	1.11E-19
Smim20	705.3448854	1.131801145	0.121604869	-9.307202561	1.31E-20	1.12E-19
Htra3	496.9285033	1.878272607	0.201869508	-9.304389871	1.35E-20	1.14E-19
Wbscr27	177.8916874	-2.109442594	0.22687125	9.297972297	1.43E-20	1.22E-19
Abi3	499.179549	1.308897831	0.140830493	-9.29413656	1.48E-20	1.26E-19
Gpr157	878.6812258	1.144853594	0.123185447	-9.293740632	1.49E-20	1.26E-19
Tusc2	480.9412037	1.178585483	0.126915542	-9.286376291	1.60E-20	1.35E-19
Ckm	48.97202627	4.606946629	0.496397192	-9.280766901	1.68E-20	1.43E-19
Kcnj10	3253.176735	-1.917800459	0.206755536	9.275690952	1.76E-20	1.49E-19
Osbpl1a	286.6183753	-1.769273625	0.19081967	9.271966691	1.83E-20	1.55E-19
Zgrf1	146.8206534	-2.337997889	0.25218149	9.271092385	1.84E-20	1.56E-19
Kif22	1071.616083	-2.633780915	0.284292179	9.264345314	1.96E-20	1.66E-19
Slc37a3	398.9714626	-1.205945277	0.130190268	9.262944851	1.99E-20	1.68E-19
St6galnac4	2690.638785	1.174858458	0.126881121	-9.25952141	2.05E-20	1.73E-19
Ggh	971.323972	-1.208406497	0.130516646	9.258638893	2.07E-20	1.75E-19
Nupr1	222.7337105	1.877576777	0.202790881	-9.258684467	2.07E-20	1.75E-19
Pds5b	647.5810219	-1.072250397	0.115816183	9.258208743	2.08E-20	1.75E-19
Decr1	670.8351309	0.95317724	0.102982239	-9.255743946	2.13E-20	1.79E-19
Cchcr1	220.1266983	-2.903371552	0.313716497	9.25476212	2.15E-20	1.81E-19
mt-Nd6	14570.11207	1.200582105	0.129733353	-9.254228571	2.16E-20	1.81E-19
Umps	1079.963639	1.033659574	0.111699604	-9.253923364	2.16E-20	1.82E-19
Ticrr	293.4420823	-3.032154729	0.327816022	9.249562338	2.25E-20	1.89E-19
Gnb4	575.8197614	1.085022553	0.117399816	-9.242114622	2.42E-20	2.03E-19
Zfp36l1	1644.137697	-1.515432924	0.163974163	9.241900642	2.42E-20	2.03E-19
St7	203.4654652	1.970310681	0.213239573	-9.239892285	2.47E-20	2.07E-19
Alox5ap	5761.416824	-1.206331226	0.130566918	9.239179728	2.48E-20	2.08E-19
Arhgap25	1214.046269	-1.12937283	0.122260922	9.237398264	2.53E-20	2.11E-19
Lpcat3	1377.646243	0.809811687	0.08766878	-9.237173008	2.53E-20	2.12E-19
Pkn3	953.1943549	1.741077228	0.188504065	-9.236284803	2.55E-20	2.13E-19
S100a13	482.9337829	-1.200028037	0.129932317	9.23579344	2.56E-20	2.14E-19
Slc25a20	849.7880402	1.145264619	0.124026438	-9.234036175	2.61E-20	2.18E-19
Cdk2ap2	1367.837246	1.239794751	0.134285623	-9.232520365	2.64E-20	2.21E-19
Cdc42ep3	482.0790103	-1.376113437	0.149072007	9.231199476	2.68E-20	2.23E-19
Cep164	657.9870699	-0.96784569	0.104874502	9.228608243	2.74E-20	2.29E-19
Cuedc1	132.4533427	-2.120297422	0.230002018	9.218603572	3.01E-20	2.51E-19
Maea	3283.905983	0.755676761	0.08198395	-9.217374345	3.04E-20	2.54E-19
Prnp	1265.768653	0.933246807	0.101298977	-9.212795995	3.18E-20	2.64E-19
Zbtb10	98.34834689	2.515361787	0.273048256	-9.212151086	3.20E-20	2.66E-19
Nek2	713.1605163	-3.031612562	0.329143971	9.210597271	3.24E-20	2.70E-19
Rpp14	419.3635484	1.131553974	0.122856485	-9.210372388	3.25E-20	2.70E-19
Tmem251	422.7396646	1.164537371	0.126477945	-9.207434284	3.34E-20	2.77E-19
Cog2	1242.194947	0.945995011	0.102761053	-9.205773827	3.39E-20	2.82E-19
Idh2	2602.926421	1.309525843	0.142259015	-9.205222221	3.41E-20	2.83E-19
Blm	228.6396384	-2.303753395	0.250317151	9.203338184	3.47E-20	2.88E-19
Nras	2113.449537	-0.954784092	0.103761187	9.201746023	3.52E-20	2.92E-19
Tubb2a	1724.882483	-1.360208646	0.147856929	9.199492098	3.60E-20	2.98E-19
Mfap3	1457.817126	-1.117191564	0.121456396	9.198293371	3.64E-20	3.01E-19
Lmnb1	1323.942422	-2.64732002	0.287823092	9.197733245	3.66E-20	3.02E-19
Stxbp1	490.6133769	-1.24204011	0.1351435	9.190527898	3.91E-20	3.23E-19
Gbe1	614.7171328	1.45108071	0.157954025	-9.18672828	4.05E-20	3.35E-19
Cnpy4	397.4537985	-1.274798583	0.138779198	9.185804497	4.08E-20	3.37E-19
Fbxo5	385.7756232	-2.836816661	0.308928231	9.182769243	4.20E-20	3.47E-19
BC017643	1230.598547	-0.933934318	0.101741655	9.179468483	4.33E-20	3.57E-19
Chchd4	408.6636557	1.438457897	0.156751534	-9.176675106	4.45E-20	3.66E-19
Arntl	277.3674083	-1.57889908	0.172102932	9.174155614	4.55E-20	3.75E-19
Ndufa8	1863.628188	1.313526244	0.143242247	-9.169963942	4.73E-20	3.89E-19
Prdx4	1287.239394	-1.44192156	0.157289236	9.167325114	4.85E-20	3.99E-19
Smchd1	1659.941685	-1.160318825	0.126591425	9.16585642	4.92E-20	4.04E-19
Exoc1	1214.443185	-0.843595529	0.092053311	9.16420625	4.99E-20	4.10E-19
Ppfia4	595.5315473	-1.964943881	0.214433009	9.163439403	5.03E-20	4.13E-19
Aurka	786.0755841	-2.14595762	0.234229328	9.161780202	5.10E-20	4.19E-19
Dvl1	1069.272379	1.104079758	0.12050951	-9.161764589	5.11E-20	4.19E-19
Habp4	609.9652317	1.180013942	0.128808178	-9.161017246	5.14E-20	4.21E-19
Enc1	888.5888093	-1.118197075	0.122137986	9.155194985	5.43E-20	4.45E-19
Brca2	222.0541764	-1.833674213	0.20030323	9.154491487	5.46E-20	4.47E-19
Vps52	1998.777197	0.798769804	0.087291553	-9.150596787	5.66E-20	4.63E-19
Tpd52	6075.425885	-1.3274703	0.145122946	9.147211652	5.84E-20	4.78E-19
Asf1b	669.3348605	-2.483132014	0.271468455	9.147037055	5.85E-20	4.78E-19
C030037D09Rik	68.97585788	3.454232573	0.377926449	-9.13995985	6.25E-20	5.10E-19
Gen1	199.1807123	-1.740217711	0.190407631	9.1394326	6.28E-20	5.13E-19
Ndfip2	835.9766908	0.928366935	0.101691503	-9.129247834	6.90E-20	5.63E-19
Vgll4	942.4284254	-1.626879387	0.178232377	9.12785551	6.99E-20	5.70E-19
Fam212a	109.1159733	-2.423702486	0.265546504	9.127224239	7.03E-20	5.73E-19
Drosha	882.6731459	0.847889801	0.092915359	-9.125399804	7.15E-20	5.82E-19
Arhgef12	1083.913552	1.135997355	0.124511306	-9.123648228	7.26E-20	5.91E-19
Rab12	1372.74559	0.744920859	0.081649322	-9.123417563	7.28E-20	5.92E-19
Sypl	2111.904257	-0.725002124	0.079482396	9.121543429	7.41E-20	6.02E-19
Tacc3	1447.125179	-2.545177353	0.279083792	9.119760549	7.53E-20	6.12E-19
St6gal1	3023.127606	-1.054948495	0.115681518	9.119421229	7.55E-20	6.13E-19
Apaf1	1396.973095	-1.257677197	0.137919454	9.118925315	7.59E-20	6.16E-19
Enox2	879.0947352	0.867787071	0.095178147	-9.117503294	7.69E-20	6.24E-19
Chp2	111.0262024	-4.478022081	0.491241677	9.115721023	7.81E-20	6.34E-19
2010111I01Rik	958.2663029	-1.362459039	0.149514813	9.112535511	8.05E-20	6.52E-19
Cdkn1a	1914.456899	-1.155463881	0.126838561	9.109720826	8.26E-20	6.69E-19
Ggt5	141.7800218	-2.73916791	0.300701432	9.109261281	8.29E-20	6.71E-19
Tmem140	409.5290187	-2.119967099	0.232801579	9.106326137	8.52E-20	6.89E-19
Calu	4428.534691	1.145339138	0.125846688	-9.101066956	8.94E-20	7.23E-19
Ank2	110.5548563	2.424695748	0.266635712	-9.093664648	9.58E-20	7.74E-19
Ska1	138.9845582	-3.278130598	0.360504284	9.093180694	9.62E-20	7.77E-19
Ankrd46	502.7846013	-1.168701383	0.128573209	9.089773803	9.92E-20	8.01E-19
Apobec1	6195.389677	-1.198636165	0.131882029	9.088699772	1.00E-19	8.08E-19
Gab3	153.9679392	-2.54803438	0.280557569	9.08203757	1.07E-19	8.59E-19
Ndufa5	747.8459154	1.529307269	0.168584292	-9.071469547	1.17E-19	9.46E-19
Tubgcp5	424.250006	-1.32397321	0.146176291	9.057373103	1.34E-19	1.08E-18
Lzts2	606.2083461	1.715263661	0.189412272	-9.055715592	1.36E-19	1.09E-18
D10Wsu102e	1094.821247	1.218977223	0.134638296	-9.053718411	1.38E-19	1.11E-18
Nbea	149.3031251	4.494815387	0.496772212	-9.048041097	1.46E-19	1.17E-18
Rubcn	1354.809503	-1.105300591	0.122165164	9.047592253	1.46E-19	1.17E-18
Basp1	2593.747417	-1.452374686	0.160546715	9.046430444	1.48E-19	1.19E-18
Pate4	53.42099027	6.725106551	0.743458632	-9.04570377	1.49E-19	1.19E-18
C1ra	115.0039989	-2.104852275	0.232699081	9.045382837	1.49E-19	1.20E-18
Kcnj14	49.80303682	5.907538862	0.653316397	-9.04238572	1.53E-19	1.23E-18
Btg2	794.754333	-1.886127474	0.208596765	9.041978527	1.54E-19	1.23E-18
Fam234a	10317.03636	1.096186734	0.121248468	-9.040829579	1.55E-19	1.24E-18
Fzd4	98.43920085	2.561310247	0.283317483	-9.040424275	1.56E-19	1.25E-18
Zeb1	172.5779423	2.275730908	0.251730205	-9.040356942	1.56E-19	1.25E-18
Ccdc88c	127.7147256	3.448542451	0.381816795	-9.031929692	1.69E-19	1.35E-18
Slc35e4	1246.554168	1.533681723	0.169824925	-9.030957767	1.70E-19	1.36E-18
Pycard	719.8546024	-0.932925556	0.103315245	9.029892532	1.72E-19	1.37E-18
Nek6	416.7389062	-2.63227503	0.291579772	9.027632502	1.75E-19	1.40E-18
Ddx11	224.6700818	-2.039854532	0.226206168	9.017678639	1.92E-19	1.53E-18
Emc2	856.9806545	0.942144048	0.104481395	-9.017337933	1.93E-19	1.54E-18
Itga9	305.2953361	-1.944637075	0.21571761	9.014734945	1.97E-19	1.57E-18
Epcam	61.48927152	6.371455394	0.707233273	-9.008987049	2.08E-19	1.66E-18
Adnp2	437.9245977	-1.192620478	0.132412172	9.006879506	2.12E-19	1.69E-18
Agtrap	1316.012257	-1.373110487	0.152549669	9.001071574	2.24E-19	1.78E-18
Mxd3	119.2274938	-3.4298962	0.381169939	8.998338673	2.29E-19	1.82E-18
Kifc5b	232.0746356	-2.591809123	0.288094506	8.996385122	2.33E-19	1.85E-18
Pi4k2a	3632.048855	1.028361274	0.114316629	-8.995727766	2.35E-19	1.86E-18
Gpi1	15412.30916	0.967389882	0.10760318	-8.990346598	2.46E-19	1.96E-18
Cdc42se1	2602.174475	-0.921783653	0.102540909	8.989423489	2.49E-19	1.97E-18
Klf10	770.0530287	1.11022334	0.123524046	-8.98791267	2.52E-19	2.00E-18
mt-Nd5	47991.79428	1.249259792	0.13899289	-8.987940289	2.52E-19	2.00E-18
Mettl24	49.6431943	6.228016604	0.693255228	-8.983728296	2.62E-19	2.07E-18
Farsb	1012.977087	1.109572496	0.123525836	-8.982513543	2.65E-19	2.09E-18
Kctd12b	944.880155	-1.965907701	0.218945963	8.978962996	2.73E-19	2.16E-18
Far1	1577.180014	-1.081778372	0.120495726	8.977732316	2.76E-19	2.18E-18
Golim4	699.5824725	1.064026169	0.118519305	-8.977661236	2.77E-19	2.18E-18
Clec2i	167.9612414	-3.096532894	0.344935456	8.977137148	2.78E-19	2.19E-18
Fbxw5	1269.133566	0.939266178	0.104645958	-8.975656577	2.82E-19	2.22E-18
Fam120aos	176.0427037	1.760999541	0.196220749	-8.974583736	2.84E-19	2.24E-18
Mapk3	5412.074242	-0.827423797	0.092204266	8.973812545	2.86E-19	2.26E-18
Cd200r1	1263.981086	-1.528156606	0.170381673	8.969019864	2.99E-19	2.36E-18
Hgsnat	8448.348993	-0.987725112	0.110151017	8.967008597	3.05E-19	2.40E-18
Akap1	474.871008	1.394844625	0.155569428	-8.966058729	3.07E-19	2.42E-18
Cela1	190.8296546	-2.379331349	0.265378041	8.965818498	3.08E-19	2.42E-18
Rnf150	2017.745616	-2.561855371	0.285757003	8.965153423	3.10E-19	2.43E-18
Dars	1524.088109	0.869082403	0.096986864	-8.960825913	3.22E-19	2.53E-18
Speg	1679.958873	1.20463452	0.134464517	-8.958753917	3.28E-19	2.58E-18
Mns1	102.0715555	-3.812645819	0.425581974	8.958663778	3.29E-19	2.58E-18
Ksr1	200.5573643	-1.812699814	0.202461301	8.953315037	3.45E-19	2.70E-18
Fcer1g	8225.216272	-0.890866226	0.099584782	8.945806861	3.69E-19	2.89E-18
Usp36	587.8198714	1.37924389	0.154186852	-8.945275631	3.71E-19	2.91E-18
Eif4a2	4926.664808	1.103786124	0.123406975	-8.944276666	3.74E-19	2.93E-18
C3	1238.134901	2.460323048	0.275230258	-8.939144505	3.92E-19	3.07E-18
Irak3	579.5582651	-1.424481519	0.159390277	8.937066585	4.00E-19	3.12E-18
Sirt6	376.2998866	1.212608427	0.13570844	-8.935394334	4.06E-19	3.17E-18
Dnajc18	356.1956606	-1.216002215	0.136105199	8.934281863	4.10E-19	3.20E-18
Igsf3	220.7912069	3.475082898	0.389142949	-8.930093435	4.26E-19	3.32E-18
Gm5529	109.4191992	2.428536727	0.271991707	-8.92871609	4.31E-19	3.36E-18
Slc6a6	20799.79103	-0.849935703	0.095207355	8.927206333	4.37E-19	3.41E-18
Sh3bp5	1035.31764	-1.688948112	0.189236459	8.9250672	4.45E-19	3.47E-18
Zfp706	2731.144197	0.85232563	0.09550551	-8.924360823	4.48E-19	3.49E-18
Tiam1	1013.134331	1.975241154	0.221429516	-8.920405861	4.65E-19	3.62E-18
2810417H13Rik	916.4500587	-3.04761186	0.341753502	8.917573168	4.77E-19	3.71E-18
Abcd4	462.844587	-1.157870905	0.129861905	8.916170615	4.83E-19	3.75E-18
Als2	771.3847119	-1.142151307	0.128133203	8.913781001	4.93E-19	3.83E-18
Ctbp2	1092.265992	0.813551623	0.091296164	-8.91112602	5.05E-19	3.92E-18
Epm2a	117.3986657	2.359684276	0.264907957	-8.907562832	5.22E-19	4.05E-18
Bcl2l13	1264.864953	0.894592884	0.100452243	-8.90565361	5.31E-19	4.12E-18
Oxa1l	2361.42544	0.884637045	0.099374109	-8.902087799	5.48E-19	4.25E-18
Nrp1	3515.769301	-2.12348278	0.238570208	8.900871572	5.54E-19	4.29E-18
Tmem11	652.6537019	1.115376751	0.125418585	-8.893233443	5.94E-19	4.60E-18
Gm30329	265.0139828	2.197876141	0.247273417	-8.888444912	6.20E-19	4.80E-18
Fam162a	461.4868053	1.722045142	0.193746855	-8.888119189	6.22E-19	4.81E-18
Mtfr1l	1661.515958	0.93490064	0.105194546	-8.887348958	6.26E-19	4.84E-18
Slc23a2	1667.394602	-1.491184837	0.167837906	8.884672559	6.41E-19	4.95E-18
RP23-187B11.7	50.02337953	6.639157826	0.747261088	-8.884656155	6.41E-19	4.95E-18
Alas1	2073.909771	0.769786918	0.086661225	-8.882714501	6.52E-19	5.04E-18
Anxa1	9532.349207	1.437069369	0.161800279	-8.88174841	6.58E-19	5.08E-18
Lifr	366.0239027	-2.801732473	0.315521583	8.879685647	6.70E-19	5.17E-18
Kras	652.2878521	-1.111980211	0.125360283	8.870275209	7.30E-19	5.62E-18
Timeless	314.5815936	-2.221630363	0.250470542	8.869826962	7.33E-19	5.64E-18
Ndufa12	1007.108972	1.6486992	0.185933134	-8.867161901	7.50E-19	5.78E-18
Dok1	2309.909742	0.904598513	0.102041795	-8.86498037	7.65E-19	5.89E-18
Borcs5	234.9698395	1.435463103	0.16194638	-8.863817192	7.73E-19	5.95E-18
Pcca	832.8718682	1.024814235	0.115636859	-8.862349296	7.83E-19	6.02E-18
Lman2	6112.608727	0.639446041	0.0721656	-8.860815108	7.94E-19	6.10E-18
Tpk1	415.2341095	1.434561294	0.161950057	-8.858047486	8.14E-19	6.25E-18
Dnaja2	2574.719774	0.606248338	0.068446787	-8.857221307	8.20E-19	6.29E-18
Naa50	4264.345007	0.934858346	0.105559502	-8.856221659	8.28E-19	6.35E-18
Smc3	1194.817831	-0.785075803	0.088706892	8.85022333	8.73E-19	6.69E-18
Cerk	7092.916014	-0.78137085	0.088303604	8.848685864	8.86E-19	6.78E-18
Shpk	186.6700345	1.66613928	0.188346719	-8.846128518	9.06E-19	6.94E-18
Dnajc10	2048.871823	-0.750558097	0.084882376	8.842331372	9.37E-19	7.17E-18
Myof	12333.64582	0.787253071	0.089113784	-8.834245819	1.01E-18	7.71E-18
Ttc23l	49.16976446	6.611586753	0.748716024	-8.830566654	1.04E-18	7.96E-18
Lfng	3179.992269	0.953609107	0.107993228	-8.830267624	1.04E-18	7.98E-18
Dmxl1	3671.626086	1.369627809	0.155107292	-8.830196126	1.04E-18	7.98E-18
Mrpl38	785.6221931	1.539032481	0.174364386	-8.826530002	1.08E-18	8.24E-18
Bnip3	617.3499264	1.418700396	0.160744527	-8.825808419	1.09E-18	8.29E-18
Myo1b	3637.260171	5.735990078	0.650299051	-8.820541985	1.14E-18	8.68E-18
Icam2	182.9327687	-1.762646556	0.199845651	8.820039588	1.14E-18	8.72E-18
Mettl13	489.9575373	-1.080082022	0.122481307	8.818341706	1.16E-18	8.85E-18
Abca3	2403.035446	-1.478634878	0.167710703	8.816580308	1.18E-18	8.98E-18
Il2rg	923.6759337	0.92976888	0.105524145	-8.810958704	1.24E-18	9.44E-18
Sh3bp1	1589.243757	-1.019611352	0.115755882	8.808289766	1.27E-18	9.66E-18
Gtse1	525.9806009	-2.661527633	0.302230343	8.806288634	1.29E-18	9.83E-18
Tex261	2320.840383	-0.727454423	0.082641367	8.802545854	1.34E-18	1.02E-17
Dennd1c	723.3480423	-1.26910094	0.144204922	8.800676972	1.36E-18	1.03E-17
Tnfaip8l2	2279.248494	-1.395400324	0.158631809	8.796472374	1.41E-18	1.07E-17
Dennd2c	184.8271734	-2.15614764	0.245119551	8.796310353	1.41E-18	1.07E-17
Phf6	340.7314705	-1.312840378	0.149261985	8.795544155	1.42E-18	1.08E-17
Rnd3	413.9565843	1.589444018	0.180737087	-8.794232815	1.44E-18	1.09E-17
Lrch1	871.51578	0.995697461	0.11323288	-8.793359823	1.45E-18	1.10E-17
Vcan	682.9140094	2.844951221	0.323605811	-8.791409553	1.48E-18	1.12E-17
Spcs3	2425.207244	0.774711158	0.088138128	-8.789739216	1.50E-18	1.13E-17
Lamp1	35148.92242	-1.374606206	0.156459609	8.785693733	1.55E-18	1.17E-17
Lpl	17077.98354	-1.45288172	0.165384707	8.784861344	1.57E-18	1.18E-17
Mpzl1	185.5138551	-2.220972545	0.252844565	8.783944189	1.58E-18	1.19E-17
Cacna1a	574.4728599	-2.013726959	0.229262093	8.783514686	1.58E-18	1.20E-17
Fryl	3408.619741	1.658564872	0.188987677	-8.776047715	1.69E-18	1.28E-17
Ndufs6	899.5363689	1.638269366	0.186675699	-8.776018362	1.69E-18	1.28E-17
Cmtm6	2528.230477	-1.273069633	0.145075895	8.775197542	1.71E-18	1.29E-17
Esco2	267.3584576	-3.609630363	0.41153589	8.771119246	1.77E-18	1.33E-17
Ahnak2	1152.318379	1.159356464	0.132260022	-8.765736238	1.86E-18	1.40E-17
Rad51ap1	255.3320673	-3.225105145	0.368071372	8.7621733	1.92E-18	1.44E-17
Slc25a13	1244.866044	1.212628405	0.138437477	-8.759394023	1.96E-18	1.47E-17
Mfng	243.2401327	-1.979316467	0.225963777	8.759441436	1.96E-18	1.47E-17
Arhgap28	133.4639423	3.478848313	0.397439386	-8.753154411	2.07E-18	1.56E-17
Gm28439	394.3389479	1.54395109	0.17644901	-8.750126118	2.13E-18	1.60E-17
4930402H24Rik	829.4924591	-1.005506921	0.114925491	8.749207126	2.15E-18	1.61E-17
Gm38158	146.3017669	-1.858217127	0.212409396	8.748281192	2.17E-18	1.62E-17
Neurl3	4713.602367	-1.38665029	0.158517656	8.747607858	2.18E-18	1.63E-17
P2rx7	2316.281404	-1.7930736	0.204987123	8.747249963	2.19E-18	1.64E-17
Lacc1	1355.485405	-1.211712129	0.138574158	8.744142093	2.25E-18	1.68E-17
Trpm2	123.6316607	-2.809196762	0.321307436	8.743018198	2.27E-18	1.70E-17
Dusp9	122.9220307	2.613679335	0.298981018	-8.741957432	2.29E-18	1.71E-17
Uba3	1063.113998	0.782561385	0.089519695	-8.741778968	2.29E-18	1.71E-17
Tpst1	258.6303116	-1.375522679	0.157484068	8.73436087	2.45E-18	1.83E-17
Cnp	907.0429339	-1.648953726	0.188807975	8.733496172	2.47E-18	1.84E-17
Trim8	3898.399046	0.65383813	0.074905369	-8.72885534	2.57E-18	1.92E-17
Ints6l	1063.698459	-1.908736491	0.218694903	8.727850846	2.60E-18	1.94E-17
Troap	356.2768674	-3.137774182	0.359533896	8.727338961	2.61E-18	1.94E-17
Dtx3	353.150157	-1.654184391	0.18958798	8.725154374	2.66E-18	1.98E-17
Pde1c	45.82391597	-4.904432538	0.562209028	8.723503708	2.70E-18	2.01E-17
Arhgap30	4272.841515	-1.251164483	0.143462116	8.721218635	2.75E-18	2.05E-17
Bcam	205.4570526	3.25444064	0.373232546	-8.719605711	2.79E-18	2.08E-17
C78197	41.97880027	4.992592229	0.572724421	-8.717267925	2.85E-18	2.12E-17
Scfd2	371.1571945	1.222000946	0.140201193	-8.716052414	2.88E-18	2.14E-17
Mccc1	578.2456637	1.022637512	0.117329652	-8.715934063	2.88E-18	2.14E-17
Ttc28	742.4752639	1.74313516	0.200001966	-8.715590115	2.89E-18	2.15E-17
Tmem71	566.8635755	-2.456172066	0.281863787	8.714039113	2.93E-18	2.17E-17
Inpp1	219.3298592	-2.041044075	0.234251915	8.713030462	2.96E-18	2.19E-17
Rcbtb1	607.8072567	-1.031339268	0.118399343	8.710684054	3.02E-18	2.24E-17
Zpr1	1084.446392	1.17364232	0.134779279	-8.707883937	3.10E-18	2.29E-17
Fam19a3	52.47505871	3.63457449	0.417432818	-8.706968713	3.12E-18	2.31E-17
Pcgf5	346.7721619	1.227871444	0.141071985	-8.703864505	3.21E-18	2.37E-17
Atrnl1	1039.344053	1.434269879	0.16479453	-8.703382791	3.22E-18	2.38E-17
Rab11fip5	8753.286177	-1.074637478	0.123486227	8.702488543	3.25E-18	2.40E-17
Eaf1	1764.302337	0.833371601	0.095764605	-8.702292479	3.25E-18	2.40E-17
Crot	1598.415913	0.906723879	0.104199091	-8.701840595	3.27E-18	2.41E-17
Fabp7	135.9815896	2.775818576	0.31900862	-8.701390496	3.28E-18	2.42E-17
Atp2c1	3916.231191	0.991113703	0.11391789	-8.700246329	3.31E-18	2.44E-17
Tbrg1	1293.058735	0.888506225	0.102131095	-8.699664111	3.33E-18	2.45E-17
Pbk	389.8763957	-3.465558254	0.398656772	8.693087636	3.53E-18	2.60E-17
Gatb	534.4247272	1.439730949	0.165631773	-8.692359701	3.55E-18	2.61E-17
Ndufb2	801.7609559	1.632137419	0.187805804	-8.690558975	3.61E-18	2.65E-17
Adgrf3	43.87463049	6.06975397	0.698639985	-8.687956744	3.69E-18	2.71E-17
Rassf2	3362.481994	-1.983252936	0.228432042	8.682026048	3.89E-18	2.86E-17
Map7	76.6298123	4.192972904	0.483005332	-8.681007495	3.92E-18	2.88E-17
Dock11	1693.388755	-1.042844153	0.120247014	8.672516016	4.23E-18	3.10E-17
Map1lc3a	908.6022349	1.738489386	0.200463036	-8.672368831	4.23E-18	3.11E-17
Kif3c	346.0808495	-1.209318148	0.139482634	8.670026629	4.32E-18	3.17E-17
Mrpl55	342.1893432	1.623071062	0.187228666	-8.668923921	4.36E-18	3.20E-17
Rassf5	994.3711672	-1.382015669	0.159503672	8.664475576	4.54E-18	3.32E-17
Pfkfb4	1251.900397	-1.356438445	0.156569811	8.663473733	4.58E-18	3.35E-17
Cgnl1	1142.636401	1.608564932	0.185687063	-8.662773316	4.60E-18	3.37E-17
Cmklr1	1400.530603	-2.699860695	0.311971409	8.654192728	4.96E-18	3.63E-17
Eno1	15856.64963	1.569560532	0.181409383	-8.652036116	5.06E-18	3.70E-17
1700061G19Rik	47.98155841	3.575271236	0.413248991	-8.651615157	5.08E-18	3.71E-17
Ube2e3	667.665987	-1.068908242	0.123579519	8.649558187	5.17E-18	3.78E-17
Ptpmt1	851.9215695	1.335810743	0.154464969	-8.647985052	5.24E-18	3.83E-17
Mrpl42	1007.714389	1.548852315	0.17912229	-8.646898803	5.29E-18	3.86E-17
Ap2a2	5370.259622	-1.097058875	0.126890023	8.645745701	5.35E-18	3.90E-17
Ncoa4	5839.000433	1.197976434	0.13860777	-8.642924113	5.48E-18	3.99E-17
Hilpda	136.188644	2.071357199	0.239993398	-8.630892399	6.09E-18	4.44E-17
Abcg2	261.2724975	-1.886738967	0.218625964	8.629985815	6.14E-18	4.47E-17
Zw10	501.1553171	-1.151361001	0.133490106	8.625066227	6.41E-18	4.66E-17
Bst1	285.1188609	1.81775372	0.21076329	-8.624622062	6.43E-18	4.68E-17
Mief2	358.5082217	1.493762241	0.173235237	-8.622739041	6.54E-18	4.75E-17
Tmem106a	5068.062121	-1.526476711	0.177034054	8.622503255	6.55E-18	4.76E-17
Ankrd33b	435.1385715	-2.276841714	0.264090378	8.621448942	6.61E-18	4.80E-17
Camk2b	127.5545938	-2.073551939	0.240542616	8.620310078	6.68E-18	4.85E-17
BC005537	11875.28694	-0.922937824	0.107094621	8.61796621	6.82E-18	4.95E-17
Usp1	1009.973654	-1.384866493	0.160714651	8.616927483	6.88E-18	4.99E-17
Tars2	1067.158919	1.34902092	0.156564764	-8.616376274	6.91E-18	5.01E-17
Kdm5b	874.8519023	1.568759286	0.182144553	-8.61271588	7.13E-18	5.17E-17
Map4	3118.3766	-0.86906665	0.100933574	8.610283101	7.29E-18	5.28E-17
Atp6v0c-ps1	104.3527423	2.588587444	0.300679642	-8.609121076	7.36E-18	5.33E-17
Kntc1	545.647501	-3.186576942	0.370457462	8.601735078	7.85E-18	5.68E-17
Fars2	903.3750768	1.353337735	0.157345083	-8.601080558	7.90E-18	5.71E-17
Stard4	786.2143154	-1.104345554	0.128396232	8.601074499	7.90E-18	5.71E-17
Slc6a17	47.62175087	4.530850731	0.527305848	-8.592453021	8.51E-18	6.15E-17
Rnasel	1877.815267	-2.120131841	0.246777072	8.591283715	8.60E-18	6.21E-17
Hpse	1366.387538	-2.519412238	0.293323011	8.589207618	8.76E-18	6.32E-17
Ubxn11	89.48537593	2.835409284	0.33017128	-8.587692067	8.87E-18	6.40E-17
Coro1a	8106.377136	-1.009056924	0.117521287	8.586163017	8.99E-18	6.48E-17
Ebi3	482.9483523	-1.693545234	0.197246255	8.585943664	9.01E-18	6.49E-17
Trpv4	861.30326	-1.607128393	0.187302961	8.580368315	9.46E-18	6.81E-17
Spint1	170.7327308	3.167309934	0.369268872	-8.577245941	9.72E-18	6.99E-17
Def8	1136.93734	0.923442211	0.107732229	-8.571643057	1.02E-17	7.34E-17
Mrps34	573.7493879	1.657087103	0.193335746	-8.571033229	1.03E-17	7.37E-17
Cep250	1973.923366	-0.758782072	0.088536952	8.570230338	1.03E-17	7.42E-17
Asb10	40.50221508	-4.942699557	0.577271374	8.562176786	1.11E-17	7.95E-17
Tbc1d14	2006.335266	-0.957939934	0.111919494	8.559187489	1.14E-17	8.16E-17
Rgp1	1080.327917	1.005303106	0.117458157	-8.558819023	1.14E-17	8.18E-17
Herpud1	1790.263882	1.102771082	0.128911341	-8.554492368	1.18E-17	8.49E-17
Neurl1b	320.3402739	-1.825233354	0.213496347	8.54924863	1.24E-17	8.88E-17
Hirip3	372.0965541	-2.403384506	0.281245222	8.545512313	1.28E-17	9.17E-17
Sntb2	1474.211023	0.861850108	0.100865763	-8.544525715	1.29E-17	9.24E-17
Ugt1a7c	1797.574946	-1.474909689	0.172618821	8.544315601	1.29E-17	9.25E-17
Pdlim5	2263.194967	-1.245421359	0.145823876	8.540586028	1.34E-17	9.55E-17
Lmf1	723.0081964	1.162513443	0.136117268	-8.540528753	1.34E-17	9.55E-17
Cdc20	1273.286579	-2.467591689	0.289114129	8.535008978	1.40E-17	1.00E-16
Rfc2	1675.493325	0.938461132	0.110028706	-8.529238996	1.47E-17	1.05E-16
Gltp	7241.140567	-0.640811411	0.075138247	8.528431696	1.48E-17	1.06E-16
Mfsd6	958.566069	-1.532709293	0.179720299	8.528303729	1.49E-17	1.06E-16
Sec22c	298.23269	-1.205281129	0.141354751	8.5266404	1.51E-17	1.07E-16
Isca2	394.0155811	1.225248624	0.143727299	-8.524814913	1.53E-17	1.09E-16
Cdk14	1035.282923	-1.261353767	0.147968049	8.52450088	1.53E-17	1.09E-16
Ahcyl2	1143.782408	-0.913218222	0.107133594	8.524107001	1.54E-17	1.10E-16
Rtn4	11797.73944	-0.802316304	0.094159309	8.520838921	1.58E-17	1.13E-16
Fam102b	1411.291635	-1.168128103	0.137122472	8.518867	1.61E-17	1.15E-16
Pgrmc1	2125.261479	1.094678608	0.128543633	-8.516007989	1.65E-17	1.17E-16
Igf2r	7702.610082	1.090747942	0.128124905	-8.513160986	1.69E-17	1.20E-16
Leprotl1	1307.77406	-0.818020657	0.096090373	8.51303448	1.69E-17	1.20E-16
Slc2a3	166.5083594	-2.380686509	0.279745134	8.5101981	1.74E-17	1.23E-16
Ankrd44	1512.462565	-1.738483909	0.204327161	8.508334862	1.76E-17	1.25E-16
Reep4	1017.635741	-1.18223208	0.138965219	8.507395503	1.78E-17	1.26E-16
Enpp1	440.9548652	-2.512108389	0.295295428	8.507102218	1.78E-17	1.26E-16
Mustn1	71.95259573	3.540997011	0.416287952	-8.506124175	1.80E-17	1.27E-16
Reps2	2038.000839	-1.590294592	0.186995532	8.504452352	1.82E-17	1.29E-16
Cd48	1455.835487	-1.398436523	0.16447689	8.502328343	1.86E-17	1.32E-16
Ap5s1	1007.012618	0.895019195	0.105290874	-8.500444174	1.89E-17	1.34E-16
Tle3	864.8523443	-1.67729881	0.197481335	8.493454875	2.01E-17	1.42E-16
Itpkc	289.8532824	1.450058277	0.170758784	-8.49185176	2.03E-17	1.44E-16
Ndufb7	1471.640378	1.22471396	0.144262353	-8.489491102	2.08E-17	1.47E-16
Mbnl1	9616.442223	-1.440614963	0.169752047	8.486583754	2.13E-17	1.50E-16
Gigyf1	1238.153236	-0.902474011	0.106453919	8.477602476	2.30E-17	1.62E-16
Nr2f6	1001.875956	1.708139529	0.201489344	-8.477567567	2.30E-17	1.62E-16
Sf3b2	4508.300862	-0.759384604	0.089592521	8.475982101	2.33E-17	1.64E-16
Ccdc18	84.47014689	-2.306322224	0.272126331	8.475189489	2.35E-17	1.65E-16
Fra10ac1	228.5794392	1.409991652	0.166367239	-8.475176148	2.35E-17	1.65E-16
Ptpn22	1414.543975	1.253175118	0.147917391	-8.472128318	2.41E-17	1.70E-16
Lpcat1	2323.626274	1.196303636	0.141218478	-8.471296783	2.43E-17	1.71E-16
Tmem63b	893.9817848	1.109918183	0.131067349	-8.468304189	2.49E-17	1.75E-16
Qdpr	1920.454491	1.070616148	0.126522223	-8.461882231	2.63E-17	1.85E-16
Parvg	175.3378303	-1.870760635	0.221091944	8.461459984	2.64E-17	1.85E-16
Gm13453	96.84319539	2.320307529	0.274251047	-8.460523877	2.66E-17	1.87E-16
Ptbp3	4417.946094	-0.978626854	0.115671049	8.46043033	2.66E-17	1.87E-16
[truncated: 12,027 more rows]
