# Supplementary material for: RANK signaling in osteoclast precursors results in a more permissive epigenetic landscape and sexually divergent patterns of gene expression
Source: PeerJ. 2023 Feb 9;11:e14814. doi: 10.7717/peerj.14814 (PMC9922499; doi:10.7717/peerj.14814)
Supplement: Supplemental Information 9 — Fold differences in gene expression with gene symbols, names, and statistics. Negative (−) values indicate greater expression in macrophages; positive values indicate greater expression in osteoclasts. [file peerj-11-14814-s009.csv]

	baseMean	log2FoldChange	lfcSE	stat	pvalue	padj
Fcgr2b	5166.11034193646	-4.94676679483181	0.114488685783273	-43.2074729567256	0	0
Coq8a	11398.4720165817	6.86577320664635	0.116757443661155	58.8037301208111	0	0
Mrc1	6095.16586989791	-4.99997713377668	0.129740967347333	-38.5381521041931	0	0
Fam102a	9972.08222671226	6.41505877600175	0.135484067146524	47.3491747857256	0	0
Src	5777.17246262996	6.13473044627662	0.148235222838101	41.3851062441269	0	0
Mmp9	330957.98962014	9.46412631234504	0.167970945954299	56.3438293365329	0	0
Car2	2851.09453774848	8.9201943097384	0.233096878725182	38.2681842782425	0	0
Ctsk	137871.939664298	8.05055523642863	0.167132983503347	48.1685605538624	0	0
Slc9b2	7858.47123016675	8.482860930392	0.164806467855846	51.4716506017945	0	0
C77080	5287.58328058203	6.42068021170994	0.145015825398285	44.2757209020161	0	0
C1qc	13222.4979114967	-5.30352186496896	0.137177435387943	-38.6617656903295	0	0
Steap4	6037.36303927003	10.1778584488645	0.238161083193567	42.7351870943262	0	0
Snx10	16065.4812142041	4.79679544840592	0.102117474632032	46.973306632294	0	0
Ldhb	2231.59284159222	4.68495693923815	0.122543644884582	38.2309253462362	0	0
Oscar	6872.43771309617	11.0247800290768	0.287438840666704	38.3552202044274	0	0
Plekhf1	1825.01571579497	5.57745888727789	0.14558777012988	38.3099410225337	0	0
Ctsc	6048.18184846972	-4.39378658705385	0.107341156498186	-40.9329164170883	0	0
Chchd10	1957.39418488559	5.97020878164733	0.137802955942886	43.3242432340983	0	0
Gnptab	10392.9153001072	4.62823752109417	0.121800040053915	37.998653522983	0	0
Kbtbd11	2575.73827488878	6.39540196825697	0.159120277913975	40.1922498634303	0	0
Mt3	5412.6496417547	10.0066952369812	0.247617682318791	40.4118766611273	0	0
Acp5	122877.791014125	8.92548979776964	0.125993116680831	70.8410906317996	0	0
Ccr1	3210.39317370827	5.89399915305627	0.129511681485124	45.5094018197367	0	0
Myo1d	9155.00126866992	7.71410820510309	0.188158660082568	40.9978908316949	0	0
Arsb	17143.0771989511	7.21430470955615	0.149119911927689	48.3792178810733	0	0
Jdp2	7008.46220990789	6.23730353151024	0.11484876557362	54.3088425927575	0	0
Selenop	44828.3776060513	-5.38712903245166	0.108534123397808	-49.6353484397376	0	0
Dcstamp	3305.47608902075	6.35974470645292	0.156512312018881	40.6341496360088	0	0
Bdh1	2632.27799502843	8.27315123792217	0.199813730641072	41.404317968435	0	0
Tm4sf19	2179.60703919438	5.69699005161469	0.148508357092409	38.3614105169163	0	0
Ms4a6b	2213.80993976232	-6.21461226456925	0.164478348962092	-37.7837709570003	0	0
Gpr137b	7637.26556574365	3.57685142332529	0.095527995415397	37.4429653607992	7.81835229470834e-307	3.39658542503235e-304
Fcgr3	8679.19254624482	-4.85793530550378	0.129860984780848	-37.4087360703601	2.81753485495371e-306	1.18695059253232e-303
Adgre1	14611.3816266326	-3.97251960123302	0.107358601879408	-37.0023410485096	1.050031009185e-299	4.29339149696759e-297
Ckb	88217.2865121822	4.57205502670657	0.124049359482463	36.8567402990333	2.28086605123789e-297	9.0595999555169e-295
Gm20056	1865.10604429017	5.60930974945505	0.152301992750772	36.8301796197386	6.07305874462133e-297	2.34521285188127e-294
Fam109a	3638.20192095652	4.79364576758926	0.130396098386889	36.7621871121204	7.42599862031702e-296	2.79016845458506e-293
Trf	3134.24003237672	-5.59139005732686	0.15288861868711	-36.5716565781116	8.07351258419601e-293	2.95363084067086e-290
Slc37a2	30808.707304618	3.22723546910916	0.0889471559873421	36.282615596708	3.04201841984272e-288	1.08436256596547e-285
Maf	6568.08967952842	-4.14905415796281	0.114669591859559	-36.1826888077212	1.13964566171e-286	3.96083849727311e-284
Mst1r	4570.7276905504	10.3947409717105	0.287700137650226	36.1304692330319	7.54013910548879e-286	2.55665887425622e-283
Spns2	2281.0447001081	8.53314043465784	0.238429726966514	35.7889116563736	1.64299136076497e-280	5.43830140413207e-278
Igf1	4066.04216883197	-4.21712646536339	0.118840384012502	-35.4856347899359	8.18772077217461e-276	2.64710916685515e-273
Atp6v0d2	18064.7393968998	4.25141082413346	0.119933662163273	35.4480197423286	3.11178264147043e-275	9.83181870039134e-273
Stab1	41040.0914418828	-5.67241595933684	0.160075143951067	-35.4359572593659	4.77337664128877e-275	1.47465515704881e-272
Msi2	2351.27421766373	5.68276938993928	0.160737191371259	35.3544151260776	8.57600291523362e-274	2.59181722886039e-271
Ocstamp	2604.39365814964	9.33427464187969	0.264040427793764	35.3516873149837	9.44496150969191e-274	2.79369904059015e-271
Gpr68	2267.7431560206	5.50688185667945	0.156369265527273	35.2171626445285	1.09216096802991e-271	3.16317120365664e-269
Pmp22	2635.90107850777	-4.22134598512264	0.120799780643533	-34.944980550746	1.54342436432002e-267	4.37891541077079e-265
Fosl2	13391.9981811625	5.19827784839369	0.148994096653679	34.8891530949479	1.08583113809e-266	3.01904489634544e-264
Edil3	1457.85551326967	6.97633098139347	0.200181906194534	34.8499577909602	4.26392782032513e-266	1.16229655996392e-263
Slc9a9	1657.76909717001	-4.90370945121991	0.140821964640395	-34.8220496975887	1.12818700536099e-265	3.0161645670247e-263
Itgb3	9812.33934536139	6.45986940653416	0.187050321710717	34.5354626896855	2.35608875843723e-261	6.18006526788573e-259
C3ar1	6424.84589244748	-4.03560801843003	0.116879474646416	-34.5279445397798	3.0551687132796e-261	7.86536212074314e-259
Man1a	1648.65710817561	-4.95788895579133	0.145252375827531	-34.1329284808271	2.39620195733361e-255	6.05672720197307e-253
Aco2	15399.1907160989	3.55950018355856	0.104503506894368	34.0610596652657	2.7840720365248e-254	6.91145883067282e-252
Slco2b1	1904.69694480673	-7.36477551060643	0.219376813871407	-33.5713486791885	4.39488883730141e-247	1.07189025642393e-244
F2r	1438.02688128117	6.30485838157739	0.189036254159193	33.3526413206849	6.66984011359757e-244	1.59869167688333e-241
Atp6v1b2	37747.7140317982	3.26742361034486	0.0980751703945627	33.3155027638474	2.30274585435574e-243	5.42589370631414e-241
Marcks	4567.78735900649	-3.50238585016622	0.106153800779184	-32.9935039956951	1.0066022941293e-238	2.33229751549758e-236
Il10ra	2798.88504516759	-4.58391288850192	0.139139140788187	-32.9448123837423	5.01973041642971e-238	1.14400479097059e-235
Entpd1	1911.81835082598	-4.2188761706797	0.12859033763697	-32.8086561417252	4.43138610507669e-236	9.93631123109294e-234
Arhgap19	2335.88395149493	-3.88240860971146	0.118670890900825	-32.7157618876903	9.32201168519309e-235	2.05705724519928e-232
Bhlhe40	3044.61450866182	5.29617799550799	0.161917025727396	32.7092099902122	1.15525618821411e-234	2.50943305133635e-232
Lamp1	20132.2662032991	-3.26859646278688	0.0999760752469414	-32.6937865355629	1.91393813179226e-234	4.09347198587324e-232
Rab38	1032.72346895673	5.8415109457562	0.178704959480917	32.6880180758497	2.31154295468863e-234	4.86895002364869e-232
Ly86	1871.87917329403	-4.88802257175176	0.150409976503127	-32.4979943843695	1.13817103420846e-231	2.36161995784567e-229
Kazn	1543.42979415789	7.55134017098886	0.232436939563355	32.487694017889	1.59110258855169e-231	3.25286885088905e-229
Aldoc	1230.56142254806	4.92480253223776	0.151592944888505	32.4870167002818	1.62653550366466e-231	3.27711544520959e-229
Rcbtb2	3424.02650898935	-3.65090229271016	0.112743936993151	-32.3822494590725	4.88016106459567e-230	9.69199987428701e-228
Apbb1	1020.87537757936	6.09991429653261	0.188509349117375	32.3586831374316	1.04725513913565e-229	2.05055506257236e-227
Fcrls	2085.44385576964	-7.59830060172029	0.236160706365172	-32.1742796194517	4.04207909957312e-227	7.80458106142576e-225
Mdh2	9470.28634416028	3.3667142636831	0.104647132218641	32.1720642726163	4.34099093209891e-227	8.26691177233411e-225
Oasl2	1416.67409081526	-5.44188204053015	0.172186927433774	-31.6045016984415	3.20202037283015e-219	6.0154712463628e-217
Clec4a1	1984.10803043514	-3.80278284631617	0.120489588577823	-31.5610908062813	1.26314673327693e-218	2.34136878480212e-216
Atp2b4	1432.82054218741	5.69556506992957	0.180758496882891	31.5092522240854	6.48819998644626e-218	1.18682837120495e-215
P2ry6	3544.18482678446	-4.86114900800542	0.154333395649432	-31.4977130357937	9.33597583684598e-218	1.68556800108874e-215
C1qa	10885.1575682564	-5.73592728342411	0.182159129376167	-31.4885523611564	1.24617498840877e-217	2.22106726780241e-215
Ext1	5257.37303865778	4.24525688953752	0.135309521574215	31.3744135678514	4.52071124688121e-216	7.95530731065097e-214
Met	833.48942012924	5.86808962181264	0.187517298608523	31.2935908599205	5.70394088875845e-215	9.91202327944001e-213
Clec10a	2643.61567800553	-5.43245809639961	0.174026330226469	-31.2162997940029	6.40300974993046e-214	1.09894619189547e-211
Slc39a13	2294.42546563451	3.36869248721981	0.107927661516967	31.2125032625693	7.20947396102639e-214	1.22226959763645e-211
Siglec15	1524.82827051788	7.9570880656973	0.255458245999436	31.1482920998169	5.34945997245566e-213	8.96002319723838e-211
Ppargc1b	942.401854884864	5.42993844622859	0.174777814702527	31.0676641395842	6.58747350618637e-212	1.09022686527384e-209
Slc1a5	4654.30354835302	3.73291960609895	0.12071891196197	30.9224093013274	5.97064788208989e-210	9.76517021844866e-208
Gas6	6261.3046678749	-3.29641668647777	0.106953886095447	-30.8209155068569	1.37471737024396e-208	2.22224661408505e-206
Col27a1	1392.99424836938	6.86957612760911	0.222909536238515	30.8177758723548	1.51453930097567e-208	2.42012935197285e-206
Rab3il1	1693.93270283204	-4.55775189779837	0.148256760081573	-30.7422872001967	1.55040670924288e-207	2.44929023544256e-205
Irf8	2971.70159335704	-4.57091125275143	0.148712031371307	-30.7366607167021	1.84347999092172e-207	2.87955717233638e-205
Sdha	12930.4351522589	2.93900878903211	0.0957389167964916	30.6981621202112	6.02238273951542e-207	9.30257387163815e-205
Cd28	1389.07364995083	-4.3612674918797	0.142162341195759	-30.6780787035167	1.11613659725995e-206	1.7051132939679e-204
Fcgr1	1968.47667433101	-5.55085375378493	0.181980233247487	-30.502509282071	2.41367500598836e-204	3.64727281883154e-202
Uchl1	662.288193174252	5.00225787359466	0.166582707207984	30.0286743890479	4.14604806955562e-198	6.19767314655508e-196
Abcb4	3419.6288107103	3.85822897218251	0.128546746617704	30.0142094117467	6.40382739464582e-198	9.47085196174109e-196
Pld4	6285.98047076079	-4.21861575485629	0.140825285161986	-29.9563799924409	3.63375757066488e-197	5.31752607867191e-195
Ifi203	1176.09526123226	-4.75655066228513	0.15936946866027	-29.8460596139951	9.87570142875482e-196	1.43012501315156e-193
Wwp1	5662.20758806369	-3.21446240817184	0.107827807651763	-29.8110708005226	2.80759634823827e-195	4.02383550857819e-193
Gm12892	733.484440348673	4.55302844027428	0.153016715354329	29.7551050532695	1.4895161006816e-194	2.11298498282404e-192
Rab8b	3269.78270996004	-3.4673344177746	0.117192375214701	-29.5866895045203	2.21662301993062e-192	3.11267608313894e-190
Atp5b	26013.2922589756	2.88878041582563	0.0977259282451108	29.5600202290241	4.88214452004388e-192	6.787157311765e-190
Tlr7	2428.84497430121	-4.45580463425821	0.15102484069741	-29.5037863551584	2.57433857825773e-191	3.54341137771673e-189
Net1	1454.59175376337	5.3310207388172	0.180962978032129	29.4591788706678	9.60416658001847e-191	1.30899140975899e-188
Igfbp4	5949.18278130614	-4.40105181198045	0.14974800443762	-29.3897192721108	7.4318702116618e-190	1.00308601633517e-187
Clcn7	12276.7889186007	3.12185080052925	0.106463578377117	29.3231812054165	5.25287327275748e-189	7.02167733056486e-187
Hpse	1204.65804197595	-4.80576829930728	0.164012964711342	-29.3011488924994	1.00275861908912e-188	1.32765241167399e-186
Cyp27a1	1825.20685132899	-4.68134611595894	0.160375951286842	-29.1898260206486	2.61080612283115e-187	3.42409686033949e-185
B4galt6	1815.99900991932	-3.90903381874346	0.134279250892952	-29.1112274811523	2.58817439353538e-186	3.36269162793727e-184
Cd109	3515.4904761492	5.82687176528898	0.200270116659947	29.0950635195506	4.14510858535569e-186	5.33567588459397e-184
Siglec1	6180.02491842121	-5.23558762082659	0.180048992606	-29.0786832242021	6.67882710392669e-186	8.51826187144852e-184
Grk3	4584.52101150218	4.1311707560671	0.14231585756759	29.02818299152	2.90169926529592e-185	3.66722028964944e-183
Ms4a6c	1431.12471715543	-4.4220177878191	0.152391557942464	-29.0174721455939	3.96110779072443e-185	4.96101986546406e-183
Ifi204	1399.18595642346	-4.36760850410537	0.150626748997149	-28.9962342889578	7.33969697822902e-185	9.11039887422678e-183
Nfatc1	12193.312601366	3.82261833695193	0.131937861456782	28.9728687030756	1.44593724522349e-184	1.77888668876965e-182
P2rx4	2898.28917132476	-3.56561087258571	0.123126372104869	-28.9589534039777	2.1647530799096e-184	2.63985941376344e-182
Ms4a6d	1452.90600457292	-3.89998071661245	0.13467771287498	-28.9578775386004	2.23334112088634e-184	2.69981810978799e-182
F13a1	2142.659467622	-5.35456011273726	0.185656946113377	-28.8411515153726	6.54216700441521e-183	7.84044876684312e-181
Traf1	1343.50184293811	3.69053938084171	0.12823941616535	28.7785104704718	3.98497232579484e-182	4.73496455326495e-180
Ms4a7	4447.71300608145	-5.19743085817298	0.180635883370443	-28.7729700278556	4.67464293189568e-182	5.50736322366218e-180
Rufy4	2426.75472934499	10.2490758799677	0.357200366755314	28.6927921521101	4.69309743351723e-181	5.48264206056777e-179
Pou2f2	954.25838779178	-5.48968213614156	0.19172101336405	-28.6337008125315	2.55822567012723e-180	2.96370443884239e-178
Ccr5	2234.44796676471	-4.17396717845829	0.145903160765894	-28.6077913360325	5.37503744563283e-180	6.17551822885848e-178
Tmem106a	2743.20409809191	-3.32655043546813	0.116522030308177	-28.5486823965399	2.91675882360957e-179	3.32367058736231e-177
Slc46a3	1713.99034994458	-4.05675254505549	0.142193687751986	-28.5297653446564	5.00787770105776e-179	5.6601232357809e-177
Gsap	3102.93252593573	3.58635437929551	0.126007648830123	28.4614022449578	3.52142860457719e-178	3.9479758436155e-176
Ablim1	1040.13173012016	6.69604947833036	0.235771507127023	28.4005881793122	1.98857802637026e-177	2.21161693780795e-175
Dusp4	1385.27251542632	4.76153049196539	0.168024768697537	28.3382654169081	1.16775976233026e-176	1.28842827110439e-174
Gpr137b-ps	3462.20436180425	3.2343357006303	0.114245171562463	28.3104804903018	2.56781753107903e-176	2.81085033992603e-174
Cyc1	4185.40517821925	3.34253793940596	0.118291635960587	28.2567563823334	1.17571698910984e-175	1.27693887364101e-173
Atp6v1h	4958.60959665627	3.07374950134966	0.109124866068104	28.1672694052276	1.47265199183129e-174	1.58703937910377e-172
Ccl6	2222.56075269312	-3.71348190274075	0.132158325595727	-28.0987360122912	1.01507227944129e-173	1.08550267913791e-171
Slc4a2	7495.9689927145	3.49751326994682	0.124482228290731	28.0964866870658	1.08138252653605e-173	1.14758625067971e-171
Mndal	1031.55650061657	-4.34111534714148	0.154721597831173	-28.0575912347956	3.22744656651329e-173	3.39908804300514e-171
Atp6v1e1	9245.31345725255	3.14523285919517	0.112360155425282	27.9924217556525	2.00932891382653e-172	2.10027748571552e-170
Ankrd13b	1278.69785260494	4.49886420293095	0.160940524015793	27.9535824208543	5.96338646027663e-172	6.18679093811685e-170
Hist2h2be	1378.50514422078	3.6030536770991	0.129020980796735	27.9261067064395	1.28621204519294e-171	1.3245125816498e-169
Ifi209	756.163084324174	-4.96767218918354	0.178177617037081	-27.8804502596401	4.60571587085428e-171	4.70798985563354e-169
Abca9	2364.93659844618	-4.24335753067635	0.152205890792708	-27.8790624237761	4.78765289625483e-171	4.85824456669596e-169
Slc45a3	821.90341723464	7.75600728993463	0.279066770662207	27.7926579059562	5.3211816151103e-170	5.36051208791763e-168
Plxna4	962.565868606159	5.62351625973833	0.203156422579132	27.6807210342951	1.19161404518506e-168	1.19178550044336e-166
Pdha1	4113.81063957057	2.91851354872718	0.105485496708413	27.66743902998	1.72177317866232e-168	1.70972076641169e-166
Ctss	21003.319005158	-3.26986145833002	0.118249033656375	-27.6523313317895	2.61634067248687e-168	2.57960056942641e-166
Lgmn	13284.3547806806	-2.81164020983337	0.102198716583186	-27.5115021385302	1.27894826931444e-166	1.25210836901474e-164
Mafb	3265.8888358271	-3.34259721729952	0.121728713675842	-27.459398167968	5.36571623633737e-166	5.21637672150784e-164
Spint2	742.906681479161	7.23658115347517	0.263609933062334	27.4518530823495	6.60257022151864e-166	6.37423133469112e-164
Cmklr1	1298.97721951637	-5.06178887886915	0.185204023112523	-27.3308797174119	1.82270082027095e-164	1.74753012437288e-162
Arl4c	2811.33992043818	-3.54502028869455	0.129934872244947	-27.2830551756085	6.73965863749271e-164	6.41744756016601e-162
Ank	7518.16007063966	3.09802740162108	0.113560788224807	27.2807845916687	7.1709501987485e-164	6.78167004510216e-162
Tfrc	5639.13181678022	3.50277290423805	0.128571858147788	27.2436982299171	1.97361550897096e-163	1.85386505444016e-161
Glb1	7581.83146936349	2.61007982190137	0.0958226366719795	27.2386558390812	2.26463231428565e-163	2.11294754585229e-161
Rai14	2084.89750819777	4.63921757431697	0.171197736036094	27.0985918490118	1.0229898662399e-161	9.48107008031137e-160
C1qb	16570.2201941799	-5.10172086182142	0.188495110934147	-27.0655341485423	2.50732801689939e-161	2.30840225767784e-159
Ifit2	1270.15869518667	-5.30099015631068	0.195980424888574	-27.0485695667034	3.97035103726297e-161	3.63130395526512e-159
Spred1	6069.31184348433	3.32742895679514	0.123467027341371	26.9499398215461	5.71355906853546e-160	5.19149661246928e-158
H2-Q4	1064.19933468316	-3.74285628664232	0.13894359712283	-26.937954422855	7.89492140460887e-160	7.12696086797873e-158
Tsku	1656.98898343112	3.38800389717097	0.125881049994756	26.9143282274187	1.49282741760225e-159	1.33892172641977e-157
Dab2	2598.18617111658	-4.62323630911286	0.171865668932384	-26.900289847484	2.17913333393423e-159	1.94194305181755e-157
Tspan7	622.718957537467	6.74960281618573	0.251549998723787	26.8320526751307	1.36635500534168e-158	1.20987689708663e-156
Kcnj10	2192.0036871183	-4.22503003830666	0.157636465471085	-26.8023647046416	3.03253561491022e-158	2.66233236286735e-156
Sulf2	2635.19797712301	-4.22613025471566	0.157678411163855	-26.8022123226749	3.04496364333123e-158	2.66233236286735e-156
Tgm2	2886.66986965297	2.82996326755845	0.105654494534812	26.7850722301834	4.82288552552815e-158	4.19048466099327e-156
Cd300lb	2777.21137409621	-3.37534942353827	0.126028263635174	-26.7824797880991	5.17016352342808e-158	4.46432380762094e-156
Rab7b	1596.99709890631	-3.27156143162609	0.122308114300396	-26.7485231894831	1.28460306050825e-157	1.1023797374806e-155
Ms4a4a	1641.72295448788	-5.18092151832332	0.193796849921249	-26.7337757059965	1.90668167215307e-157	1.62617721510871e-155
Ptpn12	3751.89253610322	2.76650789455372	0.103586367282879	26.7072585623047	3.87639581173631e-157	3.28595454724135e-155
Gpr65	744.127663309462	-4.41896027464952	0.165491348572767	-26.7020621486234	4.45429284833139e-157	3.75294419257594e-155
Cd300ld	1479.71884661591	-3.31956221057589	0.124633113724883	-26.6346728518999	2.69383448014983e-156	2.25600523753271e-154
Cs	7125.98063794003	2.56508283380922	0.0963256475427641	26.6292820161987	3.11035262345973e-156	2.58922887253516e-154
Lyz2	177460.484995979	-3.89075926252	0.146185403125895	-26.6152377687756	4.52289270406489e-156	3.74269371261370e-154
Ppp1r12b	1942.06456123595	4.21150117332663	0.158337363342437	26.5982777812108	7.10669780545911e-156	5.84599484565045e-154
Rasgrp1	694.585491299459	6.50296770434551	0.245096473243385	26.5322777528829	4.11335559241037e-155	3.363757026217e-153
Fcgr4	692.701378958719	-4.75300719294209	0.179476011785282	-26.4826878292148	1.53422228690069e-154	1.24729580306979e-152
Vopp1	1266.74608122866	3.45322707905279	0.130445958409157	26.4724727478439	2.01149644412612e-154	1.62580369571171e-152
Rsad2	931.370910664223	-5.21377696667609	0.19745435611537	-26.4049731251801	1.20134706447055e-153	9.65383057241015e-152
Tlr13	1807.15730031673	-3.59168396936432	0.136112160362107	-26.3876788070158	1.89762528088643e-153	1.51613716407374e-151
Lmo2	1693.38538859241	-3.49407605855699	0.132489838709374	-26.3724078208104	2.84064108837677e-153	2.2566052806065e-151
Plxnc1	2371.26588591959	-3.84143922946941	0.145854201202356	-26.3375288322333	7.13194543411885e-153	5.63342644460911e-151
Gng2	1618.03653885071	-3.9271960964235	0.149298160618902	-26.3043836584702	1.70858797644768e-152	1.34196553946755e-150
Vwa8	3368.95700019073	3.46551777364772	0.131749604712102	26.3038191364638	1.73418563488959e-152	1.35441846608062e-150
Slc6a8	5127.597157856	2.80320959184074	0.107139347596307	26.1641465505561	6.80344987773625e-151	5.2838860447089e-149
Gfpt1	3949.30472152356	3.62567863084975	0.138577965694615	26.1634568863544	6.92750929106916e-151	5.35034634246908e-149
Sash3	1127.14139018232	-3.84684691896877	0.147144476759872	-26.1433320752264	1.17352803714449e-150	9.01347335490754e-149
Cxcl16	1524.02213120284	-3.7589475393387	0.144166209524031	-26.0737072282679	7.24618624401449e-150	5.53497149254338e-148
Chaf1b	715.027442158312	3.5850646703507	0.137663697977379	26.0421935704489	1.6491786345615e-149	1.25283504796033e-147
Akip1	995.176673432485	3.71487403887061	0.142832075634915	26.0086820299803	3.94999277647054e-149	2.98439128143986e-147
Clec4d	2459.53839899961	-3.60592654771392	0.138904150331992	-25.9598186166178	1.40872183575385e-148	1.05859734922433e-146
Apobec1	3851.60758605317	-2.81872965795255	0.108701285123765	-25.9309690289603	2.98113876322024e-148	2.22816081109074e-146
Hfe	1371.18910057832	-3.81322937888951	0.147095750030054	-25.9234503927572	3.62383100223606e-148	2.69403735791902e-146
Ms4a14	647.08566064358	-5.52293389384261	0.213050218627751	-25.9231552514503	3.65170485888554e-148	2.70031919937376e-146
Srgap3	1424.92183605063	5.45352344753068	0.210537427286277	25.9028692324396	6.18202902211799e-148	4.54722579182456e-146
Cyp2s1	551.804864779953	6.95475292427574	0.268519887074114	25.900327160335	6.60342280607016e-148	4.83162020263091e-146
Hpgd	3042.36231449972	-4.26894934420122	0.165057765097184	-25.8633657234346	1.72126091804713e-147	1.25282561689482e-145
Neurl3	3445.16525093164	-3.90401909858359	0.151218148676951	-25.8171332789148	5.69448897534029e-147	4.12316592370733e-145
Zfp462	723.444038303981	6.87016673625386	0.266631775499246	25.7664965977519	2.10619521498602e-146	1.51711533050444e-144
Dlst	4763.76416350076	2.48042274888087	0.0962834608761107	25.7616700346123	2.38553127320073e-146	1.70946679175446e-144
Scarb2	1936.60274002298	-3.16012957106429	0.12342547952928	-25.6035429889873	1.39306286322264e-144	9.93146662795953e-143
Fnbp1l	3278.23209930264	2.99441256285052	0.117255496648592	25.5375027050937	7.55919152647359e-144	5.36162656127734e-142
Firre	2175.39835829539	4.07568104763625	0.15984580791359	25.4975785779724	2.09699316802974e-143	1.47981720923601e-141
Epn2	909.29187542465	5.00478237146234	0.196297759352574	25.4958711091203	2.19044807014623e-143	1.53796005409964e-141
Gna12	5638.49037069	-3.12793990312234	0.122714356598911	-25.4896003191047	2.57078409031991e-143	1.79593167957926e-141
Rnasel	1019.04778631527	-3.66379543320352	0.144164313570968	-25.4140247503064	1.76494817203727e-142	1.22681547438311e-140
Pltp	8596.46565387492	-3.46774460211114	0.136714076915393	-25.3649417847234	6.14869404213985e-142	4.25269375989195e-140
Lpxn	1002.28352867185	-3.62621230776765	0.143442553205927	-25.2798923800655	5.31567169717952e-141	3.65833999674206e-139
Clec7a	3253.09832862122	-3.09009414081326	0.122402017091879	-25.2454511308725	1.27062810395879e-140	8.65895681433096e-139
Mdh1	7763.2326871336	3.28400843150472	0.130082717277172	25.2455399167851	1.26777880646553e-140	8.65895681433096e-139
Pgpep1	2290.81933754876	2.98966222595946	0.11842539262617	25.2451113706403	1.28159078533444e-140	8.69106102327772e-139
Itpr3	1971.61367166517	3.76789791040341	0.149296584140755	25.2376699178267	1.54686239496341e-140	1.04390684537774e-138
Rtp4	880.908160387866	-4.93736079507079	0.195806667649046	-25.2154885957217	2.70922885770787e-140	1.81950239516207e-138
Pid1	2225.41895392056	-2.78107599689954	0.110348090141928	-25.2027560542512	3.73647904080734e-140	2.49733325121652e-138
Fads1	1523.31961149155	-3.32562834518658	0.132035228137676	-25.1874321125788	5.50049559984731e-140	3.65875070952523e-138
Cluh	3036.38719082063	2.94970875112498	0.117146500706835	25.1796573805203	6.69219061453464e-140	4.43023018682193e-138
Atp6v1a	25746.5875859937	2.58200010877789	0.102741375204945	25.1310643217244	2.27654231474772e-139	1.49992849571672e-137
Arap2	1055.98579931357	4.99335900183485	0.198739238161403	25.1251793457091	2.63997545653825e-139	1.73117635833938e-137
Rasal2	918.121181981752	4.46410853249224	0.17786420032233	25.0984094854517	5.17620167878272e-139	3.37838289851819e-137
Pip5k1b	597.354608457907	7.13035310773805	0.284723153796694	25.0431094649558	2.07528550212486e-138	1.34815976871681e-136
Serinc3	22458.1735046516	-2.53723815995788	0.101367847715327	-25.0300091907174	2.88235053208569e-138	1.86374126032815e-136
Slc12a5	566.826908712726	6.8767834341528	0.2752154783079	24.9869065374998	8.48461955676673e-138	5.4607954202857e-136
Fgd2	878.145975321729	-4.61275585486573	0.184618398558595	-24.9853529814999	8.82099249493825e-138	5.65112615966044e-136
Tgfbi	4898.09535839347	-3.55836321898937	0.142444182965039	-24.9807548818102	9.89661151804439e-138	6.31113272127767e-136
Rdh13	821.333573866741	3.34373755274367	0.133998284432809	24.9535847932466	1.95238620474474e-137	1.23936406476536e-135
Ppp2r3a	878.797435609519	3.48764200876282	0.13982442417964	24.9430099871683	2.54288240758007e-137	1.60687051046264e-135
Cd14	3270.46872420048	-3.66686335923587	0.147404413851949	-24.8762113929562	1.34623686597759e-136	8.46849995964726e-135
Xpr1	10146.9833197456	3.72565187668645	0.149884727312143	24.8567812311362	2.18420542543816e-136	1.36778485695681e-134
Card14	452.613342509	5.25410544525727	0.211689072963196	24.8199180605357	5.46493257488993e-136	3.40688307874977e-134
Bcar3	2205.97535377822	3.24310259114289	0.130682636974074	24.8166295556638	5.9304427611648e-136	3.6805810386479e-134
Gatm	603.102793289351	-5.0308909251745	0.202936437512175	-24.7904762045143	1.13571320659806e-135	7.01719333250052e-134
Enpp5	507.999165131382	6.51726464755206	0.263489520411383	24.7344358795626	4.55949881306405e-135	2.80469701323966e-133
Slc18a1	417.306893835615	5.82433908419279	0.235567508346339	24.7247132046312	5.80106897708528e-135	3.55270752949073e-133
Pdk1	2418.79862333483	3.10331114609688	0.125770506883572	24.6743948401964	2.01441507579554e-134	1.22826308700481e-132
Atp6v1c1	6333.95484618475	2.46903234112576	0.100082809312355	24.669894441312	2.25138408087113e-134	1.36675727040482e-132
Slfn5	2330.26282332388	-3.70672412216095	0.150315976293511	-24.6595485959729	2.90705534448062e-134	1.75712536517259e-132
Ephx2	664.766870372923	7.90941900749709	0.320770557652135	24.657559176845	3.0534658018397e-134	1.83763123710717e-132
Abcc3	1319.79566401813	-3.90110215754164	0.158384459769973	-24.6305866320935	5.94221252194262e-134	3.56071717586406e-132
C5ar1	3679.16798665984	-4.07176835687595	0.166325456141173	-24.4807286349477	2.36991895731558e-132	1.41401774011164e-130
Oaf	1049.34837485852	4.87808376024156	0.199366085257553	24.4679718415484	3.24005237258348e-132	1.92492342237844e-130
Prkch	3405.43798065776	2.7486790956879	0.112564972140166	24.4186005950879	1.08525288449439e-131	6.42007897882596e-130
Lgals9	888.247844679756	-4.08473785420148	0.167303706369021	-24.4151067711064	1.18206609656128e-131	6.96317070948937e-130
Phldb1	1534.3533431623	3.27548564432896	0.134165546476805	24.4137614338658	1.22160357926218e-131	7.16571010924169e-130
Tmem204	381.483660267646	5.62277484190147	0.230939333218871	24.3474109132052	6.17520056061119e-131	3.60704362158053e-129
Mef2c	656.972738847102	-4.18803296329111	0.172077077188781	-24.3381223792902	7.74486676139981e-131	4.50498484171465e-129
Pde3b	582.263791004871	-4.66610258632479	0.191804457801549	-24.3273938458332	1.00595709252421e-130	5.8270064584465e-129
Pter	463.707777672185	4.41751918717313	0.18175562034771	24.3047184935582	1.74760094142559e-130	1.00809743932359e-128
Pde4dip	2385.89522567307	3.31537061480237	0.136688743893474	24.254891224885	5.8713560680384e-130	3.37287570487066e-128
Ptafr	2119.74910682661	-3.41053816478935	0.140751054606477	-24.2309954573683	1.04894680946379e-129	6.00101174698175e-128
Lpar6	1169.44594540696	-3.60218764630527	0.148949894933597	-24.1838884674014	3.28729728836573e-129	1.87295110257625e-127
Slc11a1	6316.99541904797	-3.08189026334561	0.12758729041429	-24.1551509820325	6.59177008738976e-129	3.74035868387316e-127
Themis2	2293.57674979654	-4.12058469774247	0.170623042404571	-24.1502240240916	7.42627575383896e-129	4.19675144430363e-127
Cd53	2719.32572988223	-2.8717661081607	0.119018763513598	-24.1286837754167	1.25019373124228e-128	7.03651548653045e-127
Zyx	2654.03598223534	-2.80495332826814	0.117017329008723	-23.9704097848537	5.66150520921584e-127	3.17363892816607e-125
Snx5	6506.58757991925	-2.51815284351543	0.10506535267857	-23.9674905124937	6.07257700115644e-127	3.3904002196818e-125
Tnfaip8l2	1737.79262745234	-4.18031036443452	0.174465247798905	-23.9607051672142	7.14683719824566e-127	3.97421322920044e-125
2810025M15Rik	738.404952778511	3.40563296306306	0.142277508265076	23.9365519159785	1.27574090975626e-126	7.06587654479345e-125
Slc40a1	2252.43942322575	-3.26430538789768	0.136443165579156	-23.9242865264947	1.71181429118e-126	9.44350883967635e-125
Mpeg1	33000.7440565812	-3.43411329202153	0.143655471145126	-23.9052036420686	2.70394360545077e-126	1.48577960486074e-124
Etfdh	1817.22043672209	2.65507912459567	0.111459873903183	23.8209413990719	2.02668409413339e-125	1.10925048333238e-123
Hyal1	521.686339609874	3.81969695276321	0.160455204796407	23.8053789380645	2.93774894069585e-125	1.60159159896289e-123
Mfap3l	738.882157713355	4.08709704072526	0.171904449397425	23.7753999681318	6.00210779848332e-125	3.2594258833795e-123
Arhgef10l	1435.19665757156	-3.60511919170627	0.152479762360633	-23.643263446199	1.38453271965721e-123	7.48940617458153e-122
Tmem229b	919.733525476416	-4.16452747070624	0.176164828835809	-23.6399484404898	1.49761594944145e-123	8.06971198803686e-122
Hmgb3	540.479655565558	4.33917242119439	0.183640224651799	23.6286599486682	1.95647828343315e-123	1.0501529380806e-121
Cd300c2	1793.16602359922	-3.21491039133858	0.136063873104727	-23.6279500059806	1.98963408479544e-123	1.06384204026255e-121
Atp6v1d	5204.44069940196	2.89389889264109	0.122634153896017	23.5978216565579	4.05779374059971e-123	2.16135818321139e-121
Aoah	714.055287341743	-4.52648940206059	0.191901327663769	-23.5875877315006	5.16816459160982e-123	2.74228336460152e-121
Iqgap2	1738.51999758203	-3.91779313396847	0.166221056830817	-23.5697763488298	7.87142608723216e-123	4.16078195683275e-121
Uqcrc2	4179.47196888936	2.67695222051654	0.11368691607041	23.5467045201456	1.35684438824508e-122	7.14501919900876e-121
Clec4a3	1488.91286312611	-2.98860573882206	0.127000000101217	-23.5323286333874	1.90440886591684e-122	9.99060077508523e-121
Ly6e	4045.65021685697	-2.75252615305979	0.117027645780525	-23.5203069727807	2.52819654269344e-122	1.32131535099715e-120
Celf2	1433.78636655416	-3.30783118256389	0.140738646942281	-23.5033606932464	3.76844518677803e-122	1.96213202196959e-120
Dse	1958.2247304593	-2.75024982264254	0.117070277532882	-23.4922977941184	4.88947887748364e-122	2.53632594607379e-120
Scin	1295.66902691001	9.84924486444829	0.419272108727379	23.4912951742576	5.00622229025594e-122	2.5872305679977e-120
Kctd12	2635.39442484631	-3.30044989879084	0.140676796576128	-23.4612244458152	1.01543899908478e-121	5.22838257973208e-120
Trem2	4644.0428187749	-3.6308005761152	0.154816056531907	-23.452351503133	1.2508566924982e-121	6.41675636129518e-120
Lyl1	801.029721777491	-5.28233353192091	0.225974118075026	-23.3758342633164	7.52828016545255e-121	3.84772613456328e-119
Slc15a3	1555.39573779648	-3.16483516948149	0.135548561537267	-23.3483493560451	1.43241045016248e-120	7.29427475390434e-119
Rnase4	847.572698462801	-5.3883437260961	0.230866537197948	-23.3396480559505	1.75567461609957e-120	8.90780602664824e-119
Tlr8	1672.94145724128	-3.80721357305091	0.16327436386912	-23.3178894887795	2.91941442883609e-120	1.47584361417015e-118
Irf7	1477.7127639405	-4.66554652863918	0.200145338423414	-23.3107928737719	3.4457419114863e-120	1.73560521932908e-118
Ifit3	955.549984746599	-5.34865911486701	0.22975273766946	-23.2800669498964	7.05846070732807e-120	3.54248089362003e-118
Lpcat2	833.087433436992	-3.37596253385357	0.14514553369544	-23.2591554690023	1.14928419143182e-119	5.74724778031842e-118
Dlat	1958.08168852052	2.51591141661489	0.108233180567901	23.2452876596056	1.587548345103e-119	7.91042906581429e-118
Plekhg5	1059.23066423081	3.18690762630856	0.137195776984755	23.2289046816849	2.32468881344895e-119	1.1542079958774e-117
Mertk	1085.57352580291	-3.36198423953898	0.145487466230362	-23.1084115123407	3.81083241263584e-118	1.88534491816596e-116
4930523C07Rik	797.488605843602	3.51204469526138	0.152068316493687	23.0951770641006	5.17664879120082e-118	2.55197771259836e-116
Dock5	3472.17404874362	3.60191575764272	0.15618301121575	23.0621482426604	1.11099904090967e-117	5.45763557128135e-116
Letm1	2485.35068080716	2.61324746671436	0.113340566868998	23.0565942883877	1.26310161826247e-117	6.18297137221299e-116
Fchsd2	3528.64685100183	2.81866767739875	0.122532286304032	23.0034692277345	4.30311977434408e-117	2.09901652992742e-115
Il16	587.856681761176	-4.63427008996013	0.202111157829844	-22.9293134516685	2.37040902609883e-116	1.15221770212678e-114
Ikbke	1261.65824431651	-3.94973277749963	0.172272624054802	-22.9272224717677	2.4870466581765e-116	1.20470113735086e-114
Adam19	1009.97492115557	-3.51175385122068	0.153289393615613	-22.9093074764632	3.75262380672738e-116	1.81142278337236e-114
Gas7	4708.181708293	-3.6232506246187	0.158218720548579	-22.9002649753208	4.61801578188052e-116	2.22144136331152e-114
P2rx7	1601.31335705325	-3.6756827560472	0.160733626417288	-22.8681629225773	9.64069178735229e-116	4.62154818026798e-114
Sp100	1545.76452808469	-4.09755551317676	0.179444693541904	-22.8346429883138	2.0768381163089e-115	9.92171941337674e-114
Xdh	3122.34551141382	-2.9310907598284	0.128363358579004	-22.8343258720859	2.09196040915997e-115	9.9597375370349e-114
Tmem65	4512.81774676521	2.56150884607502	0.112353006744727	22.798756529008	4.71724054754911e-115	2.23819379153678e-113
Atf3	1301.9994493539	-3.12296031385677	0.137133737452824	-22.7730999815499	8.47358717670979e-115	4.00679622212992e-113
March1	636.613905846282	-4.15339977578488	0.182398150528116	-22.7710629946582	8.87669652993654e-115	4.18318085285348e-113
Hpgds	1533.2500177989	-3.07413999051658	0.135206689026569	-22.7365969291096	1.94758144633448e-114	9.14705313072364e-113
Alox5ap	3103.40291361127	-3.75404394591761	0.165270525259475	-22.7145399339886	3.21817017288979e-114	1.50636369506781e-112
Tmem8	660.756242194221	-3.62809920688433	0.160178069913244	-22.6504115628899	1.38214189786232e-113	6.44783109532954e-112
Fgd4	1096.20323928978	-2.9395361129433	0.129787179805588	-22.6488942694226	1.43056189013461e-113	6.65139511593691e-112
Arl5c	636.887795727303	-5.11050229623406	0.226215670732337	-22.5912832638413	5.27917795404865e-113	2.44637106390615e-111
Agap1	4180.05116868808	3.06170757789924	0.135549458203406	22.5873833689902	5.76634478035817e-113	2.66324668227705e-111
Ermp1	1660.62278333228	2.56242178027808	0.113561540844163	22.5641688306644	9.74884591614496e-113	4.4876972161009e-111
Ghitm	5998.9988824103	2.26273779463449	0.100292944271186	22.5612859516437	1.04053677052172e-112	4.77410633128478e-111
Srd5a1	490.193025834111	4.20332356224757	0.186326597233543	22.5589026186052	1.0981315626866e-112	5.02178453436483e-111
G3bp1	4374.33216615205	2.34277825514316	0.104266804746766	22.4690711567608	8.33154534079994e-112	3.79754568287871e-110
Milr1	614.780215519204	-4.26566273720521	0.190149284814862	-22.4332305081161	1.86585199284252e-111	8.47682170081592e-110
Idh3a	1526.85337979826	3.2555375340284	0.145151379869069	22.4285675889887	2.07200825958246e-111	9.38275531749684e-110
Zfp385a	1169.92185395302	-3.65922333102819	0.163395503221335	-22.3948839404191	4.41463000859974e-111	1.99260345388161e-109
Ctsb	115206.126808373	-2.21038503024201	0.0987252648431945	-22.3892539944337	5.00902156160057e-111	2.25357338994729e-109
Lmtk2	1188.46257626396	4.32477133974961	0.193215036825336	22.3832027300191	5.73722032874036e-111	2.57286571000479e-109
Inf2	3236.19396180641	2.70291301301543	0.120957857472807	22.3459068264589	1.32333762261505e-110	5.91544682623617e-109
Ifitm3	3106.937734001	-3.59323541564036	0.161156845631957	-22.2965112127252	3.99455033913586e-110	1.77987944918804e-108
Gimap6	320.145240492403	5.69199689306687	0.25542781903458	22.2841698080517	5.26234417972839e-110	2.33728782065764e-108
Cmtm4	2526.55005138601	2.73315279651183	0.122768440178905	22.2626661422832	8.50367405685256e-110	3.76490690249568e-108
Cybb	10816.5376985969	-3.21046732749498	0.144609105276603	-22.2010040194504	3.35864577855517e-109	1.48228233693568e-107
Ly9	1692.11339648671	-2.74944588993694	0.124082259366984	-22.1582513403887	8.68585779452757e-109	3.82122769175703e-107
Ptpn3	417.901048238585	5.49202894145323	0.248113040602439	22.1351885742004	1.44905678609803e-108	6.35482253638321e-107
Arrb2	2611.44741405686	-2.6952900086609	0.121990503016188	-22.0942609631116	3.58894723610941e-108	1.56897938605009e-106
Tmem35b	694.67649086174	3.02823865571521	0.137162203550086	22.0777924044462	5.16717731419072e-108	2.25185263391472e-106
Ddx58	1107.20203280987	-3.09877269733557	0.140449204508816	-22.0632983160902	7.11975309508792e-108	3.09308773524726e-106
Oxct1	11690.3850034804	2.08904231332032	0.0947275175305292	22.0531728032148	8.90560775446082e-108	3.85687722749266e-106
Limd2	1947.5169195412	-3.51062797490664	0.159435637082837	-22.019092087189	1.89012605128511e-107	8.16041377793961e-106
Trim30a	1339.50434325458	-3.03019937469128	0.137628909019268	-22.0171720918537	1.9719148507491e-107	8.48717035762042e-106
Il21r	479.985408502528	-4.41421957313419	0.20083685417041	-21.9791312275222	4.56106423249802e-107	1.95703441235146e-105
Kank1	419.428192414949	5.36470444670674	0.244279269899692	21.961357789016	6.74531662257838e-107	2.88533512883337e-105
Nfatc2	1074.25174175813	-4.03202413553456	0.183747678292156	-21.9432657490436	1.00425523382536e-106	4.28256327013501e-105
Atp5a1	20951.8727717195	2.25173600462309	0.102718238342846	21.9214819193783	1.62094034645645e-106	6.89122712429284e-105
Lilrb4a	4597.4421684154	-2.83365314932827	0.129363987748388	-21.9044975239918	2.35362622056348e-106	9.97564381654681e-105
Nfxl1	907.713846636692	-2.87964184572986	0.131465292877173	-21.9041983074597	2.36913511516014e-106	1.00108560398043e-104
Cd300a	2633.06963328575	-3.28535810492019	0.150230791296947	-21.8687399337884	5.15618502110899e-106	2.17216012616537e-104
Xylt2	1630.07516933613	-2.73317811618858	0.125096466750805	-21.848563649948	8.02163721375157e-106	3.36908762977566e-104
Sesn1	2719.75290308598	-2.53745874083781	0.116439969415348	-21.7919907878587	2.76371248852102e-105	1.15726298239215e-103
Fyb	3291.99313271342	-3.07944237293021	0.141521464754362	-21.7595428246534	5.61048986817691e-105	2.34225315757944e-103
Abcd2	649.315013319131	-3.58399616164224	0.165198229905369	-21.695124479816	2.28106910744573e-104	9.49443794362591e-103
Evl	1111.51668767738	-2.988478982913	0.138099117846055	-21.6401019030721	7.5336589424097e-104	3.12635601842924e-102
Gfm1	1200.70973492563	2.43240089959786	0.112446070244707	21.6317110442761	9.03685175657345e-104	3.73899741428227e-102
Lamp2	5647.51288151617	-2.37702547944991	0.110113951585257	-21.586960101141	2.3817274495647e-103	9.82515578749213e-102
Nrp1	2088.44387774646	-2.79241903649368	0.129370775186155	-21.5846201159079	2.50539001548567e-103	1.03047136080715e-101
Arhgap30	2638.52118529336	-2.77143648513309	0.128412388879377	-21.5823138975822	2.63353487220594e-103	1.07998235378782e-101
Slc29a1	3659.32405751313	2.43073310424731	0.112699960041458	21.5681807105622	3.57478947728564e-103	1.46166833274191e-101
P2rx5	445.51591607493	7.51971058102535	0.348782120246497	21.5599084486065	4.27451947997855e-103	1.74265014107513e-101
Nkain1	333.375460623334	4.36938402847735	0.202678004133211	21.5582546668732	4.43001110885486e-103	1.80076065600293e-101
Dgki	521.344472322188	7.95119849543227	0.368837678497829	21.5574464295927	4.50804366441737e-103	1.82713769745569e-101
Ifit1	580.016995024042	-5.06845025082957	0.235150796611604	-21.554042443671	4.85202418533192e-103	1.96083837861873e-101
Tlr2	1309.62472878319	-3.30284641840996	0.153420529455544	-21.5280603588779	8.50180439090273e-103	3.42585752586463e-101
Atp5g3	5862.63015951221	2.60675149587648	0.12111370598569	21.5231750581926	9.44668154764688e-103	3.7956001987106e-101
Daglb	1925.97888508206	-2.59453156675898	0.120717479599946	-21.4925922522338	1.82625187885055e-102	7.31658605757358e-101
Gmfg	632.93598463762	-3.90215537541558	0.181576995510776	-21.490362060672	1.91611394937847e-102	7.65454486329297e-101
Cycs	1308.28995049853	3.01727785628114	0.140588309729964	21.4617976564097	3.54335822389785e-102	1.4114546140008e-100
Klhl12	586.432787764395	3.75807191634438	0.175223214837007	21.4473402958629	4.83519921157737e-102	1.92054112683853e-100
Zdhhc14	1220.56783152235	-3.42938656308679	0.160086152255747	-21.4221312384855	8.30986059892511e-102	3.29127299277085e-100
Corin	372.536736709413	7.14324630740884	0.333549063334079	21.4158787795912	9.50345042043081e-102	3.75332294729628e-100
Pdgfb	4436.10556277241	2.92444373146001	0.136668576102191	21.3980698040881	1.39254701435362e-101	5.48418940327028e-100
S1pr1	832.718867452746	-3.74265662498647	0.174923405342292	-21.3959739559312	1.45655912552572e-101	5.72008049803914e-100
Gm5431	522.593859449837	-4.32597239698577	0.202687366003786	-21.3430786648288	4.5217032601884e-101	1.77072447107434e-99
Rnf144b	1388.60000264556	-3.56122146105601	0.166860932937265	-21.3424520549392	4.58271478358486e-101	1.78957586857856e-99
Ifi27l2a	877.81397703608	-3.95176352069254	0.185644094513177	-21.286772041176	1.50547022058895e-100	5.86247815311697e-99
Lnx2	889.038483545919	2.90248178563483	0.136472569693244	21.2678767034202	2.25247967894209e-100	8.74691969180249e-99
Dhx58	595.991942452908	-4.59195159223609	0.215999746976881	-21.2590600521749	2.71805648711984e-100	1.05254655387019e-98
Man2a2	1662.27675901171	-3.49301546927701	0.16437450338535	-21.2503484259246	3.2722839962454e-100	1.26364700321677e-98
Tifa	815.714604424921	-3.07624762114896	0.144793497776491	-21.2457580512184	3.60831111562547e-100	1.38954961577355e-98
Ak2	1963.20957446218	2.37772323527705	0.11193306591805	21.2423667285041	3.87848353497376e-100	1.48946624594489e-98
Nrp2	13541.2072089617	2.64017621550028	0.124306721582136	21.2392071956927	4.14831942864646e-100	1.58870349027667e-98
Mfsd1	3272.53524289804	-2.19846546313412	0.103598313532899	-21.221054553518	6.10395885417191e-100	2.33124274699719e-98
Sdc1	3790.75708355859	2.85708191758212	0.134651434710142	21.2183548116842	6.46466986992742e-100	2.4622422063488e-98
Fam43a	577.491620744143	-3.99486632803288	0.188710390334793	-21.169297148639	1.83270120997021e-99	6.96126016967373e-98
Eng	1080.55452119984	-3.30380772186775	0.156129794758742	-21.1606485935176	2.20173174065671e-99	8.3401838306838e-98
Ptgs1	929.828456435735	-3.37818153855862	0.159648286761974	-21.1601490192957	2.22518242264149e-99	8.40611033683751e-98
Whrn	320.121916416276	5.63902439333184	0.266586479636333	21.1527021213694	2.60579830260207e-99	9.81729214167316e-98
Ncf1	4080.13499501142	-3.10018112284294	0.146614821539898	-21.1450731261797	3.0631474722906e-99	1.15091557188605e-97
Calcr	1453.49434433292	10.5388230045519	0.499208040979291	21.1110842362997	6.29127965022511e-99	2.35744931799001e-97
Cdc42ep2	373.330375432345	4.07269717637842	0.193038373405956	21.0978631062831	8.32125563766255e-99	3.10973376007486e-97
Tcf4	1417.37380141592	-2.96804867019649	0.140684196487164	-21.097242933518	8.43109413387535e-99	3.14233433375697e-97
Fgl2	412.291408435468	-4.10185114561957	0.194729955018433	-21.064304899733	1.69089203128059e-98	6.28523556654084e-97
Gbp2	740.183164509249	-4.94054585395058	0.234591117061043	-21.0602426717846	1.84228745889427e-98	6.82972806761284e-97
Slamf7	867.545254726593	-3.72941828563605	0.177575435172456	-21.0018817186857	6.30386791573212e-98	2.330754568205e-96
Tlr1	608.847600273209	-3.52392878468489	0.168015181273499	-20.9738712774327	1.13631048567885e-97	4.19018259201787e-96
Cdon	545.396332681477	5.38080424030531	0.256573749317441	20.9717644716959	1.18776364994314e-97	4.36833075701311e-96
Ndufs1	2915.91163741046	2.56886934648524	0.122521478515474	20.9666858220356	1.32155451628675e-97	4.84755960037423e-96
Fastk	1551.61614533981	2.45505043009945	0.117126440045864	20.9606851291486	1.49913803568755e-97	5.48447815056009e-96
Tbc1d2b	5964.26884217533	2.41989993028459	0.115515143403339	20.948767918983	1.92548586050496e-97	7.02574919494485e-96
Rgs2	1477.01436483173	-3.20988730867594	0.153514675222773	-20.9093189561057	4.40475117257376e-97	1.60300656547436e-95
Cd93	5437.71909445641	-3.37288301920843	0.161814958515097	-20.8440743066022	1.72513014311842e-96	6.26181703645751e-95
Dnmt3a	9136.90596888394	2.32830885949587	0.11187250014318	20.8121643524189	3.35835712919115e-96	1.21583022942748e-94
Slc39a1	7950.9587157789	2.35689578425629	0.113291999046883	20.8037266893044	4.0045290748684e-96	1.44599904412521e-94
Adcy3	5538.70086936547	2.45111858637236	0.117891645546652	20.7912831736869	5.19042534918437e-96	1.86935992757412e-94
mt-Co1	171007.445002822	1.83810811320288	0.0884648545396249	20.7778345736109	6.86875560754358e-96	2.46742740196566e-94
Itgb5	4723.29085079904	-2.24418679107965	0.108189555336131	-20.743100238348	1.41504923083552e-95	5.07010680594728e-94
Rnf150	1165.26307922203	-3.17246576157561	0.153098294079207	-20.7217577482235	2.20487468280465e-95	7.87973466332913e-94
Tpd52	4278.33039986973	-2.21823046621449	0.107085409746055	-20.7145910117433	2.55869328435799e-95	9.12075744593457e-94
Slfn8	791.7421693681	-3.75029765179666	0.181126802668187	-20.705371024889	3.09839919150482e-95	1.10163543632481e-93
Dnaja3	1274.89440709099	2.50281186264415	0.121102141671145	20.6669496352969	6.87248240201969e-95	2.43727679471627e-93
Pik3cb	2765.38745964203	2.65187342865408	0.128380833167646	20.6563033065157	8.56778066415085e-95	3.03077065631107e-93
Twsg1	1994.76776829088	3.25370238501074	0.157703968013	20.6317090559353	1.42523017329228e-94	5.02881976373332e-93
Ifih1	633.390734255413	-3.25604348783619	0.157841875224977	-20.6285149818149	1.5225423546465e-94	5.35857818083435e-93
Nsmaf	1952.81392153313	2.46747686516912	0.119643678953575	20.6235455708994	1.68728473117067e-94	5.92339200321584e-93
Me2	1151.46268052065	2.5121996886565	0.122161018625197	20.5646589798353	5.68984560389177e-94	1.99244920869782e-92
Nlrp3	545.187374318869	-3.99574795637727	0.194486205892449	-20.5451483720492	8.5051046541077e-94	2.97080313822626e-92
Myo10	3256.13930516063	3.41592481363376	0.166340308053996	20.5357610166558	1.03185366823749e-93	3.59519541249063e-92
Hexb	10129.9500382342	2.4107137593786	0.117392209266648	20.5355515024241	1.03631331896132e-93	3.60170694005006e-92
Mbnl1	6622.46279784779	-2.10641523644141	0.102625242395136	-20.525313142074	1.27936498200889e-93	4.43534463338844e-92
Tlr9	735.35070501164	-5.30372518231886	0.258523435739417	-20.5154521761224	1.56704695983481e-93	5.41917582975709e-92
Nfkbia	4116.79732628561	2.44298431810833	0.11909160295624	20.5134892592385	1.63159223110447e-93	5.62838590491671e-92
Abhd17c	1360.63120623191	2.42699633071533	0.118438066343289	20.491691612735	2.55364755792035e-93	8.78732879955662e-92
Lgals3bp	3880.5211484346	-2.44821962110205	0.119511263990584	-20.485262554791	2.91408731055754e-93	1.00028745163879e-91
Rcsd1	817.406159584941	-4.0864402289526	0.199553249582423	-20.4779437944695	3.38655189657776e-93	1.15960208044887e-91
Oxr1	3345.6642292319	2.22639899396577	0.108824770425953	20.4585682584156	5.03965609534204e-93	1.72140783875786e-91
Adam8	4051.59021879452	-2.37760789354967	0.116320061576061	-20.4402221021434	7.34043828841693e-93	2.50114639915618e-91
Stard8	1648.61350696666	-2.69639290944333	0.13200623506638	-20.4262541696415	9.77168577320624e-93	3.32141749679983e-91
Itga2	699.847470166449	8.93961358996699	0.438055621561892	20.4074851455911	1.43479725436064e-92	4.86501254393209e-91
Ppif	600.616227542109	3.23820652841331	0.158829325261079	20.3879637660768	2.13863497747211e-92	7.23389378511371e-91
Ctsl	10474.7231485017	-2.76364290035745	0.135603048436017	-20.3803891743736	2.49662395889848e-92	8.42428793121521e-91
Cd74	36543.3903973579	-3.46720377747989	0.1701799510585	-20.37374999766	2.85922507116606e-92	9.62444235819626e-91
Fblim1	5181.09776066819	2.64688929526784	0.130134050047037	20.3397135055055	5.72639623074301e-92	1.92290725603356e-90
Mx1	446.924400662403	-5.39088483853633	0.265078129359043	-20.3369657525932	6.05633960139287e-92	2.02880079851961e-90
Pkn3	558.015295315348	3.24414524355011	0.159578177887358	20.3295042373529	7.05112756045073e-92	2.3563647919564e-90
Clybl	525.521749600645	3.59813024902345	0.177035801979724	20.3243084663493	7.83856577100924e-92	2.61323120739977e-90
Srgn	985.183026800362	-3.66576290662858	0.180397863487744	-20.3204341545742	8.48229299149777e-92	2.8210726595168e-90
Agfg2	1488.46488615708	2.44913153105539	0.120536160215404	20.3186456800903	8.79698798135066e-92	2.91875243238035e-90
Lhfpl2	1315.93072010201	-2.73600398157537	0.13469419337464	-20.3127092046606	9.9274507239087e-92	3.28598618961378e-90
Arhgdib	4246.20385493563	-2.79772832528196	0.137745597313369	-20.3108366426926	1.03132607977713e-91	3.40558079835195e-90
Ier3	498.003219348772	-3.91884906016148	0.192991232717356	-20.3058398300445	1.14175580803405e-91	3.76130076855197e-90
Mgst1	935.901348552746	-3.93089694739858	0.19378206355384	-20.2851433992828	1.73954982734849e-91	5.71707368789568e-90
Ifi211	409.147983502646	-4.3632566245025	0.215155734944813	-20.2795274112571	1.94995690650968e-91	6.39346719676829e-90
Acvrl1	482.740127838741	-3.84397821343851	0.18961713523203	-20.2723145708046	2.25783926976327e-91	7.38552506547034e-90
BE692007	374.738939146223	-4.67209790279632	0.23062921802893	-20.258048579995	3.01684551209024e-91	9.84511415706069e-90
Lat	262.99485586083	4.69208504493599	0.231937004062679	20.2299976405145	5.33055083933845e-91	1.73548753556166e-89
Irgm1	745.287106194889	-3.24059125921345	0.160193712299802	-20.2292038350962	5.41705330426494e-91	1.7595297905582e-89
Gm8995	1663.50040311837	-3.54261042611406	0.175218362123258	-20.2182601365832	6.7626372494779e-91	2.19147279818745e-89
Zbp1	425.999032181911	-5.26816628607141	0.260912821116407	-20.1912894258309	1.16776701422906e-90	3.77541791437498e-89
Fam57b	332.112501984978	6.96046655234738	0.344818312777721	20.1858958599866	1.30245084899237e-90	4.20108392173828e-89
Sdc3	5686.24185951677	-2.68112699475761	0.132861314763301	-20.1798920892374	1.47066878321249e-90	4.73269384819909e-89
Anxa6	2827.27988198996	-2.38461773289262	0.11821479971714	-20.1719051979824	1.72849986422513e-90	5.54956238162996e-89
Mrps35	769.284885052332	2.70345996361718	0.134067265523597	20.164951922148	1.98940109172676e-90	6.37250091640217e-89
Man1c1	4351.21901228799	-2.79184477279881	0.138463442258428	-20.1630461243923	2.06753317587778e-90	6.60755085311562e-89
Nmb	422.530432153634	4.66610027286194	0.231550637131119	20.1515328598283	2.60908815600407e-90	8.31916136347902e-89
Susd3	1030.61746455097	-3.51708404955715	0.174640771806677	-20.1389630449554	3.36303470940186e-90	1.06986060709622e-88
Oas3	1056.65153503861	-4.06171844385665	0.201728763300903	-20.1345528391413	3.67616079792068e-90	1.1668033655866e-88
Acap2	5377.00630284251	2.28623548764678	0.113797419610878	20.0903983189109	8.95408912880208e-90	2.83552954598193e-88
Git1	3950.99060057368	2.72667105270594	0.135845204316033	20.071897763594	1.29946726866998e-89	4.10572590205682e-88
St8sia6	2035.18957782455	7.75558758258779	0.386463654667559	20.0680904631491	1.40291982680409e-89	4.4125319982422e-88
Ltbp3	4313.60896184543	2.72930371245125	0.136001625267372	20.068169825806	1.40068171862827e-89	4.4125319982422e-88
Hk3	1991.36189274387	-2.77966664203066	0.138618014691249	-20.0527085041721	1.91149740246211e-89	5.99856363183481e-88
Pim1	508.102504964899	-3.74536698562196	0.187033011639742	-20.0251653587024	3.32407017961368e-89	1.04079332515742e-87
Tnfrsf1b	5379.69072782259	-2.4609235711127	0.12291087551339	-20.0220164475567	3.54096391892379e-89	1.10621304271637e-87
Ppfia4	524.41289578631	-3.53614308147135	0.176617734448198	-20.0214496721931	3.58147589669255e-89	1.11636049138609e-87
Idh3b	4404.94786249284	2.25110311871704	0.112587195138021	19.9943085530944	6.17285241273878e-89	1.91979852890144e-87
Ndufv1	2689.29004121427	2.44216930333511	0.12230956806887	19.9671157530372	1.06424078906776e-88	3.30247219857588e-87
Immt	2930.71286500385	1.98926963891096	0.0996279294715694	19.9669876656288	1.06697290875854e-88	3.30357625335438e-87
Hlx	803.170356785521	-3.90893114051998	0.195899125589378	-19.9537957546245	1.38929846821318e-88	4.29200606779992e-87
Bin1	1617.60025972787	-3.27567991733856	0.16423900974603	-19.9445912539529	1.67009480221614e-88	5.1480394546361e-87
H2-Aa	7959.10169074289	-3.58967820484688	0.180045717538802	-19.9375928176312	1.9208850964736e-88	5.90799659539291e-87
Bst2	1055.31990210639	-2.93297143391368	0.147133187782189	-19.9341255234376	2.05871626123539e-88	6.31794116196343e-87
Aldh4a1	1017.40847447876	2.72005394326568	0.136475025837295	19.9307816692303	2.20097569206547e-88	6.73963966323659e-87
Rassf2	2234.03127002497	-2.97856893535653	0.14970188620507	-19.8966693798121	4.34883502454258e-88	1.32873636288332e-86
Trib1	473.492567963708	-3.47384257661161	0.174645504230117	-19.8908216499772	4.88678063125617e-88	1.48982509508165e-86
Tanc2	1358.88492624487	-3.53089306703693	0.1775896751449	-19.882310523717	5.79048845630056e-88	1.76147419079848e-86
Cebpa	3704.05187337724	-2.68368606625659	0.134981943697955	-19.8818152467992	5.84793474095351e-88	1.77506525695929e-86
Cd36	4454.22759390034	-3.33055069536417	0.167667962240741	-19.8639659649594	8.34530469784291e-88	2.52759097841857e-86
Pik3cg	978.980815444739	-2.80790480644212	0.141376915849987	-19.8611264757081	8.83075748946217e-88	2.66880849170659e-86
Antxr2	4541.27616492804	1.98214686034234	0.09985721534929	19.8498110868503	1.10616058478414e-87	3.3357580151126e-86
Pdhb	2700.8579267425	2.77677627660942	0.139913110062301	19.8464338000419	1.18305158851668e-87	3.55990977999111e-86
Coro1a	5578.89754786059	-3.41735691078267	0.172444888067019	-19.8170960536363	2.11994126901712e-87	6.36531825526481e-86
Wsb1	1225.24796208355	-2.60409934620303	0.131630506357394	-19.7834029380132	4.13800405795584e-87	1.23979595719185e-85
Gucd1	1450.72728906293	2.31968060673651	0.117624880729923	19.7210028383596	1.42377394463606e-86	4.2566248125442e-85
Ppm1j	240.927968897521	5.19382867442312	0.26342556774421	19.7164941842942	1.55650598510405e-86	4.64346485084045e-85
Ctsh	2883.9860620291	-2.44672956058953	0.124264809939618	-19.6896415145883	2.64555127303967e-86	7.87547190530995e-85
Basp1	1731.72517205213	-2.30227001481333	0.117328158427605	-19.6224848805916	9.9374816595795e-86	2.95194166733919e-84
Ktn1	1314.93737889669	2.45390279112299	0.125166480497006	19.6051113794935	1.39845788396293e-85	4.14527963813489e-84
Vdac1	5498.40229768001	2.30740566026856	0.117760634521697	19.5940321622794	1.73860036931532e-85	5.14255794345139e-84
Kidins220	7180.17438980864	2.5299485783731	0.129207250600801	19.5805464988156	2.26576611775399e-85	6.68761795520508e-84
Cdc42se1	1542.83504726082	-2.51521952061679	0.128473459802018	-19.5777363238511	2.39426560326591e-85	7.05192381707683e-84
Atp6ap2	7126.48969866579	2.29170172328063	0.117060577647783	19.5770580440497	2.42635460161685e-85	7.13132804898042e-84
Trpv4	763.02026481484	-3.64307697507522	0.186176522326758	-19.5678645703848	2.9060540617836e-85	8.52319906475014e-84
Dpep2	1668.83671181293	-2.81125308046033	0.143678062360585	-19.566334861929	2.99458572802271e-85	8.76436437704667e-84
Golm1	963.279675748578	2.42751279920098	0.124127746809385	19.5565686286787	3.62677667099098e-85	1.05923212773354e-83
Tmem268	898.379757714122	2.48769639883724	0.127446428290709	19.51954583743	7.49010492026515e-85	2.18296516984331e-83
Stard7	2152.31323462543	2.28048047156931	0.116850760498512	19.5161799704192	8.00005881253772e-85	2.32671166552091e-83
Lmna	6200.59918262995	1.87585636175736	0.0961365768772954	19.5124106005108	8.61235369490098e-85	2.49956035629464e-83
Acaa2	3061.23170820991	2.87768340900714	0.147661096155953	19.4884332022556	1.37630880685501e-84	3.98613438185381e-83
Igsf6	1879.21857406653	-2.82504412988628	0.145439317534437	-19.4242119516091	4.81722524628491e-84	1.39228826141066e-82
Gab1	703.223487821475	-3.1023645983292	0.159901941407466	-19.4016693670008	7.47056832065426e-84	2.15468549364596e-82
Pianp	470.433202560723	-4.36897083278224	0.225213835639383	-19.3992115110455	7.83640819520635e-84	2.25552270662026e-82
Oas1a	687.584123813679	-3.67145406198093	0.189345026251079	-19.3902852093534	9.32185640718809e-84	2.67752991265968e-82
Tmem71	331.449605299908	-4.39225427491724	0.226773142592933	-19.3684941025028	1.42360671223861e-83	4.08061453887445e-82
Cat	5621.36314875205	-2.03850359677895	0.105334944515326	-19.3525862301314	1.93865789997012e-83	5.54551895584045e-82
Scn1b	321.387613872686	-4.31478271138235	0.223280139108077	-19.3245253636008	3.34041795988395e-83	9.5356243281944e-82
Zfp827	269.400036583199	5.65723235765434	0.292763575561738	19.3235526202314	3.40397320851814e-83	9.69713843131541e-82
Plcb4	379.888813747165	4.39220921960617	0.227373956908638	19.3171165217088	3.85596878320831e-83	1.09623063444094e-81
Folr2	388.216236026925	-4.28411374208483	0.222024468962729	-19.2956828681977	5.83884654605957e-83	1.65656417721062e-81
Adam15	1999.13394251111	-2.37257304941822	0.123033385785938	-19.2839775501764	7.32234373862543e-83	2.07322245731916e-81
Tbxas1	1251.12831373032	-2.79758912797825	0.145099475640144	-19.2804909572275	7.83295333348802e-83	2.21328693581607e-81
Zfand5	4701.55140113697	2.22078277752455	0.115193416856349	19.2787299667824	8.10419383452131e-83	2.28528403017272e-81
Perm1	390.775274394605	3.1546237027794	0.164141693541949	19.2189055364729	2.57136670594926e-82	7.23626314698515e-81
Cgnl1	1082.55006912325	2.91618837515377	0.151872461146406	19.2015613175752	3.59132810163867e-82	1.00861905593901e-80
Wdfy1	1791.64736960636	2.27037917766006	0.118270553417154	19.1964873086555	3.95982950191066e-82	1.10986995434601e-80
Agtrap	1033.39710111013	-2.54537932459893	0.132622968052292	-19.1925980995638	4.26761061018191e-82	1.19372882701708e-80
Ndufa10	2599.06130631701	2.18579823513825	0.11393792995085	19.1841139827724	5.02432003174242e-82	1.40257223054785e-80
Ccr2	1198.03365929428	-3.18805032530154	0.166264357354498	-19.1745866403837	6.03461736623685e-82	1.68122746744338e-80
Galnt6	2191.68596738431	1.96032115521755	0.102244970568498	19.1727881021224	6.24693135112351e-82	1.73689679286638e-80
Ogdh	9364.71574949491	2.33351057715037	0.12174520083629	19.167166846176	6.9597347772771e-82	1.93122221304803e-80
Irf9	848.615673558004	-2.89779471921843	0.1513779515656	-19.1427793099887	1.11178318127997e-81	3.0788864115845e-80
Afg3l2	1705.67864307973	2.13524665113086	0.111676845851814	19.1198688935409	1.72540684803184e-81	4.76870894658821e-80
Mpp7	334.912720678294	3.55027867377252	0.186107306557481	19.0765141865937	3.95791427955101e-81	1.09172468877615e-79
Sorbs3	608.694287969975	-3.76357805296108	0.197785726658788	-19.0285624576633	9.89295096673911e-81	2.72340206613083e-79
Cyp4f18	344.748708669233	-5.50466936534065	0.289309866462075	-19.0268981582149	1.02121410497978e-80	2.80571511609268e-79
Ptpn7	543.372243519501	-3.02840248422521	0.159414420761173	-18.9970422359857	1.80430220313791e-80	4.94741799369295e-79
Fli1	715.363667393446	-3.73024641450608	0.196416784503852	-18.9914849890688	2.00575533204758e-80	5.48897846970975e-79
Gprc5c	597.758619429428	-4.56510206825287	0.240419976372731	-18.9880314320281	2.14209387398027e-80	5.85056759058424e-79
Irf5	2396.54788676724	-2.66948965446134	0.140679133084258	-18.9757329032052	2.70709846117722e-80	7.37923192299719e-79
Tnfsf12	488.119816731776	-3.3423686002374	0.176149251720943	-18.9746397874707	2.76399403980366e-80	7.51957830554805e-79
Cd48	965.346446828736	-2.93985616453592	0.154956465611325	-18.9721426139773	2.89848298750838e-80	7.87006064303545e-79
Uqcrc1	7144.23300085373	2.31082868805443	0.121827679570956	18.9680103585042	3.13551467357118e-80	8.4970614019467e-79
Amacr	359.712225718465	3.63499651919988	0.192115824650882	18.9208594648853	7.67920166104261e-80	2.07697006793413e-78
Slc25a42	387.642383489515	3.85061268293943	0.203562330447462	18.9161357824661	8.39913627168568e-80	2.26727752328106e-78
Mfsd12	9497.52391464999	2.19872325910827	0.116334450026423	18.9000185122195	1.14012518782192e-79	3.07170937230627e-78
Chchd3	1380.73858078545	2.23542007851638	0.118317724335905	18.8933660705813	1.29330028373264e-79	3.47765194283389e-78
Ifi30	9601.76036230034	2.29881534756522	0.121678949553084	18.8924654265061	1.31555747480957e-79	3.53067181752946e-78
N4bp2l1	674.584029638778	-3.14644230978276	0.166618209700681	-18.8841442687156	1.54013671093516e-79	4.12542977946448e-78
Myo1e	7492.98847474372	2.452137142179	0.13020479472612	18.8329250649867	4.05719246312072e-79	1.08467480042893e-77
Eps8	310.46451486427	-4.06925073153914	0.216237832636984	-18.8184032457008	5.33687996990937e-79	1.42405576471555e-77
Tm6sf1	1419.75921153755	-2.46760995616856	0.131130049413988	-18.8180357377745	5.37402129260766e-79	1.43121923390482e-77
mt-Tp	898.948553530186	2.95814463562876	0.157222689983542	18.8149982419103	5.69103478983564e-79	1.51274886516817e-77
Sdhd	2977.862444618	2.06269493275695	0.10971536691711	18.8004195831139	7.4921371041279e-79	1.98770400804554e-77
Dld	2712.77260474984	2.19585608959123	0.116865096471581	18.7896656562912	9.17556131867978e-79	2.42968863718641e-77
H2-DMa	1207.4217807922	-4.02614656240358	0.214305588558725	-18.7869415327931	9.65879994145304e-79	2.55278777159848e-77
Ugt1a7c	1030.8892463622	-2.69045733156764	0.143275295978128	-18.7782360748245	1.13798169422568e-78	3.00193956605795e-77
Abcb1b	601.625492413814	-3.04374561615884	0.162211701239764	-18.7640323903631	1.48680267557627e-78	3.91468386285253e-77
Sort1	1490.16575652379	-2.99225855033009	0.15950176930721	-18.760033592899	1.60298171572315e-78	4.21259958638625e-77
Ifi207	2980.98490102862	-2.26125382060941	0.120543693626272	-18.7587898842729	1.6409291491845e-78	4.30418811923828e-77
Oas2	750.54697652203	-3.42414286949806	0.182566735386009	-18.755568270738	1.74344285166149e-78	4.56447128508437e-77
Prune2	599.365077435089	-3.69316997903179	0.197056507164348	-18.7416798976937	2.26366754524965e-78	5.9153207169287e-77
Ago2	4515.78510407712	2.67515281257548	0.142832996938429	18.7292353301854	2.8599423473257e-78	7.45945938321237e-77
Sept8	844.670088525818	-2.5138597640527	0.134223237881787	-18.7289459241529	2.875530398045e-78	7.48607183401154e-77
St18	538.70164531883	2.86604630821816	0.15308085271852	18.7224349572192	3.24951333375877e-78	8.44387558241392e-77
Phactr2	572.71545769811	-3.08135641487899	0.164663410807287	-18.7130607812153	3.8746940434486e-78	1.00496262298549e-76
Sod2	1930.89799638664	2.36402118179285	0.126449885233818	18.6953208966663	5.40443540381846e-78	1.39911472968127e-76
Sash1	2311.13447212045	-2.52475540810126	0.135064334008572	-18.6929838038591	5.64649087638013e-78	1.45906163872559e-76
Gbp3	585.599160244753	-4.01913786942844	0.21512779971762	-18.6825592726929	6.86475398032668e-78	1.77057161102971e-76
F630028O10Rik	641.027346330706	-3.01093277871978	0.161275520088096	-18.6694966295882	8.76751986644703e-78	2.25714928117309e-76
Ggta1	765.00064908401	-3.30545013350686	0.177096899321962	-18.6646414825002	9.60173637626306e-78	2.467344530551e-76
Ldhd	200.023558332984	4.99571271944608	0.267789895329456	18.6553443822067	1.14263626169188e-77	2.93079876569012e-76
Nudt22	757.572596120101	3.12469255692383	0.167844748281841	18.6165643483639	2.35869890519171e-77	6.03879045671734e-76
Slc8b1	1247.16099233292	-3.0115854475902	0.161852844527046	-18.6069355555068	2.82309343377497e-77	7.21445678609184e-76
Adap2	1296.59674226099	-3.25139986424321	0.174894651314479	-18.5906192087993	3.82733839803001e-77	9.76287310264463e-76
Sp140	505.980809675228	-2.97469601566202	0.160018652518957	-18.589682945303	3.89473243429115e-77	9.91658796731054e-76
Cd302	535.523362388376	-3.0680779875169	0.165044816571963	-18.5893628848329	3.91804134780224e-77	9.95769850404876e-76
AB124611	1071.92056908301	-2.71868360520417	0.146262867234851	-18.5876542460968	4.04484937757697e-77	1.02612219064005e-75
Kif3a	720.007931454123	-2.76253838722078	0.148981889421987	-18.5427799173359	9.32733429705231e-77	2.36190530778909e-75
Nsun2	2090.6683469129	2.2127911164278	0.11934378529981	18.5413183507538	9.58431657813881e-77	2.42256671035065e-75
Tprn	966.537967174369	2.78664337911748	0.150460833092705	18.520722781061	1.40537607378008e-76	3.54583270012534e-75
Slc25a4	4526.75742811145	2.26254053212752	0.1222796658568	18.502998975947	1.95298207071295e-76	4.91854288895859e-75
Rassf8	1156.15726421383	2.60748558395005	0.141034009929174	18.4883460752445	2.56295372703845e-76	6.44307101506122e-75
H2-Eb1	6483.43987156432	-3.41282348219584	0.184715706329958	-18.4760871178952	3.21681762006984e-76	8.07223800617525e-75
Myo1f	7717.68068976046	-2.35702278718136	0.127620904232107	-18.4689397192688	3.67226139649967e-76	9.1985185466916e-75
Tmem176a	1009.08922566283	-3.95265274825472	0.214273326694454	-18.4467792106064	5.5346972358662e-76	1.38387339879518e-74
Slc45a4	979.039610852204	-2.5742424030934	0.139658663983967	-18.4323860021239	7.22261919694343e-76	1.80267238915453e-74
Plekhn1	788.35297263796	2.47342119093119	0.134422910102245	18.4002949277757	1.30651739576154e-75	3.25505463008548e-74
Ccdc85c	219.035315265956	5.52314266778622	0.300276863942131	18.3935005690303	1.48101463012209e-75	3.68319595491185e-74
Ostm1	2973.25325967769	2.03272095394625	0.110536455639518	18.3895977321308	1.59156467076691e-75	3.95105929517886e-74
Adcy7	3400.31669654618	-2.55809110891064	0.13914551800027	-18.3842867932382	1.75532967410301e-75	4.34983834748308e-74
G6pdx	3289.74264820848	-2.40549878289404	0.130893751820734	-18.3774912815435	1.98959635729277e-75	4.91285409575207e-74
Rcan2	234.852078391174	5.40959189379319	0.294359131438499	18.3775236302578	1.98841043652629e-75	4.91285409575207e-74
Arhgef3	359.284736800689	-3.53661792854699	0.192728305825086	-18.3502776792772	3.28429651687946e-75	8.09544152086139e-74
mt-Cytb	59452.533046169	2.31406716878252	0.126117945076321	18.3484369919138	3.39745844294515e-75	8.35955172988026e-74
Msln	892.119667010468	10.2633793222137	0.559969928336022	18.3284473020039	4.90713889435589e-75	1.20528347896353e-73
Slc25a5	9168.5782948674	2.29772432345612	0.125425348391929	18.3194573737695	5.78871197246159e-75	1.41930641695169e-73
Acad11	826.698898736677	2.40611674172274	0.13134505634746	18.3190506642108	5.83213122973134e-75	1.42743465415009e-73
Fhl3	3281.81548513028	1.87749019876721	0.10249980039095	18.3170132195982	6.05458020628188e-75	1.47729660705601e-73
Trim30d	278.335424667994	-4.32176331056862	0.235942870066871	-18.316990504285	6.05710736600436e-75	1.47729660705601e-73
B3gnt3	316.325498682848	-3.8577586381206	0.210683619655607	-18.3106719185226	6.80251812898607e-75	1.65619276758607e-73
Dock2	3024.66101980057	-2.92474069243752	0.159735965190732	-18.3098445547015	6.90666593044517e-75	1.67860961127708e-73
Pla2g15	2605.53648815149	-2.1023890635013	0.114897465077453	-18.297958637156	8.59079458349294e-75	2.08427969109457e-73
Fam198b	2723.8176578376	3.91303321750656	0.213897686327983	18.2939483109062	9.24684004766372e-75	2.23953955300734e-73
Pdlim4	685.605869793287	-3.27361960876825	0.179045157103438	-18.2837651781725	1.11459170420498e-74	2.69479197771437e-73
Cndp2	4463.02609657398	-2.40314801791989	0.131555399196594	-18.2671941447927	1.51018645388966e-74	3.64489793089828e-73
Gm30329	409.230886340569	3.5011557205667	0.191962127920656	18.2387836522308	2.54048956959896e-74	6.12095077930065e-73
Atp6v0c	9038.36076755199	2.01484808337132	0.110510371549969	18.2322080281874	2.86516238994121e-74	6.8912608209278e-73
Camk1d	1252.34715086594	-2.89317975505186	0.158764144479242	-18.2231306983179	3.38237674175973e-74	8.12120923384175e-73
Stap2	252.407739200807	7.01760234631524	0.385276894070629	18.2144386396262	3.96462648227526e-74	9.50279954423977e-73
Aph1c	868.516397210601	-2.68647399493691	0.147619159576444	-18.1986810021482	5.28654209411652e-74	1.26494850589342e-72
Clec4n	496.777152946765	-3.23604403583092	0.17795597579423	-18.1845201960105	6.84518772727146e-74	1.63508247052453e-72
Galc	1882.2700277612	-1.94693188929247	0.107109322022104	-18.177053617151	7.8436351968784e-74	1.87036391950263e-72
Gpnmb	57737.1358271469	-1.90819248063234	0.105105024742744	-18.1551023398059	1.17009749534652e-73	2.78539304457318e-72
Cnp	647.240766556275	-3.57994605308293	0.197480754743739	-18.1280756078153	1.91338856120832e-73	4.54699620135351e-72
Acat1	1634.87641886383	2.38850415305842	0.131791435589669	18.1233639528368	2.08451519543351e-73	4.94520993974688e-72
1110008P14Rik	1239.68309391114	3.19099189638446	0.176336243731111	18.0960636841641	3.422717404261e-73	8.1060676923401e-72
Ap1b1	3726.79697417993	-2.22914968062822	0.12330627823063	-18.0781523261845	4.7369041248768e-73	1.11993947523873e-71
Atp6v0a1	2043.16393100894	-2.66933048045789	0.147759523176696	-18.065370157332	5.97200741836017e-73	1.40955597843876e-71
Vat1	4490.39741874731	-1.84901121685806	0.102398439693483	-18.057025306175	6.94665584477904e-73	1.63682050091726e-71
Dpysl2	572.1552704839	-3.35142140324667	0.18564092268754	-18.0532468527297	7.43864619959403e-73	1.74978104004664e-71
H2-Ab1	10153.6304303498	-3.75225897361239	0.208044994837817	-18.0358050744624	1.01999032944144e-72	2.39525431754982e-71
Speg	989.289076871156	2.17785821642095	0.120879603314312	18.0167551572623	1.43942347575803e-72	3.37451351770457e-71
Ifi47	647.53774128244	-3.6201441463244	0.20115788615918	-17.996531060481	2.07409950379852e-72	4.85423085889006e-71
Ctla2b	289.218392101937	-6.07437571739864	0.337553650919309	-17.9952896401962	2.12110279011078e-72	4.95589428371766e-71
Fahd1	421.649936552551	2.79049201423098	0.155158647668928	17.9847662773218	2.5646784878538e-72	5.98224166747374e-71
Rilpl1	353.874884205588	2.97920635573896	0.165853712008602	17.9628560594679	3.80705079116249e-72	8.86526299811407e-71
Irgm2	539.454129372519	-3.2888008874245	0.183094365316117	-17.9623271406868	3.84350548427273e-72	8.92026932259758e-71
Ubxn2a	518.080113715103	2.7339426352372	0.152204117866924	17.9623434211389	3.84237821196382e-72	8.92026932259758e-71
2310061I04Rik	809.989661855625	2.57289975093952	0.143264999733287	17.9590252729517	4.07907941827381e-72	9.45122701214043e-71
Tmem173	613.429214151602	-3.3869721834006	0.188595530234229	-17.9589207612402	4.08676636325483e-72	9.45328219333921e-71
Parp14	2610.98522247476	-2.79380508868371	0.155593759015867	-17.9557657476404	4.3257447453909e-72	9.9894524004027e-71
Pfkfb2	451.087038393168	2.78795863156832	0.155555794358348	17.9225636889218	7.86199985283274e-72	1.81256255313567e-70
Unc93b1	14866.8348371484	-2.56833664193328	0.143319771065876	-17.9203233638488	8.1850973874975e-72	1.88392754769851e-70
Btg2	559.408794653978	-3.08804282899412	0.172355474286937	-17.916708719406	8.7345346047515e-72	2.00706611694637e-70
Hcls1	2779.4181950715	-2.12085870370298	0.118508142630842	-17.8963120729143	1.25994037572211e-71	2.89037806984963e-70
Cdk20	452.181823951968	-3.38168391609263	0.189080706204072	-17.8848703497163	1.5471262764059e-71	3.54335247027921e-70
Impa2	818.101709285859	2.55124271053648	0.142692622060761	17.8792895784767	1.71002015622452e-71	3.90998358747257e-70
Specc1	4377.81987734297	2.19510164749509	0.122847815316031	17.8684630398033	2.07636621824279e-71	4.73984288440251e-70
Ikzf1	938.929570157307	-3.19629566572114	0.178897074533738	-17.8666737511035	2.14403403501649e-71	4.8862887139015e-70
Arpin	460.872422282553	2.5931509233593	0.145191805797462	17.8601740581466	2.40886937260644e-71	5.480867760716e-70
Arfgef3	239.720435688138	4.27753758512321	0.23961873177272	17.8514323712409	2.81717296041284e-71	6.39940171497702e-70
Rassf5	644.567154819122	-2.79281659523843	0.156477211981541	-17.8480723159094	2.99186553873696e-71	6.78514106354342e-70
Hspa9	4266.0311894434	2.09756353832696	0.11763966498932	17.8304106741326	4.10395576676391e-71	9.29205098852637e-70
Prdm1	2447.50376129396	2.50797270027113	0.140660501630454	17.8299712513476	4.13633782949542e-71	9.35014122043014e-70
Lpar2	288.297080767078	3.49323625719445	0.196058268044295	17.8173371214584	5.18464629780067e-71	1.17008040311729e-69
Slc9a3r1	1163.8366634254	-2.72862550983321	0.153223723297226	-17.8081138554516	6.11355052901278e-71	1.37748102843332e-69
Dmxl1	3563.65661154138	2.27422671049644	0.127717902082655	17.8066400513269	6.27663834047776e-71	1.41193893542592e-69
C1qbp	1401.36052855991	2.09744957169861	0.117802468489159	17.8048015342873	6.48617685761101e-71	1.45671778149448e-69
B430306N03Rik	858.70547981969	-3.00551252869525	0.168848816953786	-17.8000212433698	7.06420745983066e-71	1.58397761462203e-69
Axl	2439.65074071671	-2.65534645978515	0.149190713355238	-17.7983361032835	7.27998664452769e-71	1.62973227588122e-69
Acsf2	343.134872225367	-3.54278644306426	0.199351485793496	-17.7715577536962	1.17385330778918e-70	2.62361875962784e-69
Clmp	441.109558112821	2.78135261282609	0.156521593748928	17.7697693091956	1.21188090673819e-70	2.70426458514836e-69
Pfkfb3	500.268012866124	-3.14947570413262	0.177326417419636	-17.7608940053163	1.41955409796097e-70	3.16260273555343e-69
Zfp568	608.550073403032	2.75758790804811	0.155450766447949	17.7393008156795	2.08513361039645e-70	4.63800439227704e-69
Rps6ka1	1833.8275868738	-2.6402637764401	0.149030273839568	-17.7162915186102	3.13938479049661e-70	6.97184143090798e-69
Rmnd1	1032.66370403012	2.49104775496964	0.140616952975776	17.7151310866391	3.20480044242101e-70	7.10576327759759e-69
Tank	1626.05876886931	2.27200094131872	0.128265395004506	17.7132806649752	3.31193423130372e-70	7.3316098222268e-69
Dap	3474.22579730913	1.73035725047464	0.097694664208255	17.7118910689539	3.39472812773935e-70	7.50294283494952e-69
Ppip5k1	1149.23178504365	3.00502162559411	0.169861700553967	17.6909898805551	4.92034260357845e-70	1.08575560118964e-68
Dhrs3	3705.45148820259	-2.61020083554038	0.147733681218303	-17.6682853497934	7.36001646406337e-70	1.62153643238366e-68
Tifab	1388.78083947848	-3.17927803260238	0.180017187547764	-17.6609693547113	8.37882796969216e-70	1.84307700054842e-68
Apoe	163654.84905616	-3.17218910026117	0.179621657739885	-17.6603931851855	8.46479678795026e-70	1.85904589172329e-68
Gpx3	1695.03926080636	-2.98094234992465	0.168877559425948	-17.6515006496868	9.90879374410139e-70	2.17274527808356e-68
Akr1c18	278.678468427114	7.35878424470656	0.416924147880696	17.6501751748193	1.01441073632082e-69	2.22084063879244e-68
Rasal3	441.079313349541	-3.60952711591497	0.204562524551241	-17.6451044678558	1.10968857517322e-69	2.42561172516636e-68
Eps15	1774.57965427895	-2.05520399745321	0.116559753551553	-17.6321923719942	1.3945318042878e-69	3.0434507289182e-68
Tmem37	625.931387146846	-3.56727789296684	0.202466698252124	-17.619084638426	1.75826911925411e-69	3.83126289903929e-68
Hip1	1207.96437876726	-2.5382542964061	0.144067506618297	-17.6185064626068	1.77632964714419e-69	3.86455942951464e-68
Hck	1578.16354863886	-2.73497328276756	0.155419986808521	-17.5973073922408	2.58316865238e-69	5.61112665709169e-68
Tnfrsf13b	300.746968419103	-3.49547569046744	0.198955388771464	-17.5691430729862	4.24536563226171e-69	9.20734368482095e-68
Uqcc1	749.873759122426	2.24235271193628	0.127646154887115	17.5669428814313	4.41322382235246e-69	9.55648560410342e-68
Ecsit	421.83198046358	2.6369965199347	0.150134722339864	17.5642015307109	4.63165339983019e-69	1.00138795590108e-67
9930111J21Rik2	515.315092405828	-3.56772324470135	0.203436711048895	-17.5372636841532	7.44258251362851e-69	1.60662705131155e-67
Larp1b	386.445853579049	3.06943336899942	0.175292106287095	17.5103912778153	1.19370733306501e-68	2.57285571228988e-67
Dck	720.080440162136	-2.34453454318171	0.13390960895505	-17.5083368660176	1.23757261594968e-68	2.66327159550037e-67
Ankrd24	280.595858367637	3.16140410566778	0.180663622241581	17.4988415843915	1.46212724718485e-68	3.14165270330197e-67
Atp5g1	1864.98480845108	2.51200364318787	0.143554534742325	17.4986018219266	1.46829453092544e-68	3.15003558162429e-67
Ehd4	7424.34158273703	-1.86397920260252	0.106621232059642	-17.4822515796839	1.95619851095174e-68	4.19030380573976e-67
Rnd1	292.147666050062	3.78442321945322	0.216768784988991	17.4583403216723	2.97457051655473e-68	6.36191989556059e-67
Stx2	1054.03839926433	-2.47263490735598	0.141907360584636	-17.424289319237	5.39748771410147e-68	1.15262479572102e-66
Ddx60	239.213842073726	-4.11973276201656	0.236645274595492	-17.4088951028437	7.06340016172499e-68	1.50606424920707e-66
Sdhc	3077.18919427467	2.11177847351938	0.121415738257865	17.392955014072	9.32975663432799e-68	1.98625232359001e-66
Myo6	244.920258846397	4.91854795630493	0.282843660549259	17.3896347782853	9.8862193404828e-68	2.10150185430263e-66
Cmpk2	770.704633361465	-4.42848060978724	0.254773561237038	-17.3820257811879	1.12894125021521e-67	2.39611316954074e-66
Fndc10	224.826020483432	3.68348122948914	0.212088772842263	17.3676389378171	1.45073724105632e-67	3.0744129763971e-66
St3gal4	421.467311489038	-3.0766316761926	0.177294318903982	-17.3532445665043	1.86411842826805e-67	3.94444054639002e-66
Cmtm6	2055.47117774457	-1.98235047748219	0.114392710582258	-17.3293426424818	2.8253940377177e-67	5.96939633926314e-66
Hhex	441.836522822084	-2.99706120757854	0.173081397269881	-17.3159060121597	3.56860984301229e-67	7.52819636381743e-66
Repin1	879.594298441961	2.48074057634325	0.143296410108332	17.3119520193689	3.82233748501622e-67	8.05123268434779e-66
Plxdc2	407.432977319438	-3.34727301329875	0.193404934639873	-17.3070714019345	4.1604504817907e-67	8.75016378182365e-66
Coq9	1250.72646859371	2.3015406516779	0.133141937948247	17.2863688717865	5.95897366079643e-67	1.25138446876725e-65
Apobec3	874.621545581741	-2.63141324035433	0.15225332936352	-17.2831244568161	6.30386930608791e-67	1.32181585359328e-65
Vps39	3732.50172336947	1.87200320182203	0.108333096319477	17.2800673609608	6.64703472567805e-67	1.39167284271651e-65
Ldlrad3	336.805158648674	-3.33939771478793	0.193314933706067	-17.2743908127938	7.33437546655176e-67	1.53327049227071e-65
Gfod1	481.681941568591	3.66257444305495	0.212042994020491	17.2727915863186	7.54050095735334e-67	1.57399465929619e-65
Slc25a39	4821.49064070181	2.05093324024962	0.118742698791773	17.2720787140448	7.63423441068784e-67	1.59117131600273e-65
Ifngr1	2707.15525295042	-2.03704975978006	0.117984403624636	-17.2654155735777	8.56847741376682e-67	1.78321815877524e-65
Aifm1	1008.93178004961	2.11982846448915	0.123079275191464	17.2232771211198	1.77638868271835e-66	3.69138347789992e-65
Arhgap15	367.478230847794	-3.30303653196569	0.191780034301836	-17.223046934944	1.78346889208163e-66	3.70056485637595e-65
Cxcl10	347.116547582998	-5.51186974474638	0.320031672572572	-17.2228882861477	1.78836507590445e-66	3.7051939322241e-65
Il12rb1	197.573399298184	3.9069561199076	0.226928730313318	17.216665842678	1.99134419123855e-66	4.11959329562474e-65
Dtx4	3247.44484175876	1.80285259860962	0.10475846912644	17.2096119162799	2.24934075782395e-66	4.64640939305626e-65
Tbc1d2	469.415646144528	3.05277452642427	0.177452411946795	17.2033419717032	2.50648859357017e-66	5.16991163617397e-65
Sh3bp1	1162.46879579306	-2.60364266076232	0.151963775672844	-17.1333112067943	8.37495498979129e-66	1.72486850767524e-64
Nfe2l2	2983.65781413327	-1.75723031308073	0.102622756765061	-17.123203161494	9.96386536622573e-66	2.04907775623181e-64
Krba1	500.600902308478	3.06611669227893	0.17923116298451	17.1070512584015	1.31489820669936e-65	2.70010559372741e-64
Fkbp9	2665.14574213951	3.42137844415437	0.200038190671773	17.1036262258952	1.39451192629629e-65	2.85936648958275e-64
Lsp1	813.392384856274	-3.16274950597982	0.184956119001826	-17.0999993028	1.48406076747433e-65	3.03849967443714e-64
Atp1a1	15797.2805152066	1.78556482103851	0.104473201602311	17.0911276160126	1.72799889605614e-65	3.53274127249595e-64
Chst11	554.56784534985	2.86468372226203	0.167680489252387	17.0841803660902	1.94659182537065e-65	3.97379141795929e-64
Isca1	1177.40577566446	2.34698341737599	0.137386911863866	17.0830203949963	1.98568508651013e-65	4.0476530898334e-64
Nrros	3109.0695823902	-2.06295605484586	0.120891640966118	-17.0645053566942	2.72689189129692e-65	5.5504027925051e-64
Sh3rf1	584.18602211284	3.36119939501843	0.197073221903651	17.0555865609267	3.17668049206412e-65	6.45646377202856e-64
Fktn	480.658787557192	2.83817018048471	0.166488744836997	17.0472195178327	3.6656071443564e-65	7.43930956508652e-64
Ints6l	541.649898592664	-2.68417810622896	0.157683342949597	-17.0225849859547	5.58495930695123e-65	1.13180910036787e-63
Pabpc4	2192.54653373602	2.40447380118651	0.141271711885987	17.0202071531987	5.81644894187392e-65	1.17700543216785e-63
H2-M3	330.783704620299	-3.40145829082986	0.19986040570525	-17.0191703495602	5.92035555869187e-65	1.19629045024614e-63
Ankrd44	982.141140369332	-2.73570196801318	0.16087532529951	-17.0051060529014	7.52688570022235e-65	1.5187048621842e-63
H2-T22	794.177020033649	-2.52699158572923	0.148610464823774	-17.0041294785385	7.65335936265788e-65	1.54198553419811e-63
Slc5a3	643.319569225925	2.65610004015841	0.156212840823404	17.0030839088387	7.79111679795828e-65	1.567468968527e-63
Agpat4	678.56008824967	2.21422597135383	0.130256355484473	16.9989860618953	8.35525972136707e-65	1.67853787061337e-63
Vegfb	1335.54194731278	2.05003086724972	0.120767294942737	16.97504997708	1.2564726843933e-64	2.52056035475261e-63
Itm2b	39820.9095739909	-1.95258104045596	0.115054797636886	-16.9708789251738	1.34897834389745e-64	2.70223298802052e-63
Cd22	299.745644256826	-3.29645348211654	0.194561781774228	-16.9429651191301	2.16910504422533e-64	4.33883429134108e-63
Ccl3	267.633809143261	-4.3951241777524	0.259545210758723	-16.9339444365173	2.52853476859816e-64	5.0505302231396e-63
Tmcc1	754.826075215991	-2.29554288150638	0.135568122697168	-16.932762922698	2.57981135864808e-64	5.14555774862635e-63
Aif1	476.289620741554	-3.92988837224012	0.232166759496229	-16.9270070391104	2.84482165424058e-64	5.6660043892912e-63
Sh3bp5	584.81472922412	-2.8738535066499	0.16988042024279	-16.9169201638578	3.37630563226935e-64	6.71493575104556e-63
Kcnk13	350.556227680764	-3.11182174965352	0.184037484027497	-16.9086301418279	3.88637239649172e-64	7.71833557943255e-63
Abca2	2925.51489768918	3.00795137706676	0.178053894634287	16.8934882510991	5.02426872567487e-64	9.96396345568217e-63
Rhof	258.940776298142	3.84647426307545	0.227920067561716	16.8764177030349	6.70946582092971e-64	1.32870361599095e-62
Ankrd33b	273.152746426305	-4.26364909544987	0.253029484797181	-16.8504042082979	1.04200051186154e-63	2.06058195105251e-62
Pbxip1	2105.47261404415	2.12715113904675	0.126260436107042	16.8473292555664	1.09760786293479e-63	2.16746370888061e-62
Map2k3	2324.72130947465	1.85164378541238	0.109997507563054	16.8335067442411	1.38642031892881e-63	2.73390287570899e-62
Eri3	1222.0389601926	1.85938095263512	0.110471080929603	16.83138190546	1.43708492569608e-63	2.82979527436642e-62
Il6ra	2504.06386277931	-2.40414645342527	0.142882235951562	-16.8260696468964	1.57196860513763e-63	3.09101945525083e-62
Cysltr1	302.501930277101	-3.77316570417979	0.224302422488038	-16.8217786608212	1.69007554352483e-63	3.31856358842968e-62
Gpr34	306.361364500146	-7.00125776946954	0.416256025418274	-16.819595013512	1.75353297049321e-63	3.43830964115608e-62
Lrpprc	1650.63933862751	1.85221566616184	0.110149281741135	16.8155038043261	1.87888456701608e-63	3.67890890854331e-62
Gpr141	344.800642506294	-3.52085442241374	0.2097794171865	-16.783602841663	3.21711791761706e-63	6.29034786085969e-62
Cx3cr1	379.921799680979	-3.82844966823638	0.228341975750645	-16.7662982491539	4.30507239548288e-63	8.40577478118019e-62
Midn	2259.18737979208	2.13465815776326	0.127338755825364	16.7636172030045	4.50370495387764e-63	8.78127717655076e-62
Kctd12b	444.446736063405	-2.77474719405353	0.165581537867497	-16.7575880124628	4.9843871406693e-63	9.7048949621267e-62
Klra17	159.071398113489	5.50093707750611	0.328283230136688	16.7566801240979	5.06106969048177e-63	9.84041829889197e-62
Phf11b	273.397266645121	-4.17409289300647	0.249355041989586	-16.7395568170657	6.74887804628146e-63	1.31037573462856e-61
Mical3	440.540229547351	3.29735855917694	0.196999141722431	16.737933629289	6.9354274887275e-63	1.34471845116164e-61
Gpr162	288.64925397173	-4.18303763002815	0.250010940518004	-16.7314183185792	7.73736279648715e-63	1.49811723672374e-61
Tcirg1	27278.7761012948	1.97390669817174	0.117994855695419	16.7287521692216	8.091580327037e-63	1.56452224904685e-61
Myo1g	1461.3526605569	-2.5620478424767	0.153220675376177	-16.7212932340008	9.17073795226065e-63	1.77071665294899e-61
Myom1	334.038611604211	-3.1804637502242	0.190215903792212	-16.720283040573	9.32751821281479e-63	1.79849040491749e-61
Hyal2	904.947958254894	2.228635035986	0.133465965064976	16.6981524833018	1.3518625612332e-62	2.60299076541051e-61
Htra3	822.666849045251	3.84950909396861	0.230793720215336	16.6794360365478	1.84956750586454e-62	3.55638830795696e-61
Tarsl2	338.878332698597	2.77153731723675	0.166186595079494	16.6772615800391	1.91812401006512e-62	3.68311602043167e-61
2300009A05Rik	246.603178861793	3.16391903327678	0.189745626603439	16.6745294208506	2.00786408452981e-62	3.8501140004322e-61
Smurf1	1657.55954518142	2.19603542370829	0.132024603377123	16.6335316867827	3.98402781104056e-62	7.6289193703975e-61
Slc25a37	735.217849165296	-2.38122535970445	0.143185732619396	-16.6303256347057	4.20303778310482e-62	8.03722575800869e-61
Galnt10	833.151672428807	-2.49886160137065	0.150305518350954	-16.6252152867465	4.57719512537176e-62	8.74068222979647e-61
Csf3r	1232.59858482397	-3.7889957146553	0.228317370712432	-16.5953019817646	7.53638176244761e-62	1.43718490070709e-60
Slc4a3	209.991603630604	4.07990480011955	0.245958234497561	16.5877951126698	8.53983767360176e-62	1.62631264847139e-60
Ssh2	615.377833973603	-2.80018317254161	0.168810858071806	-16.5876958658105	8.55395904446815e-62	1.62677344235563e-60
Traf3ip2	353.983320080976	2.77146061610928	0.167209210557022	16.5748083306939	1.06000357338619e-61	2.01313793404574e-60
Ncf2	4023.47543066981	-2.22785330675455	0.13445555823974	-16.5694400136452	1.159000870384e-61	2.1981487176096e-60
Tubb6	3526.65707305991	2.18211820261676	0.131697249428166	16.5692010432382	1.16361578344346e-61	2.20389463507233e-60
Ttc28	769.725682912373	3.30800825672496	0.199706715422158	16.5643315986255	1.26174412183682e-61	2.38649888187422e-60
Tle3	634.346240257649	-3.03623684935051	0.183508940821946	-16.545443702912	1.7268772622209e-61	3.26182713306996e-60
Slc25a3	13150.3419786118	1.80413367758109	0.109297142478239	16.5066866038176	3.28427331705358e-61	6.19511094351137e-60
Plek	1530.1607103474	-2.31147474170582	0.140033521206118	-16.5065815798741	3.28999262610106e-61	6.19749017453346e-60
Wls	890.115674411004	-2.33097248458769	0.141428740844417	-16.4816038852523	4.97474017705065e-61	9.35843544537999e-60
Cebpb	1740.53169608304	-2.70264620899494	0.164113592161027	-16.4681436400656	6.21484066911682e-61	1.1675502024603e-59
Cubn	198.67793466703	6.729628965653	0.408660179468287	16.4675427256187	6.27687395637021e-61	1.17761270906152e-59
Rapgef1	3298.37857120253	2.20274061483854	0.133837859971575	16.4582773163466	7.31528799825643e-61	1.37058131740918e-59
Uba7	993.660410482384	-2.66356825597861	0.161872646771521	-16.4547149200455	7.75863075196579e-61	1.45168889251451e-59
Gm20559	412.996152992252	-3.00422095060154	0.1827732726988	-16.436872340478	1.04157418898775e-60	1.94623177087468e-59
Nod1	432.653994851617	-3.27803544979786	0.199477099351148	-16.4331417514118	1.1076834023811e-60	2.06698183354389e-59
Wdr91	6087.53142192285	1.99423365131122	0.121422207212782	16.4239614572028	1.28871356164887e-60	2.40156781957675e-59
Atp6ap1	10676.5302152315	1.63964197968869	0.099858746583282	16.419613061348	1.38446776331983e-60	2.5765556687647e-59
Bin2	1016.9025596028	-2.57881466936731	0.157085507571355	-16.41663008407	1.45422196747711e-60	2.70275318073084e-59
Serpinb6a	5470.99616165484	-2.11642405609608	0.128961289896827	-16.4113127108862	1.58735932136782e-60	2.94625758152944e-59
Uck2	729.577946511815	3.20710512795347	0.195481613304916	16.4061728043494	1.72758104947927e-60	3.20224423331478e-59
Prdx3	1430.54287353374	1.97754719407737	0.120717830296937	16.381566742983	2.58985197684795e-60	4.7941574143995e-59
Pgam1	2382.26471250554	1.67836358375526	0.102514216663433	16.3720080822111	3.03047773516893e-60	5.60235391945723e-59
Lyz1	2183.25418637179	-2.90562516764864	0.177521480962889	-16.3677384386854	3.2507076490556e-60	6.00150567558711e-59
Aagab	3462.70749890702	1.69457858331335	0.103646600229402	16.349581940582	4.37974476877387e-60	8.07522702592763e-59
Ncapg2	1218.01544455763	-2.49402517691015	0.152569602492648	-16.3468026144351	4.58411088222134e-60	8.44083569332995e-59
mt-Nd5	36872.0931704449	1.89164629823708	0.115849787801614	16.3284399059618	6.19482848563059e-60	1.13916012707985e-58
Smpd1	1617.60535507564	1.9795063583165	0.121406030867014	16.3048437065274	9.11718451620535e-60	1.67433420269864e-58
Pex10	389.416452210609	3.0655451070545	0.188017813227482	16.3045461194973	9.16169516870121e-60	1.68028873661325e-58
Tnfrsf11a	2294.72177631259	2.23984346344269	0.13742487980992	16.2986750764544	1.00854740055317e-59	1.84727614789067e-58
Cpeb4	2874.49259106264	2.28079911460648	0.139982617772189	16.2934452213082	1.09862090144823e-59	2.00960891735964e-58
Sgpp1	1484.33184987689	-2.13432199732199	0.13104592614052	-16.2868244758206	1.22422981498483e-59	2.23643139131656e-58
Apoo	308.979177093863	3.08611307207955	0.189599381536168	16.2770207744103	1.43696420069978e-59	2.62161106537117e-58
Frmd4b	1906.69744365615	-1.95754244681588	0.120348667073074	-16.2655930840288	1.73182067020373e-59	3.15540903763726e-58
Agl	2048.24724055415	1.93235999933928	0.118907833593113	16.2509057725461	2.20088577814424e-59	4.00480550886926e-58
Ncald	196.799228199122	6.69833200936472	0.412440038694001	16.2407413949798	2.59765625406122e-59	4.72060356130185e-58
Otud7b	926.932010686935	2.41579529777855	0.14891043110655	16.2231435355256	3.46022325757992e-59	6.27989865886111e-58
Hmgcr	1745.52423182159	1.73455510429067	0.10691961351441	16.2229832981663	3.46926396145026e-59	6.28809746963253e-58
Tns3	12061.7718797889	2.02040058231054	0.124553262025824	16.2211775865946	3.57278476022706e-59	6.46729866362977e-58
Eml2	978.630252675644	2.30749514751342	0.142300307676907	16.2156722299757	3.90778402180491e-59	7.06450110157761e-58
Pdk3	1131.79120938007	2.36484423032889	0.145912180535108	16.2073119711886	4.47727491739496e-59	8.08351635086036e-58
Lacc1	1163.45495857232	-2.03036720537289	0.125371233474499	-16.1948411059214	5.48391918666276e-59	9.88812510155456e-58
Gys1	869.732024425401	2.40280043215873	0.148562989034243	16.1736139517555	7.74205289696409e-59	1.39417123540926e-57
Edem1	6311.90908424571	1.70434977175947	0.105405246243237	16.1694966095563	8.27718888948992e-59	1.48860905487308e-57
Cisd1	503.816490976659	3.21939234987205	0.199485600923674	16.1384698192018	1.36893190753429e-58	2.45877149593562e-57
Xaf1	283.496677133859	-3.60967957891329	0.223698974046132	-16.1363260350443	1.41730580466377e-58	2.5423722963143e-57
Gss	632.034525625985	2.29009298460146	0.141938048274418	16.1344545204248	1.46092600018094e-58	2.61724139877777e-57
Atp6v1g1	4850.2926721815	2.26560054431931	0.140437216378142	16.1324797140591	1.50840444965679e-58	2.6988209342508e-57
Traf6	1682.37764460953	2.19032054645756	0.135804916159219	16.1284334058246	1.61054107236791e-58	2.87785886735972e-57
Abhd12	3843.51301554597	-1.81554080998371	0.112591237641626	-16.1250630867253	1.70085300389944e-58	3.03533484726702e-57
Atp8b4	643.127047216651	-2.94818668662941	0.182859941436125	-16.122649189731	1.76862038574569e-58	3.15222571828674e-57
Ninj1	6727.4334170929	-2.74665457231236	0.170636876638599	-16.096488791984	2.69997943479546e-58	4.80603253553477e-57
Hagh	1454.63783442529	2.32777780123181	0.144654864049531	16.091942822156	2.90574059409682e-58	5.16567848326522e-57
Coq7	372.539881843462	2.59761813850135	0.161650902514408	16.0693079846543	4.18734776151901e-58	7.43454771144793e-57
Ciita	1782.01037917856	-3.36646690523694	0.209602050810563	-16.0612307571338	4.76991903024498e-58	8.45808856613084e-57
Ndufs2	5476.52709189433	2.10807299803813	0.131349464098639	16.0493460137381	5.77695609103396e-58	1.02307316659305e-56
Bdh2	196.403031500439	5.67306145059095	0.353499612262422	16.0482819607155	5.87684175476782e-58	1.03943834700741e-56
Chst12	530.366148551318	-2.92422249232245	0.182217136307352	-16.0480103659958	5.90261154447483e-58	1.04266970382832e-56
Cryl1	1193.52171856373	1.92773005272955	0.120205141215053	16.03700168931	7.04756831189757e-58	1.24334130294416e-56
Pfkfb4	1022.43138437138	-2.48101779014399	0.154906698808074	-16.0162072346395	9.84766844743939e-58	1.73513671427506e-56
Map3k1	1022.88204212267	-2.61298737482953	0.163152269398263	-16.0156360954508	9.93851317762084e-58	1.74892671133272e-56
Nxpe5	221.754660312906	-3.96313825688799	0.247680967613362	-16.0009801926912	1.25779105732336e-57	2.21059561048159e-56
Osbpl11	1485.81105051742	-1.97297695261559	0.123380821605069	-15.9909532693088	1.47752652139637e-57	2.59350678036015e-56
Lpin2	1499.78062687913	-2.13679158388627	0.133630292975064	-15.9903232741172	1.4925447379276e-57	2.6165645582181e-56
Prcp	2159.44282536599	-1.89529861356761	0.118573573062791	-15.984157047911	1.64780848849749e-57	2.88511758275719e-56
Slfn2	2340.53766129605	-2.06363803674048	0.129129873752902	-15.9811047340554	1.73051617688751e-57	3.02611772214971e-56
Fignl2	366.787882783546	2.86850505095502	0.179496281666575	15.9808605745017	1.73730802389302e-57	3.0341779080604e-56
Lactb	973.42366263425	2.01497100372837	0.126172912506848	15.969917502055	2.07059575872729e-57	3.61172173623924e-56
Pcdh7	734.524685143454	2.79953950545671	0.175602551516385	15.942476241272	3.21362976785151e-57	5.59848133241499e-56
Plxdc1	353.77358070329	-3.16212493184129	0.198446035763969	-15.9344323491668	3.65504739769025e-57	6.35950800033665e-56
Flot1	923.535064504253	-2.60827828886985	0.16372100474375	-15.9312379798318	3.84665277659349e-57	6.68452086252534e-56
Itga6	2069.4313863793	-2.40917200333469	0.151508592042706	-15.9012236260212	6.21390742075753e-57	1.0784736699547e-55
Zcchc24	583.466761587081	-3.22290174188782	0.203113820001979	-15.8674665360359	1.06451867112234e-56	1.84525418527964e-55
Cfap45	174.277985624534	3.78676946612048	0.23884691207214	15.8543789964374	1.31117267712906e-56	2.26997790254648e-55
Epsti1	801.481676816177	-2.26343171670334	0.142795733099392	-15.8508357888249	1.38723527328881e-56	2.3986747225449e-55
Arhgap17	2246.56613999288	-2.1002908926549	0.132522415096768	-15.848570908712	1.43814230387222e-56	2.48360923086107e-55
Trap1	1521.2245836544	1.81158427345575	0.114308479658559	15.8482054775549	1.44652855602555e-56	2.49499255407782e-55
Tlr6	255.942613080699	-3.48489503514037	0.21996677586674	-15.8428245420644	1.57580651685328e-56	2.71460498107737e-55
Adgre4	571.091004370132	-3.24161004816029	0.204643872922081	-15.8402497073272	1.6416762477549e-56	2.82457712825354e-55
Ivns1abp	6475.53885124637	1.84544558218255	0.116842407165176	15.7943132716678	3.40480879859027e-56	5.85088404425241e-55
Iscu	2559.2726246681	2.0562631454383	0.130224581276187	15.790130598134	3.63825898916706e-56	6.24286009059543e-55
Ndufa4	2731.07710727795	2.29683141663593	0.145460518042415	15.7900676248533	3.64189291718666e-56	6.24286009059543e-55
9330182L06Rik	162.36095942401	4.73453746556613	0.300010943261796	15.7812158919639	4.19037486268447e-56	7.17421075628565e-55
Snx30	762.117740684113	-2.91952324221428	0.185036584112546	-15.7780865671327	4.40335434888009e-56	7.52957345118462e-55
Il7r	693.416569031453	-2.91796568148948	0.184958025179848	-15.7763669819254	4.5249431848899e-56	7.72798036318666e-55
Ccdc109b	483.434107367965	-2.95203574212288	0.187215114256844	-15.7681486018961	5.15385195645426e-56	8.79126992621191e-55
Crtap	1387.82046195735	1.79220117362072	0.11395877199008	15.7267504933866	9.91716510223841e-56	1.68956408396224e-54
Phtf2	612.559246396775	2.22484664718402	0.141629226018239	15.7089515330509	1.31333123291081e-55	2.23475285188813e-54
Xlr4a	166.654744318699	3.71520994567599	0.236587200161622	15.7033429667285	1.43477789379428e-55	2.43842081656823e-54
Ticam2	233.744031031389	-3.79234003661762	0.241504707807948	-15.7029652591013	1.44334757745202e-55	2.44998999044419e-54
Cd59a	688.489870439387	2.61070220480436	0.166355658516312	15.6934980636584	1.67561728460163e-55	2.84078432811364e-54
Nyap2	661.8097478901	10.362110915939	0.660497079317966	15.6883523643117	1.8171107484193e-55	3.07691517960112e-54
Pogk	970.454224740111	2.72942360495167	0.173990432876415	15.6872050941466	1.85024563911328e-55	3.12921105534706e-54
Gm13340	3485.26954052814	1.95357399445968	0.12462038754939	15.6761989982211	2.20033357328985e-55	3.7167724587941e-54
Atp2c1	3241.31592408237	1.65230611743296	0.105430917333051	15.6719315285232	2.35318013463117e-55	3.97013473684981e-54
Mmp12	4070.18710210939	-2.38164058480368	0.152066963237203	-15.6617882944677	2.76025357499005e-55	4.65127820600141e-54
Pcdhgc3	275.531470940729	3.64469349688412	0.232993580191258	15.6428923659283	3.7146543132923e-55	6.25195208999873e-54
Slfn1	188.996372752763	-4.88018777859969	0.312113821128699	-15.6359233338384	4.1442390669683e-55	6.96653101680692e-54
Ndufab1	1210.05143186738	2.33995499108565	0.149700846082906	15.6308735208467	4.48610730284422e-55	7.53210914542757e-54
Pstpip1	4080.88463148528	2.00397190628432	0.12822233561756	15.6288831944336	4.62844164807285e-55	7.76171239945824e-54
Uqcrfs1	3611.88429176176	2.32768537241148	0.149124465022454	15.6090107150493	6.32095019384454e-55	1.05872107945574e-53
Cyp4v3	2874.80730399677	1.69531869996626	0.108650061285975	15.6034767021812	6.89355175310907e-55	1.15323894671146e-53
Map2k5	1015.69264133305	1.79380480563481	0.114964382536823	15.6031352150328	6.93053134861197e-55	1.15803181260101e-53
Notch1	1251.24799682589	-3.1597654800869	0.202786409936781	-15.5817417995218	9.68785439178677e-55	1.61681334639399e-53
Cd200r1	742.694918458415	-2.27497344434799	0.14601019203065	-15.5809222130906	9.81287599717249e-55	1.6357146536294e-53
H2-DMb1	1187.59390680417	-2.4404719746612	0.156659164793363	-15.5782266417687	1.02355082612727e-54	1.70412018979897e-53
Rxra	1463.42977627526	-2.46173942172196	0.15803588096152	-15.5770917765274	1.04188189426912e-54	1.73256484379538e-53
Mmp14	11871.2107354204	5.22167046153629	0.335333090316942	15.571593177998	1.13543501477654e-54	1.88588023601236e-53
Scarf1	1255.15117117355	1.96546520132639	0.126311546843568	15.5604554804522	1.35133804636612e-54	2.24180209076155e-53
Gm7694	379.719766537874	2.95136636693552	0.18976927886095	15.5523928037797	1.53270746064992e-54	2.53965424528668e-53
Prkag2	1200.9837038094	1.99396366267184	0.128215096888197	15.551707334516	1.54920194576151e-54	2.5639292202353e-53
Noa1	614.267161645239	2.00452620812723	0.128927812819193	15.5476631790718	1.6501781312326e-54	2.72779742929794e-53
Pot1b	488.193711820807	-2.64096201183552	0.169909856499667	-15.543312590819	1.76613377493047e-54	2.91600852008116e-53
Gpr160	185.428261699026	-4.50146365738741	0.289862437594251	-15.529655014109	2.18552373750408e-54	3.60416975074516e-53
Naglu	3832.54150167388	1.8619569980926	0.119905914539118	15.5284833550488	2.22581937773993e-54	3.66627262906878e-53
Wfdc17	382.499113646749	-4.07642302694709	0.262522711551473	-15.5278871030091	2.24660885913436e-54	3.69613684730011e-53
Tmem143	582.174473549857	2.19509794024941	0.1414196876905	15.5218695225338	2.4675569384773e-54	4.0548435648595e-53
Slco4a1	432.108094091681	3.36316502460987	0.216758422657209	15.5157293699656	2.71531726564762e-54	4.45671081783155e-53
Cd163	200.962273875419	-4.28832554885539	0.276516850438776	-15.5083697143617	3.04512736902735e-54	4.99214159012007e-53
Parvb	2773.03772138658	2.16418684261562	0.139555085842654	15.5077604628161	3.07415481884098e-54	5.03379273162865e-53
Tnfaip3	1355.96493770489	2.19970083106638	0.14185052902183	15.5071739685077	3.10235829006989e-54	5.07399822924137e-53
Tpm3	5204.07602137774	-1.45576983447218	0.0939606528765445	-15.4933984588732	3.84421100104054e-54	6.27993200193486e-53
Gm44250	967.92772194086	2.33838650863491	0.151043125294467	15.4815818599893	4.61972224646473e-54	7.53795524299914e-53
Ckmt1	290.115088237721	8.47166500443147	0.547503082122869	15.4732736326958	5.25645569076234e-54	8.56685193587081e-53
Taf9b	287.424848347019	3.01586701836134	0.194986372642632	15.4670656081632	5.78862146100642e-54	9.42311657504815e-53
Amica1	246.469123603038	-4.76880764899229	0.308507871386663	-15.4576530821004	6.69953273589442e-54	1.08932051572403e-52
Mpc2	1399.29279414037	2.47247682542895	0.160293083395602	15.4247255904792	1.11628615810609e-53	1.81292174883071e-52
Cdkn2b	175.327330040631	3.98512507484433	0.258595403724238	15.4106570242602	1.38793499921093e-53	2.25146701972349e-52
Il4ra	1724.00432293051	-1.94300768768905	0.126107393372021	-15.4075636307628	1.45598488227706e-53	2.35910277778737e-52
Cnih4	878.388665931496	2.08598211012221	0.135392277884291	15.4069504015948	1.4698644988771e-53	2.37881912262973e-52
Samd9l	1032.43079954872	-2.42651104081745	0.157692898070584	-15.3875733815947	1.98331828418476e-53	3.20605706822518e-52
Gm10638	203.057355497233	4.38254789461546	0.284859751941787	15.384931934895	2.06593635534766e-53	3.33573138351257e-52
Akap6	1764.99635705535	7.67668503956245	0.499247007820801	15.3765268881049	2.35231807221413e-53	3.79372689558247e-52
Lifr	361.248919896342	-3.06647541558235	0.199515825203514	-15.3695849061317	2.61841338905897e-53	4.21798180008086e-52
Plk2	760.85616946802	-2.31198859620749	0.150449661213017	-15.367190444743	2.71698301931183e-53	4.37170114982327e-52
C5ar2	216.961910312624	-3.46707529828351	0.225728940634374	-15.359462940551	3.06099816782301e-53	4.91953717099139e-52
Hmha1	5488.07520399842	-2.37039623679979	0.15435311700006	-15.3569703214925	3.18096368272594e-53	5.10643846619585e-52
Rnf130	2826.7073556946	-1.99657062427981	0.130053594406249	-15.3519065228072	3.4392830518095e-53	5.51475351629247e-52
Tmem158	238.206987220832	3.17819977166865	0.207147417380816	15.3426956119173	3.96387003948587e-53	6.34858540195076e-52
Stap1	361.299857027012	-3.27273587019641	0.213346616891637	-15.3399942210413	4.13231763418201e-53	6.61075716345205e-52
Isg15	251.722326426483	-4.31473429964564	0.281325753699325	-15.3371465033277	4.31761190743238e-53	6.8992460617385e-52
Wdfy4	1276.28805992617	-2.82103261492108	0.184023405905739	-15.3297489579455	4.83852901200932e-53	7.7227589351267e-52
Blnk	1911.89221314602	-1.78324819051694	0.11648024606308	-15.3094473165108	6.61234189659277e-53	1.05418322300955e-51
Creb3l2	1255.90720753589	2.31461796012535	0.151226365713487	15.3056508976128	7.00971954486589e-53	1.11625568284909e-51
Cox10	525.702060204077	2.15175993743605	0.140610782649234	15.3029511456728	7.30669052298537e-53	1.16221523627623e-51
Itgav	4785.73668283606	2.60261742330018	0.170086813200921	15.3017001983907	7.44850920894276e-53	1.18341914311683e-51
Igf2r	5087.70320639279	1.97875125576246	0.129359928341862	15.2964776737752	8.07079733798158e-53	1.28082448165091e-51
Hvcn1	520.695227753304	-2.65469447966239	0.173674697094693	-15.285441829301	9.56123221753532e-53	1.51562429062914e-51
Fam129a	1505.96070173546	-2.27326376427197	0.148847881682168	-15.2723958082657	1.16801684852772e-52	1.8494043540128e-51
Btg1	3171.67977613868	-1.81555983597012	0.118913173869917	-15.2679453157664	1.25051578125069e-52	1.97777820147293e-51
Ifit3b	191.438074102778	-5.5485808282348	0.363942846445615	-15.2457477387564	1.75709838248289e-52	2.77581610378149e-51
D930015E06Rik	593.180075652602	-2.74207156452631	0.179903461773797	-15.241905505821	1.86355147545826e-52	2.94064615344162e-51
Ifi213	173.927258815309	-5.12772565735	0.336446084588902	-15.2408540096862	1.89378736816492e-52	2.98496961363137e-51
Galm	819.104140547167	1.92889313091559	0.126754736679618	15.217523079954	2.70583053855777e-52	4.26007430883693e-51
Cd86	166.666113228797	-4.49735933073404	0.295642687549495	-15.2121446602027	2.93759486883052e-52	4.61973346905903e-51
Gm29340	129.921337001522	4.82434182717881	0.317230435765833	15.207689059003	3.14448762510188e-52	4.93951039143122e-51
Strip2	156.103960808581	6.71117527110636	0.441315791297668	15.2071949462141	3.16830697387273e-52	4.9713096558441e-51
Smagp	500.730560488835	-2.95030650644346	0.194029666322537	-15.2054402935433	3.25435332937397e-52	5.10056595095343e-51
Arhgef28	188.667111634011	7.35592698007148	0.483843422330065	15.2031145626559	3.37200092188289e-52	5.27900414594774e-51
Gm15440	183.284872015525	3.23341635992471	0.213391912902575	15.1524784418655	7.29623816512449e-52	1.14097078708167e-50
Ndufa9	1832.54444678578	1.92181975403831	0.127003025891838	15.1320784724848	9.95023957578291e-52	1.55424978182623e-50
Sidt2	2103.51969679087	-2.17561591927159	0.143784268352399	-15.131112354652	1.00974087833606e-51	1.57546775427923e-50
Tbc1d24	1023.65291322361	2.10229485712643	0.139033005389924	15.1208330081801	1.18039912586e-51	1.83967585736612e-50
Chpt1	921.955956748052	1.79765115408262	0.1189993263666	15.1063977332494	1.46956839456327e-51	2.28778721402223e-50
Usp18	216.492460354567	-4.66488469751136	0.30888596549547	-15.102287635596	1.5641129384037e-51	2.43224810622912e-50
Atad3a	707.979378930304	1.87570980073192	0.124228229513626	15.0989014982797	1.64653627014528e-51	2.55755834944801e-50
Lbh	527.050202333327	-2.50545444551369	0.166027664202786	-15.0905841959779	1.86781194613055e-51	2.89802697266818e-50
Rhou	265.934140462872	2.87390062116617	0.190541734725007	15.0827881635161	2.10201469589405e-51	3.25777127116154e-50
Osgin1	524.127888676568	-2.37047770616382	0.157186697231121	-15.0806508942571	2.17117924840935e-51	3.36121758478694e-50
Tbrg4	833.406973543963	1.96138184228018	0.130072523511343	15.0791403851648	2.22142321152226e-51	3.4351752487856e-50
Mpp5	915.965879092641	2.06798333590508	0.137262282070602	15.0659256476691	2.71338472912094e-51	4.19127494491548e-50
Stambpl1	891.590238880024	1.86124618837173	0.123545144037088	15.0653123834069	2.73868093530223e-51	4.22565398030762e-50
Tango2	827.381320228374	2.06502267186334	0.137078946957743	15.0644772059704	2.7735087482958e-51	4.27464729698538e-50
Cd33	387.198991306098	-3.47350361846305	0.23061517743575	-15.0619038047952	2.883619320211e-51	4.43943253483647e-50
Nsun7	145.39315596324	6.5189939314971	0.43291580677611	15.0583412050568	3.04327402895816e-51	4.68004375559473e-50
Hibadh	1197.40053554123	1.8289075704936	0.121551342473453	15.046379030269	3.64654710444706e-51	5.60157987248873e-50
Stau2	424.178630786953	2.70940365835887	0.180443719322385	15.0152283966071	5.8360504879666e-51	8.95505230504544e-50
Coq5	733.665832110491	2.06144474825434	0.137435648002877	14.9993453533336	7.41470230943858e-51	1.13648502211483e-49
Ifit1bl1	303.892083060576	-4.64183694540594	0.309549708216767	-14.9954492677325	7.86288427532284e-51	1.20385261228566e-49
2210008F06Rik	142.726815348225	6.48921090175994	0.432782573855156	14.9941594088577	8.01712555824876e-51	1.22611748636715e-49
Hook1	127.38547539612	4.74384552957286	0.316464335941179	14.9901426189604	8.51701444911195e-51	1.30113774584126e-49
Ung	166.525014848208	3.74249867302218	0.249746130667001	14.9852118350223	9.17326232819899e-51	1.39985392850299e-49
Sgsm1	155.009350653293	6.69069265357413	0.446731931786248	14.9769742825894	1.03837864297291e-50	1.58284428668963e-49
Lrrc24	439.738317887647	2.4809735112876	0.165709331086239	14.9718395157629	1.12175059662514e-50	1.70805879455451e-49
Emilin1	617.161628717685	-2.36102700911547	0.157743986539404	-14.9674612700732	1.19808113878762e-50	1.82228927696122e-49
Nus1	2670.55956630399	1.87367665811894	0.125481066107883	14.9319472350357	2.04214416542925e-50	3.1027200205243e-49
Rabep1	2479.00631607704	1.71195424366352	0.114811801934254	14.9109605007668	2.7969989141387e-50	4.24496494589041e-49
Gtf2e2	538.235994571057	2.06488027783364	0.138482541257478	14.910762462067	2.80530738671102e-50	4.25293165649472e-49
Tlr4	629.525241534184	-2.16946676058687	0.145633143067023	-14.8967928240651	3.45783462776529e-50	5.23647243956351e-49
3110043O21Rik	1262.75310294345	1.93269859187644	0.129795406475841	14.8903466182077	3.80790275722963e-50	5.76033342013126e-49
Cplx2	128.171506152138	5.17588646190839	0.347950273303231	14.8753625418127	4.76397459766147e-50	7.19877987572715e-49
Gdi1	2574.85245743506	1.69756868586115	0.114325983480572	14.8484940534067	7.11490393927269e-50	1.07395650992149e-48
Tiam2	360.924977614565	3.99669527757363	0.269241508181502	14.8442760723186	7.5768313811871e-50	1.14244153862541e-48
Cd4	264.22613975066	-3.46868948885574	0.233681700362778	-14.8436505018185	7.64783654429665e-50	1.15189841428832e-48
Pde10a	136.885070128306	5.70589845630712	0.38456682568173	14.8372092319512	8.41860550249608e-50	1.26661746423918e-48
Ybx3	2207.38149362169	2.31117107218295	0.155806227270741	14.8336245133956	8.88055874174254e-50	1.33467597435357e-48
Iqsec1	4502.02856260197	2.26381293670143	0.153278791195083	14.7692509775877	2.31268823710504e-49	3.47202935985251e-48
Dennd5a	2719.88943046036	-1.56298633073896	0.105930660366362	-14.7548058827667	2.86514579308435e-49	4.29679145797828e-48
Lyrm5	547.660222551354	2.26696113893068	0.153746616378848	14.7447871850698	3.32365847574416e-49	4.97904096226243e-48
Synpo2	153.981216195989	4.64224517638519	0.314869547886911	14.7433920096093	3.39305431498331e-49	5.07752864229257e-48
Pgap1	771.361485301127	-2.86454167903986	0.194357424244973	-14.7385246031523	3.6466464114008e-49	5.45114821626817e-48
Ramp1	228.06976126112	-3.92256348584158	0.266194707859556	-14.7356929721951	3.80276494865606e-49	5.67841442709093e-48
Pomk	432.179480645484	-2.34629371417496	0.159461489303412	-14.7138580256867	5.25254438414598e-49	7.83485751377654e-48
Pgk1	5332.18227495581	1.72499015151143	0.117247848006216	14.7123395511701	5.37176398166308e-49	8.00410105820794e-48
Acot7	1171.8207093389	1.85917716675694	0.126382805139855	14.7106812884837	5.50503755400289e-49	8.19390065050837e-48
Sp110	594.262080119218	-3.66202655828836	0.249014071817437	-14.706102878287	5.89033639903494e-49	8.75801675073622e-48
Tmem135	1358.87700396254	1.6069185703026	0.109340945792155	14.6964026939842	6.79761504620397e-49	1.00962013218299e-47
Esyt1	4083.93337389602	-1.83124549513141	0.124614031653382	-14.6953394480093	6.90515920381889e-49	1.02449864729445e-47
Cyb561	334.08138960753	9.14667094334031	0.622456168928564	14.6944819569938	6.99312428529309e-49	1.03644364407404e-47
Nfkbiz	369.480744237307	-3.24081653959144	0.220620770934618	-14.6895350145969	7.52282401153422e-49	1.11376250701117e-47
Fam210a	1044.93886747458	2.21841065385325	0.151058204258983	14.6858005146803	7.94898821074099e-49	1.17560461814597e-47
Zfp775	366.717351122144	2.54505753916789	0.173326246097191	14.6836246470184	8.20828058005565e-49	1.21266223829898e-47
Poldip2	1085.73601635001	1.71441950104592	0.116833368501855	14.6740569327906	9.4520562862094e-49	1.39493085446797e-47
Tbc1d8	639.3936324092	-2.59592844393217	0.176961550738534	-14.6694490023301	1.01163198581993e-48	1.49137941324163e-47
Clec2i	192.156740486347	-4.67458257454768	0.31881779681785	-14.6622384986194	1.12501926402909e-48	1.65678154751402e-47
Afdn	617.56128776592	2.18927150172343	0.14931650946706	14.6619520476159	1.1297761210885e-48	1.6620262048013e-47
Itgb7	1556.91276363186	3.30391652186283	0.22544198372447	14.6552849974067	1.246325869837e-48	1.83154569159344e-47
Rp2	1081.75374034906	-1.91404924721678	0.130653830087525	-14.6497752567571	1.35162039112443e-48	1.9841844432325e-47
Pxk	1572.19035176272	1.59830157798953	0.109106524094723	14.6490009763479	1.3671103371029e-48	2.00480674118192e-47
Tnfrsf9	261.545900295776	8.55649209766756	0.584640369551004	14.635479421715	1.66795806371217e-48	2.44340916772672e-47
Dennd4b	924.629452485235	-2.27247846023949	0.155315272946378	-14.6313908293105	1.77128835106212e-48	2.5920474375227e-47
Zfhx3	485.520239393864	-2.71600818469683	0.185690380716232	-14.6265421731639	1.90211496533596e-48	2.78056805973717e-47
Slc23a2	995.021707753327	-1.95631286362437	0.133776736243256	-14.6237149938167	1.98279172003671e-48	2.8954590852889e-47
Abcb8	1139.06021175187	2.10100708046107	0.143691953405715	14.6216056686825	2.04519407647251e-48	2.98345100221625e-47
Mapk6	2302.14500976527	1.79770918726526	0.123076498953468	14.6064374803587	2.55535035599362e-48	3.72374010996051e-47
Elmsan1	553.381737921557	-2.70773879616047	0.185391195681937	-14.6055414670606	2.58916980111429e-48	3.76907210210376e-47
Dek	1366.72651504177	-1.81374072162691	0.124289716858196	-14.5928461941564	3.11908486574322e-48	4.53572361961948e-47
Cd83	315.092411056092	-2.67700772355711	0.183466269822902	-14.5912800545909	3.19152607839856e-48	4.63621688003101e-47
Icosl	206.761607847923	-5.34190064262891	0.366405058779169	-14.5792218601667	3.80832755770661e-48	5.52644777737342e-47
Rcan1	744.756640535509	1.87274006171971	0.128602833450805	14.5621990703346	4.88603827635701e-48	7.08297227506936e-47
Abcc5	4371.28309186971	1.92966408729997	0.132520693842316	14.5612283738572	4.9559201772667e-48	7.17679190670434e-47
Hn1	1257.26641190607	-2.34658947820248	0.161214982573582	-14.555653827841	5.37693728683842e-48	7.77837483471673e-47
Zmynd15	190.283597734315	-3.53673175772184	0.243042759541584	-14.5518910515691	5.68105912836073e-48	8.20978004183689e-47
Igtp	290.527520156189	-3.06378658121705	0.210748612959304	-14.5376358031294	6.99676527418012e-48	1.01006262556233e-46
Mknk1	1656.34604675363	-1.85372612627651	0.127594192358298	-14.5282954656043	8.01911042507229e-48	1.15644889138335e-46
Arhgap22	326.588162689921	-3.04782127327507	0.209804283685079	-14.5269735190437	8.17534081121699e-48	1.17775738816102e-46
Ap2a2	3900.86176241364	-1.88033613943978	0.129471005913196	-14.523221830071	8.63541656434124e-48	1.24274907947693e-46
Gm11613	170.713262265071	3.36831384780881	0.232153684203504	14.5089829582725	1.06284745531595e-47	1.52799434579135e-46
Tmem51	631.885436654972	-2.62218921427619	0.180736381041345	-14.5083640558031	1.07247954610663e-47	1.54024903408826e-46
Traf3ip3	195.795791539453	-3.93628793646814	0.271602480403527	-14.4928276450932	1.34490313083508e-47	1.92949879513615e-46
Nfatc2ip	337.412681947806	2.39603926799012	0.165376248934989	14.4884122322306	1.4341981768685e-47	2.05548691286864e-46
Mmp27	220.650428161262	-4.68379891956382	0.323389395164716	-14.4834647938228	1.54127897271098e-47	2.20667974033244e-46
Atp1b1	140.562770197614	3.95849362549546	0.273318315625896	14.4830894937668	1.54971930271254e-47	2.21648124962035e-46
Plin2	4408.66209524971	-1.56307413460615	0.107971781097766	-14.4766912124088	1.70090079094703e-47	2.43020789267683e-46
Nlrp10	232.88967895828	3.18354257502181	0.219999666731457	14.4706699892769	1.85654898500648e-47	2.64987104615607e-46
BC026585	566.645240233909	2.16730521613645	0.149866004444402	14.4616200596746	2.11754357739744e-47	3.01929136543376e-46
B2m	16931.7238125226	-1.84687834128393	0.127851276310558	-14.4455213477709	2.67525312883467e-47	3.8105910857643e-46
Map7	114.833272338819	4.66443045064485	0.323176556005636	14.4330718425117	3.20483375786023e-47	4.56024553754072e-46
Rasgrp3	153.168587627314	-5.08681511651174	0.352463096719247	-14.4321920900662	3.24598142537849e-47	4.61407298319139e-46
Etfa	1601.00174006797	1.80053130213461	0.124762224093402	14.4317025062544	3.26910746103003e-47	4.64219937928902e-46
Abca3	1169.96338306203	-2.42900908151528	0.168437045721271	-14.4208720303418	3.82479264540342e-47	5.42574156697943e-46
Acad10	378.497294284186	2.34171733293385	0.162386233792595	14.4206641058304	3.83633302740898e-47	5.43656490795512e-46
Stk11ip	2109.58452593413	1.81454549310663	0.125855772067966	14.4176581120707	4.00709841152008e-47	5.67277821964889e-46
Ndst1	4760.58572770333	2.18744614750351	0.151729037798097	14.4167931151999	4.05762440267455e-47	5.73846332105611e-46
Ublcp1	343.344167548163	2.57825558173336	0.178967837715745	14.4062509478848	4.72681202926648e-47	6.67806309256734e-46
Eci1	580.138767143095	2.34606727289044	0.162859204750012	14.4054938527524	4.77889649701e-47	6.74479381740436e-46
Evi2a	2021.72647115314	-1.81539576760653	0.126069692101037	-14.3999381401805	5.17898514920664e-47	7.30205390915524e-46
Ptpro	1416.43961111048	-1.83599029042425	0.127531491838563	-14.3963680182488	5.45350162581588e-47	7.68131505593641e-46
Gprin3	216.349282465921	4.92751564559614	0.342281706697494	14.3960823765292	5.47608111125283e-47	7.70531170127904e-46
Sclt1	346.758124455294	2.64985276483293	0.184090312048068	14.3943086159853	5.61839146440395e-47	7.89756098464547e-46
Dennd2a	556.278177835055	2.14693858229479	0.149258894513868	14.3839909124834	6.52224518508423e-47	9.15881339020616e-46
Cxcr4	1443.15864462894	-1.80320303298709	0.125370212426367	-14.3830260640752	6.61383073506556e-47	9.27804993732406e-46
Ak5	170.869223236299	4.31251896796932	0.299940472131851	14.3779161822269	7.12063928910075e-47	9.97894429406034e-46
Micall1	1210.04300936595	2.0082620485267	0.139738112948305	14.3716127701656	7.79936198298478e-47	1.09191067761787e-45
Whsc1	1312.53745472833	1.8251896836616	0.127112915895701	14.3588058758656	9.38299242539422e-47	1.31229739132626e-45
Cdk18	3154.33543865057	1.49675587608079	0.104280190254989	14.353213898257	1.01712290177937e-46	1.42110980708913e-45
Strbp	259.685097610594	2.69978099672946	0.188139336677245	14.3499017505359	1.06688270316205e-46	1.48913688146172e-45
Acadvl	1341.74007667566	1.81957696653425	0.12690245008288	14.3383911448982	1.25941293886026e-46	1.75610418014397e-45
Adap1	867.576144252442	-2.39922555845194	0.167416039885751	-14.3309181132777	1.40254071663346e-46	1.95371954335054e-45
Dtx3	239.581289844395	-3.10973320913436	0.217256831233193	-14.3136268327348	1.79882131754379e-46	2.50322462026964e-45
Cd40	208.204675617191	-4.18416468728035	0.292669532949113	-14.2965502596673	2.29927962220251e-46	3.19645853078594e-45
Inpp5a	918.644526839804	1.70402333423002	0.119227105697143	14.2922477591508	2.44585716635194e-46	3.3968337988636e-45
Egfr	318.215233759209	3.13215858648608	0.219156339143463	14.2918913444513	2.45840863427064e-46	3.41085796742819e-45
Ggh	600.919641802686	-2.26506089350252	0.158773032267419	-14.2660303274143	3.56290590020127e-46	4.93833677214338e-45
Fcer1g	5539.02977583994	-1.83612975946681	0.128728123256264	-14.2636256399975	3.6878583085524e-46	5.1057798315158e-45
Mtfr1	602.032308657668	2.07221885263608	0.145280568578243	14.2635651341085	3.69105792740137e-46	5.1057798315158e-45
Gyg	1376.15271901655	-1.79117358923946	0.125592577566013	-14.2617790314719	3.78676367061369e-46	5.23296108835701e-45
Hadhb	2029.96433338311	1.76556507536538	0.123807003582743	14.2606235856877	3.84998799021151e-46	5.31504796821454e-45
Slc26a11	788.6268043965	-2.05651390073763	0.144267793850967	-14.2548371042679	4.18277152534649e-46	5.76873906204037e-45
Slc12a7	3159.80889046338	1.91626065580267	0.134555242189625	14.2414418391975	5.06707017436155e-46	6.98140828186068e-45
Retsat	681.583635339171	1.99781434320819	0.14028945393688	14.2406594875411	5.12411943534306e-46	7.05302063268705e-45
Fam46a	1543.66014996716	-1.72440405162527	0.121205170895411	-14.22714921225	6.21647281398773e-46	8.5481112819048e-45
Dtnbp1	831.214983954199	-2.09372034615405	0.1471816619697	-14.2254158441633	6.37244180894641e-46	8.7539215442661e-45
Mettl7a1	291.707292413695	-2.72249853423507	0.191383800205784	-14.2253342827748	6.37987589630429e-46	8.75548220241088e-45
Tmem63a	403.427831499505	-2.55774591852508	0.17981854232313	-14.2240387753165	6.49912159486697e-46	8.91033416290341e-45
Syngr1	643.611919953824	-2.27387120637881	0.160070119397283	-14.2054695463506	8.47328071173491e-46	1.16054727541417e-44
Ppfibp2	593.463592300488	-2.13072757974836	0.150089956176183	-14.196336877114	9.65278812222098e-46	1.32079783932201e-44
Ypel3	1971.65735139789	-2.2199079764806	0.156407455513945	-14.1931084371018	1.01077134948803e-45	1.38168567360695e-44
Dot1l	1854.03525685836	2.06333719712172	0.145459259530903	14.1849835051812	1.13492418600025e-45	1.54987387365181e-44
Tgfbr1	3913.63510236281	1.86318298492997	0.131371863417646	14.1825116616235	1.17562325798477e-45	1.60387777551563e-44
Phf11d	202.262250095751	-4.05872672630584	0.286472150849611	-14.1679626248785	1.44636119958765e-45	1.9713052349674e-44
Svil	809.579497328794	-2.61868133054288	0.184843382448	-14.1670277608102	1.46574099293953e-45	1.99576212378505e-44
Cd81	489.509579995253	-2.68474582849694	0.189579415761629	-14.1615893144889	1.58371438119003e-45	2.15428545276946e-44
Mpzl3	191.785528262934	2.8808790782439	0.203460386865573	14.1594102057189	1.6335942031721e-45	2.219963500733e-44
Fastkd1	309.872679378518	2.40001176986892	0.169522077847243	14.1575174180651	1.67818687524211e-45	2.2783353456656e-44
Dok2	342.48374125078	-2.56111315597262	0.181027904672712	-14.1476153115894	1.93198319835358e-45	2.62033467546454e-44
Scamp2	2238.87880018608	-1.60885912841306	0.113818848504149	-14.1352609831965	2.30278695682965e-45	3.12020899355223e-44
Lgals3	25191.0463641536	-1.91280945692531	0.135545155772852	-14.1119721027199	3.20488473821127e-45	4.33829675078998e-44
mt-Nd1	39519.4622512568	1.97584096381108	0.140036514828589	14.1094697067375	3.32065595360767e-45	4.4906380415422e-44
Shtn1	3530.54796697376	1.62767282075237	0.115418994785418	14.1022959329915	3.67612177064959e-45	4.96651553504088e-44
Rftn1	1414.84515742126	-1.74866873319658	0.124043479350343	-14.0972241536189	3.95003870577356e-45	5.33140175608388e-44
Pptc7	1019.00925858733	2.10180097358518	0.149127948474689	14.0939441270589	4.13790524987688e-45	5.57954983353913e-44
Taf4b	140.178654052473	3.47701961480313	0.246896726065933	14.0828907300885	4.83891930546047e-45	6.51847443648367e-44
Suclg1	1341.46488619954	1.94170516564992	0.137918400049126	14.0786520504754	5.13804858069792e-45	6.91472907733422e-44
Ccdc50	1863.79247011276	-1.65934021252691	0.117865270319447	-14.0782794459271	5.16520741677019e-45	6.94455643210244e-44
Lipa	12568.9440307195	-1.48899743416389	0.105886241410578	-14.062237117193	6.48047551550648e-45	8.7044995764803e-44
Nat6	799.762629327293	2.05253157321712	0.145963054578313	14.0619938322535	6.50279523506995e-45	8.7260482005736e-44
Mex3b	198.566172598563	-3.2956732358689	0.234442067913166	-14.0575164909805	6.92749135771306e-45	9.28698021744715e-44
Arhgap25	1306.32537070712	-1.95897085568623	0.139420221784084	-14.0508373220065	7.6128569530936e-45	1.01959477227271e-43
Samhd1	6041.48665669004	-1.74090861944825	0.124009452864645	-14.0385154456607	9.05904715765069e-45	1.21211620390433e-43
Iars2	1377.93280694453	1.53741109316182	0.109655985605077	14.020311656299	1.17099290223827e-44	1.56530224297274e-43
Akt3	325.818057729025	-2.69381507581121	0.192152637871971	-14.0191417908406	1.19045529326299e-44	1.58978957607512e-43
Pkp2	322.929446445697	3.87766367501223	0.276816577215938	14.0080616342112	1.39151287159113e-44	1.85650786380613e-43
Dstn	4314.60707499672	1.79663155892728	0.128301036821716	14.0032505070386	1.48901472286366e-44	1.98468673799144e-43
Fam105a	2554.75658109167	-1.65149979136102	0.118054408730222	-13.989310599446	1.81159478336718e-44	2.41233627187458e-43
A230046K03Rik	1291.46664388521	-1.68136263406954	0.120214736496083	-13.9863271598513	1.88919446215666e-44	2.51326137922506e-43
Eno1	9056.55388123547	1.43715075153737	0.102790381756604	13.9813738112227	2.02540179877237e-44	2.69188678838753e-43
Ppm1h	2966.86235171595	1.85696673181392	0.132858346408599	13.9770423312579	2.15249044514266e-44	2.85806324435275e-43
Susd1	143.459505875574	-4.54963621021406	0.325991559893072	-13.9563006223425	2.87999451247934e-44	3.82038966722212e-43
Cracr2b	316.990266000719	-2.87367784077038	0.206175356791763	-13.9380277327362	3.7208063087893e-44	4.93104378501323e-43
Mapk3	3144.97109198911	-1.77234485190785	0.127201232491043	-13.9333937038122	3.97032545736161e-44	5.25671090554677e-43
Esyt3	131.421909605091	6.70613646263454	0.481338987741781	13.9322528060663	4.03426875622349e-44	5.33628965261836e-43
Camk2a	147.64980346825	3.76778987122135	0.270497218919057	13.9291260970369	4.21480979382362e-44	5.56979902602053e-43
Kif23	398.713195261119	-3.15542302651336	0.226578892042327	-13.9263768044373	4.38018666248457e-44	5.78284472762208e-43
Ptch1	342.25130977048	2.72901648905777	0.196015142280178	13.9224779132471	4.62584175200984e-44	6.10137116095264e-43
Tmem132a	280.793544215638	-2.53967209183571	0.182522671263892	-13.91428294496	5.18775946182356e-44	6.83604095149489e-43
Aatk	232.410499750178	-3.55670389382333	0.255810844453042	-13.9036478356812	6.01936747179114e-44	7.92436047280686e-43
Tacc2	558.024144032501	2.51286375198338	0.180968510947273	13.8856408710547	7.74049335236687e-44	1.01805429124507e-42
Map4k1	233.066037841271	-2.99511215387798	0.216261161422753	-13.8495147911606	1.28074279765e-43	1.68288150972876e-42
Ttyh2	3377.5558564945	1.6100961558824	0.11631996551202	13.8419586766127	1.42276246320106e-43	1.86772840070077e-42
Pparg	299.912326225493	-2.54786129700627	0.184085951188579	-13.8406069586278	1.44977236416764e-43	1.90139013270364e-42
Fam219a	576.312887219961	-2.54556667140169	0.183991848758799	-13.8352143781041	1.56269880504648e-43	2.04756256246524e-42
Hspa4l	875.268138296204	1.73308381751031	0.12532291181456	13.8289462989397	1.70499715445123e-43	2.23190870444266e-42
9030617O03Rik	1500.81960526408	1.5561481140731	0.112547314351703	13.8266125943284	1.76120889057041e-43	2.30332323581466e-42
Anxa3	1234.88859932272	-2.17648666048483	0.157570508256607	-13.8127793364757	2.13435101024497e-43	2.7886980962806e-42
A530064D06Rik	177.890724444473	-4.2719046067156	0.309377333599456	-13.8080723529874	2.27847284778735e-43	2.97420934553425e-42
Hmox1	2420.72590951642	-1.79847708070145	0.130393759464307	-13.7926622262452	2.82152082798186e-43	3.67962312857446e-42
Ahrr	799.56708051574	-2.24267995608628	0.162674984412495	-13.7862620007974	3.08327112589913e-43	4.01721042101685e-42
Soat1	3091.03213597842	-1.48072571860487	0.107527096395954	-13.7707216900222	3.82374159909564e-43	4.97730858713741e-42
Gna15	147.841337046109	-4.31770221844655	0.313566020706581	-13.7696750710334	3.87954079693052e-43	5.04521760139646e-42
Socs6	628.61229625199	-1.87346065593196	0.136122749146393	-13.7630239447864	4.25356178226356e-43	5.52645008383439e-42
Fmnl3	1551.81682980845	1.84745169871675	0.134346732619241	13.7513705223685	4.99737854292599e-43	6.48679332434707e-42
Kmo	175.786760057843	-5.04789318615055	0.367108043341424	-13.7504292747294	5.06282298506744e-43	6.56561241962756e-42
Ntn1	114.242841936858	4.47781553007264	0.325673197812281	13.7494137072148	5.13439132581301e-43	6.65221884542893e-42
Pim3	635.27030634477	1.74590019262676	0.127012055768773	13.7459407460123	5.38682667268712e-43	6.97278067073523e-42
Nectin4	219.870112541986	-3.14302732722153	0.228722618445079	-13.7416550605651	5.71541363723407e-43	7.39122608230959e-42
Trmt2b	681.585105109781	1.82312375027619	0.132761489469065	13.7323237150108	6.50143900138206e-43	8.39990752762206e-42
Utp11l	990.224490357446	1.75390513079605	0.127755873195542	13.7285675165128	6.84739683159457e-43	8.83867323610285e-42
Fam26f	196.920867808363	-3.80020032771623	0.276897477287251	-13.7242143371856	7.27130554832658e-43	9.37715118115363e-42
mt-Nd4	20822.8008870089	1.93465117757931	0.14103032456706	13.7179800409477	7.92424379776878e-43	1.02097161516758e-41
Rgs18	168.757860058956	-3.50014847232303	0.255214867607142	-13.7145163412301	8.31187961011997e-43	1.06992361425822e-41
Dnm1	133.889514155684	6.45653190791765	0.47116437621316	13.7033532963804	9.69417384066471e-43	1.24670124637299e-41
Zfp263	1994.33216649348	1.71599737463491	0.12528252171276	13.697021349628	1.05775233143942e-42	1.35904555560728e-41
Atp8a1	919.246859836646	-2.24735272127658	0.164153565341551	-13.6905507754313	1.15629448450561e-42	1.48428494216039e-41
M6pr	7452.45020212326	1.40532570484352	0.102649967341548	13.6904642177583	1.15767277024121e-42	1.48468328892004e-41
RP24-167A12.4	255.831171254472	2.66944426108195	0.195002742194526	13.6892652433525	1.17693338024268e-42	1.50799335042708e-41
Rac2	9645.06834657212	1.80558310360262	0.131914531231797	13.6875224188144	1.20550032859797e-42	1.54317362506159e-41
Kmt5a	1267.06438369076	1.71961819907957	0.125704124323126	13.6798868640081	1.33900870049555e-42	1.71250220370645e-41
Cox7b	1324.69029684751	1.9871752327313	0.145381330538813	13.6687099049543	1.56138850058819e-42	1.99507563742435e-41
Alcam	1458.27090050778	-1.6817436759173	0.123099564186022	-13.6616541824302	1.72030940895075e-42	2.19611950442914e-41
Tnip3	248.767111424455	-2.77044573302651	0.202854906103842	-13.6572774414848	1.82687193469851e-42	2.33001592992465e-41
Lst1	416.445021709612	-3.41246594548937	0.249933402545047	-13.6535009356115	1.92408110294486e-42	2.45174844116768e-41
Pcp4l1	297.374505981139	-2.75810358933376	0.202073238985795	-13.6490294468317	2.04585155363773e-42	2.60452640097727e-41
Ncoa7	427.550550071167	-2.2445931486486	0.164490679500751	-13.6457163132964	2.14099335691726e-42	2.72315550300674e-41
Itpripl2	6843.12969372681	2.06443916610922	0.151325114554755	13.642409405626	2.24034393404006e-42	2.84691603025822e-41
Ms4a4c	182.132851321373	-4.79205746190747	0.351303304008915	-13.6407981570986	2.2903995683167e-42	2.90786619166565e-41
Gm12250	181.82914830438	-4.6656421390958	0.342221581582791	-13.6333954086618	2.53505525936582e-42	3.21554180800216e-41
Atp6v0e	4237.49268941542	2.06228129392719	0.151327192626591	13.6279624179377	2.73099276551065e-42	3.46091717649308e-41
Lag3	116.787607117121	4.84213865280474	0.355578959728017	13.6176185916864	3.14661824671294e-42	3.9839969823136e-41
Akna	815.792571252328	-2.84256989511422	0.20880954865894	-13.6132179460679	3.34198435338978e-42	4.22750377441535e-41
Tmem140	269.212750344697	-3.16732452546929	0.232860014675026	-13.6018394136474	3.90487530743684e-42	4.93505241127154e-41
Map4k4	5093.34463699855	1.7218935638081	0.126685663170825	13.5918581527751	4.47571402436562e-42	5.65135116864041e-41
Trerf1	353.582371783244	-3.00613996148543	0.221177201570655	-13.591545331697	4.49488660736903e-42	5.67040958399676e-41
Mthfr	1118.86257762745	-2.01429968350323	0.148257571674603	-13.5864877641746	4.81644480962031e-42	6.07055446449152e-41
Pgbd5	136.249282497463	7.03026448561783	0.517499202446912	13.5850730829658	4.91041590262959e-42	6.18338785130041e-41
Nlrc4	212.463804701906	-3.23528918907815	0.238178486240674	-13.5834652413105	5.01943364906641e-42	6.31494720265351e-41
Usp6nl	644.778329734047	2.2851786956576	0.168348875600615	13.5740656865383	5.70667401660983e-42	7.17307252973869e-41
Zfp36l1	1432.75886590179	-2.0114627884031	0.148339901967342	-13.5598228239758	6.93032842775453e-42	8.7032904970771e-41
Epha4	155.537710932519	4.11832773832079	0.303857735016717	13.5534734308943	7.55679447216933e-42	9.48145819062256e-41
Pros1	635.045337838834	-2.13292290235769	0.157395588132594	-13.551351265074	7.77849196018938e-42	9.75082012899484e-41
Plekhm3	695.592292572291	-2.12476990191578	0.157055609704897	-13.5287743360976	1.05772474206403e-41	1.32472877154722e-40
Mtmr1	769.629177519101	1.83294461247329	0.135501286822675	13.5271380475669	1.08152863144346e-41	1.35332232532196e-40
Mfsd6	432.338174452969	-2.78821361999181	0.206257856659638	-13.5180965474341	1.22299367619732e-41	1.52896205813806e-40
Map4k3	1044.89062783495	1.76699807640652	0.130763511411125	13.5129292364368	1.31195552720552e-41	1.63870671511331e-40
Rapgef6	1953.03511954724	1.3983634766969	0.103494512324312	13.511474621137	1.33813968211482e-41	1.66991183669302e-40
Arrdc3	647.160947045237	-2.29221580374728	0.169716005206453	-13.5061852354991	1.43781001855991e-41	1.7926847424233e-40
Ssc5d	104.500614039454	5.70075914599998	0.422249054901914	13.5009399780048	1.5439361320219e-41	1.9232795795133e-40
Mrps9	836.970155286217	1.78514706492456	0.132293910651532	13.493796170458	1.70111054975762e-41	2.11717447293916e-40
Cytip	494.834148733527	-2.06433550949447	0.153046395836262	-13.4882987489821	1.83281017470879e-41	2.27904535320229e-40
Ephx1	411.872655242642	-3.07711022938234	0.228482448739017	-13.4676000120129	2.42624845861941e-41	3.0142722137379e-40
4930556M19Rik	114.874219957735	4.68381498015685	0.34804034054514	13.4576784197502	2.77498708416352e-41	3.44445271821797e-40
Evpl	222.828194259594	8.55863201939833	0.636387217709665	13.4487805242232	3.12991486144518e-41	3.88154116001881e-40
1810011H11Rik	179.148903663927	-3.17502178187896	0.236170698926726	-13.4437582490453	3.34981846043705e-41	4.15055046675543e-40
Anxa4	5993.77751395083	1.3319640821548	0.0991181065794004	13.4381509909877	3.61353217598269e-41	4.47331472043734e-40
Mfng	181.380028956982	-3.69776799319068	0.275212167694777	-13.4360628898199	3.71692791343925e-41	4.5972181363552e-40
Hccs	609.92137495537	1.93937530592338	0.144380550497514	13.4323861437055	3.90618995578676e-41	4.82700913469756e-40
Cbx7	746.017446446739	1.9022579545918	0.141669452171705	13.4274391933573	4.17604218200157e-41	5.15589151102893e-40
Mgl2	151.728680937138	-4.55421419099349	0.339214908446861	-13.4257489207817	4.27243142591994e-41	5.27021665333976e-40
Sel1l3	330.728846883562	-2.68797933540197	0.200425728790796	-13.4113486907046	5.18865666570491e-41	6.39474334810547e-40
Mapkapk3	874.728190552495	-2.07127430043072	0.1544575622897	-13.4099895772396	5.28462521611969e-41	6.50725064255942e-40
Lasp1	11977.137226954	1.58531696032325	0.118343905919027	13.3958478724536	6.39416279185568e-41	7.86651779932546e-40
Cd5	123.248850667865	6.92034639404471	0.516627564579421	13.3952325979324	6.44737375469112e-41	7.92496816425429e-40
Abl2	2586.68165225419	2.17479664789877	0.162392321777277	13.3922381557025	6.71269687814137e-41	8.24380848055842e-40
P2ry12	138.536082239156	-4.85493332932554	0.362540798661241	-13.3914123520812	6.78775872750586e-41	8.32863387729801e-40
Pgam5	389.576887510874	2.08887776732122	0.155991426696492	13.3909780271802	6.82757127607111e-41	8.37009663844273e-40
Trim21	352.067201598722	-2.28051373368352	0.170626065952027	-13.3655647568216	9.61028210411817e-41	1.17711138159869e-39
Ighm	1753.96113849857	-5.94160450965539	0.444859026401633	-13.3561514030989	1.09058672795436e-40	1.33462470880471e-39
Irak3	392.288857569935	-3.08113215240752	0.230697631731863	-13.3557164383408	1.09697611315554e-40	1.34126314204822e-39
Itpripl1	433.999079276519	-2.17508931901392	0.163071069389446	-13.3382906432003	1.38601245818937e-40	1.6931762033171e-39
Cnpy3	1577.54900406806	-1.91345148640139	0.143469544784637	-13.3369872280119	1.4104545467736e-40	1.72152230985484e-39
Trmt10c	424.818809706142	2.24376266895265	0.168257771726975	13.3352691285696	1.44332898589551e-40	1.76010171595784e-39
Mesdc1	2124.00740666992	1.79584077319719	0.134691666580038	13.3329761134854	1.48839397480086e-40	1.81346652389847e-39
Slfn9	297.935302184445	-2.71719264971468	0.203818103046441	-13.3314588306985	1.51897987284836e-40	1.8491119257739e-39
Phc2	1283.81978729991	-1.59135935845531	0.119390584784242	-13.3290188780895	1.56948126262299e-40	1.90891763018239e-39
Sla	501.373462727441	-2.19221988818869	0.164481325584592	-13.3280777036371	1.58940461141149e-40	1.93146004439183e-39
Ccdc88c	231.177187179476	3.43902644969217	0.258230009905425	13.3176870145793	1.82679813022736e-40	2.218004157766e-39
Dennd1c	446.379773797664	-2.20400474805593	0.165543369820369	-13.3137603182023	1.92541829098783e-40	2.33570375927686e-39
Cnr2	284.943012253983	-2.88420970664949	0.216701281948033	-13.309610726443	2.03539438522291e-40	2.46696187823617e-39
Cox6c	2107.72586759316	1.88159318632712	0.141404611075278	13.3064485805588	2.12337442619113e-40	2.57135464049731e-39
Peak1	840.789176681878	-2.33679887211646	0.175712285972263	-13.2990067210515	2.34563660076143e-40	2.8380365555949e-39
Sema4d	10365.9124992095	1.78071174678511	0.133979453506396	13.2909315583983	2.61304595600642e-40	3.15883172873054e-39
Ffar4	168.660305696204	7.92933171157104	0.59660554145755	13.2907443202742	2.61959325094343e-40	3.16399525409344e-39
Parp9	748.409027431733	-1.88281522896192	0.141758947023764	-13.2818087922612	2.95176731271738e-40	3.56210669977405e-39
Ptprc	5915.61646614394	-1.32176445688595	0.0995923377859705	-13.271748472523	3.3761030245385e-40	4.0706491107662e-39
Syt11	214.539579680358	-3.00621765315512	0.226584124554678	-13.2675564056549	3.57034341842077e-40	4.30111908170586e-39
Calr	14025.9634839769	1.5074492283328	0.113668121407666	13.2618469423489	3.85288331328405e-40	4.63747046071644e-39
Def6	316.990264271339	-2.69529748819983	0.203488014766205	-13.2454852011631	4.79174990798124e-40	5.76253522670893e-39
Tmem70	805.876222907612	1.68741652645402	0.127406802457502	13.2443205064885	4.86666500205154e-40	5.84756930497153e-39
Stat6	2354.65733009216	-1.51998836572562	0.114880275952506	-13.2310647160529	5.80590340640821e-40	6.9700923277968e-39
Ccdc88a	1256.70953870508	1.68991504065275	0.128036441498495	13.1987035946529	8.92579379387208e-40	1.07063317793278e-38
Herc6	333.63662384357	-2.35559959302597	0.178541811484435	-13.1935459455743	9.5581359665003e-40	1.14549315695075e-38
Ncoa4	4944.29475921318	1.42455766201308	0.107976929303952	13.1931670144368	9.60631312470571e-40	1.15027532351127e-38
Esrra	1836.79381902471	1.82742804327969	0.138527236118803	13.1918321225471	9.7779623642744e-40	1.16982128044873e-38
Idh2	1794.17044395942	1.51381688639085	0.11475884709983	13.1912869869977	9.84893340843451e-40	1.17729898748114e-38
Gga2	1836.2634078402	1.60610371901729	0.121772345770637	13.1893962365023	1.00990822368929e-39	1.20616358468458e-38
Gpr183	979.50942120572	1.7725469464627	0.134475462064612	13.1811924588222	1.12596890500068e-39	1.34362401007035e-38
Oas1g	198.822661847541	-3.67781156616076	0.279072602882175	-13.1786908789235	1.16393006765508e-39	1.38773205836543e-38
Usp35	276.146432017936	-2.65790805430993	0.201686844658721	-13.1783907810519	1.16856866534912e-39	1.39206868771924e-38
Man2b1	12911.9740557917	-1.66666286196736	0.126500725012823	-13.1751249789155	1.22025199488141e-39	1.45239240007203e-38
Sco1	374.383755583052	2.33471575870312	0.177219470560596	13.1741492699292	1.23612963015594e-39	1.47003200328724e-38
Adam17	2434.29418755736	-1.46711035504053	0.111466744544426	-13.1618659990182	1.45448776566105e-39	1.72822982207008e-38
Sipa1l1	356.257322446213	-2.53953610883651	0.193001095073179	-13.1581435217951	1.52794132835917e-39	1.81395733107167e-38
Rtn4ip1	286.870193042719	2.43373985568015	0.184963917697346	13.1579168844296	1.53253070488633e-39	1.8178534009667e-38
Emp1	1879.32747273318	-2.19757720551643	0.167132668970923	-13.1486992881012	1.73126994929433e-39	2.0518426969386e-38
Slc22a4	259.677631784297	2.61530596519434	0.198957365760899	13.145057259842	1.81667957525324e-39	2.15123334371129e-38
Aifm2	568.833490438878	1.87894357499398	0.142991962793781	13.1402040945738	1.93703585790234e-39	2.29180191460071e-38
Grsf1	1909.3414287872	1.39860771800095	0.106465974645665	13.1366638276288	2.02980328285094e-39	2.39951745222736e-38
Phb2	3085.3937311148	1.44635835671631	0.110117752299785	13.1346520112284	2.08447462766765e-39	2.46205320933183e-38
Erlin2	1653.28088329782	1.6163104067983	0.123077852045473	13.1324229334221	2.14676129961885e-39	2.53346991403236e-38
Pon3	842.661069772922	2.00714558145124	0.152845004899936	13.1319017115756	2.16159061608706e-39	2.54880684858714e-38
Fryl	2487.07904250668	2.14325528871119	0.16322441533509	13.130727313749	2.19537782305308e-39	2.58645275390542e-38
Stmn1	675.678254428606	-2.56496339459733	0.195374543865724	-13.1284421391159	2.26263404055304e-39	2.66343255137751e-38
Coq10a	615.451919002237	1.81188086065876	0.138034173523346	13.1263209277107	2.32689638107867e-39	2.73676087053771e-38
Slc2a9	219.407101112568	-3.1441458420135	0.239534677707538	-13.1260570373546	2.33501684746131e-39	2.74399021246046e-38
Psd	583.849848512582	2.17280332889412	0.165547035320959	13.1249908805768	2.36811264042724e-39	2.78053225736651e-38
Nudcd1	322.005070955642	2.42494524219482	0.184957260767904	13.1108410241747	2.85415660554939e-39	3.34839536964959e-38
Arid5a	288.984116545567	-2.97615417535389	0.227202750243868	-13.0991115739551	3.3313427895907e-39	3.9049179983887e-38
Tbc1d9	707.664804284463	-1.7268507636682	0.131848607039374	-13.0972241758497	3.41521136267304e-39	3.9998541165864e-38
Enpp1	325.144447705156	-2.65208660922926	0.20252253005261	-13.0952670230829	3.50439707350437e-39	4.10085253500486e-38
Tmppe	518.147190858817	2.70225958022043	0.206364433263908	13.0945993816903	3.53534755529809e-39	4.13359139728797e-38
Tomm70a	1764.0116046448	1.39348846225726	0.106446136419881	13.0910196379565	3.70599147632264e-39	4.32947004233927e-38
Naip5	434.634052849459	-2.34913183808072	0.179787879849754	-13.0661301531775	5.14153289901855e-39	6.00147694056724e-38
Rhoq	526.55079594802	-2.09951846251046	0.160747539570306	-13.0609679508792	5.50236834179983e-39	6.41727556104876e-38
Klhdc2	903.654689461631	1.6414868854107	0.125800278048286	13.0483565766098	6.49329992614745e-39	7.56662661972354e-38
Nuak1	491.193019473215	-2.0313564284282	0.155820450759643	-13.0365200365235	7.58403499594593e-39	8.83025582191292e-38
Iars	1819.47041038859	1.67428731865966	0.128465238068949	13.0329989951137	7.9423431950671e-39	9.23970335546634e-38
Slc36a1	985.888894135275	-2.00219842186724	0.153627197261287	-13.0328383096251	7.95909049160673e-39	9.2514444828024e-38
Necap2	2099.54085519193	-1.65133319280662	0.1267420580772	-13.0290861444019	8.36029491498483e-39	9.70967584863151e-38
Cyfip2	1753.79279863338	2.32428784784868	0.178401709567765	13.0283944782816	8.43641724582986e-39	9.78990588910908e-38
Fam195a	338.128624751524	2.65162548713248	0.203597538778484	13.0238582599836	8.95302376107227e-39	1.03807286343976e-37
2410131K14Rik	789.107974175373	2.42068127915685	0.185925170339958	13.0196534161067	9.45993000583534e-39	1.09593289117602e-37
Samm50	2437.46734019484	1.55746255276846	0.119627153291056	13.0193063190188	9.50302683232794e-39	1.10000898437155e-37
Maml2	254.929613008289	-2.48213308194395	0.19081944551092	-13.0077575443007	1.105384100802e-38	1.27845671957982e-37
Ap1s2	906.526367894353	-1.77590057647494	0.13665622180535	-12.9953876450974	1.29947650874508e-38	1.50168931210093e-37
Clic5	113.329275250501	6.61038078047242	0.508766156579925	12.9929648326244	1.34128519883934e-38	1.54871651447379e-37
Gm28437	449.941922679549	1.93193082955878	0.148821964206258	12.9814899290084	1.55819611282482e-38	1.79767986394113e-37
Gm29216	622.081465249157	1.78308460259475	0.137367770725116	12.9803708190246	1.58113211782608e-38	1.82262841641942e-37
Dtx3l	1171.85374351212	-1.76255480814876	0.135787602323307	-12.9802336737057	1.58396587913891e-38	1.82438224124184e-37
Calhm2	348.823400855196	-2.52759284840422	0.194822641266695	-12.9738147063932	1.7224019167702e-38	1.98218803368703e-37
Tspan5	572.198628584691	1.86086967441724	0.143484797520084	12.9691068780773	1.83151947503789e-38	2.10602016062669e-37
Pip5k1c	6462.73055918905	1.68469229023885	0.130033666790638	12.9558162268184	2.178069545203e-38	2.50243990226547e-37
Tspan10	117.859504941754	7.05129712393569	0.544270722477526	12.9554959190862	2.18718031922772e-38	2.51083243583021e-37
Myo7a	519.290823601083	-2.22719173341506	0.172179131319321	-12.9353175169907	2.84445496039705e-38	3.26267432833662e-37
Gm2a	9404.87779187248	1.483936178066	0.114793153093524	12.9270443234277	3.16763732706908e-38	3.63037874038865e-37
BC005537	7380.29367131814	-1.47333316663172	0.11399285652555	-12.9247850395037	3.26207029435927e-38	3.7355272843643e-37
Spn	441.969577980589	-2.15809284121916	0.167024489734286	-12.9208168493878	3.43475528425442e-38	3.93003851536666e-37
App	6063.98076131481	-1.38924843592086	0.107590546012489	-12.9123653277082	3.833419511096e-38	4.38258207592571e-37
Gbas	1349.35048867461	1.4843599326758	0.114969474930667	12.9109046864043	3.90683781104465e-38	4.46284792515553e-37
Gpr55	95.6824297442372	4.26083610077549	0.33010110289674	12.9076699937847	4.07444087844709e-38	4.65048251988272e-37
Stom	2895.56227160999	-1.89215535094183	0.146765647087887	-12.8923585899414	4.97002034059834e-38	5.6680248379818e-37
Ip6k3	169.896516743244	8.23322685452377	0.639815162971247	12.8681333782234	6.80263068907396e-38	7.75165342946772e-37
Dclre1c	949.815209802794	-1.72943082972321	0.134430828430056	-12.86483799825	7.09906069732996e-38	8.08281259740222e-37
Slc28a2	133.752042405556	-3.66103558540318	0.284623726163561	-12.8627210203107	7.29622764774695e-38	8.30050382643029e-37
Pik3r6	376.79132688801	-2.77247095026961	0.215721778470511	-12.8520679271546	8.37413089867383e-38	9.51898346307143e-37
Spa17	88.0990383551741	4.62447841943509	0.359967078723879	12.8469482149016	8.94707651926568e-38	1.01619491642836e-36
Cox5a	2493.97203277108	1.88934239851609	0.147088818633774	12.8449083762121	9.1860623969166e-38	1.04248685258722e-36
Lrrc47	1524.36835304979	1.87948084214767	0.146328810780361	12.8442295958297	9.26698647960162e-38	1.05081277356788e-36
Ndufaf4	327.969314824583	2.30362288603378	0.179382496784175	12.8419602097824	9.54272233215281e-38	1.08119743978475e-36
Traf3	1182.28604347985	2.02179522660229	0.157473846207059	12.8389270682058	9.92403034557834e-38	1.123484282282e-36
Gmpr	331.238441000218	2.44339421554892	0.190339066451754	12.837061046363	1.01661008558699e-37	1.14995227093819e-36
Ip6k1	2263.58940534633	-1.50867900516455	0.117583161835543	-12.8307402319616	1.10305218780414e-37	1.24671800933766e-36
Glrx	304.947884471558	-2.3533668898057	0.183558592601297	-12.820793929911	1.25409769599902e-37	1.4162848228902e-36
Mrpl41	426.793460627276	2.05987088636126	0.160770302943155	12.8125085830658	1.3954899302742e-37	1.5746835235935e-36
Arhgap9	2303.80025910652	-1.95046703060545	0.152375234111428	-12.8004202387582	1.63066394416047e-37	1.8385636781605e-36
Tmem50b	854.367812197874	-1.71905276609078	0.134312470476691	-12.7989066092647	1.66275865204245e-37	1.8732310195052e-36
Ccne2	298.067558056976	3.12231504171848	0.243999081442432	12.7964212949513	1.71682418057103e-37	1.93257406949785e-36
Cd2ap	653.779153989134	-1.75449348524424	0.137232451671171	-12.7848294181049	1.99299604245442e-37	2.24163681085771e-36
Adamts10	460.399968399622	-2.47805981611545	0.193937904065292	-12.7775940864102	2.18731491556636e-37	2.45820953566722e-36
Lsr	331.073850670191	-2.67262289085945	0.20919734223606	-12.7756063355893	2.24392182660565e-37	2.51979008347914e-36
Slc20a2	539.884923090787	2.04789302957169	0.160380392954078	12.7689737620114	2.44354882261877e-37	2.74174461114174e-36
Arl8b	3384.66553352825	1.35488536833536	0.106257686350966	12.7509398601077	3.08009270976698e-37	3.45318135896617e-36
Phf10	1232.8812674361	1.48358543286764	0.116373595966981	12.7484711677087	3.17918893834983e-37	3.5614089138549e-36
Cacna1a	151.006582107573	-3.34468370725161	0.262533641768656	-12.7400194684342	3.54306401668305e-37	3.96583542350465e-36
Rnf24	317.959018204096	2.06334850088053	0.162079267944041	12.7304900068583	4.00318916193917e-37	4.47725951160727e-36
Ndufs5	527.742329342921	1.83253140080473	0.143994706185083	12.7263803604647	4.21951294259838e-37	4.71540747009668e-36
Hsd17b10	963.731482424189	2.03948319893324	0.160354906951391	12.7185580890984	4.66387094494513e-37	5.20780191780138e-36
Taco1	308.388632366004	2.0411926261149	0.160512777423634	12.7166986882775	4.77616249602654e-37	5.3289093916341e-36
Opa1	1843.64356179883	1.41958184994914	0.111641182911194	12.7155751393136	4.84531324773609e-37	5.40172772814973e-36
Sirpb1c	296.910633405919	-2.60972444060924	0.205296668180076	-12.7119668514061	5.07419171837082e-37	5.65235683243519e-36
Tpst1	187.854538816263	-3.41202905172994	0.26854901485134	-12.7054238259586	5.51697234585449e-37	6.1406684989647e-36
Rtn4r	97.5998800493166	6.1394385019655	0.483314032392731	12.7027938162092	5.70558593089882e-37	6.34552444890843e-36
Pirb	3460.52922651532	-1.55690720916932	0.122597620667759	-12.6993264688926	5.96407744416685e-37	6.62770620534033e-36
Plvap	92.1440025691957	5.00839361350182	0.394453130682405	12.6970563139841	6.13958941696503e-37	6.81729808902938e-36
Stat2	1146.23048681033	-2.44603056985247	0.192752171090176	-12.6900286311594	6.71612287125592e-37	7.45151956553869e-36
Fxyd2	862.690066569146	-3.12729167322625	0.246489625797409	-12.6873155943552	6.95281843299072e-37	7.70798100920551e-36
Atp2b1	4030.35132633408	-1.50759716235503	0.118833750076216	-12.6866076462968	7.01593468519041e-37	7.77175489988184e-36
Slc44a1	2440.43534304239	1.5442227364734	0.121868800686258	12.6711900648706	8.54087298664951e-37	9.45344078506382e-36
Pea15a	2191.02611659735	-1.53437210250291	0.121162860727329	-12.6637163673111	9.39444726037036e-37	1.03899447743571e-35
Cox15	948.577792228443	1.54069968703642	0.121738887771692	12.6557726560295	1.03947828829258e-36	1.14871440094145e-35
Ifi206	123.39329033072	-5.33301161670687	0.421414988444147	-12.6550117175381	1.04959913557605e-36	1.15897753636047e-35
Glul	6836.04818396542	-1.40578484678127	0.111116939827678	-12.6513999482112	1.09898910315882e-36	1.21255131048523e-35
Cux2	101.967928975389	6.4787164149319	0.512428518547747	12.6431613004151	1.22046357461578e-36	1.34551027869219e-35
Lrmp	1022.00529460793	-1.67001263856514	0.132089088828892	-12.6430778906233	1.22175926791617e-36	1.34587142175679e-35
Mtfp1	99.9391699699034	3.88133029459438	0.307178594484095	12.6354191479815	1.34674582779688e-36	1.48238008693842e-35
Cdk8	728.404906953975	1.71011379850957	0.135375837698894	12.6323413954656	1.40048105926783e-36	1.5403075700903e-35
Slc7a8	937.28177891041	-2.03356360766348	0.161111731105669	-12.6220703713357	1.59570179309269e-36	1.75363212075688e-35
Adap2os	136.500937017982	-3.54643455952312	0.281027939220751	-12.6195088266201	1.64846218201355e-36	1.81018335342436e-35
Glipr1	1572.43980953005	-1.65046235460254	0.130792703874622	-12.6189176132078	1.66088363344247e-36	1.82238392045124e-35
Nmnat3	315.718197745139	2.09895632554451	0.166497701765896	12.6065183079568	1.94392631519665e-36	2.13126684809651e-35
Gramd1b	787.285404686361	-2.08542244740721	0.165435496792049	-12.6056528849342	1.96538314590335e-36	2.15309349837261e-35
Ptgr1	393.336584871409	-2.11363188782807	0.167684885670705	-12.6047847387913	1.98714396567981e-36	2.17521853628982e-35
Sgk1	994.888598608361	-1.94720811306746	0.15455175484324	-12.599068286494	2.13653381450744e-36	2.33690740277596e-35
Dync1li1	1750.20504417624	1.4444716729246	0.114651229534778	12.5988328148407	2.14292123258098e-36	2.34205117730666e-35
Rap1gap	157.057493344047	3.83561407843323	0.304488567745147	12.5969066978028	2.19588675881675e-36	2.39805323810452e-35
Cystm1	95.3483834399983	4.6421368407188	0.36855903817133	12.5953683397688	2.23912230483862e-36	2.44334994363159e-35
Abca1	4304.14543761833	-1.72871393950495	0.137254301249939	-12.5949709682101	2.25042724944545e-36	2.45375997033653e-35
Nfkb2	3621.63219301205	1.72200133910837	0.136749555422515	12.5923724855112	2.32576341073536e-36	2.53391559059898e-35
Alpk3	83.5438883119608	5.31790896276131	0.422415947799754	12.5892712868934	2.41896137910861e-36	2.63339084513452e-35
Cox6a1	4477.66763783398	1.9269020686003	0.153137463653598	12.5828260611591	2.62469320033699e-36	2.85512401182197e-35
Trp53inp1	2103.05451302867	1.51363205621319	0.12038126139614	12.5736517349844	2.94786540995502e-36	3.20416144872516e-35
Gvin1	122.580981095094	-3.89956340685327	0.310216130112139	-12.5704727392597	3.0688337692973e-36	3.33304117662274e-35
Serinc5	1739.76902259614	1.50014133662241	0.119534623745319	12.5498478149612	3.98274734367283e-36	4.32226023198592e-35
Cntrob	302.060750577599	2.16899051303629	0.17291744177742	12.5435033663534	4.31489523609388e-36	4.67906970141787e-35
Plcb2	1674.56540195734	2.01520326165647	0.160749686334614	12.5362811437258	4.72660778955148e-36	5.12153557991775e-35
Tgs1	533.262937007443	-1.75940186925966	0.140350084840635	-12.5358090895165	4.75483816134104e-36	5.14811215879775e-35
Lzts2	468.334988564269	1.90157829198383	0.15173463181183	12.5322628675966	4.97234006919168e-36	5.37941413555664e-35
Gm15487	452.954925724457	2.15904582164272	0.172295745606725	12.531045465109	5.04926446286361e-36	5.45838837968351e-35
Sms	839.30299930101	1.74675639757926	0.139407763650982	12.5298358702059	5.12686663016999e-36	5.53797201962884e-35
Mov10	2004.58932069327	1.82357857547356	0.145546795806975	12.5291564500808	5.17097380130184e-36	5.58127933118775e-35
Apba1	238.859494038224	-3.40928875796609	0.272188028302388	-12.5254912173379	5.41550181976676e-36	5.84067543044201e-35
Atp1a3	1894.03863047967	-2.29683158742242	0.183442984575092	-12.5206837031274	5.75373733378197e-36	6.20065553598736e-35
Lpcat4	272.865394660295	2.49149084504511	0.199010069187545	12.519421028376	5.84600179306781e-36	6.29520657840656e-35
Ifitm1	269.035985637081	2.31374330096391	0.184934030876187	12.5111819063359	6.48520380170594e-36	6.97811944669628e-35
Capn2	1946.01542924312	-1.29983713890585	0.103915995409094	-12.5085376297333	6.70471848424205e-36	7.20873908491361e-35
Osbp	2298.44975900036	1.60102944937518	0.128068665440609	12.5013362469811	7.3406919536134e-36	7.88642191183412e-35
Rab11fip5	6185.90000892444	-1.72407804585522	0.137993762975476	-12.4938838443127	8.0619804227873e-36	8.65464492954356e-35
Nxpe1-ps	169.874798758862	-3.06436178603693	0.245324045003673	-12.4910780188345	8.35142989009557e-36	8.95845511821826e-35
Pde4b	301.537446562903	-2.25804059129859	0.180813689273535	-12.4882170170347	8.65720476772954e-36	9.2792953493428e-35
Capn6	256.481977273536	9.46338215778979	0.757832873757603	12.4874262987128	8.74365921671411e-36	9.36474194381814e-35
Slc41a2	834.942765166093	1.70051734009806	0.136181929823009	12.4870997371543	8.77961417644308e-36	9.39601203086311e-35
Uqcrb	1259.63647594218	1.81706833893718	0.145652626425943	12.4753558073398	1.01750672834096e-35	1.08810604133816e-34
Atp5f1	4269.32809049636	1.70368753144291	0.136621437222073	12.4701332827704	1.08644181106878e-35	1.16093113431808e-34
Rhoh	113.10686013201	-4.08048575212781	0.327418066166751	-12.4626163727009	1.19388421147447e-35	1.27476023870339e-34
Prkacb	1985.34284369502	-1.50468236535281	0.120835317642311	-12.4523392226011	1.35805574523195e-35	1.44894021260281e-34
Lbr	515.820203897845	-2.38612294294974	0.191654212018387	-12.4501461137771	1.39589382026044e-35	1.48816839641569e-34
Hmg20b	1597.80889734081	1.60138319328	0.128669848578486	12.44567558734	1.4762990322328e-35	1.57268269318777e-34
Gpd1	157.653096728663	3.02751427727304	0.243276777145161	12.4447319337289	1.49385068593462e-35	1.59016173322076e-34
Ednrb	163.559402919536	-3.43386195000576	0.275957175417101	-12.4434595506189	1.51784530182209e-35	1.61446712975751e-34
Cd180	1105.17057420723	-1.88065324527661	0.151183763895315	-12.4395186150997	1.59462031659946e-35	1.69483269429402e-34
Arl11	1097.17003958679	-1.79243274158885	0.144396062954093	-12.4133075716802	2.21317412658093e-35	2.35046193336349e-34
5430427O19Rik	150.359320708784	-3.72485893786944	0.30018841194735	-12.4084034880159	2.35297806667108e-35	2.49703061701232e-34
Oit3	181.283021181999	2.71189310955217	0.218565518140255	12.4076896146625	2.37404765799224e-35	2.51746838607232e-34
Umps	799.339243602513	1.65838344664024	0.133687525150149	12.4049229333676	2.4574908866e-35	2.60396633426168e-34
Gcnt1	468.105261760128	-2.38566981800009	0.192319784571652	-12.4047030486937	2.46424628845228e-35	2.60913571226684e-34
Bzw2	516.100315168015	2.00628864319194	0.162090244828981	12.3776026454199	3.45509761215243e-35	3.65546172025442e-34
Prdx1	9342.02927228285	-1.93145847647742	0.156120626044039	-12.3715778332364	3.72432638867284e-35	3.93730687873231e-34
Aebp2	1567.26158462726	1.50021426726344	0.121349596975591	12.3627461866659	4.15708238359859e-35	4.39147107118447e-34
Ccser1	127.832777247405	7.52407165934758	0.608757747930581	12.3597139994111	4.31689861052016e-35	4.55683557201605e-34
Ccnb2	394.028996616901	-2.72757226214317	0.22093859656997	-12.3453860234844	5.15862185732438e-35	5.44121100610953e-34
Slc25a43	203.649204827008	2.36536811005356	0.191851758036349	12.3291448265249	6.31129634432583e-35	6.65198193925836e-34
Slc14a2	172.455850624494	8.56824160335936	0.69506121611072	12.3273193853395	6.45588258339101e-35	6.79921815714408e-34
Mfn2	2046.12482739028	1.8167031502565	0.147437986781071	12.3218119693542	6.91234829039892e-35	7.2744485944834e-34
Klhl21	1117.04197237751	1.54283053880119	0.125247892276339	12.3182155863924	7.22758601138242e-35	7.6004463487321e-34
P2ry13	114.511828347651	-4.39037085952646	0.356449134039947	-12.316963180038	7.34068454640225e-35	7.71354471383856e-34
Ndufs3	1397.3971725709	1.81003216995004	0.147083378395903	12.3061639574119	8.3917859793609e-35	8.81137527832895e-34
Lima1	1125.70451453088	-1.59854406845604	0.129980556622376	-12.2983322274899	9.24635772445066e-35	9.70134830832551e-34
Kdm5b	810.560091144611	1.63099767115312	0.132684199402575	12.2923277865553	9.95961475582782e-35	1.04418223480783e-33
Tufm	1401.42220086711	1.4659259841825	0.119341027261079	12.28350398707	1.11080866941281e-34	1.16371229255289e-33
Selenow	244.986845405886	-2.90647021251677	0.236768596235087	-12.2755731069628	1.22521139309743e-34	1.28259704720184e-33
Fgfrl1	231.890878200686	2.71930176841004	0.221572518932839	12.2727393338625	1.26886585493089e-34	1.3272966979119e-33
1190002N15Rik	255.225107860071	-2.34553807620925	0.191143114460495	-12.2711094398015	1.29467088171791e-34	1.35327177425882e-33
Sh3pxd2a	1921.41899024985	2.05688629695245	0.167654169517327	12.2686259630416	1.33499593855613e-34	1.39437366925675e-33
Fdxr	347.810753465976	2.14543145451417	0.174878623074529	12.2681172621073	1.34340859607099e-34	1.40210707977319e-33
Tmem159	239.235808295827	-2.43327594484892	0.198454135905159	-12.2611500826155	1.46407079834554e-34	1.5268951416804e-33
Il15	305.783103684545	-2.25527193681219	0.184038069067681	-12.2543773048543	1.59167240680555e-34	1.6587278710203e-33
Snx24	187.263425218438	-3.08029727916785	0.251430387118233	-12.2510938891383	1.65745059189353e-34	1.72598338041227e-33
Ppp1cc	1843.98926458023	-1.44338486340589	0.11783788090266	-12.2489037680353	1.70282066889274e-34	1.77190216608884e-33
Mul1	951.475540125209	1.58686569177843	0.129557265764606	12.2483728134679	1.71400433968007e-34	1.78220555947886e-33
Dchs1	345.559419619248	2.36988222190775	0.1934903566945	12.2480637401973	1.72054802175415e-34	1.7876725409885e-33
Arfgef2	2655.46405776795	1.53523166460942	0.125433434907516	12.2394134047384	1.91410985753019e-34	1.98730061533866e-33
Sbno1	2208.54223715464	1.61568352465229	0.132096352686506	12.2310986775439	2.12050927874382e-34	2.19994925321616e-33
Lrrc20	317.795227432787	1.98670364508461	0.16246039947678	12.2288487008711	2.18006573914494e-34	2.26005025395921e-33
Prnp	771.637627934391	1.58780561573803	0.129849881601939	12.2280097305404	2.20269594797832e-34	2.28180917055101e-33
Col18a1	490.099211233116	-1.86777801456285	0.152945689673599	-12.2120343407445	2.68100579026059e-34	2.77523026777385e-33
Eif4a2	4314.05021352792	1.53440764418978	0.125689354742554	12.2079363628898	2.81949991790456e-34	2.91642022758253e-33
Msantd3	153.722877749156	3.29354832762838	0.269810683748876	12.2068862576762	2.85611841594048e-34	2.95210098278101e-33
Usp20	641.607748372007	1.83079996033143	0.15013389563699	12.1944478464619	3.32751788740234e-34	3.43678704834081e-33
Galnt4	326.387077119368	-2.11251594056805	0.173266504557427	-12.1922927109543	3.41671463827775e-34	3.5262930142047e-33
Gm28661	825.359288625875	2.07298000922377	0.170070556124012	12.188941204568	3.56016798906373e-34	3.67162131928516e-33
Srp68	1826.01557603195	1.30825380511984	0.107486791816492	12.1712982870805	4.4199579414966e-34	4.55494850279361e-33
Treml2	158.130953945845	-3.07266671084598	0.252612613462479	-12.1635522024413	4.85985395773148e-34	5.00456960891727e-33
Fkbp15	2004.18227955792	-1.4861069980684	0.122245872200479	-12.1567049366807	5.28476282072529e-34	5.43810308909867e-33
1700017B05Rik	1580.07357583574	1.52973680265712	0.125944239451757	12.146143478385	6.0135921274804e-34	6.18350279262075e-33
Sdhb	4170.82031449468	1.8663007292935	0.153668766466174	12.144958095335	6.10138448041032e-34	6.26913873219987e-33
Ogfr	1192.33629305494	-1.58989174232843	0.130968610775957	-12.1394869572847	6.52337681363666e-34	6.69778319521246e-33
Tecpr1	1547.40021726907	-1.61215506413755	0.132803535683937	-12.1393986676256	6.53041910552085e-34	6.70006541733955e-33
Tomm40	1101.7657473939	1.54256768830197	0.12714447439683	12.1324005279809	7.11331879463338e-34	7.29272550759537e-33
Naa50	3414.3238819619	1.73932238893301	0.143396346309544	12.1294749391899	7.37205901331133e-34	7.55242184252425e-33
Ptges2	469.178026388216	2.02455685013076	0.166917257606538	12.129104438698	7.40548614709848e-34	7.58108014852453e-33
Oxnad1	274.678495818577	2.36018719338921	0.194765302388078	12.1181091521448	8.46905234557855e-34	8.66348533541081e-33
Rgs14	359.117215506797	-2.54532226887142	0.210112586505977	-12.1140875527655	8.89484823365204e-34	9.09236618707579e-33
Elovl1	2188.19408275215	1.42803902221006	0.11792604840433	12.1096148097304	9.39342402149102e-34	9.5949581738992e-33
Hspd1	2835.93393024319	2.01453800540212	0.16652736378362	12.0973391977774	1.09090016172435e-33	1.11348708137239e-32
Lyn	2669.44871161925	-1.23378042115276	0.102000967392867	-12.0957717626416	1.11192374797308e-33	1.13411327544547e-32
Pygb	1321.96357433645	-1.42799531584608	0.118062675608434	-12.0952308465561	1.11927191913329e-33	1.14077113048321e-32
Mthfd1	651.636573803971	1.7692394518609	0.146286415402057	12.0943523497946	1.13130893344746e-33	1.15219463683418e-32
Polr2m	1783.15404215986	1.30099727513695	0.10758060547358	12.0932325060808	1.14683943287569e-33	1.16715679325313e-32
Aldh2	12320.7382665563	-1.62856956504931	0.134729277767508	-12.0877183640783	1.2264557117445e-33	1.24727046852027e-32
Plin3	3084.0171715509	1.41093369604604	0.116740380362781	12.0860810257894	1.25113668750134e-33	1.27144022146517e-32
Card11	149.86555194419	-3.59522057190557	0.297533777809069	-12.0834030958753	1.29257097722385e-33	1.31258741602381e-32
Frrs1	2726.01618982178	1.65686118604973	0.137421407359744	12.056790989721	1.78607319322051e-33	1.81240799504756e-32
Pycard	450.04417986723	-1.94293289038136	0.161260769980369	-12.0483915004119	1.97771610640219e-33	2.00541278710455e-32
Tmem26	191.68110150681	2.68949137046825	0.223277744493269	12.0454968611945	2.04838429108749e-33	2.07555673576518e-32
Gm10925	723.45352882435	2.03082388573524	0.168598425743801	12.0453312465755	2.05250252847832e-33	2.07821486896618e-32
Snd1	4647.45199636523	1.38456643962624	0.114994024398671	12.0403338074865	2.18071445244891e-33	2.20642593289264e-32
Psap	150219.394189141	-1.4487630025124	0.120328869338057	-12.0400283862236	2.18880319743516e-33	2.21299942187226e-32
N6amt1	319.478934027176	1.99031190948679	0.165345813825971	12.0372682164281	2.26326811735173e-33	2.28662451798138e-32
Adam22	132.900025453262	-3.26268471251721	0.271122129675608	-12.0340037031317	2.35459313814535e-33	2.37716440134326e-32
Tnfsf10	104.334662456147	-5.3681736530674	0.446166617795222	-12.0317689377901	2.41921199479718e-33	2.44063027225474e-32
Fam189b	169.050145476079	-2.92624036201935	0.243242297207758	-12.0301460544092	2.46723920770801e-33	2.48727769873508e-32
Idh1	3558.24349028143	-1.45631061929485	0.12115042287359	-12.020681271698	2.76680786738125e-33	2.78725818640103e-32
Mgat4b	2942.3552443485	1.4059455732492	0.117038636573588	12.0126619243827	3.04870996163477e-33	3.06901997730967e-32
Krt80	264.046455028101	-3.02328539545079	0.251689480552275	-12.0119656523462	3.07449162449955e-33	3.09273390476069e-32
Gbp9	145.671171283183	-3.25876387040804	0.271319834521846	-12.0107837901016	3.11875046229274e-33	3.13498690721574e-32
Acsl1	1167.26454490236	1.40991837957994	0.117408263843868	12.0086809345454	3.19906925375011e-33	3.21340034433772e-32
Gm13341	852.546396125043	1.91368023289291	0.159404021067246	12.0052193168051	3.33578426789214e-33	3.34830851207484e-32
Slc11a2	1828.71251580663	1.45085213307011	0.120888403164947	12.0015824106013	3.48567593293165e-33	3.49623858727387e-32
D8Ertd82e	312.489257274909	1.95382120312476	0.162850602800288	11.9976295422181	3.65618347009076e-33	3.66461878883934e-32
Slc16a7	1733.91691343545	1.35471300514492	0.112971081653878	11.9916795104743	3.92857906732603e-33	3.93480592175551e-32
Layn	302.018452412576	2.03483545595153	0.16969516068021	11.9911224798341	3.95508940128659e-33	3.95850632517539e-32
Incenp	777.281326843062	-1.8348684722887	0.153179291650204	-11.9785674194052	4.60207428320482e-33	4.60273645216643e-32
9930111J21Rik1	181.156453263866	-3.78827274055555	0.316270913971559	-11.9779359188756	4.63725879782866e-33	4.63459179061208e-32
Ccdc189	110.899515112153	3.14176695378387	0.26231651056637	11.9770080312537	4.68944195166584e-33	4.68337801810766e-32
Mrpl51	779.689506524958	1.72618927494158	0.144149994206403	11.9749520937886	4.80715201401889e-33	4.79748939690528e-32
P3h2	124.445468856027	4.0344383930233	0.336963461601117	11.9729254140886	4.92605825351993e-33	4.91262997420617e-32
Golga4	2299.57675205344	1.60881088949776	0.134445262203405	11.96628920299	5.33622730222113e-33	5.31786608999843e-32
Bnip3	524.259902241636	1.68425414896847	0.140807054470303	11.9614330070635	5.65770414243194e-33	5.63419792178287e-32
Xpot	2582.76979554337	1.52614062879725	0.127693859136913	11.9515585096455	6.37189725345826e-33	6.34088157606133e-32
Miga2	368.396917933902	1.95352594931684	0.163526681527407	11.9462214427034	6.79447581978618e-33	6.75656672722943e-32
Tlr3	132.004252194706	-3.22313147652798	0.270016563058189	-11.9367917287111	7.61023344319085e-33	7.56236349730087e-32
Tjp2	481.233610079131	1.69596171878511	0.142098705994548	11.9350961496453	7.76690930820819e-33	7.71254094305074e-32
Ociad1	2049.76450592418	1.37789372754027	0.115641445605798	11.9152239953596	9.86008399677529e-33	9.78407478395218e-32
H1f0	2057.32516165801	1.51521912998771	0.127192748651643	11.9127791957512	1.0153560613988e-32	1.00681026858532e-31
Cdkn1a	1219.93518021266	-1.43040619895811	0.120161050836294	-11.9040753139458	1.12705702453617e-32	1.11677453707069e-31
Slco5a1	74.4833473887927	5.65521341328597	0.475329049808358	11.8974706375847	1.21988670667145e-32	1.2078963672469e-31
Runx1	1264.05562765731	-1.50835297757476	0.126799916968331	-11.8955360037931	1.24848868713101e-32	1.23533734722386e-31
Tpbgl	104.19312183612	-5.82920189440752	0.490260009594701	-11.8900211731047	1.33372770269586e-32	1.31873986649202e-31
Abcd4	171.977146170373	-2.86933174218867	0.241584382986899	-11.8771408429339	1.55598890543989e-32	1.53740993343464e-31
Dyrk2	1044.25388158675	1.96722297818432	0.165693971074416	11.872628590094	1.64225213539096e-32	1.62149070924752e-31
Phyh	851.425486048691	1.52038742521479	0.128125255335671	11.8664147925526	1.7688678082021e-32	1.74526616533894e-31
Eid1	1005.04541226391	-1.73047025177946	0.145952215133741	-11.8564165003853	1.99324693122818e-32	1.96525665517263e-31
Crot	1243.34565442956	1.50860028101844	0.127282583115914	11.8523700893515	2.09189285772332e-32	2.06105559943796e-31
Stip1	1558.28925241399	1.41300515299361	0.119228755694938	11.8512111005248	2.12103010117369e-32	2.0882833191584e-31
Ndufb9	1572.97156791347	1.93287995954383	0.163151623052071	11.8471390194319	2.22663527123175e-32	2.19070654923311e-31
Pacs1	739.290292499984	-2.19358609654511	0.185255904927103	-11.8408430619703	2.40027932217294e-32	2.35987858110666e-31
Sept9	4414.96607308842	1.21471373368907	0.102596578350866	11.8397099904727	2.43292776119369e-32	2.39028704848867e-31
Eva1b	252.203205768304	-3.2605048534615	0.275485890024682	-11.8354695159501	2.55907445379879e-32	2.51244724976771e-31
Plxnd1	23064.9155757747	2.06059633582544	0.174193308894326	11.8293655990856	2.7521391708111e-32	2.70008742079152e-31
Camkk2	810.011496489688	-1.94124050630692	0.164151230089804	-11.8259272577178	2.86719059746775e-32	2.81097910338481e-31
Knstrn	383.990030913875	-2.01089686271664	0.170165623500628	-11.8172920085073	3.17762980466358e-32	3.1131366838924e-31
Ndufb3	593.348304555354	1.61497569265395	0.136683954478126	11.8154007090306	3.2499566811453e-32	3.18175336487901e-31
Dusp9	129.625483813448	3.26456190727449	0.276315822535435	11.8146035841138	3.28092775142583e-32	3.20981404646882e-31
B3gnt8	653.018876256947	-2.05259058272147	0.173848652432751	-11.8067672886649	3.60143564807314e-32	3.52089721374915e-31
Ralgps2	139.171558967003	-3.43136412872893	0.290904690705334	-11.7954926075931	4.11783965952005e-32	4.02292388943413e-31
Zbtb10	114.913431885767	3.30450455108635	0.280613048657962	11.7760188519038	5.1886364444105e-32	5.06547920296312e-31
Fam83g	78.0308409043874	4.68153866136721	0.397761333420574	11.769717838353	5.59112038944528e-32	5.45457934414514e-31
9430076C15Rik	232.028251066733	-2.44657491223601	0.20788173306578	-11.7690711740499	5.63414113815273e-32	5.49269495810653e-31
Tmem201	260.676688230534	2.26493424480075	0.19248377970733	11.766883673235	5.78212044200363e-32	5.63300899682792e-31
Nos1ap	185.049111279504	3.02737535511742	0.257328863956933	11.764616330114	5.93957442201068e-32	5.78235039319275e-31
Sema4a	940.280083778677	-2.18619892745893	0.185878026487481	-11.7614705125254	6.16510749658729e-32	5.99771339521039e-31
Iigp1	98.7543571239652	-4.9354617551732	0.419715788682342	-11.7590566956454	6.34390862967148e-32	6.16734389997852e-31
Sbno2	4010.4441686426	1.75947182094495	0.149696476182545	11.7535954473597	6.76767325390972e-32	6.57471653220496e-31
Selenon	803.35627957641	-1.51947630166219	0.129292006428806	-11.7522834058491	6.87359845614121e-32	6.67295850120636e-31
Pck2	869.382966849599	-1.56537219553718	0.133245856763866	-11.7479990264259	7.2310868401819e-32	7.01511299736279e-31
Sh3bgrl2	615.553421452415	1.85722181016693	0.158115152876327	11.7460077442394	7.40346466697554e-32	7.17733373781688e-31
Slc43a3	377.029216961494	2.25565318611182	0.192078743583708	11.7433774504507	7.63742803151164e-32	7.3989912539425e-31
Calm2	5062.60320549613	-1.38662836656068	0.118089446968198	-11.7421869791134	7.74571902039258e-32	7.49867589286195e-31
Crlf3	906.002169260717	-1.4615747713177	0.124508127735007	-11.7387900525531	8.0631731038186e-32	7.8005728941744e-31
Pnp	1531.80038008661	-1.81125870645254	0.154358712462411	-11.7340879407349	8.52402151566223e-32	8.2406778241124e-31
Ndufa1	747.77695426772	1.91847248953471	0.163566809422077	11.7289839932267	9.05388855650367e-32	8.74684911136303e-31
Mx2	97.3436287779549	-5.14045738128139	0.438390533580856	-11.7257490468445	9.40652610720778e-32	9.08121707933351e-31
Uqcr10	1551.42457283237	2.31933052247507	0.197818254484181	11.7245525622638	9.54037972663352e-32	9.20404989310612e-31
Cacna1d	231.422869176488	-2.90424097030204	0.247986422460637	-11.7112902451869	1.1156875671303e-31	1.07560947005863e-30
Phospho1	214.893927554386	3.44030962668261	0.293886044144926	11.7062708326023	1.18372319130289e-31	1.14041024293089e-30
Fam214b	1187.52177723302	1.30198524682291	0.11123063576213	11.705275600575	1.19769455059169e-31	1.1530713048702e-30
Htr1b	74.983764480913	4.56280839237747	0.389975515536759	11.7002432475723	1.2708867305085e-31	1.22268978045185e-30
Gm4070	116.509457346906	-3.85457920732897	0.329538789063916	-11.6968907310676	1.32209426141738e-31	1.27107568618426e-30
mt-Co2	478.778940811397	2.06853890362941	0.177048761800392	11.6834417964556	1.5489410741573e-31	1.4881395171344e-30
Dock6	491.043788170461	2.36347189792453	0.202297390524253	11.6831556343836	1.554165869416e-31	1.49212803291583e-30
Prdx4	526.791312299149	-2.21400035516815	0.189538363939571	-11.6810143822599	1.59382051484374e-31	1.52914374032834e-30
Phyhd1	122.934202665512	2.92248356053226	0.25024744651618	11.6783751491478	1.64408201143778e-31	1.57627780158676e-30
Dram1	530.533187715941	-1.7909206462477	0.153358033855435	-11.6780360390897	1.65065306159257e-31	1.58148717176154e-30
Mmp19	474.148167254124	-1.71122056067816	0.146554347453156	-11.6763548159165	1.68361777019657e-31	1.61195965848986e-30
Hgf	175.440632319312	-2.78317211144132	0.238378975697922	-11.6754093069357	1.70244320221095e-31	1.62886203696742e-30
Hbs1l	977.372234325889	1.37827485810555	0.118110494298759	11.6693683003242	1.8277534487758e-31	1.74755353816239e-30
Klf6	3000.89014504274	-1.37590544309282	0.11791279231608	-11.6688394538613	1.83914985803587e-31	1.75724132827592e-30
Ifrd1	605.960799885152	1.93857862023917	0.166267050098247	11.6594275239361	2.05418854682048e-31	1.96135502595455e-30
Psmd10	609.670250913248	1.70889243545436	0.146667046175821	11.6515091836361	2.25430693915527e-31	2.15095230392152e-30
Serpind1	182.940161886651	9.03146572933126	0.775355803816666	11.6481564784505	2.34476394538631e-31	2.23572759730868e-30
Ddhd1	615.365884461878	1.70683381585854	0.14658999471965	11.6435901312557	2.47378744567557e-31	2.35713454899121e-30
Pls1	86.8927374041557	5.0631768737745	0.435371393445828	11.6295580049508	2.9160352710299e-31	2.77662481766149e-30
Insl6	163.250584068497	2.52553577243055	0.217193772095336	11.6280303438995	2.96868549265634e-31	2.82482311559948e-30
Hdhd2	662.569509648438	1.57502522777586	0.135581785755094	11.6167906994593	3.38618619771718e-31	3.21988786051055e-30
Gpr83	152.006227056647	8.28974834948791	0.713918286775915	11.6116206897077	3.59731813987742e-31	3.41831283530936e-30
Casp2	493.550616875128	-1.9206039186103	0.165418381067811	-11.6105834563994	3.6412246999571e-31	3.45767115975435e-30
Hps3	692.154980981662	-1.56770815898362	0.135069019568015	-11.6067190240778	3.80954231264631e-31	3.61503462323611e-30
Sgms2	415.786248062768	2.74912404292229	0.236894265577663	11.6048568597411	3.89338551399158e-31	3.69207676777019e-30
Pde7b	149.595140513197	-3.24676244665794	0.279789927937229	-11.6042863679723	3.91943637017108e-31	3.71424706326641e-30
Tspyl3	126.302556410606	-3.58089255597685	0.308775150754658	-11.5970878719515	4.26340009711173e-31	4.0374515088588e-30
Atxn2	1641.1476966102	1.93147168862387	0.16658068127016	11.5948120388066	4.37825778348745e-31	4.14339957154816e-30
Las1l	547.33362979162	1.81367177875656	0.156437919821913	11.5935559666174	4.44295987315677e-31	4.20177062289969e-30
Ogfrl1	489.859992258509	-1.73461306789732	0.1497488856904	-11.5834789681411	4.99758771980845e-31	4.72307712309838e-30
Nt5dc2	459.864992614326	-2.219266344933	0.191631440311886	-11.5809093816812	5.14968452334699e-31	4.86351319589469e-30
Ccng2	632.63773464426	-1.60681778040225	0.138756514933969	-11.5801249488494	5.19702504890435e-31	4.904890850636e-30
Wbp5	444.292121526592	-2.30264109709273	0.198924538242398	-11.5754502558496	5.48823610368881e-31	5.17621833877082e-30
Rabgef1	726.572533590066	1.50343228720642	0.129937270405378	11.5704468973068	5.81788403221678e-31	5.48340500446628e-30
Iffo1	482.286021723914	-2.05785680372729	0.177910941014137	-11.5667805026324	6.07185456841448e-31	5.71889716870583e-30
Ubac1	710.684990943109	1.75888869491259	0.152187835473592	11.5573540384428	6.77647482287315e-31	6.37823649205027e-30
Vgll4	511.410814921422	-2.22291953170525	0.192389700494979	-11.5542543389076	7.02546153954038e-31	6.60811680126457e-30
Nab2	316.749055993327	-2.25298452837032	0.19509934118139	-11.5478838356284	7.56604573328201e-31	7.11177605031011e-30
Peli2	949.38758476769	-1.62891615178345	0.141064433090197	-11.5473200161086	7.61583363837434e-31	7.15373778653243e-30
Fbxw17	221.5572110154	-2.3080199380695	0.199928679069768	-11.5442164116139	7.89577551049845e-31	7.41168610040172e-30
AU040320	1524.13298539428	1.4409858251828	0.124873918848294	11.5395259352229	8.33834911498271e-31	7.82184408883196e-30
Rftn2	210.444359054784	2.41825146051886	0.209737000580733	11.5299229693523	9.32270919167107e-31	8.73933264886117e-30
Calu	3657.88913088189	1.73293536901438	0.15046274273884	11.5173719252363	1.07850446216957e-30	1.01033484050413e-29
Znrf2	2195.03363464096	-1.41958535518013	0.123272372922221	-11.5158435059559	1.09780015040646e-30	1.02771836302698e-29
H2-T24	391.268941220392	-2.10629362211893	0.182997508435546	-11.5099579230654	1.17535734412453e-30	1.09958397025701e-29
Ltc4s	200.480075467582	2.39897705502655	0.208543224859821	11.5035003253598	1.26672025003698e-30	1.1842599136526e-29
Cbr3	319.875173134775	-2.43846937954291	0.212012382136401	-11.5015422918747	1.29579077668726e-30	1.21062388289693e-29
Tcn2	1861.22137036285	-1.49146544154908	0.129772376287962	-11.4929346615304	1.43164319781146e-30	1.33664900846037e-29
Gpsm3	1382.67300905402	-1.5036897027237	0.13084264543582	-11.4923517306999	1.44133860931593e-30	1.34479794273222e-29
Klf2	513.574151058673	-2.44081534123722	0.212420722781178	-11.4904765847708	1.47297055186378e-30	1.37338944413214e-29
Trafd1	3259.5103564914	-1.51240994759016	0.131695829635091	-11.4841142030148	1.58552165546817e-30	1.47734062026263e-29
Tst	109.403536931221	3.14140002077981	0.273720603137653	11.476666296837	1.72816059412686e-30	1.60916869253527e-29
Cd99l2	1005.61628072946	1.58411522323428	0.138155838009786	11.4661475479746	1.95155398438904e-30	1.81596408908811e-29
Tmem176b	2445.48922346142	-4.30987344346756	0.37592185031605	-11.4648122737322	1.98188870743592e-30	1.84295764620563e-29
Mrps6	388.002056196646	1.97269333330725	0.172143880006752	11.4595612300006	2.10578879839988e-30	1.95686336065208e-29
Sirpb1b	125.553964779334	-3.17656358479137	0.277345856729614	-11.4534380367118	2.26000518533333e-30	2.09877034645985e-29
Ckb-ps1	69.3584662100543	4.3630464379313	0.380981052140518	11.4521349904878	2.29424249432035e-30	2.12914280080384e-29
Myh6	160.500393847643	8.85244158216217	0.773054648044123	11.4512494098049	2.31780429666853e-30	2.14957407153342e-29
Ctps2	551.828278983655	-1.59415406967742	0.139257178309303	-11.4475540078563	2.41874417158046e-30	2.24169209822077e-29
Slc25a13	831.166747155231	1.65716444802171	0.144807989654211	11.4438744158997	2.52358567637356e-30	2.33730100419355e-29
Blcap	620.942840715486	1.47346439225981	0.128759815110424	11.4435112460838	2.53417477038521e-30	2.34554578281592e-29
Slc39a4	159.632738996522	-3.01376077058912	0.263503361652905	-11.4372763659802	2.72300076633297e-30	2.51863983057624e-29
Fam212a	97.2206345696186	-4.27270849585558	0.373744616153686	-11.4321606551213	2.88831127524975e-30	2.66976750987514e-29
Gpr155	450.181374398628	-2.17616496952955	0.190420100598205	-11.4282313825753	3.02201263181191e-30	2.79149631943184e-29
Eci2	967.308260379179	1.56287172731488	0.136873754418898	11.4183448386442	3.38621430378881e-30	3.12584005652537e-29
Camk2b	103.551375872914	-3.96598175895399	0.347349649535448	-11.4178372261442	3.40604685317543e-30	3.14206127092533e-29
Aldoa	23732.6367377986	1.48945892866618	0.130525225089459	11.4112726305995	3.67315466639986e-30	3.38621990532433e-29
Gm38158	96.6059469267103	-4.12512622966071	0.36171764194239	-11.4042715956821	3.98095485884384e-30	3.66754370097065e-29
Tpk1	317.975959293189	1.8682297811452	0.163910790381798	11.3978449911291	4.28597097785018e-30	3.94593169099822e-29
Arhgap28	161.0108351852	3.11280181726621	0.273170286576889	11.3950966493204	4.42338881237429e-30	4.0697519040124e-29
Dtx2	639.425482654674	1.53640153346556	0.134843922562001	11.393924948743	4.48329542004948e-30	4.12214106676771e-29
Adamts7	87.6503028199749	3.97141208087047	0.348787219282838	11.3863463490329	4.89069843139694e-30	4.49375344304563e-29
St5	1137.92066862341	5.54543939418955	0.487079165200856	11.3850884833121	4.96178552454653e-30	4.55605960120514e-29
Arl10	211.833245024742	-2.88367709123398	0.25329831432015	-11.3845096007596	4.99484416446621e-30	4.58338769468048e-29
Lctl	118.652786259661	8.04927816711721	0.707266038467025	11.3808351162509	5.20984278379936e-30	4.77752205675322e-29
Stk10	595.949147482832	-2.41696023777856	0.212410599447383	-11.3787176537642	5.33788353580774e-30	4.89171106887273e-29
Stab2	105.631643717867	-3.89589700631523	0.342521414666305	-11.3741706051014	5.62348859126481e-30	5.15004864267216e-29
Piezo1	4274.86985592226	1.84047293762812	0.161901468354167	11.3678582185678	6.04527703972853e-30	5.53268212023081e-29
Gbp5	245.662397747255	-2.73876936761966	0.241028126485141	-11.3628621172081	6.40124714185467e-30	5.85461432671471e-29
Bri3	1581.02693613	-1.61864925901089	0.142541864972684	-11.3556060131602	6.95559149810929e-30	6.35743806750265e-29
Chd9	552.594429859426	-1.8872374395406	0.166242391587151	-11.3523236854496	7.22175553420577e-30	6.59637617848414e-29
Ppp1r12c	2344.34923992477	-1.46617077887532	0.129172360486928	-11.3504992348863	7.37404559256413e-30	6.73105593091441e-29
Ppp1r27	65.1072135778734	4.9030316104884	0.432039833279145	11.3485637962472	7.53908471676876e-30	6.87718869635954e-29
Serpinb8	969.247469453984	1.33067554883696	0.117269708943778	11.3471378143773	7.66302178482445e-30	6.98108314892723e-29
Sil1	635.041586519204	1.52855165332123	0.134707805972847	11.3471646448561	7.660671294022e-30	6.98108314892723e-29
Max	1128.34181056813	-1.37003989699287	0.120747501131662	-11.3463209105999	7.73493049568774e-30	7.04197797976758e-29
Sphk1	117.874987284182	3.3301518011123	0.29353551136987	11.3449707858895	7.85524729367513e-30	7.14683559402302e-29
Atp5o	2430.54944682066	1.70204925024494	0.150092084095102	11.3400334235247	8.31127125314776e-30	7.55678829046829e-29
Proser2	66.2927396356007	4.59149146235636	0.405408872452892	11.3255820835295	9.80255322968699e-30	8.9068689541901e-29
Lrrc8c	216.890654539359	-2.59780579978842	0.229552898847011	-11.3168067701893	1.08346939445395e-29	9.83827009908483e-29
Pqlc3	1841.66222943447	1.17857722577077	0.104229727757845	11.3074959622742	1.20478876737934e-29	1.09327502898875e-28
Mfsd7b	1233.15174198538	1.47451612470257	0.130420788324206	11.3058366204409	1.22778339534049e-29	1.11341453111699e-28
Zdhhc21	557.880196239953	1.68139521271271	0.148747098689257	11.3037177029266	1.25778083637019e-29	1.13987413215243e-28
Mllt6	2376.94166741754	1.67305007290535	0.148035201252013	11.3017043159699	1.28695775761783e-29	1.16555613983082e-28
Acer2	88.712842124623	3.95444271958775	0.349899737809982	11.3016452779832	1.28782336447715e-29	1.16558075605217e-28
Ifnar2	1743.98226865392	-1.30230697435749	0.115264670719721	-11.2984053676273	1.3362229508861e-29	1.20859931445794e-28
Mecp2	1305.62674924842	1.54020444638135	0.136330843533029	11.2975494500494	1.34930776394991e-29	1.21964086699816e-28
Ube2g1	939.571133176191	1.35915412425308	0.120354565373133	11.2929170575235	1.42236300431973e-29	1.2848401875278e-28
Slc43a2	6507.37687010745	-1.51339801736151	0.134091405196372	-11.2863163388078	1.53328884138244e-29	1.38414165408433e-28
Ugcg	319.181045160409	-2.27546760754289	0.201614865361072	-11.2862094938672	1.53515323236197e-29	1.38492538846827e-28
Fam169b	79.2206069154639	4.23986988001973	0.375676805977368	11.2859506164859	1.53967984741156e-29	1.38810825153797e-28
Bcl9	279.6121769204	-2.57978032725812	0.228663331707815	-11.2820027067328	1.61037521119578e-29	1.45090318768916e-28
Rapsn	92.0295670638535	-5.4891210630101	0.48698576148562	-11.2716253679877	1.81193769723138e-29	1.63144804837504e-28
Arhgap5	593.14823249982	1.65396691095573	0.146740083291754	11.2714050166324	1.81647856120604e-29	1.6344779908017e-28
Mrps18a	805.793106598535	1.54967528525841	0.137517092798398	11.2689648517385	1.8675251642142e-29	1.67932308104177e-28
Fam60a	192.633130953654	2.40776910801099	0.213761849530158	11.2637924554975	1.98048234407756e-29	1.77974567209866e-28
Adrb2	102.855734625636	-4.08686719789865	0.362939182930978	-11.2604739033533	2.05649811237147e-29	1.84686283967624e-28
Fth1	89394.8421216792	-1.43854960713504	0.127819354414906	-11.2545522837289	2.19940160279923e-29	1.97392389167947e-28
Fdx1	229.856296687701	2.15933258781499	0.191990488639902	11.2470810565259	2.39383502457231e-29	2.14703835558737e-28
Grap	150.041954099033	-3.2783749594909	0.291564762162964	-11.2440712491125	2.47689876669753e-29	2.2201061672875e-28
Mtss1	3324.92277557745	1.58634773339064	0.141088753084973	11.2436158000151	2.48971480662934e-29	2.2301556212475e-28
Cercam	155.001586237127	-2.65780187821656	0.236506511481817	-11.237753504393	2.66066998053681e-29	2.38175364259e-28
D10Wsu102e	858.808704124711	1.50487441628396	0.133986368898261	11.2315486169092	2.85431414413871e-29	2.55345400462139e-28
Acadl	1640.92839648379	1.23596991031078	0.110088151385294	11.2270929682982	3.00193242124808e-29	2.68378549969073e-28
Timmdc1	392.356675227312	1.84270631876557	0.164156155366431	11.2253257555421	3.06255745379478e-29	2.73622581765135e-28
Tbc1d10b	3585.15684700189	1.37179977399087	0.122301432279506	11.2165470871655	3.3821973521367e-29	3.01986561267851e-28
Pld3	6015.2956804157	-1.25096653063198	0.111535884109588	-11.2158211737745	3.41006485652297e-29	3.04279342974213e-28
Dip2c	405.790673325004	2.18031023327484	0.194415679625715	11.2146830825185	3.45421496799436e-29	3.08021144868875e-28
Cbl	3130.46828140505	-1.62699103307882	0.145143047861702	-11.2095691598614	3.65970405129412e-29	3.26135934109557e-28
mt-Co3	374.97244054887	2.12998952734296	0.190045947673286	11.2077608253173	3.73523285942634e-29	3.32653473489718e-28
Nxpe4	138.906596398384	-2.92132170984787	0.260697694731701	-11.2057826704389	3.81962672231616e-29	3.39951668973363e-28
Lonp1	1633.01028995209	1.45472175174486	0.129821118453707	11.2055863412053	3.8281052062861e-29	3.40488282647405e-28
Ahnak	12503.5942523056	-1.7445881761978	0.15575300521672	-11.2009920692722	4.03192813807366e-29	3.58387883475064e-28
Myo1b	3653.06213725352	5.85925064274029	0.523158094469739	11.1997705945448	4.08790688011885e-29	3.63131510846085e-28
Map3k8	258.666562101248	-2.16185226268701	0.19317873433388	-11.1909432999523	4.51603392476738e-29	4.00906153397932e-28
Mut	876.98881222628	1.42754420575544	0.127569422932166	11.190332079142	4.54727380012981e-29	4.03421827500987e-28
Mtx2	633.496676935421	1.70838189993362	0.15270568379838	11.1874152778047	4.69933162192155e-29	4.16646098265009e-28
Gm5532	72.0181618163984	6.31679485053374	0.564897044645844	11.182205519404	4.98358281808064e-29	4.41566401127834e-28
Rnf157	509.03750676005	2.09574495042287	0.18757423638865	11.1728827517683	5.53546700665904e-29	4.89910623131339e-28
Rnf14	1161.40929110682	1.29236345624947	0.115669781856418	11.1728701784335	5.5362508195895e-29	4.89910623131339e-28
Gns	20257.6524152881	1.36931282531275	0.122680689731094	11.161600316351	6.28499058230885e-29	5.55813861801894e-28
Trmt61a	209.167132649038	2.13864516040852	0.191647390619315	11.1592709584901	6.45184723927198e-29	5.70207122189187e-28
Stat1	1267.17885019658	-1.51331340449911	0.135663171967104	-11.1549316041797	6.7744895404602e-29	5.98341509475716e-28
Lxn	182.885990388301	-2.40328557980886	0.21554300926902	-11.1499119732958	7.1677241458086e-29	6.32671117936706e-28
Junb	3226.64117959891	1.31860126431058	0.11829897826668	11.1463453330769	7.46081407583723e-29	6.58123333009449e-28
A530040E14Rik	102.193168571955	-3.46423590829821	0.310843543346777	-11.1446288090775	7.60607792839404e-29	6.70511701715497e-28
Plekha3	604.892562630411	1.62813523210017	0.146199357547438	11.1364048338713	8.34192287358586e-29	7.34913889661537e-28
BC064078	85.7645266828092	-5.30696964091556	0.476640536145071	-11.1341131071998	8.55927367123645e-29	7.53584690168012e-28
Ptger2	133.096567616352	-3.14215787409338	0.282280091160852	-11.1313478083825	8.8290303847677e-29	7.7684291398127e-28
Glrx5	981.584970196069	1.88645121458902	0.169491021978007	11.1300952261283	8.95398003457821e-29	7.87338585962722e-28
Bola3	218.383391724199	2.31173208624287	0.207727336433788	11.1286849671791	9.09675902358091e-29	7.99387761983703e-28
Alg2	469.740310314503	1.54934412226956	0.139256986076078	11.1257909992618	9.39686485268305e-29	8.25238251307642e-28
Mgst3	567.470180051679	1.994089768727	0.179505305570304	11.1088068533217	1.13668119864553e-28	9.97609976235488e-28
Pdhx	427.885576076204	1.79424026577283	0.16151710257735	11.1086704574432	1.13841854756001e-28	9.98504394206891e-28
Sh3glb1	7616.72386302426	1.06516201055446	0.0959397787862517	11.102402194689	1.22116839879185e-28	1.07040876923104e-27
Kirrel2	162.76160538035	8.76470854052431	0.789513080873149	11.1014101638837	1.23480060012098e-28	1.08167598883944e-27
Gm5150	148.658632108767	-2.86805923840078	0.258615142946259	-11.0900669068585	1.40182877330727e-28	1.22721811124166e-27
Cstb	4658.79220975626	1.78239352689586	0.160866191917075	11.0799758834016	1.56914823049925e-28	1.37283188800507e-27
Plscr3	534.666262765223	-1.67278568888605	0.151063842310674	-11.0733691351888	1.68927735587894e-28	1.47700212587604e-27
N4bp2	643.558271354764	1.58347550806851	0.143018352404474	11.071834358644	1.71846464353515e-28	1.50157733968735e-27
Krt7	82.1295335583065	3.60070093132878	0.325342780967365	11.0674068765951	1.80549624120158e-28	1.57663371514978e-27
Samd4	268.758162966756	-2.35897434454633	0.21316120301447	-11.0666214638796	1.82138555991291e-28	1.58951048674885e-27
Plagl2	734.777971351479	-1.62045938850783	0.146431399709807	-11.0663381741839	1.82715063754331e-28	1.59354129003307e-27
Napepld	168.532692568042	2.3454547090267	0.211965337697935	11.065274796812	1.84895282766624e-28	1.61154496615775e-27
Nceh1	3341.80204391693	-1.26250513027226	0.11413305013539	-11.0616962288716	1.92423647058926e-28	1.67611124148696e-27
Il3ra	757.061845102145	-1.98945914254269	0.179857840573256	-11.0612867151176	1.93304315053045e-28	1.68272798238411e-27
Cbr2	230.720147464614	-3.13890634922033	0.283794562033416	-11.0604880048785	1.95033478500049e-28	1.69671803385963e-27
mt-Atp8	299.167570667046	2.17910142801486	0.197031828763017	11.0596416918802	1.96882444456448e-28	1.71173217187839e-27
Ppp2r5b	656.519619733928	1.42196534115812	0.128665882034414	11.0516114969607	2.15314678026881e-28	1.87081540870606e-27
Agpat5	826.001595627295	1.39095286483335	0.125886852254098	11.0492306378887	2.21101557855188e-28	1.91989622567322e-27
Tmem55b	1104.99658221863	-1.61812113681792	0.146550065379144	-11.0414221421985	2.41185253835956e-28	2.09298214658393e-27
Endog	258.931598343599	2.64847628168928	0.239896293645822	11.0400883708501	2.44792293261141e-28	2.12295849090229e-27
Mmachc	185.887493799182	2.32041638127267	0.210198655585557	11.039159003223	2.47337250982891e-28	2.14369230870583e-27
Ipo7	2056.87495227773	1.34512189836138	0.121870391143329	11.0373150175535	2.52464731872202e-28	2.18676928503885e-27
Lix1l	697.213201081959	1.36385207030112	0.12362764309295	11.0319345753094	2.68036354463764e-28	2.3202001243806e-27
Ndufv2	1659.9697774404	1.6191740654125	0.146838049077271	11.0269380149584	2.83348539349435e-28	2.45122053144732e-27
Pnpla2	5034.02081980943	1.47849392671575	0.134096423701881	11.025602964645	2.87584726615239e-28	2.48632019241608e-27
Bid	207.934349487483	-2.3838866894892	0.216263603489618	-11.0230600573695	2.95828053619502e-28	2.5559985092718e-27
Fam174a	1109.84434628458	-1.68594050127558	0.153037535781028	-11.0165162596965	3.1813444360348e-28	2.74702176085439e-27
Kif5c	89.0308266130695	-3.80525402366182	0.345464186665306	-11.0149016035299	3.23890310315413e-28	2.79498640223766e-27
Mmp8	835.113000598368	-2.54042080822137	0.230661639662506	-11.0136250307524	3.28514009561832e-28	2.83312764325595e-27
Pbx1	491.970373898951	2.03082277558065	0.184493512781565	11.0075565528696	3.51405005927926e-28	3.0286623635524e-27
Ypel2	365.880542472301	-1.8284658563589	0.16619722806455	-11.0017831082522	3.74649372585363e-28	3.22699849918322e-27
Metrnl	1386.88472189508	-1.53848813171994	0.139915325711969	-10.9958514114965	4.00119385181107e-28	3.44424748779427e-27
Ncoa3	3579.88549584437	-1.53772424436782	0.139879654496617	-10.9931944706441	4.12077970698754e-28	3.54499254248396e-27
Itga9	295.573762648342	-2.18835177096646	0.199104520562741	-10.9909697920539	4.22363197024899e-28	3.63122644714913e-27
Aldh7a1	674.44312024097	1.4011342665949	0.127513383963096	10.9881349160995	4.35839246180756e-28	3.74476959233923e-27
Ptger4	202.767215891379	-2.90469621253216	0.264483550558461	-10.9825212433773	4.63795808667371e-28	3.98251348492513e-27
D1Ertd622e	1491.08965761445	-1.27038295660625	0.115701785699099	-10.9798042349154	4.77958439075139e-28	4.1015914938411e-27
Adssl1	1703.53830092305	1.31203935004088	0.119561884826157	10.9737258821956	5.1121454032633e-28	4.38427177027553e-27
Vill	309.266141964513	-2.19717800351475	0.20025246844031	-10.9720395490139	5.20840843037377e-28	4.46407484581111e-27
Tmem50a	2597.31205965519	-1.44315526619894	0.131552586855069	-10.9701777874491	5.31677491974195e-28	4.55414694604144e-27
Mapk14	3215.02138521591	-1.36015751253656	0.123988330314525	-10.9700445927952	5.32461287444096e-28	4.55805222786196e-27
Laptm4a	4415.47952740556	-1.0589780922037	0.096569946997069	-10.9659177118099	5.57322464862982e-28	4.76793655786165e-27
Fam83f	153.247376367324	-2.87776108336191	0.262807580624883	-10.9500687785314	6.63971813559854e-28	5.67683650191211e-27
St3gal1	2603.11772171686	1.51813103145951	0.138659613232805	10.9486172365894	6.74696914178964e-28	5.76498862994219e-27
Irf4	123.34269348306	-3.49444234202944	0.319358900010125	-10.9420540398863	7.25375884754865e-28	6.19421102571384e-27
mt-Atp6	444.829562198858	1.99586723526292	0.182448641417002	10.939337337685	7.47442157033586e-28	6.37872367531057e-27
Aurkb	230.926222052014	-2.34595580319985	0.214519954368988	-10.9358395590774	7.7683567527753e-28	6.62550279614001e-27
Cbfa2t3	98.3813077882067	-4.56985060842979	0.417959046147586	-10.9337281978965	7.95130382513126e-28	6.77737742348098e-27
Pdlim2	175.641239304911	-2.51384396704568	0.229929499242193	-10.9331076496529	8.00588163990608e-28	6.81971608811117e-27
Cela1	88.8503235363332	-4.04338007743322	0.369849028729169	-10.9325150625016	8.05834702316839e-28	6.86020455089326e-27
E2f2	270.983651295072	-2.45846148613479	0.225168058365184	-10.918340300948	9.42014342329488e-28	8.01461651595137e-27
Rrp12	317.829610274079	1.8850060708381	0.172786689724353	10.9094402690696	1.03894057808979e-27	8.8338543832442e-27
Nek6	318.131788586877	-2.34374408062892	0.214948728629071	-10.9037354888171	1.10620564146701e-27	9.40004329319953e-27
Ndufaf5	211.944572847541	2.29200516600053	0.210205189453978	10.9036564318615	1.10716751400128e-27	9.40246962715075e-27
Arhgap27	884.20667715817	1.69900724565755	0.155871866277528	10.9000250412893	1.15225572614748e-27	9.77940116294401e-27
Tnfrsf14	182.224745965613	-2.77097497439508	0.254240863916725	-10.8990149408189	1.16511792836962e-27	9.88253169017352e-27
Tbc1d14	1234.78625719651	-1.35272023723945	0.124122351078011	-10.8982808131733	1.17455526372068e-27	9.95650443673469e-27
Rtn4	7287.63931619311	-1.11558824920474	0.102376388123906	-10.8969291615811	1.19212969606598e-27	1.00993217761787e-26
Ang	87.9927883828459	-5.89398254287962	0.540892751358275	-10.8967674794658	1.19424930478214e-27	1.01111168301348e-26
Spsb1	196.890794968247	3.00846739372066	0.276148313463454	10.8943898877688	1.22585396364549e-27	1.03723808902006e-26
Ngly1	787.607491868484	1.37011151025999	0.125834320281909	10.8882179932351	1.31181962413525e-27	1.10930148508079e-26
Ankrd46	291.815134327004	-1.94302496446399	0.178516529178407	-10.8842860288985	1.3696769200208e-27	1.15752270772821e-26
Ndufb6	683.437312273555	2.00090986210143	0.183846611695675	10.8835830241657	1.38028484682274e-27	1.16577885422416e-26
Tmem154	248.53451730116	-2.5180093931572	0.23138631395633	-10.8822745395064	1.4002465344919e-27	1.18192029887714e-26
Fjx1	62.1744328442192	5.14978220149361	0.473355327048274	10.879316038559	1.44644185996205e-27	1.22017201075197e-26
Cd82	1531.26081017293	1.45990337345947	0.134213712624712	10.8774531671115	1.47630175949605e-27	1.24460564345143e-26
Inpp1	120.219864962868	-3.01281393542997	0.277196251127557	-10.86888413236	1.62172110952337e-27	1.36637374936932e-26
Zswim5	65.049521308439	5.79517973354374	0.533242615611943	10.8678105685407	1.6409133969908e-27	1.38170672592163e-26
Ptpn22	1072.30726368102	1.30566464608249	0.120143507588195	10.8675422608586	1.64574505794993e-27	1.38493630724091e-26
Ank2	107.558029275139	3.56172178434832	0.327847165784642	10.8639700325729	1.71143393759216e-27	1.43934389597133e-26
Hmgcs1	1417.07227769534	1.20068749327171	0.110556827470871	10.8603649429798	1.78036279120275e-27	1.49640891918384e-26
Rubcnl	82.1781668927973	-4.28338678655742	0.394462257164015	-10.8588000721611	1.81113325451035e-27	1.5213519337887e-26
Gm5086	81.3261552648752	-4.68920335526146	0.431942783496541	-10.8560752359439	1.86597624773768e-27	1.56647353840877e-26
Sgsm3	546.787671698609	1.89009051577208	0.174161029498423	10.8525456080242	1.93947231424092e-27	1.62719035078921e-26
Pigo	426.56127059082	1.78234475782994	0.164241855725603	10.8519521406753	1.95210871976797e-27	1.63680430773307e-26
Blmh	641.501860133515	-1.43885184844225	0.132675970301646	-10.8448564210304	2.10966850235816e-27	1.76784879564697e-26
Mthfd2	600.981436499916	2.15447655942727	0.198733959531982	10.8410085749867	2.20031787482424e-27	1.84269994553052e-26
Hps5	681.482577331043	-1.45171409718392	0.13391182081412	-10.8408211340731	2.20483103348412e-27	1.84536791255245e-26
Cpped1	788.663344662873	1.3354417311157	0.123216333772018	10.8381875213607	2.26922174217777e-27	1.89811796990105e-26
Pxn	6459.08648351295	1.6106853822687	0.148651769096608	10.8352923887634	2.34215985463814e-27	1.95794986765962e-26
Trak1	2483.81840999891	1.3963620797643	0.128882150319226	10.8344101670066	2.36484469772859e-27	1.97572541994128e-26
Snupn	183.201461774746	2.14253446806741	0.197775696435283	10.8331534495114	2.39753579678232e-27	2.00183439320528e-26
Ankrd55	117.349217942799	2.71180774437249	0.250391573680964	10.8302675865113	2.47431195404871e-27	2.06469896669779e-26
Slc8a1	452.158745386856	-2.08866332219754	0.192879894125375	-10.8288286431756	2.51349989433244e-27	2.09614130359985e-26
Pcyt1b	78.5214869562441	-4.7426885115695	0.438102607860528	-10.825519927239	2.6059591301313e-27	2.17194507356626e-26
Ifi27	1292.31871609147	1.69824183719592	0.156928974338811	10.8217226573431	2.71623326066619e-27	2.26249699159865e-26
Hif1a	1595.14888481459	-1.26437862347254	0.116927451995941	-10.813359924378	2.97567436130863e-27	2.47711526771932e-26
Sptb	228.34635589837	3.47219399545832	0.321148254316451	10.8118102738834	3.02638059783176e-27	2.51781825679576e-26
Mars	1023.45203932615	1.34262190442093	0.124191185884768	10.8109274813326	3.05564864482125e-27	2.54064757537709e-26
Gm13710	93.1161505076849	-3.93034057735238	0.363644265958877	-10.8082017105059	3.14780161401822e-27	2.61570460478669e-26
Diaph2	318.970664249881	-1.91325658177395	0.177054618112963	-10.806024729348	3.22337620107716e-27	2.67690417845727e-26
Naip6	300.286142203086	-1.97453796770283	0.183044692276541	-10.787190511483	3.95701801563605e-27	3.28420683303716e-26
Zc3h3	592.172583952687	1.77984622980863	0.165127531888843	10.7786158337711	4.3437269345593e-27	3.60301263987133e-26
mt-Nd2	20869.3422815016	1.908985081784	0.177152428862856	10.7759464210443	4.47159571596353e-27	3.70686485648926e-26
Larp4b	2538.95513992375	1.28863266852817	0.119642440975447	10.7706985750368	4.73395557659294e-27	3.92201730785429e-26
Ttc39c	101.059038260465	-3.25198596936764	0.301972492354394	-10.7691463683093	4.81444133807206e-27	3.98632301857521e-26
Nbea	93.8368561998469	4.07887700512158	0.378788076202291	10.7682296813991	4.86260958380681e-27	4.02380943060013e-26
Rhob	2337.62445302468	-1.202056495817	0.111661072420742	-10.7652243504129	5.02390406928603e-27	4.15480751762132e-26
Prkcd	5188.8683207209	-1.36831930738056	0.12712885333144	-10.7632474573902	5.13288402768922e-27	4.24241104357524e-26
Tmem43	1184.20045005134	-1.24610800081535	0.115908615316545	-10.7507798053858	5.87626995744812e-27	4.85394562973522e-26
Slamf8	165.33717186996	-2.67183826503747	0.248552380021213	-10.7495983937448	5.95202007620266e-27	4.91359757122146e-26
Batf3	86.4676298926367	-5.14593528535048	0.478858019620754	-10.7462652278977	6.17099618290046e-27	5.09134652431349e-26
Dlg4	146.3868628473	-2.84893602396319	0.265111538264767	-10.7461789200512	6.17677111788559e-27	5.09308849827079e-26
2410015M20Rik	705.182828120024	1.69750583592638	0.158050543228005	10.7402720753547	6.58500377059769e-27	5.42648028564606e-26
Ermard	313.722781309628	-2.07536963960436	0.193391457587545	-10.731444219375	7.24548204818209e-27	5.96722105650637e-26
Litaf	5506.7139611284	-1.05744168084426	0.0986026078467354	-10.7242770139297	7.82969727306641e-27	6.44455011783122e-26
S100a13	253.299889986254	-2.49115868118796	0.232343467031314	-10.7218796078833	8.03535567782835e-27	6.60991210847158e-26
Arhgap6	279.888893421179	-2.19242714600525	0.204582070815109	-10.7166143018791	8.50602197884402e-27	6.99294604079773e-26
Sult1a1	95.5775591248921	-4.16554348685895	0.388704587186842	-10.7164762757396	8.51872097046188e-27	6.99924698175893e-26
Ccnd3	577.113184083537	-1.62373115228249	0.151576482630875	-10.7122894270919	8.91299164717913e-27	7.31886650201325e-26
Tmem104	1119.20601703044	-1.61648941344507	0.151027830276548	-10.7032552244517	9.82643029840946e-27	8.06416965811619e-26
Rnf19b	3979.32250130822	1.38273000557803	0.129210439147741	10.7013799712963	1.00273620845542e-26	8.22421166368566e-26
Cux1	4037.72310381601	1.32642389804084	0.123951709454466	10.7011343682042	1.00539781618849e-26	8.24117950510166e-26
Usmg5	923.449760076865	1.86265906624415	0.174144021861256	10.6960838869804	1.06170975369443e-26	8.69763641476721e-26
Alpk1	343.275603224439	-2.29145767765843	0.21427555200845	-10.693976313117	1.08612346925704e-26	8.89239603628468e-26
Sord	2768.59112840885	1.10008928688196	0.102893895962264	10.6914922075205	1.11561431490238e-26	9.12846980916588e-26
Scd2	1796.01929103882	2.30382359061711	0.215595656694869	10.6858534440594	1.18553576718617e-26	9.69489307966005e-26
Mmd	614.24420949185	-1.49349734198573	0.139848919486881	-10.6793627542173	1.27141401242756e-26	1.03910626694696e-25
Satb1	248.43195066395	2.23370442433	0.209218576833068	10.6764153458143	1.3124205278976e-26	1.07199002225808e-25
Ikbkg	1315.06499747205	1.31200340961473	0.123016393015388	10.6652729563499	1.47963949188262e-26	1.20786542666777e-25
Got1	1635.91805881913	1.17348931929101	0.110033482245414	10.6648385140962	1.48657062139187e-26	1.21281131329752e-25
Gstm1	2441.4897165177	-1.40725830266246	0.131999400201864	-10.6610961906673	1.54762452293928e-26	1.26188129723765e-25
Ier5	1699.99506760636	-1.30017731206247	0.122008859084366	-10.6564172619911	1.62746618712896e-26	1.32620368894882e-25
Abhd15	169.493265669735	-2.87811791038992	0.270189574317892	-10.6522167543136	1.70261525558687e-26	1.3866290148312e-25
Ptgr2	1138.239585699	1.23888902470224	0.116316198971518	10.6510446150806	1.72419251305344e-26	1.40337964382136e-25
Trim12c	592.663469192325	-1.58154194692597	0.148497487578329	-10.6502943094693	1.7381465524888e-26	1.41390950103565e-25
Zadh2	826.711875134155	1.26757250345605	0.119033892892137	10.6488368367879	1.76557310084042e-26	1.43537995601658e-25
Ube2f	1079.00104213743	1.20336409350683	0.113050375932142	10.6444943998164	1.84985782568484e-26	1.50302299781827e-25
C030037D09Rik	66.8382280090188	4.44060396162385	0.417274118995068	10.6419347845447	1.90139483877439e-26	1.54399480424308e-25
Npc2	24390.1659518058	1.09795892607078	0.103174889946594	10.6417261665034	1.90565749750711e-26	1.54655286225008e-25
Actb	49103.6505655059	-1.14631442440882	0.107806852587619	-10.6330385953636	2.09183772600608e-26	1.69665858033469e-25
Gng12	799.157808043268	-1.32303099560985	0.124453363992785	-10.6307371143985	2.14411067062403e-26	1.73804236402421e-25
Plcl1	98.5600966704567	2.96245958867878	0.278671124212715	10.630665796638	2.14575101217618e-26	1.73835842489938e-25
Pcca	557.827483801287	1.46616043085186	0.138097987260953	10.6168124527505	2.48916117967797e-26	2.01539421781497e-25
Epm2a	106.918843782917	2.76145034117126	0.260216784801211	10.6121146000664	2.61756900072375e-26	2.11812830314677e-25
Vim	41320.6666340143	1.05086663204467	0.0990269031224094	10.6119306866102	2.62272736202875e-26	2.12106781773843e-25
Ppp1r3b	110.23415889445	-2.97781231528302	0.280747219122037	-10.6067384196906	2.77259116995511e-26	2.24096293283232e-25
Picalm	4381.87805102524	-1.22158400563976	0.115264364225169	-10.5981064820121	3.04074344843155e-26	2.45627050668771e-25
Rabgap1l	569.053070605625	1.56579945032638	0.14782474424073	10.5922689626068	3.23650229801206e-26	2.61288356254144e-25
Trim12a	377.885836483896	-1.84260836500046	0.173959838335677	-10.5921480649167	3.24068588874985e-26	2.61474261319793e-25
Tgtp2	81.9723034135019	-4.35117094537905	0.411065093273102	-10.585114174334	3.49354579600522e-26	2.81712724223113e-25
Sntb2	1217.85602592336	1.59730986731895	0.150983929276002	10.5793369862499	3.71578256895984e-26	2.99459763905389e-25
Slc35e4	800.18401449716	1.54075400239143	0.145646407882802	10.5787298484645	3.73993655032527e-26	3.01231737674518e-25
Trp53inp2	2747.70112273447	1.33224183619999	0.126139173861134	10.5616819535115	4.48551615814864e-26	3.61074960223407e-25
Nbr1	3484.10394669502	1.18218994570084	0.112012768273898	10.5540641832019	4.86462752619436e-26	3.91366040909456e-25
L3mbtl3	120.401847769634	-2.74961547239397	0.260582636131599	-10.5517985127964	4.98339117250259e-26	4.00688861076524e-25
Fyn	366.239176876119	-1.63747245178979	0.155285974276023	-10.5448831385065	5.36395000256663e-26	4.31038340668678e-25
Chp2	83.9652065853177	-5.99318804395645	0.568654514992688	-10.5392428723326	5.69555752251405e-26	4.57421378844543e-25
Prkx	712.739207771757	-1.49751367305917	0.142127675681608	-10.5363974037954	5.87048287068282e-26	4.71197764828132e-25
Fam214a	489.556359526057	-1.50806276668016	0.143202955422344	-10.5309472296328	6.22053373881257e-26	4.99006693808265e-25
Ccl4	85.2223407095371	-4.34304970949893	0.412558129017118	-10.5271218866681	6.47850593494173e-26	5.1940132357301e-25
Psd3	201.396126182494	-2.3990803594755	0.227975703262145	-10.5234037011253	6.73940709907289e-26	5.40007132514762e-25
Supt3	394.972008438418	1.77106979290632	0.168355029489966	10.5198508073789	6.99843120679538e-26	5.60438886157081e-25
Tmsb10	839.022849990356	-1.61893579894022	0.153910253687832	-10.5187000875447	7.08442170763284e-26	5.66998448932134e-25
Sf3b2	2490.6802404628	-1.15820413449891	0.110164361999791	-10.5134193442804	7.49266335731847e-26	5.99326846912781e-25
Gab3	89.0829318021626	-3.54681580911927	0.337381027941086	-10.5127897403248	7.54286636889193e-26	6.02995562164092e-25
Cd52	1403.35540070178	-1.75200101662091	0.166788168881757	-10.5043482902134	8.24905944838455e-26	6.59071404893345e-25
Mras	442.722381500732	1.62840046602629	0.155212750791242	10.4914090996071	9.46068109452944e-26	7.55441634555705e-25
Angptl4	111.554984005637	-3.24874661152229	0.309678452581214	-10.4907092645404	9.53102184662328e-26	7.60621502363702e-25
Bcr	370.761600729323	1.76675900937671	0.168424325054224	10.4899277987779	9.61018005219066e-26	7.6649869813858e-25
Sacm1l	820.473405948905	1.46652675534483	0.13982870509879	10.4880235736197	9.80580655595892e-26	7.81653226725578e-25
Ccrl2	84.8078858791747	-3.65591638009568	0.348747026260594	-10.4830037385434	1.03406286804099e-25	8.23813294642169e-25
Fes	2931.84231382941	-1.52192675537604	0.14522335820281	-10.479903331051	1.06852906425868e-25	8.50784138105625e-25
Dync2h1	258.427087931915	2.13617876407779	0.203855086215596	10.478908344816	1.07982949367909e-25	8.59289617694717e-25
Pyurf	222.072702348882	2.04737584314108	0.195533301128139	10.4707271412524	1.17735120759419e-25	9.36357922652996e-25
Ipo5	2680.58800542621	1.22471459545045	0.11697859107521	10.4695618590845	1.19193400322868e-25	9.47413751451403e-25
Slc30a1	1390.74142105349	1.55005987378956	0.148294226241377	10.4525976032711	1.42566008033392e-25	1.13254436781726e-24
Sec16b	80.7902731965221	3.67037397801883	0.35118164924607	10.4514970696747	1.44230308225122e-25	1.14511121927221e-24
Phb	1160.21390528866	1.23308267006437	0.118036643679693	10.4466090497328	1.51858043291022e-25	1.20498317227842e-24
Mob3b	101.517841683537	-3.4017782756277	0.325725762578591	-10.4436881157256	1.56605591323996e-25	1.24194576759053e-24
Foxred1	650.088716280961	1.40546466342104	0.134605724949247	10.4413438874978	1.60521947328541e-25	1.27227828492667e-24
Slc12a9	823.294725891278	-1.8150528638045	0.17387200806984	-10.4390170905224	1.64505139508304e-25	1.30310566919911e-24
Josd1	1029.94139852316	1.41246012436396	0.135375188110483	10.4336706310703	1.74032592071506e-25	1.37779105636565e-24
Tnfrsf21	449.108213439788	-1.71699941824479	0.164624047176184	-10.4298214489116	1.81228520851513e-25	1.43394359526336e-24
Zswim4	1592.95082966767	1.91561132439625	0.183728213604017	10.4263318453904	1.88006658581811e-25	1.48672842298313e-24
Spcs3	2021.16147831561	1.18209560624838	0.113380669831538	10.425900711336	1.88861332882295e-25	1.49263800439436e-24
Ndufc1	524.234344834813	2.01539808086901	0.193334038681544	10.4244348000651	1.91796241245416e-25	1.51497235556464e-24
Tmem127	2324.08768430163	1.1499973151159	0.110380852239107	10.418449321489	2.04256203554798e-25	1.61247571937467e-24
Rnf180	279.135373854644	-2.13653602416269	0.205109834272662	-10.4165460019947	2.0838397560803e-25	1.64412827974054e-24
Ski	2121.17619266236	-1.46971317933163	0.141222926696002	-10.407043769142	2.30261183568292e-25	1.81570673509154e-24
Gdpd1	518.998698248153	-1.5326163027025	0.147311920042874	-10.4038851863206	2.38025771795666e-25	1.87586977296108e-24
Oasl1	303.160574742427	-2.28639434581881	0.219822776919451	-10.4010802604709	2.45138171677977e-25	1.93082768423073e-24
Ubald1	939.150100383187	-1.45686491492029	0.140083520844209	-10.3999735739118	2.48001964019323e-25	1.95227820147035e-24
Qprt	56.9771149953558	4.36793794498647	0.420119603306466	10.3968915294823	2.56153339351498e-25	2.01530488039871e-24
Ptpn9	834.004107309648	1.31804607258254	0.126821502987939	10.392922663185	2.67042358421629e-25	2.09859969857404e-24
Tmem117	56.5575269843754	4.70039626252372	0.452267896683007	10.3929469612967	2.66974317962427e-25	2.09859969857404e-24
Paqr4	405.230759523713	1.66960166496191	0.160670986499675	10.3914322139628	2.71248990690206e-25	2.13045393704816e-24
Gm28439	342.282979928637	2.22822761741971	0.214508895191978	10.387576773567	2.82437648173633e-25	2.21707972044599e-24
Cotl1	6461.07835776047	-1.14759668193743	0.110491983661926	-10.3862438151961	2.86411384815511e-25	2.24700399080431e-24
Blvrb	2845.74905911628	-1.66997567341943	0.160888281535748	-10.379722236317	3.06666115801615e-25	2.40455292829896e-24
Tiam1	929.144866326691	2.18257140628456	0.21031576899061	10.3775927823178	3.13582345658752e-25	2.45739671327394e-24
Slc6a6	12667.5469782078	-1.29774499928208	0.125097415255956	-10.3738754044344	3.26028377580526e-25	2.55349098880252e-24
Rnf215	518.539120688261	1.47834962668747	0.142564120842128	10.3697172749696	3.40530765574459e-25	2.66557359404062e-24
Pnkd	551.345871996383	1.75079051202488	0.16884322852423	10.3693261928691	3.41927201603914e-25	2.67499828739314e-24
Apaf1	841.108241730076	-1.45769504588119	0.140736278621	-10.3576352889558	3.8639660149498e-25	3.02119547468123e-24
Gbe1	385.359103668862	1.7176836484064	0.165938755709024	10.3513108861584	4.12794569549144e-25	3.22578420791017e-24
Pde8a	1184.70411840658	1.24738421947684	0.120516780979072	10.350294866351	4.17198899767002e-25	3.25837028346116e-24
Mff	1332.07480439194	1.14944865799641	0.111139706635682	10.3423762109102	4.53159353142944e-25	3.53723825232634e-24
Spire1	714.564667069029	1.39737746645658	0.135153323747934	10.3392016393377	4.68423553632506e-25	3.65433459180645e-24
Notch2	4230.00763367489	-1.76541568751027	0.170851386746315	-10.3330486285816	4.99474147991858e-25	3.89438564519507e-24
Gfm2	720.882333717726	1.34056780608359	0.129751799865901	10.3317858208446	5.06094659659252e-25	3.94379369875724e-24
0610009O20Rik	562.697298405179	1.39866370767568	0.135409668546077	10.3291273266779	5.20317872824508e-25	4.05235802129205e-24
Agap3	2777.45541433212	1.36963632001485	0.13262152633021	10.3274057983968	5.29738778865744e-25	4.12111276093541e-24
Ik	3590.2074312932	1.12655307630694	0.10908334358882	10.3274527461625	5.29479633589634e-25	4.12111276093541e-24
Kcp	58.0998852818662	4.36192323840568	0.422704321565693	10.3190883458422	5.7769056891404e-25	4.49164110125446e-24
Mier1	967.331985356911	-1.24944489817181	0.121096468014208	-10.3177649906784	5.85706768348657e-25	4.55142285834714e-24
Ppp1r15a	632.016479936015	1.40592996486413	0.136291241171994	10.3156296235493	5.98874744551572e-25	4.65114899371841e-24
Atp5d	4481.48184355249	1.55894371509123	0.151203350327572	10.3102458491421	6.33390828957513e-25	4.91647085659818e-24
Fut4	338.928458016499	1.86293367416233	0.180748953948094	10.3067466420708	6.56874223408107e-25	5.0959070612832e-24
Ahnak2	749.974001722402	1.44927389967834	0.140763969464966	10.2957731668617	7.36257000679147e-25	5.70855818373759e-24
Nf2	2147.79000215333	1.37157020973448	0.133218412707189	10.2956504424742	7.37196503904097e-25	5.71265652022004e-24
Itga5	2024.33263878601	1.17171309592813	0.113808016137604	10.295523423512	7.38170134714247e-25	5.71701460322979e-24
B4galt2	191.91125909765	2.96501386194874	0.288066208535205	10.2928207963913	7.59191039712203e-25	5.87654445104624e-24
Tbc1d16	599.316777649293	1.86280692117634	0.180989575451854	10.2923437249118	7.62962786115149e-25	5.90245334032988e-24
Osgin2	268.657241643201	1.89738471664901	0.184367197859443	10.2913356534037	7.70993812478536e-25	5.96126584042081e-24
Nub1	2416.17856739206	1.0736874571062	0.104512243281816	10.2733174926789	9.29521207014949e-25	7.18299267366416e-24
Acy1	171.157097815996	2.38890932373772	0.232538495886796	10.2731778436405	9.3086812534725e-25	7.18940482143193e-24
Anks1	973.263732553307	-1.62922005127836	0.158801196289671	-10.259494823367	1.07266420424724e-24	8.27994323567191e-24
Il18	84.5230469149549	-3.6550187651544	0.356401197423566	-10.2553492849537	1.11970449941719e-24	8.63825302491553e-24
Cbx6	147.027507828283	-2.56924203060165	0.250681816741255	-10.2490163187764	1.19554007080363e-24	9.21819082879207e-24
Tubb2a	1147.72604601936	-1.42598002919933	0.139134287079577	-10.2489476830664	1.19638923097301e-24	9.21962477216566e-24
Hacd4	3012.02789994274	-1.23416017513024	0.12041952748868	-10.2488375504235	1.19775303953963e-24	9.22502091727423e-24
Timm17a	617.710904789998	1.56518424623494	0.152757798985948	10.2461822350485	1.23110496039236e-24	9.47664516022958e-24
Epcam	76.9324074410652	7.44191901577075	0.726565913660383	10.2425931025018	1.27765267283614e-24	9.82951159810076e-24
Nlrc3	124.719809928714	-2.80101335388977	0.273552511901594	-10.2393991355392	1.32053921114528e-24	1.01538363458748e-23
Tnfsfm13	185.115435417295	-2.74081928474187	0.267737061989565	-10.2369812545739	1.35395065447652e-24	1.04049872849821e-23
Ube2e3	400.685975274212	-1.66997535382547	0.163201916094185	-10.2325719807218	1.41705052597163e-24	1.08838875204738e-23
Vprbp	447.872789367616	1.79772708184464	0.175731704944404	10.2299529980283	1.45590022788549e-24	1.11761043445964e-23
Atg9b	85.8763320334203	3.11426052677562	0.304586886447819	10.2245390899623	1.53958590012563e-24	1.1811988511891e-23
Tars2	614.990234700767	1.39464842505103	0.136438685409174	10.2217961193963	1.58378687631134e-24	1.21444043874684e-23
Cpt2	626.055581194668	1.37112616166585	0.134146440835054	10.2211147245553	1.59496059041046e-24	1.22233418566076e-23
Gpr157	628.790486044117	1.32567951981553	0.129713488031499	10.2200591467682	1.61242465487233e-24	1.23503733069064e-23
Ndufs7	1757.7016468788	1.71566243473919	0.167901516420124	10.2182664654812	1.64251886879569e-24	1.25739522654172e-23
Dedd2	837.357816868741	1.68376626276629	0.164904356932216	10.2105626199944	1.77830672564312e-24	1.36059549256415e-23
Timm10	184.959154149329	2.06404875129457	0.202190998163773	10.2084107108602	1.81818442400855e-24	1.39034102654383e-23
Slc9a5	114.180652638419	2.56291789302139	0.25136684708281	10.1959264826084	2.06763586798965e-24	1.58022396024146e-23
Map3k5	481.08685962081	-1.81875377287601	0.178389042342712	-10.1954343663212	2.07813467911811e-24	1.58737518181868e-23
Pdk2	925.316794799822	1.66299972465106	0.163130517811204	10.1942894987663	2.10276407161777e-24	1.6053062121708e-23
Clec12a	6418.90683297242	1.31973661328065	0.129544957525097	10.187479609347	2.25535512637873e-24	1.72085329126877e-23
Lamc2	61.4588374334274	4.42312020750877	0.434262370589726	10.1853637502651	2.30496240870639e-24	1.75773929818082e-23
Mrpl12	963.599852641308	1.67482132896342	0.164476813874786	10.1827199196504	2.36846975582053e-24	1.80517908691979e-23
Mta3	692.408054503045	-1.56739367334353	0.153933793186364	-10.1822584950267	2.37972992890529e-24	1.81276742310363e-23
Selenom	140.849085869485	-2.91833033944737	0.286737291629971	-10.1777146699615	2.49348469323263e-24	1.89838029601972e-23
Gars	1827.75683938129	1.14439611403153	0.112442301577726	10.1776297529846	2.49566107519027e-24	1.8989972779034e-23
Nfic	1581.45732932355	-1.35681983963426	0.133455418751223	-10.1668396257744	2.78808373566611e-24	2.1203468322336e-23
Coq3	206.355302774847	1.97745184320024	0.194506358831063	10.1665151467759	2.79738408837745e-24	2.12625662091981e-23
Sirt5	142.509694272087	2.36569321317028	0.232700256408245	10.1662681841655	2.80448322421102e-24	2.13048774770391e-23
Zeb1	177.178017412762	2.55242121573308	0.251276927180947	10.1578017702161	3.05895397342316e-24	2.32253294038934e-23
Agpat3	695.628094657929	-1.52137003979433	0.14979983903365	-10.156019189397	3.11537891970624e-24	2.36408284616573e-23
Csnk1e	954.494306451843	-1.26060611973676	0.124146312358572	-10.1541970581917	3.17412129205644e-24	2.40734501921269e-23
Fkbp4	1170.04238940752	1.13053665912049	0.111338392333199	10.1540594886368	3.17860058329022e-24	2.40942777038717e-23
Manba	1804.6528449409	1.15359795387064	0.113665078290957	10.1490974291831	3.34442074531585e-24	2.53374044694174e-23
Atp6v0b	10704.1059518409	1.56417293456877	0.15416809672146	10.1458924889941	3.45604752441018e-24	2.61688304380993e-23
E130308A19Rik	187.676106693705	2.44198989414109	0.240984556880877	10.133387490669	3.92800695294437e-24	2.97262670984391e-23
Gdf15	129.171938062759	-2.56947129403556	0.253589146195876	-10.1324182544109	3.96714705880055e-24	3.00061362412651e-23
Lpar5	225.787202380248	-2.61879720909574	0.258564984491392	-10.1281974210353	4.14214784408596e-24	3.13127456924867e-23
Kctd9	382.584485567545	1.97865801094882	0.19541115547208	10.125614406039	4.25299194746188e-24	3.21332032900082e-23
Ophn1	782.511861232456	-1.3982791825731	0.138249804181184	-10.1141494619448	4.78151958362103e-24	3.61068360953284e-23
Prkar2a	1273.87663477283	1.48386408388277	0.146779412517435	10.1094837377586	5.01478298666148e-24	3.78477269709923e-23
Eif4ebp1	1601.24860964368	1.45847578783435	0.144279902309401	10.1086552214786	5.05736756212081e-24	3.81484122889873e-23
Rap2b	653.279064731991	-1.48288619619518	0.146801480522289	-10.1013027315486	5.45131503389512e-24	4.10977123650813e-23
Endod1	203.488736783053	-2.15320776224938	0.213272455267187	-10.0960424521388	5.75166771572292e-24	4.33385824303415e-23
Itpk1	455.745089785719	-1.72277917188838	0.170828728491212	-10.0848328445939	6.44748278529784e-24	4.85552035109483e-23
Pip4k2a	2267.91535873906	-1.20588565961484	0.119576408301148	-10.0846452636198	6.45980896543788e-24	4.86216915200419e-23
Ext2	1825.64408864894	1.3589323852912	0.134784508560821	10.0822594510406	6.61863489273281e-24	4.97901852157854e-23
Cox8a	3139.00333314564	1.65745826334388	0.164534920590755	10.0735956682804	7.22860189771412e-24	5.43493907961177e-23
Adam33	70.4409191164717	-5.36645789579663	0.532728983473358	-10.0735234280059	7.23391508738261e-24	5.43599392134017e-23
Atf4	2161.52407359543	1.28150633347587	0.127224878631006	10.0727652269385	7.28991377732241e-24	5.47511514491281e-23
Slc44a2	739.716028963824	-1.38032616606839	0.13711900744479	-10.066628921772	7.75920879408207e-24	5.82443416065491e-23
Prrg4	52.895548035449	4.31458403530691	0.428803186354947	10.0619215822139	8.1393900769026e-24	6.10651920394495e-23
Cdk5rap2	620.713230168202	1.44657254055517	0.143796385481484	10.0598671914562	8.31103877028778e-24	6.23193424943586e-23
Bach1	1885.24946666118	-1.32150543289932	0.131390948489996	-10.0578118058105	8.4863575607141e-24	6.3599645719163e-23
Kdr	107.355335187222	-3.11852792199835	0.310304955017003	-10.0498811623149	9.19782720594655e-24	6.88945009790242e-23
Tnip1	1962.11825356329	1.20769240024635	0.12028412366186	10.0403308722719	1.01333678523229e-23	7.58611092530923e-23
Mfsd5	1190.75125543703	-1.2675897730226	0.126261664454283	-10.0393874775947	1.02307456177454e-23	7.65488835187815e-23
Sgcb	250.441738056239	-1.98974216717643	0.198325475897555	-10.0327109170999	1.0946901105137e-23	8.18632701256669e-23
Cd79b	85.1827080719313	-3.68782246253029	0.367650252592299	-10.0307899600979	1.11619964227747e-23	8.34269216502222e-23
Prr15	57.9876296173986	3.90899353194541	0.389761273143499	10.0291994133194	1.13432582442182e-23	8.47361505164543e-23
Ggt5	158.084940562642	-3.03233089014735	0.302392739767861	-10.0277899941486	1.1506312628829e-23	8.59080333866703e-23
D630024D03Rik	57.1851650982717	4.84649161441048	0.483708150952267	10.019454096172	1.2519250995187e-23	9.34206265888835e-23
Tmcc3	716.076035770873	-1.42163243501161	0.141956850815513	-10.0145391141366	1.31573723471239e-23	9.81297158635819e-23
Chp1	2637.7852739519	1.02265645940493	0.102198054814798	10.0066137389617	1.42548392415584e-23	1.06257788276754e-22
Zeb2	4167.61516971708	-1.09776506717514	0.109771489857647	-10.0004570275828	1.51695336503011e-23	1.1301546452652e-22
Ppp2ca	3717.02679889907	0.957423894820147	0.095832358556672	9.99061182715188	1.67544392703236e-23	1.24756408535639e-22
Agk	270.960998027635	1.7207828202922	0.172245440254675	9.99029534684874	1.68080192551996e-23	1.25088374564124e-22
Zfp706	2093.47421380839	1.0334846960119	0.103465725101538	9.98866721320195	1.70863549792206e-23	1.27091764002742e-22
Gk5	125.219812913012	2.56524560708064	0.256846395875475	9.98746974173751	1.72939757182675e-23	1.28567299698051e-22
Trim34a	245.356553585434	-2.72468406725441	0.272965009757983	-9.98180708095219	1.83101239541874e-23	1.36048820529724e-22
Gm19253	87.5648122547226	-3.33191987022045	0.33406957276098	-9.97373044986762	1.98625261459183e-23	1.47504721410553e-22
H2-D1	38489.9631433235	-1.26690160707643	0.127048470574232	-9.97179738843215	2.02530000331975e-23	1.50324189248004e-22
Idh3g	2921.51339645624	1.439291152878	0.144378393248024	9.9688819116132	2.08563411546328e-23	1.54719773069213e-22
Ipo9	550.758885970863	-1.45191346000323	0.14586719068591	-9.95366712127594	2.43057948061738e-23	1.80212885010895e-22
Rgs1	154.923532456944	-2.94065475588317	0.295981286456207	-9.93527256770764	2.92375240714536e-23	2.1666314479816e-22
Suclg2	539.719888013999	1.53832854761319	0.154846669916245	9.93452780382849	2.94568248564736e-23	2.18171965452688e-22
Chn2	72.54478839609	-3.81128492566645	0.383671812996109	-9.93371104304997	2.96991984239449e-23	2.1983200891983e-22
Oxsm	464.229984230974	1.40921199476003	0.141862226556572	9.93366612780505	2.97125841433147e-23	2.1983200891983e-22
Shisa5	3910.35408334296	-1.23033003824577	0.123864224375484	-9.93289260437402	2.994405049517e-23	2.21426696799922e-22
Zfp945	159.302861399403	-2.33359169131442	0.234954891725454	-9.93208387438572	3.01879611648276e-23	2.23111661942282e-22
Mettl15	105.703772661438	2.86506289933645	0.288473148708203	9.93181830671709	3.02684838811733e-23	2.23587918658911e-22
Cblb	1032.17581303956	1.59976655903662	0.161094567056358	9.93060528526046	3.06389964303446e-23	2.2620463535563e-22
Golgb1	2565.62726855313	1.42253774087325	0.143451358627827	9.91651633334409	3.52857231626002e-23	2.6037267696734e-22
Aco1	1964.26266388281	1.10350539105923	0.111298343199763	9.91484113180914	3.58826851104332e-23	2.64637182177847e-22
Ube2c	349.94300732028	-2.51017884090107	0.25321000008196	-9.9134269582108	3.6394405000733e-23	2.68268832619401e-22
Isoc2b	232.543399941603	1.84626862116678	0.186371004612918	9.90641556609821	3.9040172680961e-23	2.87618696667048e-22
Rhbdd1	639.124336546643	1.40048281282625	0.141412929069267	9.90349907921267	4.01960041886814e-23	2.95977145249496e-22
Kif3b	861.084320574346	-1.40744153177241	0.14226946285512	-9.89278727512783	4.47394527539855e-23	3.29215578255605e-22
Mrpl3	762.478799294792	1.26488372687338	0.127859704785862	9.89274712460651	4.47574048987982e-23	3.29215578255605e-22
Trim5	159.780156967578	-2.39411584814071	0.242092215042734	-9.88927234904311	4.63383730265428e-23	3.40664231525646e-22
Plxna2	336.682660937127	2.03928355151705	0.20632146266118	9.88401073360918	4.88381582288609e-23	3.58852048465975e-22
Ndufa5	418.341895885846	1.68330947699931	0.170337867597976	9.88218005037015	4.97388529404884e-23	3.65277091166756e-22
Perp	82.5920935585261	7.94257491834905	0.803946595617743	9.87948075362651	5.10969866618215e-23	3.75052961231595e-22
Akt2	1758.4836171484	-1.17269858603963	0.118711911479251	-9.87852500584662	5.15866139069737e-23	3.78447021918073e-22
Timm44	1069.39845550047	1.26956109472901	0.128518962774686	9.87839512021849	5.16535115235097e-23	3.7873793101257e-22
Aldh1l1	472.705187041938	1.39283816299555	0.141154418243322	9.86747832855342	5.7594270842293e-23	4.22074619530605e-22
Fmo5	308.123875959731	-1.79921290742251	0.182350080333372	-9.86680622313513	5.79813635691902e-23	4.24687521780233e-22
Dnajc11	933.226513583369	1.19089461014523	0.120708899846529	9.8658393180565	5.85427655411163e-23	4.28573736994523e-22
Lonrf1	223.026640234557	1.83694807460029	0.18620783678571	9.86504169915401	5.90099250951821e-23	4.31766304564854e-22
Odc1	1143.27598252078	1.85984189148711	0.18867573932157	9.85734519008449	6.37116616287826e-23	4.65922945798704e-22
Engase	1341.73687009442	-1.62603466585318	0.165081546025422	-9.84988755558887	6.8620703246489e-23	5.01558894076073e-22
Pwwp2b	707.566644583438	1.53085260824489	0.155485293155445	9.84564248603522	7.15804032627193e-23	5.22916850319666e-22
H2-K1	15349.9629576443	-1.26599834282248	0.128586042423444	-9.84553470160817	7.16571738396465e-23	5.23202747226243e-22
Il1rap	110.832038034572	-2.67881407840737	0.27214104508034	-9.84347685449854	7.31386305401701e-23	5.33739234524643e-22
Carhsp1	470.202091193432	-1.46754935095427	0.149130499751511	-9.84070564639406	7.51816514458872e-23	5.48360607765332e-22
Emc4	493.509466218642	1.55457318553757	0.158000061034772	9.83906699374912	7.64161924833409e-23	5.57072841061041e-22
Tmem87b	656.462615943864	-1.58542032275526	0.161179871547807	-9.83634189263528	7.85138398485314e-23	5.72064675877507e-22
Fam102b	835.039919479005	-1.39611262420394	0.141958511523184	-9.83465245742545	7.98428028279678e-23	5.81442977954116e-22
Pigg	274.015999812055	1.84806626780066	0.187930438632299	9.83377829185275	8.05391667711084e-23	5.86207066205209e-22
Mob3a	325.804310221023	-1.98182503229073	0.201559505185087	-9.83245632832288	8.16036853996456e-23	5.93644392687532e-22
Igf2bp2	165.505094865301	-2.1974140097638	0.223488779901227	-9.83232362150336	8.17113145679169e-23	5.9411647234476e-22
Trip10	623.504404748498	1.26820894704793	0.128986101526515	9.8321364243049	8.18633760196282e-23	5.94910953175573e-22
Magi3	224.737721175813	2.1550509243035	0.21927374646965	9.82813017518163	8.51856671038957e-23	6.187310052656e-22
5031425F14Rik	117.283719598532	-3.06193039492754	0.311667819975642	-9.82433924415695	8.84521706952749e-23	6.42121189036925e-22
B3glct	215.411563647496	-1.94296831888403	0.197837183620969	-9.82104720317144	9.13891904172887e-23	6.63096307505818e-22
Rfc2	1175.34755002776	1.18419958223711	0.120658535425517	9.81447005021975	9.75491934561031e-23	7.07422476487608e-22
Hprt	1281.19740804886	-1.43905427322852	0.146679037015541	-9.81090619701882	1.01056906396514e-22	7.32445629382657e-22
Lrp10	4651.56582512906	1.27734155287916	0.130196720999237	9.81085808517902	1.01105104501893e-22	7.32445629382657e-22
Ano10	807.683778896926	1.2865601134638	0.131183325612717	9.80734485465034	1.04686830254768e-22	7.57998080313428e-22
1700040L02Rik	48.7213759991157	4.9417822807231	0.503994733892789	9.80522602399715	1.06907393106326e-22	7.7367338832074e-22
Flad1	605.18557069708	1.49203870410027	0.152340112532151	9.79412893492108	1.19321415237858e-22	8.63062598666335e-22
Cers4	78.521411488157	-3.61278275671786	0.369041961713202	-9.789625927486	1.24756577853647e-22	9.01906367821839e-22
Atp5c1	3956.34778418672	1.39498246859755	0.142549152340121	9.78597519309783	1.29342341710101e-22	9.34572367179739e-22
Upp1	51.0400470214152	4.79840241465626	0.490486745614945	9.78294002346647	1.33281605829621e-22	9.62535524282284e-22
Akap7	341.758801866333	1.74844021054227	0.178737103550792	9.78218946042961	1.34273915274009e-22	9.69198323021428e-22
Pigq	1216.72004520849	1.164284986995	0.119130104297007	9.77322225868523	1.46710223478484e-22	1.05841490752356e-21
Wdr62	218.841932022791	-2.13735794064943	0.218757752666856	-9.77043288566048	1.50806326464905e-22	1.08740121914684e-21
Cox7a2	1257.86958162755	1.72272499630364	0.176354125321702	9.76855513394469	1.5362728867723e-22	1.10716773830527e-21
Sucla2	968.310199750948	1.30680424978385	0.13381595473228	9.76568341494343	1.58042825340237e-22	1.13839966729533e-21
Cited2	3208.56367525738	1.07153552901786	0.109725508470132	9.76560094328054	1.5817147164253e-22	1.1387363017993e-21
Usp54	287.305979577892	1.70748704066011	0.174873918062481	9.76410353000747	1.60525372634278e-22	1.15508474656404e-21
Cd72	1228.28881978966	-1.53843580019216	0.157597039618466	-9.76183184605902	1.64162769304682e-22	1.18064708684619e-21
Sec31a	2676.93653442627	1.21537881861827	0.124528677613364	9.75983076277239	1.67434392102052e-22	1.20355373267979e-21
Bcl2l13	930.040820181858	1.24110603276889	0.127170480992344	9.75938773750185	1.68167385595945e-22	1.2081979300025e-21
Gm17055	48.4600457818056	5.36055632386504	0.549918308221337	9.74791390598231	1.88297736020711e-22	1.35212558169417e-21
Cdk14	457.453802423917	-1.60881677526853	0.165047988432773	-9.7475697252974	1.88937070384431e-22	1.35601608285202e-21
Akap1	367.17355244365	1.57091995729962	0.161162130446677	9.74745092377263	1.89158249120166e-22	1.35690298207871e-21
Zbtb46	74.5598240527633	3.65761052279539	0.375286188532592	9.74619006656501	1.91521501405733e-22	1.37314693787648e-21
Rasa3	2586.74508880177	-1.11517999221045	0.114447782835993	-9.74400695737843	1.95682652949394e-22	1.40225785634148e-21
Cyb5r3	2488.45522811289	0.965391563833094	0.0990838819014887	9.74317462443495	1.97292589575789e-22	1.41306624434962e-21
Mki67	1336.92905600358	-2.2172774314721	0.227603657769905	-9.74183566818439	1.99910011266731e-22	1.43107568312569e-21
Mrps5	433.715082117795	1.37199758285164	0.140904080990138	9.73710323512681	2.09439490218501e-22	1.49852176686443e-21
Magt1	1442.9318231575	1.21528999645597	0.124891154856771	9.73079316825679	2.22848456476906e-22	1.59364158536108e-21
Vav1	1986.58033939027	-1.11706265844474	0.114825488304189	-9.72835103897387	2.2826307555188e-22	1.63152353538418e-21
Pmaip1	379.717236527024	1.62303157999871	0.167002531358258	9.7186046630452	2.51200058466882e-22	1.79454430257276e-21
Arhgef12	1064.72969981088	1.63892294041143	0.168684561674034	9.71590360224245	2.57950815467095e-22	1.84182446667876e-21
Etv6	559.687693954782	-1.50489740185341	0.154916375296715	-9.71425647528252	2.62155287003477e-22	1.87088439421065e-21
Zfp36l2	6204.04667870418	-1.57700772620557	0.162425890447838	-9.70909084664688	2.75785972077511e-22	1.96715063305365e-21
Tsfm	290.274947546122	1.67775875562367	0.172820361483207	9.70810812582806	2.78457410740024e-22	1.98518714056811e-21
Tfe3	2005.32210523876	-1.20333787500576	0.123973720541517	-9.70639478874697	2.83176352420765e-22	2.01779479823346e-21
Mapk8	303.753637122033	1.66236644076471	0.171328003159782	9.70282971905285	2.93250566007594e-22	2.0885088978676e-21
Helz2	552.203154620092	-1.93108918419249	0.199067387432159	-9.7006808051399	2.99493488950588e-22	2.13187838371279e-21
Ciapin1	428.861937804497	1.3931399673884	0.143686060120691	9.69572111740149	3.14408718586555e-22	2.23690379006668e-21
Psmb8	1376.25777718649	-1.47440138899413	0.152088876225904	-9.69434074063472	3.18689121343653e-22	2.26619752681303e-21
Gpt2	524.554858431083	1.48686594864393	0.153446717217073	9.68978662828308	3.33224089125416e-22	2.36834421626868e-21
Bsg	4604.27166110117	1.13195092372507	0.116860089862992	9.6863773171164	3.44532928712754e-22	2.44746897034477e-21
Cnrip1	74.2110045920226	-4.05378393684772	0.418681561680795	-9.68226047637214	3.58695900466022e-22	2.546777532318e-21
Cav2	1075.7510790359	1.33067240118681	0.137435257297332	9.68217637420357	3.58991158941947e-22	2.54757278795863e-21
Nfkbid	446.639564798751	1.70858374510398	0.176618502201927	9.67386612276082	3.89383919798098e-22	2.76184451685365e-21
Park7	1461.18190519085	1.35739624252122	0.140328148423759	9.67301469996024	3.92638057268727e-22	2.78350549319217e-21
Cox5b	2142.72584097678	1.63968040913757	0.169596027213333	9.66815341184279	4.11740040368871e-22	2.91743631050359e-21
Sema4c	95.5680988584024	-2.95392989221643	0.305537019256947	-9.66799342155091	4.12384097246284e-22	2.92051131936721e-21
Stac2	256.393185187366	2.1669924866487	0.224198138309077	9.66552400029883	4.22452387578452e-22	2.99029179842955e-21
Fos	828.40120275457	1.23197556871079	0.127584186778355	9.65617761745847	4.62810881384521e-22	3.2742986631082e-21
Plekhg1	149.117478721369	-2.57852239161003	0.267308150180691	-9.64625429440532	5.09840462180659e-22	3.60518927021135e-21
Crybg3	1290.19204851802	1.36354675580472	0.141363514922404	9.64567665534621	5.12719240006585e-22	3.62370252901451e-21
Samsn1	90.7193538624593	-3.01077875232377	0.312174070075508	-9.64455104037157	5.18375254097628e-22	3.66181543824452e-21
Actn1	4915.48383754454	1.35840524693659	0.140897215968628	9.64110779335095	5.36063076199859e-22	3.7848394542054e-21
Irf1	1248.09317379546	-1.47684492397924	0.153208952716441	-9.63941661237369	5.44968014376174e-22	3.84575905373481e-21
Telo2	286.428472768488	1.63729752413391	0.169959411296388	9.63346196391951	5.775032086084e-22	4.07328747137188e-21
Mvp	5242.66200361115	1.20330183580513	0.124987744867538	9.62735856287657	6.1284560380482e-22	4.32037504264432e-21
Inpp4a	564.856484213623	-1.93782047493132	0.201316269382805	-9.62575196168837	6.22499322852984e-22	4.38620658200821e-21
Cthrc1	113.560271213493	3.81848037326762	0.396911753409835	9.62047694597951	6.55266180473791e-22	4.61474693057074e-21
Actn4	7291.92444205004	1.17688838204693	0.122340993809914	9.61973861251698	6.59986616280418e-22	4.64563743773689e-21
Sync	47.4888200450638	5.94389505762951	0.618075237078532	9.61678239323197	6.79226252837167e-22	4.77864542861452e-21
Comt	1350.23559624449	-1.17332934502822	0.122024690365072	-9.61550766093209	6.87692737579965e-22	4.83576349915866e-21
Cfp	2979.63265909554	-1.29763189483095	0.134962186620855	-9.61478120146608	6.92564344295391e-22	4.86755789403161e-21
Tmem170b	508.797752574152	-1.43083224361191	0.148824429505927	-9.61422965545399	6.96285779603274e-22	4.89124047905241e-21
Naa20	647.79090273049	1.27342358721597	0.132628910625985	9.60140275001611	7.88637131301248e-22	5.53718858553028e-21
Larp4	1251.89541928304	1.27321006778771	0.132615159627455	9.60078826104377	7.93353387401558e-22	5.56749055611128e-21
Plpp2	220.192238260752	-1.98639000318125	0.207083570833508	-9.59221436633559	8.62144733643123e-22	6.04719277856039e-21
Apbb2	708.576656579246	1.54459777349231	0.161072341061338	9.5894662194306	8.8541886032997e-22	6.20730862143583e-21
Vkorc1l1	475.115688105823	1.41229549474057	0.14730735321862	9.58740662894522	9.03268124998663e-22	6.32925074280817e-21
Dennd1a	1045.78487772885	-1.74043208534755	0.181578498192922	-9.5850120067542	9.24468910732885e-22	6.47454246700683e-21
Mapre3	99.9402392366622	-3.046863958063	0.318068268153977	-9.57927672491998	9.77268934252537e-22	6.84088253976776e-21
Cox7a1	67.8413820906745	3.07197482217132	0.320734231108098	9.57794499064855	9.89949763946905e-22	6.92616085475082e-21
Eif2ak3	1063.15782735083	1.2108914402514	0.126546986678929	9.56871018449171	1.08247641873867e-21	7.56971185779932e-21
Efnb2	421.083603611364	4.61512611877576	0.482480904445744	9.56540678864264	1.11761092400643e-21	7.81147665436772e-21
Inpp4b	192.225468409581	2.46603500232198	0.257815495636436	9.56511553440338	1.12076226053369e-21	7.82956630449213e-21
AW112010	68.3419826250045	-4.22041661142911	0.441279757206006	-9.56403855493162	1.13249159928653e-21	7.90753300516393e-21
Maff	175.589386835801	2.93403737926322	0.306870597264677	9.56115511038227	1.16449632094091e-21	8.12692161331352e-21
A630001G21Rik	287.353331004331	-1.97979288548239	0.207073608106039	-9.56081706205927	1.16830659887103e-21	8.14942214626444e-21
Usf1	974.73051253533	-1.65612673475616	0.173236368088067	-9.5599252803213	1.17841752127441e-21	8.21582767339862e-21
Ifrd2	264.696557431892	1.89144859151388	0.197894350363273	9.55787059126128	1.20204407296694e-21	8.37634922425384e-21
Crip1	941.670960761403	-2.13044867153607	0.222920006347914	-9.55700973833211	1.21208164780334e-21	8.44206366120341e-21
Stxbp1	262.183381042148	-1.81203495839345	0.189719584671563	-9.55112231312543	1.28298770950824e-21	8.93144473589565e-21
Chac1	64.3314701169522	3.80483298597536	0.39867729735143	9.54364096288493	1.37903791748059e-21	9.59528785225982e-21
5730508B09Rik	422.167817598465	1.45604470756047	0.152576945827627	9.54301909546302	1.38733492302361e-21	9.64818914450939e-21
[truncated: 11,904 more rows]
