# Supplementary material for: RANK signaling in osteoclast precursors results in a more permissive epigenetic landscape and sexually divergent patterns of gene expression
Source: PeerJ. 2023 Feb 9;11:e14814. doi: 10.7717/peerj.14814 (PMC9922499; doi:10.7717/peerj.14814)
Supplement: Supplemental Information 10 — Fold differences in gene expression with gene symbols, names, and statistics. Negative (−) values indicate greater expression in male cells; positive values indicate greater expression in female cells. [file peerj-11-14814-s010.csv]

Gene	baseMean	log2FoldChange	lfcSE	stat	pvalue	padj
Xist	5108.846032	8.98023255	0.198406812	45.26171479	0	0
Ddx3y	599.3200253	-7.102819756	0.283285314	-25.073025	9.79E-139	6.82E-135
Eif2s3y	539.3032639	-7.097257091	0.28480824	-24.91942325	4.58E-137	2.13E-133
Kdm5d	339.2679136	-6.568767145	0.290645089	-22.60064729	4.27E-113	1.49E-109
Uty	260.0570477	-6.179462714	0.298741808	-20.68496123	4.73E-95	1.32E-91
Aurkb	1289.765838	1.772532885	0.10636341	16.66487449	2.36E-62	5.48E-59
Col18a1	2105.625942	1.423051609	0.091695464	15.519324	2.57E-54	5.11E-51
Cdkn2c	1983.127977	2.073384926	0.134897948	15.37002567	2.60E-53	4.53E-50
Cdc25b	2150.607687	1.861845025	0.129110171	14.42059146	3.84E-47	5.95E-44
Itgax	1163.166748	-2.347115337	0.166512163	-14.09575912	4.03E-45	5.62E-42
Iqgap3	1579.806541	2.3365533	0.168233189	13.88877732	7.41E-44	9.38E-41
Slc15a3	2997.87956	-1.062618137	0.077258041	-13.75414289	4.81E-43	5.58E-40
Gdf3	416.1264569	2.627037342	0.194192303	13.52801992	1.07E-41	1.15E-38
Slamf8	237.4911344	-2.56959705	0.19265475	-13.33783384	1.39E-40	1.39E-37
Ccnf	996.5900212	2.330572541	0.174938733	13.32222145	1.72E-40	1.60E-37
Knstrn	1716.503997	1.459454444	0.112225343	13.00467793	1.15E-38	1.00E-35
Cd74	57564.80626	-2.323809747	0.180254219	-12.89184666	5.00E-38	4.10E-35
Ncapd2	3325.679923	2.139999435	0.166602803	12.84491854	9.18E-38	7.11E-35
Arhgef39	506.2967496	2.235434243	0.17787299	12.56758681	3.18E-36	2.33E-33
Cdca5	436.6361455	2.271499825	0.181341122	12.52611546	5.37E-36	3.74E-33
Incenp	3326.056199	1.437491956	0.115704683	12.42380096	1.94E-35	1.29E-32
Stmn1	4164.468518	1.877710169	0.151470027	12.39657906	2.73E-35	1.73E-32
Mefv	249.8112987	-2.698977529	0.219455904	-12.29849588	9.23E-35	5.59E-32
Ube2c	1752.195896	1.521220803	0.124294951	12.23879804	1.93E-34	1.12E-31
Kif22	1154.661142	1.905732619	0.161544013	11.79698701	4.05E-32	2.17E-29
Brip1	331.1596706	2.041260527	0.173023503	11.79759106	4.02E-32	2.17E-29
Hp	196.9808335	-2.555839436	0.219110227	-11.66462867	1.93E-31	9.97E-29
Hjurp	3046.135123	1.491147514	0.128477205	11.60631973	3.83E-31	1.90E-28
Nusap1	1243.582825	2.399734097	0.207007926	11.59247446	4.50E-31	2.16E-28
F7	141.4678454	-2.546078347	0.220294154	-11.55763008	6.75E-31	3.14E-28
Marcksl1	1168.407055	-1.710285138	0.148340967	-11.52941885	9.38E-31	4.21E-28
Cdca2	647.9610078	2.406214262	0.208763717	11.52601753	9.76E-31	4.25E-28
F13a1	4083.614136	-1.514017894	0.132734385	-11.40637292	3.89E-30	1.64E-27
Racgap1	2571.748486	2.00924116	0.176717441	11.36979544	5.91E-30	2.42E-27
Slfn1	294.8934226	-2.797090597	0.24607462	-11.36683904	6.12E-30	2.43E-27
Ncaph2	2920.266586	0.934524219	0.082549834	11.32072803	1.04E-29	4.01E-27
Fbxo5	415.7908733	2.014872691	0.178284866	11.30142302	1.29E-29	4.86E-27
Atp6v0d2	1719.004289	-1.606311413	0.143299949	-11.20943466	3.67E-29	1.34E-26
Cenpf	1602.922367	2.230646399	0.199559412	11.17785613	5.23E-29	1.87E-26
Fanci	268.4726613	2.235336627	0.200603914	11.14303598	7.74E-29	2.70E-26
Mki67	10395.17112	2.24526211	0.201825626	11.12476226	9.51E-29	3.23E-26
Nek2	774.5407432	2.065330816	0.18636578	11.08213547	1.53E-28	5.08E-26
Ehd1	2980.805209	-1.093741519	0.099143156	-11.03194172	2.68E-28	8.68E-26
Arfgef3	127.6083599	2.473915865	0.227317135	10.88310333	1.39E-27	4.39E-25
Bub1b	2333.807963	1.953422388	0.179627951	10.87482419	1.52E-27	4.70E-25
Cit	828.2388759	2.157347669	0.198975722	10.84226584	2.17E-27	6.57E-25
Knl1	619.3511302	2.359596362	0.217904893	10.82856069	2.52E-27	7.47E-25
Ifi211	753.4122328	-1.561350368	0.144686391	-10.79127315	3.79E-27	1.10E-24
Clspn	486.2558716	2.311257722	0.214358864	10.78218872	4.18E-27	1.19E-24
Dlgap5	924.5541019	2.095200511	0.19513667	10.73709266	6.82E-27	1.90E-24
Brca1	502.4217975	2.258409679	0.210407632	10.73349697	7.09E-27	1.94E-24
Phf19	444.6776454	1.976091131	0.184382223	10.71736253	8.44E-27	2.26E-24
Cdca3	1306.33348	1.655542042	0.154966708	10.68321103	1.22E-26	3.21E-24
Tubb5	20483.71314	1.52561101	0.142926802	10.67407224	1.35E-26	3.47E-24
Foxm1	1438.187435	2.243746081	0.211128329	10.62740418	2.22E-26	5.63E-24
Sgol2a	278.9756898	2.227415529	0.209761527	10.61879918	2.44E-26	6.06E-24
Ezh2	743.4796734	1.581051739	0.149735135	10.55898965	4.62E-26	1.13E-23
Kif2c	1023.183317	2.039392874	0.193193247	10.5562327	4.75E-26	1.14E-23
H2afx	1403.983013	1.649411939	0.156664259	10.5283231	6.40E-26	1.51E-23
Ercc6l	517.9659997	1.74435263	0.165898006	10.51460879	7.40E-26	1.72E-23
Camp	345.9758136	-2.317609504	0.220540473	-10.50877182	7.87E-26	1.80E-23
Birc5	1370.672072	1.927856488	0.183629035	10.49864739	8.76E-26	1.97E-23
Neurl1b	299.3699842	2.130886243	0.203885827	10.45137012	1.44E-25	3.19E-23
Reep4	1053.800181	0.996587013	0.095403906	10.44597707	1.53E-25	3.33E-23
Ankle1	216.5641977	2.590935937	0.248100603	10.443086	1.58E-25	3.38E-23
Nsl1	351.3875204	1.914449508	0.183363835	10.4407148	1.62E-25	3.41E-23
Ncaph	1160.945007	2.037200645	0.195217426	10.4355471	1.71E-25	3.55E-23
Tmpo	4283.152578	1.585504757	0.15212862	10.42213328	1.96E-25	4.03E-23
Plk1	1413.729456	1.973353579	0.189481176	10.41450987	2.13E-25	4.30E-23
Mcm10	498.43278	1.740901068	0.167272452	10.40757786	2.29E-25	4.56E-23
Kif20b	957.9270059	2.144454477	0.207501869	10.33462726	4.91E-25	9.64E-23
Cenpa	2305.585622	1.340414449	0.130062999	10.30588608	6.63E-25	1.28E-22
Kif15	823.5509921	2.058295504	0.199752512	10.30422841	6.74E-25	1.29E-22
Espl1	1139.475755	1.491810837	0.144804621	10.30223225	6.88E-25	1.30E-22
Fancd2	395.5336265	2.334407408	0.227543782	10.2591571	1.08E-24	2.00E-22
Ncapg	630.8721927	2.188520537	0.213863412	10.23326297	1.41E-24	2.58E-22
Lmnb2	1021.038642	1.684486729	0.164866078	10.21730331	1.66E-24	3.00E-22
Tacc3	1612.628935	1.637500681	0.160454345	10.20539941	1.88E-24	3.35E-22
Ccnb2	2206.910768	1.669275384	0.163838663	10.18853156	2.23E-24	3.93E-22
Ctsh	5032.342494	-1.234282476	0.121293358	-10.17601045	2.54E-24	4.42E-22
Aoah	1514.65391	-0.933414558	0.091825153	-10.16512931	2.84E-24	4.88E-22
Fam64a	842.0899601	2.037831265	0.20090584	10.14321568	3.55E-24	6.04E-22
Aspm	1819.589747	2.204837618	0.21773764	10.12612068	4.23E-24	7.10E-22
Serpina3g	57.53032003	-3.110311741	0.307546776	-10.11329653	4.82E-24	8.00E-22
Mad2l1	807.9377008	1.734774486	0.171619644	10.10825125	5.08E-24	8.32E-22
Tuba1b	9305.399371	1.669504639	0.165294112	10.10020635	5.51E-24	8.93E-22
Ralgds	879.8572863	-1.17990845	0.116997714	-10.08488462	6.44E-24	1.03E-21
Shisa9	262.0286627	1.6438224	0.163385214	10.06102303	8.21E-24	1.30E-21
Kif4	745.761969	2.005802859	0.199587328	10.04975053	9.21E-24	1.44E-21
Cdca8	1157.227771	1.652326615	0.164938012	10.01786427	1.27E-23	1.97E-21
Chtf18	351.6173325	1.895198548	0.18966228	9.992490567	1.64E-23	2.52E-21
Pkmyt1	450.8313454	1.733921467	0.173647292	9.985306679	1.77E-23	2.68E-21
Ndc80	713.3007532	2.147315491	0.21519765	9.978340803	1.90E-23	2.84E-21
Depdc1b	187.3590824	2.207722751	0.22166416	9.959764152	2.29E-23	3.39E-21
Mpo	186.6130424	-3.036418806	0.305172842	-9.94983297	2.53E-23	3.70E-21
Kif23	2278.544402	1.653885095	0.166412981	9.938438004	2.83E-23	4.11E-21
Kifc1	1105.5103	1.970780997	0.198449514	9.930893523	3.06E-23	4.39E-21
Anapc5	5144.479925	0.885280039	0.08922756	9.921598673	3.35E-23	4.77E-21
Kif18b	656.0599211	2.026238837	0.204742758	9.896510434	4.31E-23	6.07E-21
Tk1	1082.439436	1.830504406	0.18501695	9.893711928	4.43E-23	6.18E-21
Melk	567.5177102	2.096323179	0.21205278	9.885855692	4.79E-23	6.61E-21
Stil	390.8814321	2.341694377	0.23711403	9.875815339	5.30E-23	7.24E-21
Sh3bgrl2	666.2350248	1.271019888	0.128789453	9.868974984	5.67E-23	7.68E-21
Cdk1	1299.188151	1.922201818	0.195207004	9.84699207	7.06E-23	9.46E-21
Elane	78.24798009	-3.095726095	0.314793787	-9.834139748	8.03E-23	1.06E-20
E2f8	547.4283731	1.547395636	0.157568274	9.820477162	9.19E-23	1.20E-20
4930427A07Rik	292.0185573	2.057253974	0.209466143	9.821415276	9.11E-23	1.20E-20
Ncapd3	718.4645916	1.216488901	0.124076756	9.80432547	1.08E-22	1.39E-20
Prc1	1555.02602	2.172371001	0.221929824	9.788549181	1.26E-22	1.61E-20
Chil3	1214.586035	-2.113906458	0.216173159	-9.778764717	1.39E-22	1.76E-20
Rad54l	350.2015694	1.95752196	0.200490795	9.763650051	1.61E-22	2.01E-20
Lig1	1275.293655	1.536485976	0.157364819	9.763846762	1.61E-22	2.01E-20
Nuf2	804.8075342	2.050244904	0.210305276	9.748899035	1.86E-22	2.30E-20
Esco2	280.7364085	2.519213389	0.260088014	9.686003409	3.46E-22	4.23E-20
Ccna2	2160.133699	2.062792066	0.213236712	9.673719179	3.90E-22	4.72E-20
Ngp	2012.555279	-1.999929977	0.206968885	-9.662949933	4.33E-22	5.20E-20
Smc2	1708.030069	1.78061307	0.184369353	9.657858238	4.55E-22	5.42E-20
Neil3	480.9806152	2.339120028	0.242609562	9.64149975	5.34E-22	6.31E-20
Cenpn	351.6811184	2.03299119	0.211259249	9.623205588	6.38E-22	7.47E-20
F10	112.5238386	-2.520648643	0.262348779	-9.608005987	7.40E-22	8.59E-20
Mcm7	1289.284234	1.479376237	0.154728183	9.561129751	1.16E-21	1.34E-19
Asf1b	702.7796937	1.920469326	0.201241082	9.543127611	1.39E-21	1.58E-19
Havcr2	461.715107	1.201432379	0.126191234	9.520727741	1.72E-21	1.95E-19
Slco3a1	186.0985791	-1.925938415	0.204072647	-9.437513778	3.82E-21	4.29E-19
Tpx2	2009.592358	1.814428001	0.192978937	9.402207467	5.34E-21	5.96E-19
Ckap5	2536.655047	1.21356613	0.129237166	9.390225519	5.99E-21	6.62E-19
Spag5	1132.623784	2.089867366	0.22259248	9.388759979	6.07E-21	6.66E-19
Oip5	163.6425017	2.136250228	0.22803655	9.368016801	7.39E-21	8.05E-19
Kntc1	578.6255406	2.241083943	0.239425639	9.36025046	7.95E-21	8.59E-19
Anln	1778.841543	1.947773757	0.208264058	9.352423933	8.57E-21	9.18E-19
Brd8	1412.400163	0.937710403	0.100413111	9.338525563	9.77E-21	1.04E-18
Xkr5	132.4300533	2.133024687	0.228612371	9.33031175	1.06E-20	1.11E-18
Trim59	708.3808425	1.675101448	0.180157671	9.297974577	1.43E-20	1.50E-18
Mis18bp1	671.3426364	1.865673282	0.201014137	9.281303856	1.67E-20	1.74E-18
Nemp1	563.7446062	1.393492214	0.150154277	9.280403077	1.69E-20	1.74E-18
G2e3	684.5523874	1.638404672	0.176557732	9.279710678	1.70E-20	1.74E-18
Rad51ap1	262.9728808	2.456261008	0.264826407	9.274985195	1.78E-20	1.81E-18
Cdc20	1397.732008	1.659763233	0.179817266	9.230277331	2.70E-20	2.73E-18
Krt80	441.7398148	-1.618978458	0.175970673	-9.200274301	3.57E-20	3.58E-18
Arhgap11a	1847.388204	1.024537664	0.111580959	9.182011637	4.23E-20	4.21E-18
Smc4	3376.2345	1.435698862	0.156447285	9.176885756	4.44E-20	4.32E-18
Gcat	280.7419767	1.593769731	0.17366577	9.177224349	4.42E-20	4.32E-18
H2-DMb1	1869.067507	-1.722951129	0.187720036	-9.1783017	4.38E-20	4.32E-18
RP24-286J21.7	1565.929098	1.989232621	0.217307373	9.154004254	5.49E-20	5.31E-18
Wdr90	363.7523281	1.449346023	0.15834256	9.153230976	5.53E-20	5.31E-18
Tcf19	369.310619	1.816728339	0.199272347	9.116811072	7.74E-20	7.38E-18
Nde1	1689.409524	0.886970663	0.097413109	9.1052495	8.61E-20	8.16E-18
Ccnb1	1327.380766	1.921289291	0.211431841	9.087038546	1.02E-19	9.58E-18
Kpna2	2250.594505	1.347715626	0.148407619	9.081175427	1.07E-19	1.00E-17
Cenpe	1705.347244	1.963313505	0.216778351	9.056778472	1.34E-19	1.25E-17
Ttf2	785.0097163	1.139281163	0.126434301	9.010855096	2.04E-19	1.89E-17
Sdc1	936.4854229	-1.25281581	0.139166141	-9.002303277	2.21E-19	2.03E-17
Sema4a	1455.746894	-1.634343263	0.181851977	-8.987217467	2.54E-19	2.31E-17
Arhgap33	134.5874666	2.106702794	0.23520795	8.956766953	3.34E-19	3.02E-17
Scn1b	656.8276374	-1.065766778	0.119048195	-8.9523976	3.48E-19	3.13E-17
C330027C09Rik	965.9869206	1.88280466	0.210760982	8.933364448	4.13E-19	3.69E-17
Wdhd1	367.4557066	1.701124704	0.190830022	8.914345274	4.91E-19	4.35E-17
Atad2	1394.512951	1.457733435	0.163691813	8.905353373	5.32E-19	4.69E-17
Ttk	351.4819165	2.210472016	0.248526421	8.894313959	5.88E-19	5.15E-17
Hirip3	408.6905235	1.610963827	0.18147492	8.877060397	6.87E-19	5.98E-17
Polh	579.2554639	1.409435075	0.158901353	8.869874623	7.32E-19	6.34E-17
Pmf1	917.1737671	1.142944397	0.128952989	8.863264109	7.77E-19	6.68E-17
Mamdc2	180.6771755	-2.221402703	0.250961074	-8.851582707	8.63E-19	7.38E-17
Prr11	870.7015924	1.973679711	0.22308897	8.847051947	8.99E-19	7.63E-17
Atad5	280.7128989	1.408835625	0.159417724	8.837383864	9.80E-19	8.27E-17
Ccl6	4441.214066	-1.048216919	0.118978583	-8.810131136	1.25E-18	1.05E-16
2900026A02Rik	585.3389686	1.214035229	0.138210533	8.783955946	1.58E-18	1.32E-16
Fgl2	743.3772482	-1.595698286	0.181880582	-8.773329537	1.73E-18	1.44E-16
Col4a5	189.7579954	2.099800233	0.240135599	8.7442272	2.25E-18	1.85E-16
Eya1	247.5634049	1.994760388	0.228400284	8.73361606	2.47E-18	2.02E-16
Rad21	4713.659066	1.005888892	0.115305233	8.723705465	2.69E-18	2.19E-16
Mfge8	4451.535957	-1.68763156	0.193830292	-8.70674829	3.13E-18	2.53E-16
Blm	242.8438398	1.713891528	0.197071766	8.696788804	3.41E-18	2.75E-16
Aurka	799.1476345	1.843348441	0.212057366	8.692687611	3.54E-18	2.83E-16
Suv39h1	764.3782636	1.010620845	0.116370716	8.684494497	3.80E-18	3.03E-16
Cpd	3572.016984	1.023235322	0.117884043	8.680015523	3.96E-18	3.13E-16
Mdc1	1021.122162	1.048468508	0.12098552	8.666066066	4.47E-18	3.52E-16
Ska2	350.7853251	1.922784324	0.222002237	8.661103379	4.67E-18	3.66E-16
Lama3	184.4070978	2.013158656	0.232616144	8.654423655	4.95E-18	3.86E-16
Rnf26	1139.491418	0.902311708	0.10426903	8.653688542	4.99E-18	3.86E-16
2810025M15Rik	331.9771054	1.303613138	0.151099499	8.627514614	6.27E-18	4.83E-16
Ifi47	1164.513867	-1.520080431	0.176353174	-8.619524068	6.72E-18	5.15E-16
Cbx5	1072.383429	1.347891181	0.156670441	8.603353456	7.74E-18	5.89E-16
Timeless	350.3812624	1.428449459	0.166067165	8.601636946	7.86E-18	5.95E-16
Anp32e	1854.417232	1.3175686	0.153821549	8.565565829	1.08E-17	8.10E-16
Pif1	330.187405	1.859490211	0.217110527	8.564716952	1.08E-17	8.12E-16
Kif14	559.5628252	2.111531816	0.246558012	8.564036502	1.09E-17	8.12E-16
Rpn2	5612.432449	0.732413124	0.085528819	8.563348929	1.10E-17	8.13E-16
Arsb	612.3955888	1.377649422	0.160983883	8.557685358	1.15E-17	8.49E-16
Spc25	446.7964116	2.040462838	0.238967907	8.538647978	1.36E-17	9.96E-16
Cenpi	352.008624	2.127502729	0.249542758	8.525603964	1.52E-17	1.11E-15
Itga6	7388.703011	0.919072866	0.107816321	8.524431728	1.54E-17	1.11E-15
Pkn3	292.7406627	1.422054703	0.166954522	8.517617177	1.63E-17	1.18E-15
Cenph	149.0836614	1.911598019	0.224845319	8.501835966	1.87E-17	1.34E-15
Pola1	541.7444564	1.331546583	0.157497592	8.454393286	2.81E-17	2.00E-15
Ifi204	2805.568817	-1.127595733	0.133439864	-8.450216414	2.91E-17	2.07E-15
Pilrb1	122.6229113	-1.924494104	0.227817126	-8.447539216	2.98E-17	2.10E-15
Sema6b	778.0252791	1.102298858	0.130710761	8.433114845	3.37E-17	2.37E-15
Mastl	411.308069	2.110042046	0.250396118	8.426816125	3.55E-17	2.49E-15
Cdk5rap2	771.2750221	1.101570085	0.130774764	8.423414847	3.66E-17	2.55E-15
Pbk	417.9928383	2.225110091	0.264423901	8.414935586	3.93E-17	2.72E-15
Cep55	707.5293209	1.887848009	0.224511646	8.408686324	4.15E-17	2.86E-15
Pold1	854.7591681	1.14977302	0.136868186	8.400586383	4.44E-17	3.05E-15
Cd274	533.3544636	-1.059286667	0.126118265	-8.399153518	4.50E-17	3.07E-15
E2f7	218.2427061	2.158126098	0.257785567	8.371787916	5.68E-17	3.86E-15
Ddx11	245.4191699	1.407284689	0.168167545	8.368348911	5.84E-17	3.95E-15
Lmnb1	1463.178612	1.690662456	0.202054155	8.367372872	5.89E-17	3.97E-15
Trib1	957.5458594	-0.953692086	0.11416686	-8.353493202	6.63E-17	4.44E-15
Ube2t	135.9770689	2.086036305	0.249857572	8.348901695	6.89E-17	4.58E-15
BC030867	212.8697264	2.028568024	0.242982389	8.348621623	6.91E-17	4.58E-15
Troap	400.183708	1.831604188	0.219687293	8.337324225	7.60E-17	5.02E-15
Mcm5	1272.372511	1.418050472	0.17013995	8.334612037	7.78E-17	5.11E-15
Cks2	438.7909767	1.439840432	0.173088169	8.318537563	8.91E-17	5.83E-15
Vsig8	74.85876804	-2.587954149	0.311370252	-8.311500958	9.45E-17	6.15E-15
Trf	6233.172742	-1.289304417	0.155173639	-8.308785067	9.67E-17	6.27E-15
Diaph3	669.1095278	1.716809608	0.20700754	8.293464128	1.10E-16	7.10E-15
Rrm1	2386.010862	1.529986663	0.184648475	8.285942575	1.17E-16	7.52E-15
Bmp2	206.6176919	-1.543374983	0.186289262	-8.284830614	1.18E-16	7.56E-15
Osgin1	937.5013338	-1.090813588	0.132053813	-8.260371785	1.45E-16	9.24E-15
Ifit3	1667.081797	-1.884267153	0.228287648	-8.253916368	1.53E-16	9.71E-15
Ticrr	306.2819703	2.185341383	0.265332781	8.236228382	1.78E-16	1.12E-14
Mx1	762.4518938	-2.01532063	0.245290067	-8.216071083	2.10E-16	1.32E-14
Kif20a	1508.898493	1.781294748	0.21690106	8.212476008	2.17E-16	1.35E-14
Pilra	191.1782835	-1.537739664	0.18786747	-8.18523646	2.72E-16	1.69E-14
Eme1	181.5554882	1.873002752	0.229517768	8.160600252	3.33E-16	2.06E-14
Isg20	135.1539505	-1.987715567	0.243666356	-8.157529841	3.42E-16	2.11E-14
Hmgn2	2130.726295	1.129567483	0.138555588	8.152449878	3.57E-16	2.19E-14
Cd177	313.1327124	-2.007030525	0.246212875	-8.151606707	3.59E-16	2.19E-14
Pomt1	707.348841	0.879816808	0.108108771	8.138255542	4.01E-16	2.44E-14
Psrc1	492.5091933	1.148164886	0.141129264	8.13555497	4.10E-16	2.48E-14
Gpsm2	583.3183316	1.266982386	0.155852461	8.129370426	4.32E-16	2.60E-14
Topbp1	1704.67391	1.115369567	0.137207585	8.129066357	4.33E-16	2.60E-14
Rbl1	978.5788668	1.195595965	0.147218513	8.121233804	4.61E-16	2.76E-14
Fcgr1	4272.620435	-0.914724664	0.1126634	-8.119093343	4.70E-16	2.80E-14
Socs3	226.8122996	-1.346248779	0.166070806	-8.106474664	5.21E-16	3.09E-14
Bub1	729.0193004	2.047486046	0.252649774	8.104048603	5.32E-16	3.14E-14
Sgol1	289.4494809	2.038974607	0.252215625	8.084251749	6.25E-16	3.68E-14
Pde2a	853.5201139	-0.972525877	0.120366054	-8.079735454	6.49E-16	3.80E-14
Rhob	3730.18439	-0.800252301	0.099205629	-8.066601755	7.23E-16	4.21E-14
Pask	162.1437	1.962333739	0.243288535	8.065870176	7.27E-16	4.22E-14
Cep72	175.9796606	1.641696705	0.20384449	8.053672209	8.03E-16	4.65E-14
Dsn1	301.0676127	1.56336968	0.194266087	8.047568677	8.45E-16	4.86E-14
Cdc25c	197.6456435	1.88307193	0.234117385	8.043281055	8.75E-16	5.01E-14
Hist1h1c	2132.834545	-1.083301352	0.135415541	-7.999830328	1.25E-15	7.11E-14
H2-Aa	11834.74545	-2.495059865	0.311953494	-7.998178934	1.26E-15	7.18E-14
Sapcd2	154.1694832	1.888220209	0.236131577	7.996474808	1.28E-15	7.25E-14
Chn2	345.6884836	1.241713417	0.155423927	7.989203735	1.36E-15	7.66E-14
Rad51	344.0391435	2.068807965	0.259057257	7.98591009	1.39E-15	7.84E-14
BC064078	161.6787543	-1.553311097	0.195172788	-7.95864585	1.74E-15	9.72E-14
Ska1	150.5399444	2.057350885	0.258516602	7.958293079	1.74E-15	9.72E-14
Wfs1	391.787667	-1.465348941	0.184157773	-7.957030075	1.76E-15	9.78E-14
Arhgap25	2340.728266	-0.844587583	0.106222152	-7.951143591	1.85E-15	1.02E-13
Ska3	324.8867343	1.966506835	0.247359444	7.949996986	1.87E-15	1.03E-13
Uaca	491.442061	1.314720132	0.165934512	7.923126526	2.32E-15	1.27E-13
Efcab11	83.65522534	2.071423242	0.261501145	7.921277901	2.35E-15	1.28E-13
Fignl1	303.255956	1.865626806	0.236201974	7.898438665	2.82E-15	1.54E-13
Cp	175.5271543	-1.795004545	0.227526743	-7.889202493	3.04E-15	1.65E-13
Ptgfrn	360.0669895	-1.170040374	0.148407941	-7.883947194	3.17E-15	1.71E-13
Ppbp	81.55254216	-2.54919065	0.323637915	-7.876674928	3.36E-15	1.81E-13
Gen1	190.3782361	1.813256369	0.230431282	7.868967945	3.58E-15	1.92E-13
Shcbp1	400.993928	1.941985805	0.247153205	7.857417048	3.92E-15	2.09E-13
Cmpk2	1382.366943	-1.603891012	0.204294468	-7.850878345	4.13E-15	2.20E-13
Tmem144	406.9575107	1.021706874	0.130464597	7.831295974	4.83E-15	2.56E-13
Pole	514.7707552	1.990093387	0.254546407	7.818194781	5.36E-15	2.83E-13
Arl6ip1	7485.111952	0.793172958	0.101625294	7.804877394	5.96E-15	3.13E-13
Cacna1a	661.2983089	1.147183944	0.147084633	7.799481951	6.22E-15	3.26E-13
Nxt2	943.1425609	1.021306017	0.13113237	7.788359334	6.79E-15	3.54E-13
Cd22	591.7186393	-1.001428357	0.128841198	-7.772578727	7.69E-15	4.00E-13
Cbx6	568.6374173	1.057326999	0.13640387	7.751444307	9.09E-15	4.71E-13
Uhrf1	780.6219544	1.840358938	0.237807421	7.738862537	1.00E-14	5.18E-13
Uchl1	136.4165317	1.70740581	0.220680992	7.736986284	1.02E-14	5.23E-13
Ctsk	1005.046017	-1.388777554	0.179599372	-7.732641481	1.05E-14	5.40E-13
Zbp1	788.9954615	-1.585213411	0.205083149	-7.729613175	1.08E-14	5.51E-13
Eif2s3x	1233.42519	0.783478712	0.101468184	7.721422459	1.15E-14	5.85E-13
Hmgb2	1665.438778	1.192842247	0.154520941	7.719615484	1.17E-14	5.91E-13
Pla2g7	7464.230456	-0.917763383	0.118906633	-7.718353112	1.18E-14	5.95E-13
Fanca	243.4346321	1.473276778	0.190969393	7.714727243	1.21E-14	6.10E-13
Egr2	248.6628609	-1.323858244	0.171962874	-7.698511981	1.38E-14	6.90E-13
Cntrob	276.1849884	1.246533665	0.161959942	7.696555417	1.40E-14	6.98E-13
Mgl2	269.4533899	-1.737421644	0.225787601	-7.69493824	1.42E-14	7.04E-13
H2afv	1390.575813	0.83565424	0.108683763	7.688860021	1.48E-14	7.36E-13
Cep89	419.5996903	1.202131106	0.156829762	7.665197541	1.79E-14	8.82E-13
Cadm1	4839.775649	0.593038323	0.077500854	7.652023053	1.98E-14	9.73E-13
Ctc1	1131.400218	0.813743576	0.10634752	7.651740005	1.98E-14	9.73E-13
Spc24	329.633877	2.063505008	0.269993982	7.642781497	2.13E-14	1.04E-12
Ect2	894.7026143	1.803893443	0.236590872	7.624526788	2.45E-14	1.19E-12
Tnfaip3	511.4361227	-1.077231942	0.141584622	-7.60839648	2.78E-14	1.35E-12
Jund	2972.609338	-0.810094285	0.1064779	-7.608097893	2.78E-14	1.35E-12
Chek2	527.0856505	0.945296496	0.124318915	7.60380268	2.88E-14	1.39E-12
Rangap1	2171.475213	1.210275101	0.159393092	7.59302102	3.13E-14	1.50E-12
Nfkbie	400.4452881	-1.210616445	0.159680202	-7.581506237	3.42E-14	1.64E-12
Kifc5b	250.9943635	1.743831485	0.230283418	7.572544722	3.66E-14	1.75E-12
Whsc1	1365.235709	1.124465324	0.148622457	7.565917986	3.85E-14	1.83E-12
Gsg2	276.6991738	1.270767967	0.168554079	7.539229989	4.73E-14	2.24E-12
Ckap2	741.2245482	1.779665138	0.236548002	7.523484115	5.33E-14	2.52E-12
Clec4n	893.5756467	-1.402743435	0.186683265	-7.514028827	5.73E-14	2.70E-12
Mroh2a	230.2852151	1.24308623	0.16594586	7.490914376	6.84E-14	3.21E-12
Pou2f2	1991.246444	-1.058989923	0.141460466	-7.486119316	7.09E-14	3.32E-12
Gtse1	599.1685864	1.526931293	0.204410018	7.469943543	8.02E-14	3.74E-12
Tube1	132.9417535	1.743360145	0.2335611	7.464257312	8.38E-14	3.88E-12
Cdkn3	229.1468098	1.562039139	0.209265346	7.464394691	8.37E-14	3.88E-12
Cdkn2d	599.3324201	0.877715685	0.117632986	7.461475835	8.56E-14	3.95E-12
Sik1	524.1143803	-1.046711839	0.140636791	-7.442660166	9.87E-14	4.54E-12
Dnmt1	3575.607071	0.835326189	0.11238867	7.432476834	1.07E-13	4.88E-12
Usp1	1097.026968	0.954037984	0.128423297	7.428854477	1.10E-13	5.00E-12
Psap	253835.2674	-0.761221479	0.102493139	-7.42704813	1.11E-13	5.06E-12
Ndc1	820.4847414	1.515788006	0.204153849	7.424733912	1.13E-13	5.13E-12
Slc43a3	376.2870298	1.464713504	0.197321457	7.422981387	1.15E-13	5.18E-12
Rasgrp2	189.0273223	-1.37742806	0.185705285	-7.417279811	1.20E-13	5.39E-12
Rdm1	499.5030908	0.910982003	0.122838411	7.416100506	1.21E-13	5.42E-12
Rtel1	388.4642068	1.147029323	0.154726911	7.413250327	1.23E-13	5.52E-12
Cep128	619.0464846	1.03555543	0.139829198	7.405859765	1.30E-13	5.82E-12
Smc1a	2687.324489	0.722220703	0.097628674	7.397628933	1.39E-13	6.17E-12
Plp2	2950.66496	0.670482357	0.090813997	7.383028827	1.55E-13	6.84E-12
Dnajc9	536.2003635	1.085051572	0.146957548	7.383435466	1.54E-13	6.84E-12
Dnph1	162.9766568	1.720301169	0.233072341	7.380975192	1.57E-13	6.93E-12
Atf3	2737.391446	-0.695836592	0.094333171	-7.376372359	1.63E-13	7.15E-12
Cenpc1	568.2042958	1.259398699	0.170958694	7.366684127	1.75E-13	7.66E-12
Pald1	325.5677203	1.199923418	0.163115966	7.356259746	1.89E-13	8.26E-12
Cenpm	210.0240406	1.430746749	0.1946123	7.351779651	1.96E-13	8.52E-12
Prim1	292.4117172	1.439479698	0.196313163	7.332568429	2.26E-13	9.80E-12
Cyp4f18	610.302314	-1.792747555	0.245411927	-7.305054709	2.77E-13	1.20E-11
Phf11b	526.1311039	-1.241011921	0.170098348	-7.295849352	2.97E-13	1.28E-11
H2-Eb1	9437.42143	-2.439684098	0.334525275	-7.292973899	3.03E-13	1.30E-11
Ccsap	361.9120973	1.193852262	0.163734005	7.291413046	3.07E-13	1.31E-11
Gm14091	37.02161375	2.510037842	0.344276526	7.290760922	3.08E-13	1.32E-11
Ccdc14	147.7513955	1.463458001	0.200819314	7.287436529	3.16E-13	1.35E-11
Top2a	6059.764007	2.125256192	0.29190814	7.280565018	3.32E-13	1.41E-11
Cntrl	1484.357296	0.768964917	0.105982036	7.255615633	4.00E-13	1.69E-11
Lmf2	2526.77067	0.680519784	0.093936167	7.244491732	4.34E-13	1.83E-11
Kif24	176.9614898	1.580229343	0.218345796	7.237278527	4.58E-13	1.93E-11
Nrm	703.826699	0.886999184	0.122647818	7.232082893	4.76E-13	2.00E-11
Odf2	1235.437413	0.716466276	0.099171708	7.224502774	5.03E-13	2.10E-11
Tusc1	458.8875179	-1.319344548	0.183199287	-7.201690398	5.95E-13	2.48E-11
Pfkfb3	972.2570527	-1.01075782	0.14041559	-7.19833046	6.10E-13	2.54E-11
Pcx	243.3795823	1.168612528	0.162690274	7.183050964	6.82E-13	2.83E-11
A530040E14Rik	186.5621758	-1.366415338	0.190384468	-7.177136613	7.12E-13	2.94E-11
C3	764.5462476	-1.51515734	0.21130177	-7.170585169	7.47E-13	3.08E-11
Pim1	1065.996872	-0.833930445	0.116453348	-7.161068863	8.01E-13	3.29E-11
Itga2b	82.95271564	-2.279307588	0.318894729	-7.147523558	8.84E-13	3.62E-11
Ift80	341.0166036	1.116912566	0.156458101	7.138732717	9.42E-13	3.85E-11
Evl	2383.033014	-0.589300675	0.08263874	-7.131046208	9.96E-13	4.06E-11
Nucks1	1677.262893	1.253814375	0.175905718	7.127763622	1.02E-12	4.14E-11
Fam20c	3447.595654	-0.801054808	0.112397918	-7.126954118	1.03E-12	4.16E-11
Fam43a	1108.006288	-1.238205175	0.173770166	-7.12553372	1.04E-12	4.19E-11
Ier3	1039.129244	-0.892853065	0.125695657	-7.103292904	1.22E-12	4.91E-11
Abcb4	859.6349562	0.747563673	0.105573898	7.080951678	1.43E-12	5.75E-11
Gm11223	89.75944698	1.898048139	0.268133145	7.078752379	1.45E-12	5.82E-11
Rad54b	120.4219095	2.000053932	0.282909702	7.069584097	1.55E-12	6.20E-11
Kif11	2155.791201	2.096348592	0.296551994	7.069076023	1.56E-12	6.21E-11
E2f2	943.1816543	0.870534095	0.123260624	7.062548157	1.63E-12	6.49E-11
Chaf1a	489.3858193	1.404469038	0.199118894	7.053419251	1.75E-12	6.91E-11
Cep192	1478.864122	0.821985511	0.116630269	7.047788883	1.82E-12	7.18E-11
Pglyrp1	88.84149306	-2.156629294	0.306046908	-7.04672793	1.83E-12	7.19E-11
Cd81	1622.762098	0.681380409	0.096695585	7.046654837	1.83E-12	7.19E-11
Dtl	235.2210787	1.886603325	0.267922847	7.041591814	1.90E-12	7.44E-11
Trim37	572.7215708	1.055910304	0.150179856	7.030971606	2.05E-12	8.00E-11
Akr1b8	3218.029549	0.725596993	0.103257013	7.027096511	2.11E-12	8.21E-11
Clec4a1	3775.152084	-1.248545971	0.177861917	-7.01974874	2.22E-12	8.63E-11
Rdh11	757.3223592	0.748433614	0.106644514	7.018022625	2.25E-12	8.71E-11
Ccdc18	89.62613333	1.659010793	0.236557839	7.013129631	2.33E-12	8.99E-11
Fat3	123.3586562	1.597843956	0.228151818	7.003424177	2.50E-12	9.61E-11
Zwilch	371.4196388	1.765444283	0.252519396	6.991321495	2.72E-12	1.05E-10
Ppia	10339.21961	0.837690992	0.119836169	6.990301808	2.74E-12	1.05E-10
Ifit3b	340.5963462	-1.784094232	0.255515597	-6.982330044	2.90E-12	1.11E-10
Polq	194.4334985	1.806228453	0.259091953	6.971379973	3.14E-12	1.19E-10
Plbd1	212.1066535	-1.973038724	0.283675107	-6.95527622	3.52E-12	1.34E-10
Mmp12	5976.57477	-1.939787383	0.279444074	-6.941594262	3.88E-12	1.47E-10
Lrr1	56.11772543	2.064870162	0.298442021	6.918831861	4.55E-12	1.72E-10
Slc11a2	1158.259269	-0.650621931	0.094112717	-6.913220173	4.74E-12	1.78E-10
Pilrb2	175.9570685	-1.602557678	0.231965773	-6.908595423	4.89E-12	1.84E-10
Fam83d	254.9340715	1.877399528	0.271905566	6.904601324	5.03E-12	1.88E-10
Tnfsf10	191.3726971	-1.635298295	0.236849713	-6.904371007	5.04E-12	1.88E-10
Matk	488.5923257	-1.18878606	0.172396175	-6.895663799	5.36E-12	2.00E-10
Ulbp1	246.2971078	1.454156661	0.211079924	6.889128204	5.61E-12	2.09E-10
Recql4	140.7326717	1.672246323	0.243354275	6.87165378	6.35E-12	2.35E-10
Wee1	374.5435028	1.303258362	0.189735493	6.868816912	6.47E-12	2.39E-10
Mtfr2	197.3991722	1.623683978	0.236512029	6.865122197	6.64E-12	2.45E-10
Plk4	461.6805632	1.418139124	0.207088588	6.84798298	7.49E-12	2.75E-10
Cenpl	351.2791667	1.324888692	0.193821304	6.835619532	8.17E-12	2.99E-10
Poc1a	314.0189699	0.983778519	0.144185754	6.822993913	8.92E-12	3.26E-10
Mphosph9	219.2213183	1.333522554	0.195464954	6.822310217	8.96E-12	3.27E-10
Itpr3	628.7331882	1.104647802	0.161932012	6.821676507	9.00E-12	3.27E-10
Cenpq	234.0693507	1.6386962	0.2404771	6.814354461	9.47E-12	3.44E-10
Gins2	320.7058466	1.159374155	0.170303496	6.807694405	9.92E-12	3.59E-10
Ier2	670.1287212	-0.894587256	0.131889864	-6.782835547	1.18E-11	4.25E-10
Il13ra1	424.4251919	-1.197412251	0.177857709	-6.732416913	1.67E-11	6.01E-10
Pcp4l1	1240.72847	1.123716793	0.167630979	6.703515084	2.03E-11	7.31E-10
Cdc7	158.708232	1.7548228	0.261837429	6.701955509	2.06E-11	7.37E-10
Fcgr4	1419.928877	-1.079318047	0.161142617	-6.697905673	2.11E-11	7.55E-10
Mxd3	133.2349124	1.853945427	0.276827026	6.697125836	2.13E-11	7.57E-10
Nfkbia	1413.479384	-0.91055956	0.136682752	-6.661846861	2.70E-11	9.61E-10
Cryl1	954.2427672	0.693811393	0.104216528	6.65740265	2.79E-11	9.88E-10
Cchcr1	275.0515752	1.198212704	0.180019181	6.656027967	2.81E-11	9.95E-10
Cdc45	202.1367512	1.508647654	0.226812392	6.651522159	2.90E-11	1.02E-09
Isg15	461.4867249	-1.46937345	0.22100699	-6.648538349	2.96E-11	1.04E-09
Ifi205	75.87387534	-2.004287838	0.301627332	-6.644914531	3.03E-11	1.06E-09
Tor3a	1772.199714	-0.921997383	0.138776173	-6.643772932	3.06E-11	1.07E-09
St3gal5	932.4677924	0.728014404	0.109935467	6.622197783	3.54E-11	1.24E-09
Il10	92.90981676	-1.564785254	0.236596601	-6.613726684	3.75E-11	1.31E-09
Lockd	126.9663396	1.584688614	0.239721443	6.610541782	3.83E-11	1.33E-09
Eri2	229.3305534	1.087832995	0.164781852	6.601655368	4.07E-11	1.41E-09
Cited2	2464.081989	-0.637936475	0.096679617	-6.598458827	4.15E-11	1.44E-09
Sun2	4469.701974	0.604295297	0.091616108	6.595950312	4.23E-11	1.46E-09
Parpbp	278.9688082	1.746088572	0.265157277	6.585105241	4.55E-11	1.56E-09
Scimp	58.77612321	-2.032981878	0.308958982	-6.580102854	4.70E-11	1.61E-09
Gbp3	1044.583643	-1.522703248	0.231676045	-6.572553705	4.95E-11	1.69E-09
Lrg1	41.28934337	-2.257431581	0.344740571	-6.54820398	5.82E-11	1.99E-09
Gclm	2843.821	0.575672716	0.087928277	6.547071526	5.87E-11	2.00E-09
Zc3h12a	515.4154173	-0.93768395	0.143240696	-6.546211931	5.90E-11	2.01E-09
Mmp13	227.0961197	-1.413181926	0.216313382	-6.533030511	6.45E-11	2.18E-09
Ms4a4c	320.0711669	-1.756847833	0.268915525	-6.53308445	6.44E-11	2.18E-09
H2-Ab1	15025.20895	-2.279277372	0.349010696	-6.530680569	6.55E-11	2.21E-09
Bard1	170.7605135	1.903724308	0.291535179	6.529998596	6.58E-11	2.21E-09
Apoe	321081.4332	-0.968715224	0.148466345	-6.524813586	6.81E-11	2.29E-09
Irgm1	1570.591174	-0.74324544	0.114075726	-6.515368948	7.25E-11	2.43E-09
Ptger3	128.9539131	-1.998704094	0.307460673	-6.5006821	8.00E-11	2.67E-09
Pcnt	1689.975687	0.871634647	0.134098577	6.499954497	8.03E-11	2.68E-09
Rfwd3	1843.249186	0.717654479	0.110514571	6.493754393	8.37E-11	2.78E-09
2700099C18Rik	151.7708992	1.795550436	0.277463081	6.471312967	9.72E-11	3.22E-09
Cks1b	590.7436447	1.426887168	0.220904805	6.459285351	1.05E-10	3.48E-09
Sell	94.38969232	-2.199152349	0.340849509	-6.451974524	1.10E-10	3.64E-09
Ly6c2	91.46488717	-2.049249812	0.317615824	-6.451976442	1.10E-10	3.64E-09
9330182L06Rik	58.83071983	2.008810349	0.31145485	6.449764217	1.12E-10	3.68E-09
Arl5c	1213.270575	-1.386134314	0.214956306	-6.448446848	1.13E-10	3.70E-09
Il18bp	226.3949411	-1.098259474	0.170648822	-6.435787024	1.23E-10	4.02E-09
Fcgr2b	11411.04639	-0.806019945	0.125327625	-6.431303091	1.27E-10	4.13E-09
Rbmx	596.44386	0.741516309	0.115367209	6.427444294	1.30E-10	4.22E-09
Ntng2	88.99942075	-1.505257351	0.234513647	-6.418634343	1.38E-10	4.47E-09
Uevld	565.8104254	1.115708594	0.173834409	6.418226394	1.38E-10	4.47E-09
Fam26f	364.363249	-1.360113468	0.212023828	-6.414908568	1.41E-10	4.56E-09
Pltp	16642.23051	-1.092559733	0.170373479	-6.412733612	1.43E-10	4.61E-09
Ube2s	1116.188181	0.903863385	0.140985521	6.411036969	1.45E-10	4.65E-09
Speg	765.1819212	0.917885768	0.143261669	6.407057617	1.48E-10	4.76E-09
AI506816	2210.619234	1.074268591	0.167941476	6.396684226	1.59E-10	5.09E-09
Dennd4a	684.4824032	0.723238095	0.11320437	6.388782454	1.67E-10	5.34E-09
Nup205	1238.15676	0.92853163	0.145532086	6.380253688	1.77E-10	5.64E-09
Angptl4	205.4703976	-1.239007177	0.194294992	-6.376938303	1.81E-10	5.75E-09
Tlr1	1341.634461	-0.606533462	0.095155579	-6.374124	1.84E-10	5.84E-09
Vegfa	728.5810067	-0.971377914	0.152576146	-6.366512311	1.93E-10	6.12E-09
Junb	2187.698992	-0.657845613	0.103338449	-6.365932717	1.94E-10	6.13E-09
Ly6a	131.2426221	-1.504546032	0.236574069	-6.359725046	2.02E-10	6.37E-09
Kif18a	217.4304425	1.742307543	0.274952892	6.336749288	2.35E-10	7.36E-09
Prps2	728.3862405	0.777602894	0.12270663	6.337089465	2.34E-10	7.36E-09
Rasgrp3	640.786836	0.919072457	0.145046847	6.336383545	2.35E-10	7.36E-09
Prim2	333.9046521	0.894505134	0.141320788	6.329607597	2.46E-10	7.68E-09
Clec2d	594.7068774	-1.05176193	0.166218998	-6.327567492	2.49E-10	7.76E-09
Slfn5	4763.677345	-0.924932718	0.146484635	-6.314196147	2.72E-10	8.45E-09
Cux1	4170.383116	0.570433572	0.090395212	6.310440143	2.78E-10	8.63E-09
Nav2	963.1149294	1.044908126	0.165859582	6.299956343	2.98E-10	9.22E-09
Tanc1	430.247532	0.883864905	0.140331901	6.298389043	3.01E-10	9.29E-09
Hp1bp3	4540.583372	0.533071233	0.084749899	6.28993358	3.18E-10	9.79E-09
Rfc5	673.3102746	0.93110222	0.148297092	6.278627637	3.42E-10	1.05E-08
Ednrb	318.2544435	-1.046258467	0.166754402	-6.274247976	3.51E-10	1.08E-08
Spdl1	576.8153683	1.367462872	0.218004778	6.272627982	3.55E-10	1.09E-08
Anapc1	2626.24854	0.56866312	0.090905292	6.255555761	3.96E-10	1.21E-08
Ddah2	294.479615	1.099972767	0.176004509	6.249685148	4.11E-10	1.25E-08
Cenpp	90.06433225	1.475796551	0.236305142	6.245300213	4.23E-10	1.29E-08
Trim30d	601.5150406	-0.842534665	0.13492471	-6.244480105	4.25E-10	1.29E-08
St3gal4	877.3057438	-0.740782397	0.118723647	-6.23955226	4.39E-10	1.33E-08
Gpr162	576.1640627	-1.104768654	0.177218491	-6.233935549	4.55E-10	1.37E-08
Bora	301.8807099	1.284635038	0.206272799	6.227845099	4.73E-10	1.43E-08
H2-DMa	1976.264392	-1.876720474	0.301591587	-6.222721581	4.89E-10	1.47E-08
Cc2d2a	135.7401084	1.713648951	0.275434726	6.221615461	4.92E-10	1.48E-08
Slc9a5	106.4739417	1.552454239	0.249737062	6.216355015	5.09E-10	1.52E-08
Tbc1d31	911.2626561	0.629394047	0.101244228	6.216591874	5.08E-10	1.52E-08
Aldh1l1	506.0580333	0.73100413	0.117669773	6.212335689	5.22E-10	1.56E-08
Ikbke	2638.134401	-0.878690813	0.141620185	-6.204559154	5.49E-10	1.63E-08
Prtn3	48.71061334	-2.116338848	0.341264546	-6.201461215	5.59E-10	1.66E-08
Gm13710	179.4087126	-1.151580417	0.185743857	-6.199830437	5.65E-10	1.68E-08
Tgtp2	147.1641704	-1.573822979	0.253887952	-6.198887998	5.69E-10	1.68E-08
Pdik1l	493.5139036	0.823877822	0.132968834	6.196022019	5.79E-10	1.71E-08
Ptgr1	1254.619998	0.731021065	0.11799837	6.195179351	5.82E-10	1.71E-08
Tubb4b	2629.326565	1.200026947	0.193891043	6.189181976	6.05E-10	1.78E-08
Uhrf2	2629.478524	0.533172919	0.086371409	6.17302562	6.70E-10	1.97E-08
Oasl1	510.2440865	-1.273823044	0.206450503	-6.170113553	6.82E-10	2.00E-08
Zfp367	400.7922699	1.044999246	0.169420487	6.168080764	6.91E-10	2.02E-08
Zfand4	134.8584376	1.274081759	0.206619557	6.166317345	6.99E-10	2.04E-08
Ifi209	1476.550414	-1.276819673	0.207144752	-6.163900658	7.10E-10	2.06E-08
Chil1	98.4045648	-1.896513803	0.307846562	-6.16058139	7.25E-10	2.10E-08
Nqo2	839.7397561	0.660273754	0.107166984	6.161167661	7.22E-10	2.10E-08
H2-T23	5158.113696	-0.979365251	0.158970853	-6.160659232	7.24E-10	2.10E-08
Ifi213	313.0835965	-1.602093314	0.2603037	-6.154708195	7.52E-10	2.17E-08
Gm44250	662.1982088	0.864548377	0.140511161	6.15288045	7.61E-10	2.19E-08
Wdr76	264.8891215	1.121729811	0.182353513	6.151402271	7.68E-10	2.21E-08
Nup155	824.8455647	0.773604207	0.12586248	6.146424317	7.92E-10	2.27E-08
Fzr1	1833.079272	0.667027333	0.108650672	6.139191977	8.29E-10	2.37E-08
Zgrf1	162.2625566	1.446775806	0.235978887	6.130954449	8.74E-10	2.49E-08
Csf2rb2	3736.562955	-0.734337659	0.119830251	-6.128149213	8.89E-10	2.53E-08
Ifi206	217.6260843	-1.676213421	0.273566661	-6.127257665	8.94E-10	2.54E-08
Sae1	1649.011875	0.918937319	0.150046009	6.124370269	9.10E-10	2.58E-08
Rnf19b	2557.021076	-0.728843976	0.119290636	-6.109817192	9.97E-10	2.82E-08
Sacs	328.5351976	1.107293531	0.181243031	6.109440604	1.00E-09	2.83E-08
Mtmr11	158.4768241	1.140653153	0.187437491	6.085512266	1.16E-09	3.28E-08
Gm20667	35.73144084	2.05032049	0.336936182	6.085189427	1.16E-09	3.28E-08
Sorl1	2318.826556	-1.196844835	0.196890757	-6.078725339	1.21E-09	3.40E-08
Stat1	2159.630986	-0.757667046	0.124725016	-6.074699957	1.24E-09	3.48E-08
Fam117a	246.5315433	-1.017658321	0.167695225	-6.068499099	1.29E-09	3.61E-08
Vasp	2746.2041	-0.73077888	0.120447855	-6.067180527	1.30E-09	3.63E-08
Tmem132a	554.0594702	-0.753230895	0.124149657	-6.067120211	1.30E-09	3.63E-08
Rilpl2	1377.372704	-0.822200975	0.13585384	-6.05209961	1.43E-09	3.98E-08
Tnfsf12	1037.286184	-0.716852721	0.118587491	-6.044926972	1.49E-09	4.15E-08
Gbp5	392.8617239	-1.61343665	0.268079027	-6.018511288	1.76E-09	4.88E-08
Lpcat2	1738.454413	-0.786244306	0.13073079	-6.014224403	1.81E-09	5.00E-08
Depdc1a	221.6396474	1.746183233	0.29042256	6.012560562	1.83E-09	5.04E-08
Clec10a	5285.403348	-1.198723008	0.199617115	-6.005111376	1.91E-09	5.26E-08
Nfkbiz	751.9347798	-0.860374208	0.143352452	-6.001810214	1.95E-09	5.36E-08
BC055324	197.0993493	1.436966263	0.239476392	6.000450621	1.97E-09	5.39E-08
Foxred2	308.9003425	-1.214400668	0.202378906	-6.00062869	1.97E-09	5.39E-08
Prg2	55.50673247	-2.215517358	0.369375818	-5.998003261	2.00E-09	5.46E-08
B3gnt3	1085.227306	0.59368999	0.099200732	5.984733942	2.17E-09	5.91E-08
Oxct1	7810.074524	0.490015103	0.081893631	5.983555716	2.18E-09	5.94E-08
Alas1	1870.178693	-0.528386593	0.088378923	-5.978649358	2.25E-09	6.11E-08
Treml2	307.8261563	-0.962238134	0.160960011	-5.978119224	2.26E-09	6.12E-08
Hnrnpa3	5466.398379	0.707293858	0.118363379	5.975613948	2.29E-09	6.20E-08
Mcm3	1141.706443	0.970918749	0.162492841	5.97514784	2.30E-09	6.21E-08
Tmem51	1188.974012	-0.951170982	0.159515869	-5.96286116	2.48E-09	6.68E-08
Serpinb1a	58.31748916	-1.775179528	0.297992517	-5.957127866	2.57E-09	6.90E-08
Ccr1	100.0524607	-1.481212495	0.248963595	-5.949514395	2.69E-09	7.22E-08
Pde1c	55.54537035	1.672108936	0.281217381	5.945965824	2.75E-09	7.36E-08
Rbpms	104.9792796	-1.586711325	0.267853563	-5.923801446	3.15E-09	8.41E-08
Nipsnap1	108.9536115	1.256890267	0.212470856	5.915589044	3.31E-09	8.83E-08
Rasgrp4	364.0931357	-1.078216752	0.182390674	-5.911578293	3.39E-09	9.03E-08
Fgr	135.423147	-1.557050344	0.263424928	-5.910793467	3.40E-09	9.05E-08
Gm10123	665.2469231	0.81150935	0.137312739	5.909934902	3.42E-09	9.08E-08
Mns1	114.116151	1.843597046	0.312049102	5.908035103	3.46E-09	9.17E-08
Camsap3	98.41680308	1.359100393	0.230327257	5.900736247	3.62E-09	9.57E-08
Alms1	239.9338036	1.050442945	0.178376598	5.888905586	3.89E-09	1.03E-07
Gbp4	36.53053117	-1.983964021	0.337176133	-5.884058289	4.00E-09	1.05E-07
0610009O20Rik	594.6959722	0.70356033	0.119839373	5.870861231	4.34E-09	1.14E-07
Dbf4	934.0173683	0.971059312	0.165522023	5.866647202	4.45E-09	1.17E-07
Csf3r	2566.874373	-0.854039996	0.145651586	-5.863581859	4.53E-09	1.19E-07
Igkc	24.84086913	-2.170360952	0.370306898	-5.860979004	4.60E-09	1.20E-07
Irf7	2988.760319	-1.084560403	0.185180825	-5.856764075	4.72E-09	1.23E-07
Pou3f1	28.54041483	-1.978036744	0.338218211	-5.848404016	4.96E-09	1.29E-07
9430015G10Rik	355.4957944	0.878506144	0.150425168	5.840153991	5.22E-09	1.35E-07
Cenpt	336.7803175	1.0990659	0.188194385	5.840056805	5.22E-09	1.35E-07
S100a9	1747.220371	-1.841929214	0.315526684	-5.837633739	5.29E-09	1.37E-07
Pecam1	134.3950077	-1.472966224	0.252329744	-5.837465697	5.30E-09	1.37E-07
Gmnn	564.3213394	0.834482684	0.143004259	5.835369459	5.37E-09	1.38E-07
Pld3	10425.19391	-0.530791679	0.091336595	-5.811380172	6.20E-09	1.60E-07
Ltb4r1	56.04835849	-1.913710129	0.329463746	-5.80856058	6.30E-09	1.62E-07
Cep295	424.0004748	0.926744243	0.15967286	5.804018568	6.47E-09	1.66E-07
Hnrnpa1	4389.49374	0.71589164	0.123408508	5.800990957	6.59E-09	1.69E-07
Adam19	2125.511425	-0.787858928	0.136395332	-5.776289549	7.64E-09	1.95E-07
Clec7a	6417.043785	-0.913249657	0.158617451	-5.757561061	8.53E-09	2.18E-07
Ppp2r5d	1415.946814	0.529883713	0.092153127	5.750035075	8.92E-09	2.27E-07
Arhgef37	45.24277851	-1.822505789	0.317208134	-5.745457302	9.17E-09	2.33E-07
Cd24a	138.7506894	-1.443522748	0.251310174	-5.74398849	9.25E-09	2.35E-07
Slc30a1	811.1293281	-0.743520266	0.129556563	-5.738962571	9.53E-09	2.41E-07
Sp110	1276.152581	-0.70040881	0.122109139	-5.735924565	9.70E-09	2.45E-07
Zyx	5648.801464	-0.568179355	0.099080609	-5.734516184	9.78E-09	2.47E-07
Tmc8	420.5724354	0.836771316	0.146059377	5.72898044	1.01E-08	2.55E-07
Phc2	2380.380245	-0.530798134	0.09271116	-5.725288431	1.03E-08	2.60E-07
Lbh	1073.048204	-0.641335045	0.11211072	-5.720550593	1.06E-08	2.67E-07
Ybx1	11951.74882	0.557900727	0.097571085	5.717889948	1.08E-08	2.70E-07
Gpx3	3354.49746	-0.891119278	0.155871451	-5.717014063	1.08E-08	2.71E-07
Fpr2	56.83472385	-1.958058494	0.342722712	-5.713244047	1.11E-08	2.77E-07
Ilf3	1311.551706	0.613556988	0.107476729	5.708742679	1.14E-08	2.84E-07
Tsku	315.4471274	-0.92598603	0.162265526	-5.706609743	1.15E-08	2.87E-07
Socs1	60.04538734	-1.702903073	0.298724077	-5.700588611	1.19E-08	2.97E-07
Fcnb	31.2831123	-1.92965178	0.339013781	-5.691956754	1.26E-08	3.11E-07
Rnd3	314.6134381	-0.998237664	0.175662187	-5.682712267	1.33E-08	3.28E-07
C1qtnf6	320.9204577	1.02888221	0.181134594	5.680208217	1.35E-08	3.32E-07
Mras	232.0183694	-0.955279473	0.168326346	-5.675163127	1.39E-08	3.42E-07
Ugcg	632.5646153	-0.680608556	0.120013263	-5.671111151	1.42E-08	3.49E-07
Mgll	31.40363197	-1.937334063	0.341936768	-5.665767027	1.46E-08	3.60E-07
Tyms	256.3609906	1.292697103	0.228337765	5.661337298	1.50E-08	3.68E-07
Lcn2	673.4867131	-1.888409561	0.334125361	-5.651799535	1.59E-08	3.89E-07
Kitl	635.2130265	0.88758844	0.157119084	5.649144695	1.61E-08	3.94E-07
Rab20	274.5809789	-1.056933926	0.18745951	-5.63819848	1.72E-08	4.19E-07
Tuba1c	2067.086088	0.905109844	0.16053795	5.637980592	1.72E-08	4.19E-07
Fyn	1030.954256	0.615306117	0.10922604	5.633328068	1.77E-08	4.30E-07
Ppfibp2	1136.115102	-0.683974762	0.121454246	-5.631542629	1.79E-08	4.34E-07
H2afz	7590.423456	0.578085338	0.102755155	5.625852447	1.85E-08	4.47E-07
Plk2	1502.977309	-0.633949465	0.112741976	-5.623011835	1.88E-08	4.53E-07
I830127L07Rik	59.54311812	-1.761211525	0.313214547	-5.623019559	1.88E-08	4.53E-07
RP24-84E18.1	48.09100511	-1.935136567	0.344269272	-5.620997059	1.90E-08	4.58E-07
Phf11a	97.30549454	-1.392545057	0.247994624	-5.615222764	1.96E-08	4.72E-07
Cenpu	115.0507792	1.315073217	0.234767731	5.601592727	2.12E-08	5.10E-07
Ankrd28	891.0025032	0.612715116	0.10945226	5.59801246	2.17E-08	5.20E-07
Tnfaip8l1	134.5519155	1.120627313	0.200192553	5.59774726	2.17E-08	5.20E-07
Cry1	163.2963715	-1.00870324	0.180211948	-5.597316095	2.18E-08	5.20E-07
Wdr6	772.6722626	0.643592792	0.115107178	5.591248121	2.25E-08	5.38E-07
Proser3	173.3182665	0.998198269	0.178607415	5.588784044	2.29E-08	5.45E-07
Ptgs1	1915.092202	-0.821433801	0.146990599	-5.588342431	2.29E-08	5.45E-07
Ifit2	2140.047365	-1.805759341	0.32323259	-5.586563358	2.32E-08	5.50E-07
Mmp9	920.370106	-1.228663918	0.220044924	-5.583695806	2.35E-08	5.58E-07
2700049A03Rik	356.169607	0.887668032	0.159041983	5.581344077	2.39E-08	5.65E-07
Hpse	2859.70577	-0.529380783	0.094886437	-5.579098579	2.42E-08	5.71E-07
Aunip	58.36516296	1.814474069	0.325471976	5.574901078	2.48E-08	5.83E-07
Zfp41	226.268476	1.030870686	0.184914513	5.574850063	2.48E-08	5.83E-07
Hmga2	203.7431229	1.19815266	0.215078755	5.570762475	2.54E-08	5.96E-07
Ifitm3	6664.581012	-0.729452912	0.13101843	-5.567559558	2.58E-08	6.06E-07
Fancm	216.8580361	0.968229848	0.174126647	5.560492106	2.69E-08	6.30E-07
Asgr2	69.4097548	-1.612287815	0.289991808	-5.559770212	2.70E-08	6.31E-07
Napsa	390.0542068	-1.309227952	0.235559406	-5.557952345	2.73E-08	6.37E-07
Aaas	507.8581039	0.781620409	0.140644308	5.557426519	2.74E-08	6.38E-07
Rbm15	482.43891	0.670541911	0.120825383	5.549677491	2.86E-08	6.66E-07
Tmem176a	1679.967092	-1.730106466	0.312071065	-5.543950272	2.96E-08	6.87E-07
Pirb	6086.364807	-0.677132232	0.122166784	-5.542686872	2.98E-08	6.89E-07
Brip1os	1221.048834	0.656516283	0.118441601	5.542953446	2.97E-08	6.89E-07
Haus4	426.5322966	0.879243511	0.158990301	5.530170754	3.20E-08	7.39E-07
Hif1a	2775.010846	-0.535870093	0.097247847	-5.510354291	3.58E-08	8.26E-07
Epsti1	1569.784912	-0.651835664	0.118433327	-5.503819564	3.72E-08	8.56E-07
Phka2	2284.11579	0.478067291	0.086866554	5.503467882	3.72E-08	8.56E-07
Il21r	1122.752098	-0.541790534	0.098566347	-5.496709081	3.87E-08	8.88E-07
Ctsz	14659.40449	-0.688364847	0.125262878	-5.495361909	3.90E-08	8.93E-07
Nlrc3	432.4059839	0.771845279	0.140457331	5.495229589	3.90E-08	8.93E-07
Hmgb1	3203.416306	0.789152539	0.143689197	5.492079803	3.97E-08	9.07E-07
Fsd1l	141.9061786	1.273987541	0.23198231	5.491744345	3.98E-08	9.08E-07
Gbp2	1227.991478	-1.811659342	0.330153913	-5.487317495	4.08E-08	9.29E-07
Fpr1	27.14420661	-1.964390063	0.358477408	-5.479815521	4.26E-08	9.68E-07
Lonrf3	566.9628315	0.875813447	0.159969063	5.474892652	4.38E-08	9.93E-07
Amz1	327.2906779	-0.964424562	0.176956112	-5.450077699	5.03E-08	1.14E-06
Tmem86a	2935.544977	-0.58666857	0.107675785	-5.448472662	5.08E-08	1.15E-06
Pbdc1	437.2455488	0.892614476	0.163940576	5.444744039	5.19E-08	1.17E-06
Rcc1	524.9752708	1.129158137	0.207432493	5.44349691	5.22E-08	1.18E-06
Impdh2	1209.706498	0.616240919	0.113277807	5.440085173	5.33E-08	1.20E-06
Mms22l	262.0756592	1.009277927	0.185701763	5.434939925	5.48E-08	1.23E-06
Hmmr	1246.195107	1.719824294	0.316928586	5.426535734	5.75E-08	1.29E-06
Tagln2	7076.600611	0.744523065	0.137437016	5.417194613	6.05E-08	1.36E-06
S100a8	1000.549174	-1.782634893	0.329294886	-5.413490968	6.18E-08	1.38E-06
Traip	148.9860531	1.418745157	0.262484924	5.405053882	6.48E-08	1.45E-06
Gm10282	175.5527981	1.154850739	0.213707698	5.40387993	6.52E-08	1.45E-06
Ccdc34	432.7642557	1.108262593	0.205206818	5.400710396	6.64E-08	1.48E-06
Pou2f1	425.5068794	0.78993555	0.146272875	5.400424054	6.65E-08	1.48E-06
Slpi	44.44425119	-1.68931387	0.313464385	-5.389173229	7.08E-08	1.57E-06
Syne2	546.8129898	1.001526115	0.186031357	5.383641403	7.30E-08	1.62E-06
Nup133	835.4240943	0.585001811	0.108768384	5.378417792	7.51E-08	1.66E-06
4933404O12Rik	166.1222508	1.090038991	0.202826652	5.374239433	7.69E-08	1.70E-06
Gins3	152.3969674	1.082319605	0.201596	5.368755364	7.93E-08	1.75E-06
Bsn	279.7821533	1.031445344	0.192283162	5.36420004	8.13E-08	1.79E-06
Exo1	108.4460328	1.516791575	0.282966427	5.360323455	8.31E-08	1.83E-06
Vav2	1144.583053	-0.61006053	0.113923458	-5.355003642	8.56E-08	1.88E-06
Usp18	442.3966348	-1.069648683	0.199912882	-5.350574071	8.77E-08	1.92E-06
Gp5	17.61220539	-1.991576072	0.372253742	-5.35004984	8.79E-08	1.92E-06
Kit	22.79585794	-1.959117831	0.366309315	-5.348261024	8.88E-08	1.94E-06
Rtkn2	88.23947384	1.482244682	0.2771436	5.348291226	8.88E-08	1.94E-06
Gdpd5	665.1026391	0.650072608	0.121824371	5.336145795	9.49E-08	2.07E-06
Cd109	318.9246096	1.259242995	0.23603342	5.335019918	9.55E-08	2.08E-06
Prdx5	3005.859547	-0.722273376	0.13563352	-5.325183459	1.01E-07	2.19E-06
Paip2b	440.5873127	0.798504116	0.15027111	5.313756698	1.07E-07	2.32E-06
Cenpk	75.32046479	1.515868144	0.285279097	5.313632011	1.07E-07	2.32E-06
Hyls1	193.1325527	0.975119116	0.183611317	5.310778943	1.09E-07	2.36E-06
Rap1gap2	183.9091642	-1.11900014	0.210740989	-5.309836232	1.10E-07	2.37E-06
Mcm8	118.3028636	1.376200795	0.259314706	5.307068057	1.11E-07	2.40E-06
Ksr2	33.72909798	-1.733406687	0.326673256	-5.306239968	1.12E-07	2.41E-06
Wdr62	695.0163695	0.727530534	0.137229343	5.301566825	1.15E-07	2.46E-06
Klk1b11	35.38378685	-1.873165725	0.353381049	-5.300696607	1.15E-07	2.47E-06
Lrp1	35306.18123	0.904674613	0.170745746	5.298372771	1.17E-07	2.50E-06
Rnase4	3081.423015	0.609277878	0.115073052	5.294705144	1.19E-07	2.55E-06
Aif1	1073.968214	-0.646264728	0.122163299	-5.290170908	1.22E-07	2.61E-06
Rpa2	420.1776074	0.993594248	0.18784322	5.289486879	1.23E-07	2.61E-06
Igf2r	3940.116336	0.687267681	0.130159726	5.280186905	1.29E-07	2.75E-06
Esm1	38.68573228	-1.93577738	0.367504318	-5.267359554	1.38E-07	2.94E-06
Abi3	388.5864722	-0.759576482	0.144346899	-5.262160034	1.42E-07	3.02E-06
Nup160	657.7358005	0.766447387	0.145780103	5.257558266	1.46E-07	3.09E-06
Magt1	1575.517877	0.570087668	0.108585034	5.250149538	1.52E-07	3.21E-06
Prnp	712.0906293	0.616286438	0.11745139	5.247161741	1.54E-07	3.26E-06
4930579G24Rik	198.3651744	1.14062662	0.217409304	5.246448056	1.55E-07	3.27E-06
Cx3cr1	1474.191101	0.84617839	0.161291008	5.246283731	1.55E-07	3.27E-06
Nup37	202.6498743	0.969808537	0.184942606	5.243835137	1.57E-07	3.31E-06
Rpa1	1462.945481	0.72756642	0.13875614	5.243489929	1.58E-07	3.31E-06
Tk2	1001.659911	-0.596503787	0.11376892	-5.243117236	1.58E-07	3.31E-06
Ckap2l	1123.857913	1.645176267	0.314013531	5.239189093	1.61E-07	3.37E-06
P2rx4	6428.290882	-0.613766506	0.117193825	-5.237191494	1.63E-07	3.41E-06
Ifitm2	4036.806714	-0.7455649	0.142379522	-5.236461586	1.64E-07	3.41E-06
Gas2l3	1603.749626	0.564428207	0.107834669	5.23419981	1.66E-07	3.45E-06
Tmem176b	4218.692919	-1.606583036	0.307470964	-5.225153668	1.74E-07	3.62E-06
Myef2	511.2459588	0.956055825	0.183131759	5.220589962	1.78E-07	3.70E-06
Miip	781.1245442	0.582955453	0.111678389	5.219948641	1.79E-07	3.71E-06
Gm14276	47.78417411	1.516704952	0.290637145	5.218551653	1.80E-07	3.73E-06
S100a11	1938.384585	-0.660893273	0.126744812	-5.214361556	1.84E-07	3.81E-06
Slc39a4	294.4148173	-1.125651888	0.216022715	-5.210803364	1.88E-07	3.88E-06
Katnb1	568.6971691	0.705907147	0.135574039	5.206801759	1.92E-07	3.96E-06
Gpr141	641.5562117	-1.224940241	0.23531717	-5.205486028	1.93E-07	3.98E-06
Igtp	584.8001133	-0.836405575	0.161094095	-5.192031235	2.08E-07	4.27E-06
2810417H13Rik	994.3215969	1.673816746	0.32246455	5.19070002	2.10E-07	4.30E-06
Aplnr	33.09347951	-1.83137235	0.352941329	-5.188886083	2.12E-07	4.33E-06
Cdk19	1653.188596	0.533814764	0.102909474	5.187226617	2.13E-07	4.37E-06
Samhd1	10508.20802	-0.81828721	0.157819718	-5.184949123	2.16E-07	4.41E-06
1600014C10Rik	738.0083186	-0.683591886	0.131947293	-5.180795088	2.21E-07	4.51E-06
Ahcy	934.8785135	0.733611957	0.141725622	5.17628322	2.26E-07	4.61E-06
Cdt1	1002.244582	0.592455729	0.114549003	5.172072349	2.32E-07	4.71E-06
Gpr132	398.76854	-1.228151904	0.237813772	-5.16434306	2.41E-07	4.90E-06
Ssrp1	2371.835665	0.574458643	0.111296597	5.161511284	2.45E-07	4.97E-06
Cd300ld	3386.217447	-0.451661038	0.087589123	-5.15658819	2.51E-07	5.09E-06
Col14a1	103.70737	1.231375741	0.239128943	5.149421591	2.61E-07	5.28E-06
Asrgl1	217.8464493	0.832570648	0.161869016	5.143483716	2.70E-07	5.45E-06
Bri3	2848.561894	-0.636872944	0.123870928	-5.141423855	2.73E-07	5.50E-06
Ncf4	2737.569863	-0.67861685	0.132122809	-5.13625813	2.80E-07	5.64E-06
Lyn	4685.61783	-0.471213219	0.091805039	-5.13275984	2.86E-07	5.74E-06
Cntln	283.4050004	0.866081594	0.168810271	5.130502949	2.89E-07	5.80E-06
Plekhg1	281.9260249	-0.86190675	0.167998757	-5.130435284	2.89E-07	5.80E-06
Selenop	99998.52198	-0.784757403	0.153321478	-5.118378786	3.08E-07	6.17E-06
Cyp27a1	3789.349685	-0.9799651	0.191616852	-5.114190591	3.15E-07	6.30E-06
Rnaseh2b	431.1311001	0.716386302	0.14014569	5.111725542	3.19E-07	6.37E-06
Lhfpl2	4303.559776	0.63564931	0.124457118	5.107376082	3.27E-07	6.51E-06
Mdm1	315.7249096	0.798658806	0.156502613	5.103165938	3.34E-07	6.65E-06
Haus3	541.4065923	0.717037142	0.140536057	5.102157801	3.36E-07	6.67E-06
Otud7b	546.2244469	0.65173013	0.127830621	5.098388219	3.43E-07	6.79E-06
Cdc23	610.9260323	0.679553867	0.133290834	5.098279055	3.43E-07	6.79E-06
Entpd5	713.211915	0.578017807	0.113418207	5.096340529	3.46E-07	6.85E-06
Cxcr2	76.42895979	-1.741725118	0.342143912	-5.090621391	3.57E-07	7.05E-06
Commd10	763.4275066	0.619411106	0.121830843	5.084189618	3.69E-07	7.29E-06
Stac2	90.95274902	-1.203477064	0.236750111	-5.083322064	3.71E-07	7.31E-06
Cd69	31.69400948	-1.782452471	0.350822814	-5.080776964	3.76E-07	7.40E-06
Ctla2b	1052.264994	0.594345857	0.117033722	5.078415389	3.81E-07	7.48E-06
Tubg1	436.6709943	0.888876108	0.175041916	5.078075746	3.81E-07	7.48E-06
Cep83	495.3294998	0.736789777	0.145312071	5.070396247	3.97E-07	7.78E-06
Rfx2	56.24999061	1.527701124	0.301364483	5.069280583	3.99E-07	7.81E-06
Selenoh	505.3037403	0.867253545	0.171121576	5.068054919	4.02E-07	7.85E-06
Ltf	2017.413555	-1.587523313	0.313787901	-5.059224106	4.21E-07	8.21E-06
AB124611	2188.673624	-0.694403247	0.137385874	-5.054400618	4.32E-07	8.41E-06
Nfatc2ip	221.210221	0.852282197	0.1687797	5.049672413	4.43E-07	8.61E-06
Edem1	5028.24015	0.410528933	0.081334318	5.04742576	4.48E-07	8.70E-06
Rasa4	6058.068401	-0.677568496	0.13427053	-5.046293454	4.50E-07	8.74E-06
Arid5a	565.7515256	-0.904549931	0.179351674	-5.043442915	4.57E-07	8.86E-06
Hexb	5782.194386	0.550593258	0.109224102	5.040950201	4.63E-07	8.96E-06
Nadk	5460.004133	-0.718578058	0.142577603	-5.039908386	4.66E-07	9.00E-06
Dcstamp	76.21819605	-1.365400192	0.27098193	-5.038713067	4.69E-07	9.04E-06
Hn1l	1103.638025	0.783363124	0.155622748	5.033731486	4.81E-07	9.27E-06
Adk	437.0728384	0.753581692	0.149878365	5.027955105	4.96E-07	9.54E-06
Rad18	267.1036977	1.247046284	0.24813542	5.025668184	5.02E-07	9.64E-06
Smap2	3624.134883	-0.607368114	0.121069149	-5.016704262	5.26E-07	1.01E-05
H2-T-ps	229.8567625	0.791183908	0.157796456	5.01395231	5.33E-07	1.02E-05
F5	72.3709374	-1.445240473	0.288434507	-5.010636519	5.43E-07	1.04E-05
Ifih1	1366.429234	-0.652470193	0.130212651	-5.010804915	5.42E-07	1.04E-05
Bub3	1938.927446	0.538958621	0.107564717	5.010552105	5.43E-07	1.04E-05
Ogfr	2187.252252	-0.556344639	0.11106278	-5.009280676	5.46E-07	1.04E-05
Traf3ip2	186.574136	0.86242659	0.172180128	5.008862508	5.48E-07	1.04E-05
Ift140	742.0595585	0.597501061	0.119342873	5.006591909	5.54E-07	1.05E-05
Lrrc25	3395.036739	-0.648329022	0.129598487	-5.002597164	5.66E-07	1.07E-05
Setx	2043.547582	0.564235386	0.112810286	5.001630673	5.68E-07	1.08E-05
Tgm2	1337.393719	0.649002811	0.129906724	4.995913941	5.86E-07	1.11E-05
Ltbp3	1394.758263	-0.494726184	0.099031924	-4.995623265	5.86E-07	1.11E-05
Cd40	430.8900033	-0.913192663	0.182930487	-4.992020081	5.98E-07	1.13E-05
Relb	872.3474911	-0.859668284	0.172218822	-4.991720862	5.98E-07	1.13E-05
C2cd5	836.1448323	0.58864629	0.118014133	4.987930481	6.10E-07	1.15E-05
Phf11d	430.1058745	-0.796813676	0.159787457	-4.986709779	6.14E-07	1.15E-05
Folr2	1598.183769	0.907348155	0.1820097	4.985163731	6.19E-07	1.16E-05
Ccr5	5128.986046	-0.577899134	0.116059408	-4.97933899	6.38E-07	1.20E-05
Nfkb2	2002.013451	-0.628397408	0.126298521	-4.975493008	6.51E-07	1.22E-05
Nemp2	192.2555796	0.843044679	0.169600683	4.970762297	6.67E-07	1.25E-05
Ptma	8325.459528	0.724727648	0.145828937	4.969710821	6.71E-07	1.25E-05
Ubald1	1695.142441	-0.516838775	0.104088435	-4.965381365	6.86E-07	1.28E-05
Hmgn5	413.91933	0.841227117	0.169430932	4.965015001	6.87E-07	1.28E-05
Pcyox1	5689.059333	0.494051512	0.099518572	4.964415215	6.89E-07	1.28E-05
Dpagt1	1187.992865	0.469644711	0.09462138	4.963410088	6.93E-07	1.29E-05
Olfm4	53.42996704	-1.709963696	0.344799588	-4.959297386	7.07E-07	1.31E-05
Cyp39a1	130.6176101	1.152930311	0.23248774	4.959101549	7.08E-07	1.31E-05
Ptpa	4359.04967	0.406050783	0.081904786	4.957595291	7.14E-07	1.32E-05
Fads2	276.1260735	1.010385453	0.203799136	4.957751403	7.13E-07	1.32E-05
Limd2	4174.889854	-0.711893209	0.143665625	-4.955209066	7.23E-07	1.33E-05
Irak2	1133.374698	-0.614553511	0.124104194	-4.951915738	7.35E-07	1.35E-05
Ifitm6	130.0521515	-1.396183699	0.281963611	-4.951644974	7.36E-07	1.35E-05
Ifit1	1011.716292	-1.569035496	0.316909079	-4.951058839	7.38E-07	1.36E-05
Mak	63.2801009	1.300601623	0.263087554	4.943607567	7.67E-07	1.41E-05
Slc38a2	3321.020311	0.412584661	0.083466948	4.943090318	7.69E-07	1.41E-05
Rab44	73.15435451	-1.473753574	0.298169469	-4.942670949	7.71E-07	1.41E-05
Gapdh	14515.91421	0.612078317	0.123900281	4.940088202	7.81E-07	1.43E-05
Ctse	169.2388884	-1.090314453	0.220969108	-4.934239289	8.05E-07	1.47E-05
Apitd1	80.35035279	1.348701711	0.273563017	4.930131728	8.22E-07	1.50E-05
Nat8l	330.8320365	-0.978610895	0.198546853	-4.928866316	8.27E-07	1.51E-05
Hnrnpa2b1	9078.404967	0.586802421	0.119077479	4.927904306	8.31E-07	1.51E-05
Alox12	24.63842736	-1.800814218	0.365424837	-4.928001705	8.31E-07	1.51E-05
Rad50	948.5470211	0.601853649	0.122203427	4.925014509	8.44E-07	1.53E-05
Evi2a	3914.756349	-0.509334266	0.103492709	-4.921450712	8.59E-07	1.56E-05
Terf1	271.9516791	0.973907614	0.198222272	4.913209833	8.96E-07	1.62E-05
Rfc4	191.0569504	0.958706516	0.195163898	4.912314851	9.00E-07	1.63E-05
Nrap	62.52266416	1.360214767	0.277006578	4.910406018	9.09E-07	1.64E-05
Gm12250	363.8891041	-1.071552159	0.218241931	-4.90992795	9.11E-07	1.64E-05
Mx2	190.8516364	-1.216401262	0.247749361	-4.909805856	9.12E-07	1.64E-05
Mybl1	84.33732938	1.480715256	0.301614586	4.909295926	9.14E-07	1.64E-05
Fen1	151.6525147	1.037820825	0.211437865	4.908396251	9.18E-07	1.65E-05
Ddost	3443.449872	0.434973064	0.088841497	4.896057318	9.78E-07	1.75E-05
Myb	25.73034634	-1.779248545	0.363487813	-4.894933153	9.83E-07	1.76E-05
Tctn3	425.2111863	0.685548697	0.140194722	4.889975067	1.01E-06	1.80E-05
Golm1	561.056427	0.621806415	0.127183862	4.889035474	1.01E-06	1.81E-05
Abcg1	1976.488706	-0.70392231	0.144085365	-4.885453208	1.03E-06	1.84E-05
Tank	666.838819	-0.629010029	0.128822798	-4.882753957	1.05E-06	1.86E-05
Calm3	4375.613314	0.480788183	0.098486034	4.881790482	1.05E-06	1.87E-05
Gabbr2	62.81679865	-1.267935226	0.25987862	-4.878951659	1.07E-06	1.90E-05
Suz12	1153.548963	0.562932793	0.115481087	4.874675222	1.09E-06	1.93E-05
Pgk1	4636.329438	0.629970713	0.129351995	4.870204851	1.11E-06	1.97E-05
Gbp2b	14.69658779	-1.808465871	0.371322714	-4.870334628	1.11E-06	1.97E-05
Lst1	865.8605597	-0.825358417	0.169562602	-4.867573429	1.13E-06	2.00E-05
Psd3	664.6801531	0.726934607	0.149391881	4.865957922	1.14E-06	2.01E-05
Lcorl	604.2779177	0.686664953	0.141154441	4.864635847	1.15E-06	2.02E-05
Gstp1	706.623635	-0.813791838	0.167360965	-4.862494905	1.16E-06	2.04E-05
Rad51c	69.94535201	1.395129329	0.287267729	4.856547357	1.19E-06	2.10E-05
Kdm6a	954.3445109	0.580671747	0.119604455	4.854934087	1.20E-06	2.11E-05
Cxcl10	555.0104877	-1.776733561	0.365951249	-4.855109979	1.20E-06	2.11E-05
St6gal1	3540.513148	0.42608349	0.08778109	4.853932566	1.21E-06	2.12E-05
Ccdc77	203.9644492	0.875271386	0.18035907	4.852937999	1.22E-06	2.13E-05
AW112010	127.3496997	-1.278917371	0.263538191	-4.852872998	1.22E-06	2.13E-05
Gm15931	108.4203041	-1.136019611	0.234217066	-4.850285386	1.23E-06	2.15E-05
Emc1	719.0764871	0.556016401	0.114697648	4.847670475	1.25E-06	2.18E-05
Nuak1	974.5260848	-0.52888639	0.109105531	-4.847475512	1.25E-06	2.18E-05
Cxcl2	31.72229128	-1.57031358	0.324824123	-4.834350242	1.34E-06	2.32E-05
App	14679.25481	0.370055658	0.076609086	4.830440834	1.36E-06	2.37E-05
Xpo1	1805.252916	0.674803723	0.139707426	4.830120649	1.36E-06	2.37E-05
Mcm6	1407.822863	0.893727779	0.185052527	4.829589714	1.37E-06	2.37E-05
Sesn3	314.6736812	0.802792495	0.166321443	4.826752812	1.39E-06	2.40E-05
Dynlt1f	216.4844114	0.805313326	0.166887334	4.825490983	1.40E-06	2.41E-05
Nptxr	101.5657631	1.130729103	0.234513899	4.821586727	1.42E-06	2.46E-05
Hmgb3	135.9479518	1.241878228	0.257791091	4.817382255	1.45E-06	2.51E-05
Hdc	54.45111528	-1.538288991	0.31953638	-4.81412787	1.48E-06	2.54E-05
Cnn2	2326.818606	-0.814785132	0.16925188	-4.8140389	1.48E-06	2.54E-05
Lsm2	375.433629	0.973200881	0.202459339	4.806895488	1.53E-06	2.63E-05
Cep70	269.5750272	0.790637121	0.164568053	4.804317156	1.55E-06	2.66E-05
Edil3	67.10390289	1.360312382	0.283326785	4.801213488	1.58E-06	2.70E-05
Rrbp1	7133.388971	-0.413283714	0.086119283	-4.798968358	1.59E-06	2.73E-05
Rhou	58.53099532	-1.457154735	0.304171992	-4.790561832	1.66E-06	2.84E-05
Herpud1	1502.629081	-0.700955707	0.146361176	-4.789218884	1.67E-06	2.86E-05
Sp140	1050.783542	-0.685646795	0.143186088	-4.788501468	1.68E-06	2.86E-05
H2-T24	724.0574785	-0.749898551	0.156607043	-4.788408858	1.68E-06	2.86E-05
Ldlrad3	728.1387883	-0.638390544	0.133340399	-4.787675368	1.69E-06	2.87E-05
Nr1h3	225.7823837	-0.78325497	0.163626323	-4.78685188	1.69E-06	2.88E-05
Fcgr3	20606.76414	-0.533319643	0.111435834	-4.785889995	1.70E-06	2.89E-05
Dnah2	76.73859958	-1.559566902	0.325936143	-4.784884815	1.71E-06	2.90E-05
Kdm5c	2372.190993	0.532164897	0.111224841	4.784586708	1.71E-06	2.90E-05
Lcp2	1798.149113	-0.49451962	0.103417055	-4.781799492	1.74E-06	2.94E-05
Grk5	390.9394655	-0.727655198	0.152377049	-4.775359565	1.79E-06	3.03E-05
Raet1d	45.47665327	1.477321683	0.309406678	4.774692296	1.80E-06	3.04E-05
Mbd4	393.8253632	0.690319862	0.144636081	4.77280537	1.82E-06	3.06E-05
Nt5c3	442.6042685	-0.788023676	0.165242327	-4.768897225	1.85E-06	3.12E-05
Cebpe	63.43569429	-1.443693207	0.303041084	-4.764018098	1.90E-06	3.19E-05
Pon3	654.6170004	0.720450352	0.151346958	4.760256578	1.93E-06	3.25E-05
Chst11	131.0585291	-1.249775236	0.262691796	-4.757572389	1.96E-06	3.29E-05
Cep135	378.1532899	0.7962086	0.167425224	4.755607203	1.98E-06	3.31E-05
Larp1	2647.730958	-0.495197609	0.104135587	-4.755315844	1.98E-06	3.31E-05
Spn	1388.217487	0.678844001	0.142810323	4.753465896	2.00E-06	3.34E-05
Tfeb	1578.808966	-0.680434901	0.14314067	-4.753609861	2.00E-06	3.34E-05
Plcl2	1800.736498	-0.545134196	0.114795933	-4.748723932	2.05E-06	3.41E-05
Haus8	966.2181074	0.477511467	0.100585385	4.747324524	2.06E-06	3.43E-05
Zbed3	262.3411317	0.80112906	0.168873387	4.743962755	2.10E-06	3.48E-05
Spib	25.54354285	-1.761483554	0.371452057	-4.742155872	2.11E-06	3.51E-05
Cd38	32.83053743	-1.735834093	0.366247172	-4.739515351	2.14E-06	3.55E-05
Tlr9	1511.598683	-1.047653618	0.221297804	-4.734134727	2.20E-06	3.64E-05
Palb2	210.1653908	0.817123494	0.172744366	4.730246867	2.24E-06	3.71E-05
Nup210	163.2813223	0.998293575	0.211191185	4.726966109	2.28E-06	3.77E-05
mt-Rnr1	5175.211921	-0.763172207	0.161731727	-4.718753835	2.37E-06	3.92E-05
Adam9	4179.015171	0.411303711	0.087208339	4.716334642	2.40E-06	3.96E-05
Tmem43	2807.080059	0.383646234	0.081408788	4.712589949	2.45E-06	4.03E-05
Ccp110	259.4247362	0.810567587	0.172226636	4.70640086	2.52E-06	4.15E-05
Chsy1	534.3506344	-0.628332254	0.133564528	-4.704334788	2.55E-06	4.18E-05
Rhno1	355.9411111	0.67694076	0.144083533	4.698252101	2.62E-06	4.31E-05
Pik3cg	2925.531796	0.418500978	0.08928161	4.687426402	2.77E-06	4.53E-05
Galnt12	349.6746163	0.672596502	0.143543799	4.685653496	2.79E-06	4.57E-05
Rftn1	2776.454491	-0.410071253	0.08757159	-4.682697379	2.83E-06	4.63E-05
Sgk1	1886.364692	-0.615163494	0.13148376	-4.678627174	2.89E-06	4.72E-05
Casp4	363.1256594	-0.848395257	0.18157331	-4.672466766	2.98E-06	4.86E-05
Ifi35	569.9870409	-0.656463001	0.140518267	-4.671727129	2.99E-06	4.87E-05
Rtp4	2071.641741	-0.58404755	0.125081501	-4.669335951	3.02E-06	4.92E-05
Maged1	2304.539501	0.488011852	0.104556474	4.667447479	3.05E-06	4.96E-05
Cnot6	1426.841253	0.489253995	0.104876898	4.665031138	3.09E-06	5.01E-05
Rgs12	249.776811	0.908018273	0.194658131	4.664681961	3.09E-06	5.01E-05
Cebpd	1115.051316	-0.920675258	0.19742246	-4.663477799	3.11E-06	5.04E-05
Srrt	2132.810107	0.519106411	0.111325952	4.662941572	3.12E-06	5.04E-05
Ier5	3005.833523	-0.497395692	0.106711673	-4.661117947	3.14E-06	5.08E-05
Cbx3	741.2939185	0.65787731	0.141444585	4.651131106	3.30E-06	5.33E-05
Cpne8	43.3174088	1.441229231	0.310110257	4.6474736	3.36E-06	5.42E-05
F2rl2	13.11868747	-1.729032494	0.372423727	-4.642648601	3.44E-06	5.54E-05
Sv2a	34.8515099	1.463411946	0.315734608	4.634943109	3.57E-06	5.74E-05
Got2	1990.436348	0.440401936	0.095103849	4.630747766	3.64E-06	5.86E-05
Oscp1	80.15604743	1.097704372	0.23732935	4.625236504	3.74E-06	6.00E-05
Plaur	339.5765879	-0.95555179	0.206598389	-4.62516574	3.74E-06	6.00E-05
Gbp7	1060.006826	-0.983894073	0.212921695	-4.62091979	3.82E-06	6.12E-05
Tfdp2	487.4935382	0.695911158	0.150631984	4.619942863	3.84E-06	6.14E-05
Gm14150	57.30388187	1.329006395	0.287954523	4.615334334	3.92E-06	6.27E-05
Batf3	172.1622482	-1.141124672	0.247428678	-4.611933761	3.99E-06	6.37E-05
Psmb10	1921.979499	-0.753083759	0.163306839	-4.611464928	4.00E-06	6.37E-05
Kmo	353.008628	-1.06696047	0.23145344	-4.60982766	4.03E-06	6.42E-05
Clec4a3	2977.85495	-0.830254412	0.180422853	-4.601714245	4.19E-06	6.66E-05
Slc7a4	79.72057137	1.134375927	0.246564978	4.600717986	4.21E-06	6.69E-05
Tbkbp1	1025.742038	-0.624454145	0.135746845	-4.60013743	4.22E-06	6.70E-05
Aldoc	167.774097	0.901041406	0.195967885	4.597903399	4.27E-06	6.76E-05
Rhoc	1210.566183	-0.652390859	0.142190472	-4.588147502	4.47E-06	7.08E-05
Tbc1d2b	2349.788898	-0.459324719	0.100132495	-4.58716941	4.49E-06	7.11E-05
L1cam	477.1060164	0.762254493	0.166272685	4.58436389	4.55E-06	7.19E-05
Slfn2	4561.778329	-0.587596091	0.128187355	-4.583884966	4.56E-06	7.20E-05
Plxdc1	1081.53475	0.431091006	0.094249034	4.573956781	4.79E-06	7.54E-05
Map3k8	503.5217899	-0.62597686	0.137009829	-4.568846385	4.90E-06	7.72E-05
Ptger4	394.3067278	-0.855952026	0.187368581	-4.56827938	4.92E-06	7.73E-05
Nedd1	515.1970975	0.705295505	0.154403808	4.567863425	4.93E-06	7.74E-05
Zfp518b	226.9562793	0.868732139	0.190240794	4.566487143	4.96E-06	7.78E-05
Rarg	928.0241253	-0.810187384	0.177433901	-4.566136346	4.97E-06	7.79E-05
Nfix	414.813369	-0.878375082	0.192422062	-4.56483561	5.00E-06	7.83E-05
Cdc27	960.4283779	0.620970186	0.13606168	4.563887401	5.02E-06	7.85E-05
Syne3	747.3093839	0.833986337	0.182775959	4.562888587	5.05E-06	7.88E-05
Rbbp7	1944.267851	0.762984375	0.167267534	4.561461246	5.08E-06	7.93E-05
Rsad2	1650.813882	-1.478864455	0.324545498	-4.556724595	5.20E-06	8.10E-05
Kdelc2	544.7622765	0.633169308	0.139057883	4.553278768	5.28E-06	8.22E-05
Hn1	3705.418936	0.477892115	0.104957631	4.553190757	5.28E-06	8.22E-05
Mir5107	33.87920239	-1.649190593	0.362346552	-4.551417926	5.33E-06	8.28E-05
Cd302	1145.987476	-0.614090683	0.134981784	-4.549433758	5.38E-06	8.34E-05
Taf1	1080.873499	0.499226297	0.109737335	4.549283931	5.38E-06	8.34E-05
Fkbp2	846.7440638	0.610408702	0.134198905	4.54853712	5.40E-06	8.36E-05
Lin54	379.3889949	0.7527503	0.165502912	4.548260161	5.41E-06	8.36E-05
Cav2	1123.606207	0.590195779	0.129768952	4.548050739	5.41E-06	8.36E-05
Tnip1	1463.227783	-0.505786158	0.111236916	-4.546927193	5.44E-06	8.40E-05
Pomk	1361.3772	0.646678651	0.142255268	4.545903009	5.47E-06	8.42E-05
Gpsm3	2501.948326	-0.535334901	0.11775724	-4.546089065	5.47E-06	8.42E-05
Mboat1	131.893442	0.988575882	0.217516673	4.544828078	5.50E-06	8.46E-05
Abca9	5455.297783	-0.564835358	0.124348354	-4.542362955	5.56E-06	8.55E-05
Kdm6b	807.2243166	-1.061012727	0.23413372	-4.531652803	5.85E-06	8.98E-05
Pianp	1105.900505	-0.498118554	0.109950293	-4.530397696	5.89E-06	9.02E-05
Inafm2	232.7580627	-0.729238611	0.161058465	-4.527788161	5.96E-06	9.13E-05
Asb13	258.1640249	-0.777547926	0.171760808	-4.526922834	5.98E-06	9.15E-05
H2-D1	66309.10112	-0.555003613	0.122612376	-4.526489331	6.00E-06	9.16E-05
Arrdc4	457.9689109	-0.881213772	0.194856802	-4.522365968	6.12E-06	9.33E-05
Dynll2	1969.25374	0.457542857	0.101262254	4.518394962	6.23E-06	9.50E-05
Caskin2	370.0198223	0.675147274	0.149809217	4.506713861	6.58E-06	0.000100256
Pms2	226.3545357	0.715224487	0.158829756	4.503088737	6.70E-06	0.00010187
Hdac6	545.8573125	0.534172954	0.118637279	4.502572519	6.71E-06	0.000102007
Tmem8	2058.213544	0.386331922	0.085830499	4.501103059	6.76E-06	0.000102603
Vcam1	125.5332078	-1.480106066	0.328883626	-4.500394508	6.78E-06	0.000102834
Mcemp1	67.67202922	-1.405928244	0.312859676	-4.49379819	7.00E-06	0.000105957
Igf1r	662.8080982	-0.576147922	0.128238088	-4.492798742	7.03E-06	0.00010634
Rin3	2395.567685	-0.793652473	0.176742995	-4.490432397	7.11E-06	0.000107412
Trip13	236.9335347	1.071908022	0.238768427	4.489320615	7.15E-06	0.000107857
Chek1	90.45560003	1.330468169	0.296574491	4.486118021	7.25E-06	0.000109372
Pde4b	530.8186882	-1.011593718	0.225531709	-4.485372475	7.28E-06	0.000109636
Cep112	68.32280058	1.367080499	0.305092374	4.480874037	7.43E-06	0.000111852
Iigp1	184.1716327	-1.349141577	0.301280456	-4.478025543	7.53E-06	0.000113232
Zfand3	1730.166379	-0.418531506	0.093504704	-4.476047612	7.60E-06	0.000114163
Ier5l	289.265013	-0.871743876	0.194978717	-4.470969383	7.79E-06	0.000116667
Bex3	536.9464523	0.652828036	0.14601549	4.470950559	7.79E-06	0.000116667
Wfdc17	842.4137281	-0.722815651	0.161788711	-4.467651953	7.91E-06	0.000118352
Ifngr1	5361.919247	-0.528395528	0.118350254	-4.464675906	8.02E-06	0.000119881
Parp10	1013.584255	-0.680431823	0.152476677	-4.462530511	8.10E-06	0.000120958
Daxx	1323.025514	-0.602431768	0.135125534	-4.458311831	8.26E-06	0.00012323
Trmt2b	543.0699469	0.545466711	0.122492119	4.453075948	8.46E-06	0.00012614
Siah2	312.7761322	-0.757592869	0.170174644	-4.451855184	8.51E-06	0.000126724
Pi16	42.78646705	-1.512437472	0.340628493	-4.440137875	8.99E-06	0.000133681
Dst	631.3270381	0.804561178	0.18122204	4.439643094	9.01E-06	0.000133846
Ttll5	293.0053197	0.640105105	0.144213304	4.438599552	9.05E-06	0.000134211
Atrnl1	770.9474235	-0.777786638	0.175231606	-4.438620718	9.05E-06	0.000134211
Exoc1	1360.374543	0.405936182	0.091462109	4.438298968	9.07E-06	0.000134255
Dpp7	1596.356596	0.500010056	0.112669305	4.437855146	9.09E-06	0.000134389
Nedd9	278.4865435	-0.697181672	0.157175834	-4.435679801	9.18E-06	0.00013561
Hat1	737.7735677	0.584362377	0.131870112	4.431348147	9.36E-06	0.000138217
Gpaa1	1220.637123	0.51660289	0.116594674	4.430758915	9.39E-06	0.000138448
Birc3	2211.483369	-0.786899821	0.177634697	-4.429876786	9.43E-06	0.000138869
Tpt1-ps3	818.7160628	-0.496577377	0.112116391	-4.429123825	9.46E-06	0.000139207
Sidt2	4145.8011	-0.595268782	0.13448774	-4.426193651	9.59E-06	0.000140962
Dhfr	179.3353947	1.138739103	0.257297541	4.425767536	9.61E-06	0.000141092
Borcs6	860.8002083	-0.810280756	0.183121764	-4.424819525	9.65E-06	0.000141564
Il1rn	346.9184796	-1.289687804	0.291796805	-4.419814688	9.88E-06	0.00014473
Rgag4	777.1075536	-0.830880732	0.188146054	-4.416147541	1.00E-05	0.000147051
BC037034	1289.765555	-0.497449468	0.112678192	-4.414780351	1.01E-05	0.000147828
Clint1	2674.863221	-0.341742018	0.077424778	-4.413858554	1.02E-05	0.000148304
Tbc1d8	1268.808016	-0.733667331	0.166241563	-4.413260542	1.02E-05	0.000148403
Gmpr	212.4675493	0.844958751	0.191457485	4.413297033	1.02E-05	0.000148403
Cep152	303.4593403	0.651108403	0.147558782	4.412535749	1.02E-05	0.000148745
Cd52	2567.492881	-0.657137971	0.148963506	-4.411402418	1.03E-05	0.000149214
Mdh1	2544.036212	0.496655586	0.112584079	4.411419369	1.03E-05	0.000149214
Ccng2	1750.360296	0.59283274	0.134480724	4.408310139	1.04E-05	0.000151202
Anp32b	3214.677148	0.608477315	0.1380837	4.406583205	1.05E-05	0.000152254
Papss2	261.874843	-0.819552916	0.186016052	-4.405818255	1.05E-05	0.000152633
Spi1	9431.345765	-0.550071561	0.12486573	-4.40530448	1.06E-05	0.000152678
Rps11	9205.869837	-0.511677571	0.116150147	-4.405311431	1.06E-05	0.000152678
Malat1	12774.35225	0.45199817	0.102667021	4.402564386	1.07E-05	0.00015446
Kctd12	5534.295095	-0.719777131	0.163551708	-4.400914793	1.08E-05	0.000155388
Tapbp	8304.63696	-0.586848175	0.133349853	-4.400816059	1.08E-05	0.000155388
Gm5620	44.22325894	1.332387072	0.303090792	4.39599983	1.10E-05	0.00015871
Slc27a1	4233.470413	0.52422522	0.119274264	4.395124351	1.11E-05	0.000159186
Ddias	134.068714	1.151455774	0.262390098	4.388335467	1.14E-05	0.000164067
Tcf12	1621.930884	0.42007109	0.095791113	4.385282486	1.16E-05	0.000166214
Cd4	547.6099283	-0.818791774	0.18707577	-4.376792217	1.20E-05	0.000172556
Lilra5	58.70016794	-1.202800711	0.274820613	-4.376675747	1.21E-05	0.000172556
Tdp1	338.4622873	0.621764706	0.142095499	4.375681921	1.21E-05	0.000173166
Cmtm7	2078.253275	-0.47123974	0.107851429	-4.369341631	1.25E-05	0.000178088
Cep164	721.2809368	0.57293366	0.131140785	4.36884422	1.25E-05	0.000178311
Dscc1	52.99469384	1.326712443	0.303780174	4.367343752	1.26E-05	0.000179356
Wdr19	439.0349228	0.599598257	0.137419594	4.363266098	1.28E-05	0.000182546
6330403L08Rik	173.1185025	-0.869076129	0.19920763	-4.362664864	1.28E-05	0.000182862
Lyl1	1863.354115	-0.618773264	0.141959112	-4.35881328	1.31E-05	0.00018592
Rflnb	102.0775113	-1.3115977	0.30126445	-4.353642461	1.34E-05	0.000190168
Zfp101	239.8248935	0.715000383	0.164369399	4.349960447	1.36E-05	0.000193085
Rab27b	16.5572901	-1.615490233	0.371389073	-4.349859358	1.36E-05	0.000193085
Fam110a	598.9360275	0.527631018	0.121308649	4.349492172	1.36E-05	0.000193212
2610318N02Rik	46.67956484	1.351956496	0.311008126	4.34701342	1.38E-05	0.000195209
44448	3446.150174	-0.350143847	0.080557934	-4.346484959	1.38E-05	0.000195481
Eldr	37.32579848	1.479767899	0.340484689	4.346062973	1.39E-05	0.000195659
Nt5dc2	1327.547688	0.456224359	0.104986088	4.345569668	1.39E-05	0.000195901
Trpv4	1675.570246	-0.639773974	0.147338927	-4.342192432	1.41E-05	0.000198736
Lancl2	446.2029554	0.533452589	0.12288222	4.341169859	1.42E-05	0.000199462
Mutyh	67.16626371	1.116769879	0.257341642	4.339639206	1.43E-05	0.000200451
Cd300c2	3970.580528	-0.542574897	0.125026275	-4.339686958	1.43E-05	0.000200451
Smchd1	1963.08009	0.468293524	0.107922714	4.339156277	1.43E-05	0.00020069
Nrros	6443.980997	-0.381994888	0.088041098	-4.338824683	1.43E-05	0.00020079
Syce2	116.3422929	1.044403618	0.240760213	4.337941082	1.44E-05	0.000201397
Nphp4	54.03145197	1.253130234	0.289448514	4.329371792	1.50E-05	0.000209184
Trp53inp2	2715.14043	0.470299301	0.108671288	4.327723649	1.51E-05	0.000210544
Lacc1	2306.21684	-0.514951749	0.119022852	-4.326494803	1.52E-05	0.000211509
C5ar1	8915.435182	-0.381033032	0.088081668	-4.325906161	1.52E-05	0.000211863
Fbxo48	42.71793389	1.357892632	0.314096489	4.323170364	1.54E-05	0.000214294
Mpp7	116.6852113	0.969797367	0.224345933	4.322776683	1.54E-05	0.000214462
Haus5	100.586415	1.027905083	0.237842867	4.321782252	1.55E-05	0.000215216
Ccl5	76.14156414	-1.203692035	0.278558924	-4.321139727	1.55E-05	0.000215629
Plekho1	5696.521756	-0.397641323	0.092092733	-4.317836069	1.58E-05	0.000218663
Pidd1	116.8823363	0.951218311	0.220362069	4.316615437	1.58E-05	0.000219656
Cebpa	8018.276349	-0.468216538	0.108482877	-4.31604095	1.59E-05	0.000220009
Net1	156.9143536	0.972050288	0.225285245	4.314753451	1.60E-05	0.000221076
Stxbp5	2272.854233	0.424717899	0.098524041	4.310804701	1.63E-05	0.000224838
C330007P06Rik	913.3971553	0.54916657	0.127402846	4.310473345	1.63E-05	0.000224952
Spry3	60.72496623	1.171838814	0.271954989	4.308943983	1.64E-05	0.000226288
Sat1	8595.324642	-0.533870919	0.123918064	-4.308257421	1.65E-05	0.000226767
Nup85	743.044699	0.57053106	0.132478092	4.306606877	1.66E-05	0.000228239
Uggt1	3402.998995	0.418647095	0.09728987	4.30309031	1.68E-05	0.000231665
Gadd45b	366.4744573	-0.687599162	0.159842244	-4.301736171	1.69E-05	0.000232856
Osbpl1a	347.7861582	0.757012973	0.176071342	4.299467283	1.71E-05	0.00023502
Itm2b	75687.59988	-0.618832611	0.144007447	-4.297226445	1.73E-05	0.000237174
Brd9	825.9881807	0.455966437	0.106124951	4.296505498	1.74E-05	0.000237713
Phf23	1405.531605	-0.40131518	0.093420306	-4.29580244	1.74E-05	0.000238233
Ppp1r15a	422.6210179	-0.557038636	0.129718443	-4.294213101	1.75E-05	0.000239711
Cyba	10474.73034	-0.528251974	0.123023055	-4.293926637	1.76E-05	0.000239718
Islr	28.81893028	-1.598488467	0.372280799	-4.293770916	1.76E-05	0.000239718
Prdx4	1579.045293	0.537443118	0.125259988	4.290620875	1.78E-05	0.000242906
Gm9800	235.0560295	0.729802195	0.170110765	4.290158807	1.79E-05	0.000243174
Tbxas1	2780.771227	-0.405484769	0.094592587	-4.286644223	1.81E-05	0.000246811
Wfdc21	30.33892565	-1.474415974	0.34412218	-4.284571172	1.83E-05	0.00024888
Rps27	3520.448132	-0.575893807	0.134490261	-4.282048416	1.85E-05	0.000251474
Ptafr	4943.408693	-0.399755667	0.093453412	-4.277593073	1.89E-05	0.000256309
Cdkl2	100.3480013	0.952248984	0.222687378	4.276169544	1.90E-05	0.000257701
Poln	40.1004547	1.319470874	0.308932423	4.271066339	1.95E-05	0.000263414
Marcks	10394.44137	-0.505009313	0.11831879	-4.268208916	1.97E-05	0.000266551
Tmem165	1326.223745	-0.501557209	0.117553815	-4.266617892	1.98E-05	0.000268198
Gm2a	6022.562498	-0.555633984	0.1302906	-4.264574585	2.00E-05	0.000270402
Haus6	354.6217672	0.822124128	0.192821567	4.263652345	2.01E-05	0.000271012
Tmem50b	1641.583322	-0.475981273	0.111637334	-4.263638819	2.01E-05	0.000271012
Rufy3	1638.113417	-0.365425586	0.085771739	-4.260442786	2.04E-05	0.000274651
Nxpe5	504.5281373	-0.573525189	0.134689787	-4.258119341	2.06E-05	0.000277253
Rab3b	22.76951817	1.481606818	0.348147867	4.255682596	2.08E-05	0.00028002
Oasl2	3342.230577	-0.582724047	0.136942532	-4.255245172	2.09E-05	0.000280298
Cd86	365.4010376	-0.777879467	0.182820648	-4.254877543	2.09E-05	0.000280488
Fcrls	5209.325849	-0.462808697	0.108817938	-4.253055188	2.11E-05	0.00028251
Dok1	1849.194871	-0.384941229	0.09051654	-4.252717015	2.11E-05	0.000282665
Gramd1b	2151.086703	0.410983188	0.096701417	4.25002241	2.14E-05	0.000285539
Csf2rb	6521.562811	-0.660422045	0.155386913	-4.25017805	2.14E-05	0.000285539
Cdkn2a	34.29261253	1.425962974	0.335739167	4.2472345	2.16E-05	0.000288837
Gadd45a	336.9238706	-0.760760114	0.17917844	-4.24582397	2.18E-05	0.000290382
Vamp5	115.568443	-0.915362108	0.21562075	-4.245241274	2.18E-05	0.000290859
Smc3	1287.345304	0.484539559	0.114193203	4.24315585	2.20E-05	0.000293296
Rttn	412.4201042	0.600662273	0.141608262	4.241717708	2.22E-05	0.0002949
Cenpj	261.3796875	0.676438338	0.159481189	4.241492936	2.22E-05	0.000294915
Gm1976	40.18870885	1.385900361	0.326962454	4.238714091	2.25E-05	0.000298304
Kctd9	317.8229523	0.829134462	0.195696263	4.236843601	2.27E-05	0.000300513
Nfe2	64.17945765	-1.492692653	0.352380503	-4.23602509	2.28E-05	0.000301323
Gab1	1475.832998	-0.681879197	0.160994546	-4.235417995	2.28E-05	0.000301851
Mfsd5	2146.876953	-0.406245947	0.09595491	-4.233717147	2.30E-05	0.000303856
Manbal	471.2079099	-0.590140156	0.139401129	-4.233395824	2.30E-05	0.000304002
Arsg	206.7421853	-0.74996134	0.177163978	-4.23314801	2.30E-05	0.000304049
Emb	6129.079669	-0.7708086	0.182147553	-4.231781245	2.32E-05	0.000305614
Eva1b	506.5614888	-0.874358637	0.206640737	-4.231298477	2.32E-05	0.000305981
Slc31a2	805.8477648	-0.520819134	0.123358933	-4.221981492	2.42E-05	0.000318609
Mmp25	44.65326045	-1.432310307	0.339470083	-4.219253416	2.45E-05	0.000322184
Mmp19	932.1410852	-0.41082308	0.097403737	-4.217734295	2.47E-05	0.000324056
Ptpn7	1685.62493	0.463672209	0.110069731	4.212531503	2.53E-05	0.000331302
Psip1	679.8875543	0.645879386	0.153334633	4.212221151	2.53E-05	0.000331445
Jade1	518.651481	0.571647948	0.135798127	4.20954221	2.56E-05	0.000335084
Asxl1	1938.194779	0.428849205	0.101912523	4.208012846	2.58E-05	0.000337043
Dab2	9566.138283	0.663187016	0.157632552	4.207170468	2.59E-05	0.000337984
RP23-115O21.3	138.0008504	0.86142562	0.20484416	4.205273023	2.61E-05	0.000340513
Trp53bp1	731.7505482	0.491941654	0.11702511	4.203727348	2.63E-05	0.000342526
Nipal3	994.2633604	0.564111834	0.134203282	4.203413099	2.63E-05	0.000342682
Tubgcp6	769.3771408	0.54878078	0.130627011	4.201127905	2.66E-05	0.000345836
Tpt1	33983.23597	-0.425004547	0.101318651	-4.194731577	2.73E-05	0.000355408
Serpina3f	15.43731318	-1.553634325	0.370475007	-4.193627905	2.75E-05	0.00035681
Ctss	47372.82883	-0.491532147	0.117228708	-4.192933254	2.75E-05	0.000357508
Unc93b1	30497.26133	-0.606337278	0.144615232	-4.192762192	2.76E-05	0.000357508
Magi3	160.4211745	0.772509691	0.184425581	4.188733941	2.81E-05	0.000363574
Gins1	148.2795984	1.127575925	0.269583852	4.1826538	2.88E-05	0.000373091
S100a4	2845.388254	0.701034174	0.167763842	4.178696478	2.93E-05	0.000378586
Prkacb	4806.74249	0.321790805	0.077001913	4.178997516	2.93E-05	0.000378586
Tbc1d4	1187.217513	0.513356687	0.122845511	4.178880299	2.93E-05	0.000378586
Ypel3	3815.377457	-0.68036227	0.162837302	-4.17817209	2.94E-05	0.000379108
Pcyt1b	295.7931381	0.698058265	0.167166087	4.175836594	2.97E-05	0.000382665
C130026I21Rik	117.2486219	-1.024699681	0.245762973	-4.169463228	3.05E-05	0.000392816
Sephs1	895.5881526	0.446826453	0.107166702	4.169452322	3.05E-05	0.000392816
Ibsp	28.41087445	-1.537198854	0.368942994	-4.166494228	3.09E-05	0.000397579
Tnfsfm13	373.4750096	-0.709502269	0.17039524	-4.163862015	3.13E-05	0.000401822
Cbfb	2254.174642	0.533706688	0.12828167	4.160428278	3.18E-05	0.000407536
Noc2l	1368.716444	-0.501816794	0.120698197	-4.157616329	3.22E-05	0.000412203
Nanos1	85.15800885	1.266425752	0.304718059	4.156057428	3.24E-05	0.000414643
Mettl7a1	876.4323633	0.453378487	0.109159213	4.153368942	3.28E-05	0.000419162
N4bp3	297.3292945	-0.746588978	0.17997017	-4.148404021	3.35E-05	0.000427962
Ctcf	1709.59089	0.402180141	0.096966699	4.14761092	3.36E-05	0.000428686
Pstpip1	1988.430024	-0.541401089	0.130533673	-4.147597126	3.36E-05	0.000428686
Snta1	746.6049131	-0.558185208	0.134642766	-4.145675422	3.39E-05	0.000431902
Lrrc40	500.135057	0.628833315	0.15172103	4.144668125	3.40E-05	0.000433012
Grina	3883.694412	-0.481449885	0.116160655	-4.144689811	3.40E-05	0.000433012
Smim10l1	778.1452697	-0.50109711	0.120924901	-4.143870343	3.41E-05	0.000434126
Lpcat1	1741.44658	-0.551365936	0.133116545	-4.141979029	3.44E-05	0.000437323
Oas3	2356.292658	-0.639544088	0.154729055	-4.133316057	3.58E-05	0.000453732
Cyb5r3	2922.737118	0.450697278	0.109141662	4.129470536	3.64E-05	0.000460968
Pcbp1	5898.362582	-0.295572424	0.071614346	-4.127279533	3.67E-05	0.000464957
Tlr2	2840.524157	-0.61329793	0.148702026	-4.124341455	3.72E-05	0.000470047
Dennd2c	238.1396344	0.743091294	0.180180583	4.124147471	3.72E-05	0.000470047
Smc6	1178.176222	0.500358449	0.121312359	4.124546369	3.71E-05	0.000470047
Arl6ip5	2315.874409	-0.361028649	0.087550876	-4.123644063	3.73E-05	0.000470649
Slc24a5	68.43687864	1.057657444	0.25651932	4.123110275	3.74E-05	0.000471314
Sh2b2	302.2680206	-0.606124843	0.147019571	-4.122749376	3.74E-05	0.000471627
Lrrc8b	282.9984196	0.764298039	0.185481324	4.120619925	3.78E-05	0.000475578
Nod1	939.340419	-0.596373806	0.144762642	-4.119666485	3.79E-05	0.000477119
Dok3	1772.58756	-0.569669359	0.138352904	-4.117509239	3.83E-05	0.000481171
Osbpl3	1008.582172	0.397087107	0.096448071	4.117107799	3.84E-05	0.000481178
Adcy3	2908.224571	0.414070035	0.100573455	4.117090702	3.84E-05	0.000481178
Tcirg1	14040.23293	-0.416343417	0.101249516	-4.112053395	3.92E-05	0.000491358
Cfh	2019.286776	-0.565512686	0.137541878	-4.11156728	3.93E-05	0.000491952
Bcl3	853.1089405	-0.749167106	0.182232673	-4.111047116	3.94E-05	0.000492619
Adamtsl4	222.7694407	-0.751077238	0.182713624	-4.110679987	3.94E-05	0.00049296
6530402F18Rik	154.6137027	-0.922367651	0.224496681	-4.108602616	3.98E-05	0.000496969
Gstm1	4386.637179	-0.501831198	0.122158701	-4.108026634	3.99E-05	0.000497764
Dppa3	166.3763581	0.792578269	0.193326634	4.09968484	4.14E-05	0.000515587
4930503L19Rik	608.8338569	0.613501963	0.149682439	4.098690324	4.15E-05	0.000517344
Dars2	325.2806614	0.625971417	0.152865821	4.094907636	4.22E-05	0.000525394
Cebpb	3631.728739	-0.592337789	0.14469022	-4.093834332	4.24E-05	0.000527363
Pdgfa	423.7560679	-0.827577996	0.202404991	-4.088723257	4.34E-05	0.000538636
Ggta1	2376.065054	0.432646151	0.105892682	4.085703958	4.39E-05	0.000545203
Slc2a8	835.7548939	0.465821387	0.114045584	4.084519274	4.42E-05	0.000546047
Tcea3	49.90921813	-1.203434901	0.294622347	-4.084669454	4.41E-05	0.000546047
Siglece	126.6809131	-0.897177818	0.219645049	-4.084671255	4.41E-05	0.000546047
Icam2	227.6208772	0.6692745	0.163851599	4.084638195	4.41E-05	0.000546047
Chst3	147.1410732	0.916860196	0.224484806	4.084286209	4.42E-05	0.000546111
Ubap2	1427.072716	0.509990993	0.124977304	4.080668874	4.49E-05	0.000554189
1700071M16Rik	104.6843992	-0.885273027	0.217032458	-4.07898909	4.52E-05	0.000557714
Cmklr1	3057.33155	-0.573925675	0.140781743	-4.076705281	4.57E-05	0.00056272
Haus1	234.967196	0.725016533	0.177895105	4.075528289	4.59E-05	0.000565074
4932438A13Rik	1618.062087	0.469026892	0.115096498	4.075075273	4.60E-05	0.000565177
Elovl5	1056.111401	0.4231059	0.103822527	4.075280301	4.60E-05	0.000565177
Tbl2	381.07139	0.590826989	0.145056544	4.073080559	4.64E-05	0.000569539
Acap1	63.77324004	-1.405964375	0.345323791	-4.071437915	4.67E-05	0.000573066
Nnt	2077.432511	0.347923224	0.085479229	4.070266279	4.70E-05	0.000575449
C4b	136.405736	-0.926149796	0.227689666	-4.067596977	4.75E-05	0.000581567
Smim24	344.7060407	-0.738698122	0.181750937	-4.064342854	4.82E-05	0.000589223
Mybl2	173.3402181	1.11287351	0.273886959	4.063258487	4.84E-05	0.000591448
Snrnp25	407.9673532	0.673748916	0.16591208	4.060879201	4.89E-05	0.000596985
Lbp	35.73960578	-1.303835521	0.321100265	-4.060524585	4.90E-05	0.000597369
Rnf144a	67.93619114	-1.206961443	0.297392613	-4.058478217	4.94E-05	0.0006021
Ppip5k1	450.7061011	0.538607728	0.132778365	4.056441922	4.98E-05	0.00060684
Cep57l1	185.1043736	0.843602285	0.208137959	4.053091938	5.05E-05	0.000615061
Gstt3	209.653526	0.721125223	0.177979576	4.051730207	5.08E-05	0.000618113
F630028O10Rik	1429.77117	-0.453275615	0.111888704	-4.051129374	5.10E-05	0.000619162
Dnajc10	2189.78577	0.480085005	0.118565252	4.049120621	5.14E-05	0.000623956
Tmx2	691.6879976	0.545760891	0.134815163	4.048215945	5.16E-05	0.000625827
Ptpn1	4151.948341	-0.392539835	0.096971091	-4.048008867	5.17E-05	0.000625831
Acp5	614.1335142	-0.512393126	0.126585348	-4.047807535	5.17E-05	0.000625831
Ninj1	13996.63062	-0.615431728	0.152097151	-4.046306739	5.20E-05	0.000629308
Cnksr3	251.759876	-0.658180149	0.162724841	-4.04474293	5.24E-05	0.000632974
Adss	1769.982166	0.469954724	0.116205551	4.044167597	5.25E-05	0.00063398
Brca2	269.5662413	0.787405668	0.194738293	4.043404381	5.27E-05	0.000635497
Dennd4c	2552.397629	0.403118891	0.099709288	4.042942251	5.28E-05	0.000636201
Plxna4os1	130.7595223	-0.924893726	0.228881714	-4.040924501	5.32E-05	0.000641146
Irf1	2178.523368	-0.641680893	0.159034354	-4.034857104	5.46E-05	0.000657372
Itgb7	280.8654297	-1.162533367	0.28813808	-4.0346398	5.47E-05	0.000657413
Pkdcc	215.3730216	-0.692850574	0.171814109	-4.032559249	5.52E-05	0.000662691
Card10	16.68080602	-1.489148871	0.369395536	-4.031312582	5.55E-05	0.000665642
Poc5	264.9975189	0.626652839	0.155473337	4.030612919	5.56E-05	0.000667053
Smpd3	171.622009	-0.853937222	0.211950463	-4.028947182	5.60E-05	0.000671218
Car5b	106.0324632	0.933982096	0.231859176	4.028230026	5.62E-05	0.00067269
Xpa	297.9168976	-0.616450858	0.15309595	-4.026565425	5.66E-05	0.000676887
Morn4	50.08009177	1.175118924	0.291871019	4.026158296	5.67E-05	0.000677478
Igsf6	3852.591163	-0.67838284	0.168597501	-4.023682643	5.73E-05	0.000684056
Lgals3	50404.99349	-0.43300033	0.107697651	-4.020517865	5.81E-05	0.000692718
Gm43965	19.8723799	1.457305047	0.363199605	4.012408126	6.01E-05	0.000716345
Rnf5	1057.154902	0.402116739	0.100306647	4.008874308	6.10E-05	0.000726527
Stk38	3984.954131	0.419383089	0.104698367	4.005631599	6.19E-05	0.000735938
Zfas1	387.8604946	-0.752685528	0.187962736	-4.004440164	6.22E-05	0.000739026
C1qa	26958.83652	-0.442854244	0.110652517	-4.002206678	6.28E-05	0.000745403
Naa40	832.3169039	0.451865998	0.112960358	4.000217469	6.33E-05	0.000751056
Eri1	1120.173817	0.477614759	0.119446496	3.99856652	6.37E-05	0.00075567
Rnf166	1517.386877	-0.506559732	0.126714424	-3.997648543	6.40E-05	0.00075796
Itpr1	431.1874924	-0.679741681	0.170050233	-3.997299326	6.41E-05	0.000758434
Pign	714.5383865	0.493769958	0.123543832	3.996718813	6.42E-05	0.00075965
Ggt5	333.6024501	-0.718038791	0.179694475	-3.995886847	6.45E-05	0.000761677
Hck	3363.677471	-0.532004535	0.13321208	-3.993665868	6.51E-05	0.000768199
Aplf	210.86543	0.723761243	0.181285641	3.992380427	6.54E-05	0.000771722
Lix1l	668.7746229	0.422289362	0.105813776	3.990873198	6.58E-05	0.000775986
Ppfia4	1177.895196	-0.552178397	0.138373021	-3.990506182	6.59E-05	0.000776531
Mre11a	561.956026	0.498693492	0.12507434	3.98717668	6.69E-05	0.000786841
Tmem237	254.314295	0.756053643	0.189813329	3.983143043	6.80E-05	0.000799646
Atp8b4	1986.183151	0.473656158	0.118949951	3.981978582	6.83E-05	0.000802897
Ripk3	793.7406059	0.538539832	0.135341595	3.979115466	6.92E-05	0.000811942
Skp2	400.9256071	0.51325783	0.129150818	3.974096628	7.06E-05	0.000828555
Mapkapk2	8300.852031	-0.488316738	0.122888495	-3.973657078	7.08E-05	0.000829388
Kxd1	1118.354836	-0.482808765	0.121510216	-3.973400611	7.09E-05	0.000829584
Cd83	674.247124	-0.511015436	0.128625613	-3.972890197	7.10E-05	0.000830666
Erlin1	1025.553803	0.418483248	0.105394306	3.9706438	7.17E-05	0.000837835
Cmc2	213.8739792	0.762498584	0.192064922	3.97000439	7.19E-05	0.000839382
Wbscr27	226.306482	0.761351994	0.191829613	3.968897095	7.22E-05	0.000842585
Jun	2491.307799	-0.488896268	0.123188935	-3.968670294	7.23E-05	0.000842682
Pam	1223.464787	0.577670898	0.145627983	3.966757523	7.29E-05	0.00084876
Erc1	421.9865321	0.593680736	0.149720872	3.965250325	7.33E-05	0.000853428
Zw10	593.0060079	0.462926766	0.11675414	3.964970898	7.34E-05	0.000853715
Cfl1	25187.36416	0.461717949	0.116462159	3.964531955	7.35E-05	0.000854574
Il16	1369.830501	-0.557431629	0.140666083	-3.962800538	7.41E-05	0.000858649
Chaf1b	219.642378	0.755675348	0.190674431	3.963170862	7.40E-05	0.000858649
Anxa1	6494.940873	-0.604244347	0.152473241	-3.962953389	7.40E-05	0.000858649
Wdr35	188.4225543	0.734716451	0.18545603	3.961674643	7.44E-05	0.000861992
Pcdh7	372.6045391	0.781087295	0.197483255	3.955207719	7.65E-05	0.00088491
Pik3cb	949.9160985	-0.444035655	0.112369002	-3.951584934	7.76E-05	0.00089767
Itgb2l	88.69923116	-1.319916752	0.334197736	-3.949508359	7.83E-05	0.000904742
Fbln5	102.6126301	-1.429050543	0.362117441	-3.946373145	7.93E-05	0.000915906
Ly86	4430.361425	-0.544237295	0.137922851	-3.945954516	7.95E-05	0.000916749
Dek	3648.084282	0.415680648	0.105401088	3.943798452	8.02E-05	0.000924269
Taf5	233.4886651	0.665266183	0.168746445	3.942401167	8.07E-05	0.000928904
Zfp703	2360.682162	-0.414027078	0.105065692	-3.94064959	8.13E-05	0.000934941
Ipo11	642.0476076	0.45578131	0.11570018	3.939331021	8.17E-05	0.000939318
Cd300a	5684.169171	-0.621628823	0.157864268	-3.937742403	8.23E-05	0.000944777
Gm43351	103.8781313	0.952644973	0.241983654	3.936815392	8.26E-05	0.000947651
Hspb6	204.7131234	0.74063186	0.18821887	3.934950094	8.32E-05	0.000954256
Ms4a7	10626.93376	-0.539239052	0.137045624	-3.934741125	8.33E-05	0.000954301
Abcd4	541.4598194	0.498748253	0.126781984	3.933904774	8.36E-05	0.000956842
Gabpb2	1563.767491	0.433034168	0.110112644	3.932647088	8.40E-05	0.000961074
Sfmbt1	1088.897453	0.458563702	0.116750069	3.92773815	8.57E-05	0.000980093
Chst15	134.2778616	-1.094574471	0.278921759	-3.924306491	8.70E-05	0.000993354
Il10ra	6580.761247	-0.538032568	0.137142531	-3.923163482	8.74E-05	0.000997263
Wdr48	998.3063693	0.414789577	0.105766323	3.921754738	8.79E-05	0.001002292
Etl4	248.7055	0.733269705	0.187157288	3.917932955	8.93E-05	0.00101748
Vps13c	1970.545413	0.583853321	0.149030539	3.917675705	8.94E-05	0.001017734
Trim30b	54.29517091	-1.169696836	0.299019643	-3.911772561	9.16E-05	0.001042088
Hnrnph1	4143.960874	0.544794702	0.139331195	3.910069828	9.23E-05	0.001048605
Zfp473	40.72011296	1.218005933	0.311544	3.909579175	9.25E-05	0.001049881
Trafd1	5890.421839	-0.546217677	0.13989388	-3.904514452	9.44E-05	0.001071238
Casp12	26.0191982	-1.385976972	0.355072653	-3.903361636	9.49E-05	0.00107548
Card6	261.2030585	-0.727289148	0.186377713	-3.902232377	9.53E-05	0.001079633
Kif16b	947.3339935	0.388976554	0.099691985	3.901783636	9.55E-05	0.001080758
Akr1b3	3573.538294	0.384043092	0.098509355	3.898544357	9.68E-05	0.001094427
Ppil1	361.085377	0.749273765	0.192273013	3.896926326	9.74E-05	0.001100868
Rnf145	1464.638183	-0.511311063	0.131222729	-3.896512958	9.76E-05	0.001101854
Ran	3760.612804	0.643141654	0.165133656	3.894673371	9.83E-05	0.001108453
Stard4	918.7047646	0.468526673	0.120295724	3.894790735	9.83E-05	0.001108453
Rnase6	83.25133775	-1.060603262	0.272339865	-3.894410618	9.84E-05	0.001108758
Dzip3	319.050278	0.594828181	0.152749437	3.894143199	9.85E-05	0.001109085
Gpc1	494.8868636	-0.993795117	0.255435953	-3.890584331	0.000100003	0.001124571
Ilf2	581.1616573	0.694913291	0.178648981	3.889825095	0.000100316	0.001127185
Hvcn1	1133.456396	-0.464425091	0.119418678	-3.889049002	0.000100638	0.001128975
Amica1	407.1633031	-1.42531105	0.36648276	-3.889162623	0.000100591	0.001128975
Acpp	193.0798101	-0.711500824	0.183046535	-3.886994221	0.000101493	0.001137654
Use1	1431.726289	-0.536660946	0.138208061	-3.882993097	0.000103178	0.001155616
Banf1	757.9893481	0.670510381	0.172733936	3.881752463	0.000103706	0.001160596
Rad51b	22.58811395	1.406953071	0.362507219	3.881172565	0.000103954	0.001162433
Kbtbd11	55.94679774	-1.278159383	0.329348196	-3.88087561	0.000104081	0.00116292
Ipo7	1967.102843	0.402335205	0.103776779	3.876929009	0.000105783	0.001180992
Me1	326.7633572	0.892268934	0.230410064	3.872525875	0.000107713	0.001201576
Ralgapa2	544.9597026	0.580272878	0.150194899	3.863465943	0.000111789	0.001245054
Rbfa	1687.479513	-0.520224953	0.134645655	-3.863659422	0.000111701	0.001245054
Usp37	349.5942806	0.513511505	0.132989952	3.861280471	0.000112794	0.001255242
Taf15	1045.802331	0.395363294	0.10246846	3.858390124	0.000114136	0.001269164
Pld4	14405.37881	-0.577274374	0.149636588	-3.857842406	0.000114392	0.001270996
2010110K18Rik	20.59830136	1.371417793	0.355537038	3.857313432	0.00011464	0.001272734
Iscu	1235.811726	-0.477712763	0.123883101	-3.856157618	0.000115183	0.001277745
Qser1	637.9770775	0.536689912	0.139217347	3.855050557	0.000115706	0.00128252
Mis18a	583.340971	0.564572819	0.146477422	3.854333398	0.000116045	0.001285262
Rapsn	207.940752	-0.720906796	0.187056202	-3.853958261	0.000116223	0.001286212
Gm1673	160.0039856	-0.912632881	0.236850814	-3.853197146	0.000116585	0.001289194
44256	1401.339504	-0.690844398	0.17935593	-3.851806843	0.000117249	0.001295509
Axl	4935.316406	-0.687581417	0.178655161	-3.848651289	0.00011877	0.001311269
Ptpn4	194.5001014	0.693900601	0.18030913	3.848394154	0.000118895	0.001311607
Crispld2	36.47589955	-1.328051787	0.345408329	-3.844874818	0.000120614	0.001329521
Srpk2	873.1981129	0.434850094	0.113114735	3.844327565	0.000120883	0.001331438
Pds5a	1975.484123	0.356102127	0.092654374	3.843338558	0.000121372	0.001335761
Irf8	7086.194171	-0.48618422	0.12655497	-3.841684115	0.000122193	0.001343738
Dnaja2	2293.11619	-0.324252863	0.084417668	-3.841054514	0.000122507	0.001346127
Col4a6	17.50422616	1.424803173	0.371527814	3.834983868	0.000125573	0.001377639
Atm	404.7378924	0.65400746	0.170534849	3.835037019	0.000125545	0.001377639
Ly6d	11.43173382	-1.395958805	0.364705311	-3.827634977	0.00012938	0.001418299
Cenpo	446.5074409	0.473145468	0.123686415	3.825363255	0.000130579	0.001430317
Plekhg5	245.3475759	-0.647761774	0.16942027	-3.823401856	0.000131623	0.001440615
Tmem109	2237.487833	0.47140955	0.123388589	3.820527937	0.000133166	0.001456363
Npc2	19955.42385	-0.382060311	0.100040821	-3.819044151	0.00013397	0.001464001
Il4ra	3524.510448	-0.367222285	0.096286986	-3.813830931	0.000136829	0.001494075
Tmem245	983.0639267	0.460840177	0.120857323	3.81309272	0.000137239	0.001497373
Gltscr2	3702.691906	-0.481805764	0.126490496	-3.809027389	0.000139515	0.001521014
Gsdmd	1757.229052	-0.490840798	0.128882112	-3.808447801	0.000139842	0.001523391
Plod3	2942.501191	-0.358634788	0.094207364	-3.806865766	0.000140739	0.001529736
Acod1	32.97472807	-1.388629781	0.3647723	-3.806839999	0.000140754	0.001529736
Cd47	4446.363321	-0.458951213	0.120550712	-3.807121536	0.000140594	0.001529736
Atl2	561.6012077	0.602814146	0.158396612	3.805726272	0.000141389	0.001535439
Syt11	682.1323215	0.501419879	0.131786521	3.804788815	0.000141925	0.001540066
Tpst2	1226.620809	-0.429639509	0.113046374	-3.80055983	0.00014437	0.00156537
Ube2f	835.6321635	-0.40095009	0.105511004	-3.800078434	0.00014465	0.001566784
Nup107	510.2924829	0.62796267	0.165255472	3.79995084	0.000144725	0.001566784
Serp1	8155.36365	-0.561563043	0.147794967	-3.799608698	0.000144925	0.00156773
Unc119	502.9615129	-0.559405974	0.147246478	-3.799112754	0.000145215	0.001569652
Gp1bb	16.03816582	-1.39577898	0.367444498	-3.798611728	0.000145509	0.001571608
Abca13	29.23260505	-1.309678214	0.34498039	-3.796384528	0.000146822	0.00158456
Irf5	5198.563703	-0.451712142	0.119021368	-3.795218869	0.000147513	0.001590791
Igf2bp2	321.2805614	-0.665627564	0.175441872	-3.794006286	0.000148236	0.001597348
Alg8	394.368549	0.626753825	0.165223699	3.793365176	0.000148619	0.001600242
Slc35b4	1399.205415	0.387364449	0.102226267	3.789284905	0.000151082	0.001624243
Ccl12	17.91426667	-1.384252874	0.365296825	-3.789392017	0.000151016	0.001624243
Itga9	592.2945823	-0.514262845	0.135763396	-3.787934455	0.000151905	0.001631836
L3mbtl3	253.8895946	-0.572587225	0.15118791	-3.787255385	0.000152321	0.00163504
Sass6	357.7230331	0.573846638	0.151555386	3.786382345	0.000152856	0.001639529
Ext1	633.4023394	-0.565560557	0.149462277	-3.783968555	0.000154347	0.001654247
Vsir	18489.02324	-0.475668031	0.125791468	-3.781401373	0.000155948	0.001670118
Cd59a	372.5664383	0.669925959	0.177237657	3.779817279	0.000156943	0.001679488
Pygl	2220.835974	-0.507149259	0.134181189	-3.779585379	0.00015709	0.001679763
Notch4	82.17353499	1.019322711	0.269891722	3.776783906	0.000158866	0.001697459
Dhx58	1397.20877	-0.546120598	0.14472277	-3.77356374	0.000160932	0.001718212
Vmp1	1496.191737	-0.430554178	0.114140872	-3.772129748	0.00016186	0.001726796
Rasal2	164.6766674	0.835771909	0.221592387	3.771663456	0.000162163	0.001728229
Hist1h2bc	506.2695412	-0.607922097	0.161186652	-3.771541192	0.000162242	0.001728229
Zfp871	574.0275151	0.653883225	0.173449649	3.769873443	0.00016333	0.001738489
Zeb2os	238.8573092	-0.60351067	0.16012364	-3.76902916	0.000163884	0.001743047
AI837181	1270.776105	-0.514734473	0.136601024	-3.768159688	0.000164455	0.001747794
3010026O09Rik	53.35040447	1.141306979	0.303092945	3.76553463	0.000166193	0.001764915
Bend4	556.5981174	0.536999271	0.142662203	3.764131361	0.000167129	0.001773502
Nxpe4	258.5518607	-0.971781897	0.258282692	-3.762473944	0.000168241	0.001783942
Gpr183	795.4214707	0.518925008	0.137933021	3.76215214	0.000168458	0.001784881
Tgs1	1037.528873	-0.445221475	0.118428085	-3.759424768	0.000170304	0.001802081
Hcar2	32.76347319	-1.355201121	0.360485912	-3.75937332	0.00017034	0.001802081
Ccl2	131.5172912	-1.2446015	0.331260991	-3.757162881	0.000171851	0.001816688
Ecm1	2953.38079	-0.29102357	0.077477365	-3.75623992	0.000172485	0.001822015
Lmna	4669.373866	0.482576223	0.128509843	3.755169344	0.000173224	0.001828435
Gvin1	269.9987693	-0.69005677	0.183888846	-3.752575447	0.000175027	0.001846066
Mob3c	688.0094899	-0.509113805	0.135715765	-3.751324	0.000175903	0.001853903
Plekha8	242.8364596	0.599452908	0.159835936	3.750426361	0.000176534	0.001859146
Trim30c	137.6840302	-0.891849364	0.237853275	-3.749577823	0.000177133	0.001864039
Gtpbp2	2387.174391	0.34469679	0.091976602	3.747657361	0.000178494	0.001876947
Myd88	1658.07654	-0.466128035	0.124405065	-3.746857376	0.000179064	0.001881521
Tprgl	2893.495627	-0.467077818	0.124699116	-3.745638565	0.000179935	0.001889255
Hspa4l	693.0896528	0.432933648	0.115613804	3.74465362	0.000180643	0.001895253
Fcgrt	5804.18411	-0.682544747	0.182325849	-3.743543511	0.000181443	0.001902218
Rap1b	9828.902091	-0.355769144	0.095109751	-3.740616929	0.000183569	0.001923059
Ninl	93.81879105	0.88667579	0.237167893	3.738599599	0.000185048	0.001937097
Cat	14863.94266	0.322069599	0.086288236	3.732485593	0.0001896	0.001981763
Crybg3	1246.723193	0.455797147	0.12211416	3.732549502	0.000189551	0.001981763
Sertad1	452.9309256	-0.600372342	0.16087467	-3.731925857	0.000190021	0.001984684
Tor1aip1	3385.740705	-0.371190521	0.099471157	-3.731639714	0.000190237	0.001985452
Dpep2	3673.439663	-0.444902957	0.11930746	-3.729045582	0.000192206	0.0020045
Zmpste24	1305.384954	0.485081904	0.130169277	3.726546798	0.000194121	0.002022725
Nudt1	186.2228291	0.665535297	0.178600705	3.726386723	0.000194244	0.002022725
Ddb1	6570.952942	0.33579226	0.09012245	3.725955756	0.000194577	0.002024671
Gle1	688.8610927	0.487941606	0.130983811	3.725205433	0.000195156	0.002029188
Ly6g	11.14824972	-1.375983732	0.369615327	-3.722745333	0.000197068	0.002047541
Lyz1	4774.817304	-0.507967728	0.136464018	-3.722356512	0.000197372	0.002049169
Cep57	566.7579946	0.575670003	0.154758155	3.719803986	0.000199377	0.002068448
Pole3	612.9549363	0.488911752	0.131723047	3.711664465	0.000205901	0.002134536
Ablim1	15.23991342	-1.380555177	0.372529172	-3.705898173	0.000210643	0.002182073
Cdk15	80.16844194	1.015686181	0.274295075	3.702896164	0.000213152	0.002206426
Ric8a	1625.830043	-0.38947336	0.105319835	-3.698005799	0.0002173	0.002247691
Gcfc2	208.0630774	0.605974574	0.163896979	3.697289471	0.000217914	0.002252369
Spint1	60.84277922	-1.163479747	0.314762734	-3.696370698	0.000218704	0.002258856
Metrn	96.26527122	0.847511806	0.229354633	3.69520247	0.000219712	0.002267587
Clec2i	417.5963954	-0.755906396	0.204691926	-3.692897965	0.000221713	0.002286549
Cse1l	1189.898793	0.496277289	0.134490142	3.690064441	0.000224197	0.00231045
Galnt9	60.16519175	-1.030022303	0.279148113	-3.68987737	0.000224362	0.00231045
Arf5	2424.36589	-0.415223634	0.112542916	-3.689469292	0.000224722	0.002312449
Gramd4	171.5266415	-0.719471284	0.195041032	-3.688820119	0.000225296	0.002316646
Arhgap26	390.5667117	-0.701585281	0.190203676	-3.688600013	0.000225491	0.002316941
Sp100	3689.354842	-0.422906125	0.114662345	-3.688273821	0.000225781	0.002318203
Litaf	9792.794538	-0.312802663	0.084837003	-3.687101747	0.000226823	0.002327187
Rfc1	1203.495168	0.400738824	0.108731723	3.685574101	0.000228188	0.002338143
Eif3f	6219.478041	-0.39976257	0.108468102	-3.685531168	0.000228226	0.002338143
Ttc12	268.8264805	0.561857807	0.152477014	3.684868896	0.00022882	0.002342509
S1pr4	29.5415495	-1.262113963	0.342587989	-3.684057831	0.00022955	0.002348254
Piga	172.9493956	0.740408206	0.201019634	3.68326314	0.000230267	0.002350749
Aqp1	65.29605483	-1.350977479	0.36678046	-3.683340927	0.000230197	0.002350749
Srbd1	426.5042592	0.541377706	0.146992077	3.683040052	0.000230469	0.002350749
Batf2	120.5654865	-0.812773063	0.220675184	-3.683119451	0.000230397	0.002350749
1600020E01Rik	153.5304625	-0.800852019	0.217607538	-3.680258635	0.000232998	0.002374802
Orai1	1286.604182	-0.528411705	0.143612499	-3.679426997	0.000233759	0.002380818
Coro1b	8552.895005	-0.471519343	0.128178536	-3.678613901	0.000234505	0.002386675
Ints2	327.7894246	0.556471174	0.151348119	3.676763061	0.000236212	0.002402296
Tnip3	538.4859045	-0.474997784	0.129228578	-3.675640421	0.000237253	0.002411125
Gatsl2	1365.249157	0.338601194	0.092130215	3.6752459	0.00023762	0.002412788
Pkm	28436.42908	0.388485499	0.105707684	3.675092333	0.000237763	0.002412788
Nap1l1	4527.80328	0.402198566	0.10950335	3.672933881	0.000239782	0.002431497
Mafk	612.078671	-0.525170563	0.143027869	-3.67180582	0.000240843	0.00244017
Ctsg	14.04859824	-1.359910074	0.370380921	-3.671652602	0.000240987	0.00244017
Cdk14	1227.094571	0.525906926	0.143243131	3.671428581	0.000241198	0.002440536
Ppt2	1375.850139	-0.443394766	0.120816182	-3.669994845	0.000242555	0.002452485
Stard8	4740.500357	0.349011478	0.095154414	3.667843289	0.000244605	0.002471415
1700006J14Rik	29.89737408	1.237788704	0.337503345	3.667485743	0.000244947	0.002473079
Mapk13	16.94726739	-1.35428766	0.369428109	-3.665903124	0.000246467	0.002486624
Sys1	546.8364251	-0.519016724	0.141604416	-3.665258031	0.000247089	0.002490246
Pola2	396.6003343	0.584994291	0.159609466	3.665160375	0.000247184	0.002490246
Naaa	636.0681673	-0.557324566	0.152091425	-3.664404917	0.000247914	0.002495802
Ifnlr1	12.87191351	-1.364291283	0.372526317	-3.662268191	0.000249992	0.002514901
Rhov	63.0431089	-1.052055459	0.287294913	-3.661935566	0.000250317	0.002516352
Grk3	562.9824566	-0.731073623	0.199741241	-3.660103532	0.000252113	0.002532585
C1qb	39851.48079	-0.498790768	0.136345043	-3.658297771	0.000253896	0.002548655
Gpr137b	1924.508468	0.309919723	0.084786218	3.655307774	0.000256874	0.002576688
Siglecf	16.40658397	-1.332806264	0.36481284	-3.653397357	0.000258793	0.002594077
Itm2c	6223.595464	-0.406917603	0.11141245	-3.652353078	0.000259848	0.002602779
Padi4	206.7206624	-0.874738214	0.23968535	-3.649527234	0.000262723	0.002629687
C2cd3	874.0204927	0.498768529	0.136814535	3.645581426	0.000266788	0.002668454
Slc14a1	106.0937178	-1.039993212	0.28547949	-3.642969987	0.00026951	0.002693749
Usp12	1521.082664	-0.432729365	0.118802117	-3.64243817	0.000270068	0.002697387
Herc6	664.1170425	-0.611895843	0.168073252	-3.640649763	0.000271951	0.002714249
Tyrobp	12455.99933	-0.471602401	0.129599969	-3.638908285	0.000273796	0.002730711
Clec4a2	2394.166968	-0.549974609	0.151182001	-3.637831249	0.000274943	0.002740191
Mgst2	27.07073686	-1.277855547	0.351447102	-3.635982602	0.000276923	0.002757947
Csf1r	99003.48062	-0.562711368	0.154809347	-3.63486688	0.000278124	0.002767932
Cd101	161.2887159	-0.903507113	0.248599611	-3.634386675	0.000278643	0.002771113
Fam63a	2208.3242	-0.310387394	0.085473491	-3.631387801	0.000281901	0.002801519
2810455O05Rik	52.15311439	1.016841526	0.280223039	3.628686386	0.000284867	0.002828975
Hnrnpul1	5484.376264	0.35994511	0.099207817	3.628193029	0.000285412	0.002832367
Cdan1	730.2979928	0.458690892	0.126458919	3.627192887	0.000286519	0.002841333
Klf2	992.5066487	-0.73080479	0.201541748	-3.626071509	0.000287766	0.002851664
Gm24187	49.00511584	-1.152204682	0.317820483	-3.625331727	0.000288591	0.002857807
Pax5	12.96822298	-1.288210449	0.355516322	-3.623491725	0.000290653	0.002874139
Itpk1	871.2880227	-0.461397114	0.127329375	-3.623650203	0.000290474	0.002874139
Ramp1	500.6700372	-0.697632513	0.1925405	-3.623302707	0.000290865	0.002874201
5530601H04Rik	308.4162688	0.531973333	0.146843198	3.622730514	0.000291509	0.002878527
Prpf8	7172.281899	0.373138869	0.103013004	3.622250163	0.000292051	0.002881837
Casp1	1158.409949	-0.462698132	0.127760152	-3.621615385	0.000292769	0.002886874
Kynu	35.05107817	-1.29352049	0.357361277	-3.619643682	0.000295009	0.002906902
Nfil3	480.3145897	-0.57201301	0.158217608	-3.615356199	0.000299935	0.002953352
Hgsnat	9707.391409	0.435899625	0.120627608	3.613597525	0.000301978	0.002971367
Luzp1	819.7164016	0.447964219	0.123987516	3.612978412	0.0003027	0.002976227
Htt	1840.070775	0.475537056	0.13162533	3.612808068	0.000302899	0.002976227
Hpn	203.8942881	-0.677928153	0.1876558	-3.612614982	0.000303125	0.002976346
Ppp1r9b	7689.442927	-0.464992797	0.128742466	-3.6118059	0.000304072	0.002983547
Vnn3	51.13781751	-1.240814782	0.343887437	-3.608200384	0.000308328	0.00302318
Mast2	1146.476171	0.58447174	0.162001409	3.607818858	0.000308782	0.003025498
Rrs1	324.1455838	-0.580438871	0.161083862	-3.60333346	0.000314162	0.003076051
Itch	3004.558533	-0.421563097	0.117084599	-3.600499968	0.000317606	0.003107586
Atp6v1a	12007.95119	0.305172211	0.084832472	3.597351403	0.000321474	0.003143227
Pitpnm1	1666.589485	-0.447197274	0.124339347	-3.596586972	0.00032242	0.003150263
Gm43305	499.3866503	0.764459131	0.212572261	3.596231828	0.00032286	0.003152354
Bspry	29.98826055	1.181991994	0.32897455	3.592958765	0.000326944	0.003187765
Cdk2ap2	1033.686605	-0.60456084	0.168262387	-3.592964831	0.000326937	0.003187765
4930558J18Rik	13.00709897	1.334687375	0.37149214	3.5927742	0.000327176	0.003187793
Vps13a	652.360145	0.486206636	0.135346173	3.592319049	0.000327748	0.003191136
Tmx4	747.1180358	0.491042404	0.136699314	3.592135109	0.00032798	0.00319116
Ehhadh	128.6648188	0.761215081	0.211931645	3.591795271	0.000328408	0.003193096
Sema4b	429.6574347	-0.599705529	0.167030397	-3.590397558	0.000330174	0.003208029
Mcm4	790.3087148	0.61986732	0.172682646	3.589632965	0.000331144	0.003215211
Acot11	295.4465907	0.588494544	0.164177217	3.584507969	0.000337714	0.003276722
Tnfrsf21	870.5988051	-0.416302832	0.116176873	-3.583353743	0.000339211	0.003288951
Hpf1	574.1515988	0.589836098	0.164661428	3.582114564	0.000340824	0.003302298
Nasp	931.7127431	0.496787504	0.138692747	3.58192851	0.000341067	0.003302355
Peak1os	82.13208158	0.844534526	0.235861972	3.580630317	0.000342766	0.003316502
Fbrsl1	924.21329	-0.514984438	0.143867257	-3.579580564	0.000344146	0.003327542
Mtmr10	1204.327983	0.333898084	0.093355638	3.576624726	0.000348059	0.003363044
Tnfaip8l2	4048.174035	-0.520627243	0.145637858	-3.57480705	0.000350486	0.003384148
Hhex	1002.098194	-0.405823881	0.113575829	-3.573153587	0.000352708	0.003403239
H2-K1	27112.86995	-0.467494218	0.130844216	-3.57290703	0.00035304	0.003404089
Plcb4	82.75143121	1.028295413	0.287878825	3.571973083	0.000354302	0.003413892
Qpct	553.4632364	0.801396146	0.224720871	3.566184755	0.000362216	0.003487738
Dcaf7	3373.453544	0.360344794	0.101070416	3.565284573	0.000363462	0.003497314
Nlrp1b	329.8188127	0.563905722	0.158287656	3.562537571	0.000367287	0.003531687
Tmem38b	668.929886	-0.486431803	0.136603823	-3.560894516	0.000369594	0.003549627
Sptbn1	2494.006864	0.471169439	0.132319542	3.560845454	0.000369663	0.003549627
Gm8995	3717.97671	-0.550736558	0.15484283	-3.556745625	0.000375477	0.00360298
Cd79b	173.4846355	-0.877680178	0.246799173	-3.556252501	0.000376183	0.003607262
Gngt2	478.281079	-0.517071445	0.14541517	-3.555828773	0.000376789	0.003610596
Odf2l	240.4444631	0.622067799	0.174995693	3.554760631	0.000378323	0.003622804
Baz1b	3022.088462	0.368087285	0.103586466	3.553430276	0.000380242	0.003636178
Ryr1	18.17884111	-1.294493842	0.364291066	-3.553460308	0.000380199	0.003636178
Zfp36l1	2880.982152	-0.441938309	0.124410822	-3.552249727	0.000381952	0.003650027
Man2b1	24678.35889	-0.450656636	0.12693133	-3.550397185	0.00038465	0.003672211
Mapk11	63.10300021	1.063448632	0.299538161	3.550294316	0.000384801	0.003672211
Map1lc3a	515.8413585	-0.556149627	0.156710697	-3.548893833	0.000386853	0.00368927
Hist3h2a	239.6750573	-0.762708106	0.214966852	-3.548026588	0.000388129	0.003698907
Galns	1347.430925	0.444955438	0.125429945	3.547441874	0.000388992	0.003704593
Chmp4b	4539.211199	-0.42187237	0.119012347	-3.544778168	0.000392944	0.003739675
Tgif1	1233.60378	-0.344011695	0.097132418	-3.541677454	0.000397591	0.003781324
Zfp219	950.6948346	-0.452916594	0.127921664	-3.540577719	0.000399252	0.003794528
Zfp512	605.9655988	0.407468674	0.11517964	3.537679701	0.000403659	0.003833801
Agtrap	2230.429445	-0.426846175	0.120716615	-3.535935587	0.000406334	0.003856572
Rpgrip1l	131.4851944	0.818716111	0.231570764	3.535489961	0.00040702	0.003860453
44440	26.89959234	-1.214756403	0.343692941	-3.534423492	0.000408666	0.003873428
Htr2b	213.0320918	0.773737654	0.218997015	3.533096809	0.000410722	0.003886958
44449	311.6136112	0.58553526	0.165727747	3.533115431	0.000410693	0.003886958
Cdk5r1	265.1275343	0.743267297	0.210380723	3.532962932	0.00041093	0.003886958
Abi2	648.0924301	0.426544907	0.12075689	3.532261442	0.000412022	0.00389464
Pigu	588.8674708	0.405008518	0.11480764	3.527713987	0.000419165	0.003959473
Themis2	5349.171302	-0.503024699	0.142671523	-3.525754047	0.000422279	0.003986187
44445	445.3899202	0.435616898	0.123577046	3.525063193	0.000423382	0.003991529
Ccrl2	190.2441195	-0.611158324	0.173376247	-3.525040677	0.000423418	0.003991529
Dlgap4	1634.065814	-0.356354488	0.101201919	-3.521222626	0.000429562	0.00404671
Xaf1	628.2153635	-0.598680631	0.170081492	-3.519963428	0.000431606	0.004063223
Tpst1	439.7834263	-0.431981008	0.122792818	-3.517966388	0.000434867	0.00409116
Cep83os	205.3242749	0.696683869	0.198051652	3.517687753	0.000435324	0.004092694
Ifit1bl1	460.3008711	-1.290286296	0.366826421	-3.517430106	0.000435747	0.004093907
N4bp2l1	1477.699212	-0.547528077	0.155682687	-3.516949041	0.000436538	0.00409581
Sh3bp1	2514.75314	-0.441719005	0.125594903	-3.517013779	0.000436431	0.00409581
Ttc21b	263.9159364	0.518898962	0.14759184	3.515769997	0.000438481	0.004111273
Nfe2l2	6115.879592	-0.280422668	0.079783285	-3.514804726	0.000440077	0.00412347
Xrcc1	797.1361799	0.362700589	0.103209411	3.514220136	0.000441047	0.004129778
Lair1	726.5152353	0.525242182	0.149485654	3.513662798	0.000441973	0.004133377
D030056L22Rik	192.5754704	0.629809471	0.179247423	3.513631939	0.000442025	0.004133377
Bmp4	11.03379807	-1.285757752	0.366193708	-3.511141031	0.000446188	0.004169505
Cxcl16	3635.228304	-0.3994008	0.113763675	-3.510793746	0.000446771	0.004172157
Sdc4	1760.583677	-0.374211767	0.106595432	-3.510579762	0.000447131	0.00417272
Jarid2	1308.077953	-0.512858119	0.146238342	-3.507001728	0.000453186	0.004226401
2610203C22Rik	73.16012208	0.982268962	0.280135298	3.506409119	0.000454197	0.004231324
Ebi3	894.1804036	-0.493800549	0.14083093	-3.506335914	0.000454321	0.004231324
Creg2	198.1809791	0.721162564	0.205726701	3.505439782	0.000455854	0.004239925
Icam1	1410.256496	-0.524809772	0.149710681	-3.505493185	0.000455762	0.004239925
Smagp	1117.430989	-0.450651305	0.128651784	-3.50287647	0.000460263	0.00427808
Osbpl8	7148.399447	0.406935436	0.116183775	3.502515176	0.000460888	0.004281031
Stox2	25.78466185	-1.195413479	0.341552914	-3.499936407	0.000465369	0.004319779
Pir	196.7138799	0.656384765	0.187589665	3.499045457	0.000466927	0.004328472
Rrad	574.7150068	-0.615307982	0.175846399	-3.499121876	0.000466793	0.004328472
Slc24a3	72.91409388	1.038459367	0.29690389	3.497628024	0.000469415	0.00434808
Katnal2	20.83244983	1.238037378	0.353979277	3.497485469	0.000469666	0.00434808
Ms4a1	14.2745055	-1.286153794	0.367957713	-3.495384795	0.000473379	0.004379539
Olfr56	43.22515579	-1.166336714	0.333840138	-3.493698276	0.000476379	0.004404373
Nrgn	19.43902083	-1.285717918	0.368203889	-3.491864039	0.000479662	0.004431787
6720489N17Rik	58.43798198	0.994492711	0.284944488	3.490127913	0.000482789	0.004457723
Oat	1939.477781	0.440925095	0.126514902	3.485163321	0.000491837	0.004538253
Fam122b	210.7932299	0.676045656	0.194022374	3.484369573	0.000493298	0.004545713
Ak3	1540.219152	0.362868977	0.104137515	3.484517343	0.000493026	0.004545713
Pfkfb4	2158.449828	-0.47242201	0.135643364	-3.482824343	0.000496154	0.004569009
E2f6	414.1261051	0.590742675	0.169692683	3.48125014	0.000499079	0.004592913
1810058I24Rik	1296.788921	-0.406743311	0.116848137	-3.480956735	0.000499626	0.004594912
Mfsd6	1254.83356	0.376815188	0.108296902	3.479464156	0.000502418	0.004616476
Slc7a11	42.14313664	-1.126119806	0.323658198	-3.479348938	0.000502634	0.004616476
A930011G23Rik	796.4448616	-0.447133677	0.128518342	-3.479142907	0.00050302	0.004616984
Klf4	203.8543484	-0.630763368	0.181331472	-3.478510156	0.000504209	0.004624851
B430306N03Rik	1946.413317	-0.397224908	0.114225783	-3.477541561	0.000506035	0.004638539
Paics	3067.426895	0.28769775	0.082744972	3.476921248	0.000507207	0.004646227
Hip1r	28.42217734	-1.233775245	0.35488954	-3.476504956	0.000507995	0.004650389
Xxylt1	533.9304865	0.398128943	0.114571603	3.474935596	0.000510976	0.004674609
Cmtm6	4173.650413	-0.41195202	0.118563103	-3.474538125	0.000511734	0.0046754
Filip1l	739.3694391	-0.426822741	0.122838791	-3.474657629	0.000511506	0.0046754
Reps2	2631.105576	0.453784547	0.1306604	3.473007489	0.000514661	0.004699064
Rpl9	7867.569137	-0.376006315	0.108288131	-3.47227634	0.000516065	0.004708796
Arpin	241.1518509	0.580738661	0.167314125	3.470948193	0.000518624	0.00472905
Gm5431	1207.961319	-0.56387738	0.162590958	-3.46807342	0.000524204	0.004776805
Slx4	596.8441766	0.493065611	0.142267812	3.465756629	0.000528742	0.004815005
Cnot1	3927.911382	0.33586244	0.096922582	3.465265098	0.000529709	0.004820664
Serpinb9b	13.40675229	-1.282498836	0.37023395	-3.46402278	0.000532161	0.004839821
Mapre1	2861.007678	0.418060616	0.120707847	3.463408779	0.000533377	0.004847715
Ube2l6	1181.338722	-0.456336981	0.131875735	-3.460355923	0.000539462	0.004899819
Gcc2	812.1710868	0.412323825	0.119240973	3.457903904	0.000544396	0.004938192
Ormdl2	334.0212038	0.501124531	0.1449146	3.458067934	0.000544064	0.004938192
Mcam	55.51827537	-1.275469981	0.3691782	-3.454889756	0.000550518	0.004987434
Tnfaip2	8738.205052	-0.516276583	0.14943406	-3.454878919	0.00055054	0.004987434
Itgal	864.759766	-0.724209297	0.209654385	-3.454300746	0.000551722	0.00499379
Abca5	96.03483211	0.836304175	0.242113308	3.454185078	0.000551958	0.00499379
Cand2	103.0478269	0.800459115	0.231812963	3.453038625	0.00055431	0.005011808
Spsb4	31.87278126	-1.17927427	0.341649657	-3.45170629	0.000557054	0.005030091
Mis12	692.7899344	0.402522208	0.116614443	3.451735459	0.000556994	0.005030091
Lbr	1467.628438	0.413481202	0.11985742	3.4497756	0.000561053	0.005062919
Rnpep	5490.748162	-0.412193918	0.119593728	-3.446618199	0.00056765	0.005119139
Slc30a5	1822.410049	0.30047114	0.087247841	3.443880517	0.000573429	0.005167909
Tgtp1	20.82494867	-1.213529735	0.352425837	-3.443361997	0.00057453	0.005171212
Pim3	364.0106784	-0.464755625	0.134971619	-3.443358146	0.000574538	0.005171212
Rit1	1542.471493	-0.39997375	0.116240004	-3.44093028	0.000579718	0.005214467
Exoc4	1688.270487	0.316517812	0.09203447	3.439122459	0.000583603	0.005246028
Scube3	26.62778774	-1.275066241	0.370953138	-3.437270399	0.000587609	0.005278628
Ints7	658.6117585	0.462146948	0.134497146	3.436109695	0.000590132	0.005294468
Cd79a	21.99623046	-1.274627244	0.370941132	-3.436198185	0.000589939	0.005294468
Gbp9	298.5529581	-0.804150037	0.234117054	-3.434820424	0.000592947	0.005316297
Hps3	1342.58653	-0.345063436	0.100497629	-3.433548016	0.000595737	0.005337877
Lamb2	512.7283173	0.531510169	0.154811876	3.433264827	0.000596359	0.005340022
Mvp	4076.546113	-0.375829733	0.109478501	-3.432909009	0.000597142	0.005340171
Plekho2	7321.985246	-0.343542504	0.100069022	-3.433055467	0.00059682	0.005340171
Bcl10	2272.556532	-0.45925443	0.133788547	-3.432688679	0.000597628	0.005341084
Anapc15	409.9226799	0.491920587	0.143387261	3.430713332	0.000601996	0.005376677
Nudt4	1710.69462	0.426524676	0.124367256	3.429557656	0.000604566	0.005396168
Ogfod3	157.4488381	0.652565996	0.190350112	3.428240674	0.000607507	0.005418944
Mdm4	1488.824155	0.362704772	0.105817655	3.427639495	0.000608853	0.005427482
Raet1e	28.65510306	1.164872274	0.339890714	3.427196526	0.000609848	0.005432868
9630013D21Rik	12.29519206	1.27446415	0.372011363	3.425874253	0.000612824	0.005455896
Gm1966	99.91982125	-1.060854015	0.309704943	-3.425369985	0.000613963	0.005462543
Ctsc	15137.6527	-0.324663622	0.094794313	-3.424927219	0.000614964	0.005467961
Ap3m1	1076.81849	0.340539723	0.099549881	3.420794873	0.000624384	0.00554111
Siae	1195.325911	0.359928039	0.105212654	3.420957696	0.00062401	0.00554111
AW554918	170.7002507	0.66578565	0.194627637	3.420817622	0.000624332	0.00554111
Helb	878.4940298	0.363610219	0.106457977	3.415528161	0.000636584	0.005645787
Rragb	25.2762821	1.189293038	0.348382611	3.413755448	0.000640741	0.005679032
P2ry6	8706.218151	-0.414496203	0.121450957	-3.412868982	0.000642828	0.005693915
Dubr	334.5032724	0.491837208	0.144203726	3.410710817	0.000647938	0.005731883
Cyp4f16	818.615925	-0.456606987	0.133872023	-3.4107723	0.000647792	0.005731883
Ehbp1l1	5160.506012	-0.333779625	0.09790834	-3.409103096	0.000651768	0.005762113
Peg13	426.2420186	-0.471672375	0.138379956	-3.408531029	0.000653137	0.005770546
Dnal1	106.7097107	0.79894949	0.234660382	3.404705485	0.000662354	0.005848279
Glul	12904.35756	-0.3429759	0.100748231	-3.404287052	0.00066337	0.005853537
Ubtd1	1447.928318	-0.436966723	0.128370433	-3.403951459	0.000664186	0.005857024
Slbp	726.2563137	0.449685706	0.132142042	3.403047951	0.000666386	0.00587271
Ttc26	25.9074627	1.135314509	0.333677038	3.402435226	0.000667882	0.005880423
Irgm2	1224.864406	-0.47662534	0.140087351	-3.402343884	0.000668105	0.005880423
Tnfrsf1b	11590.01591	-0.40742406	0.119761147	-3.401971924	0.000669015	0.005884714
Znfx1	5632.077938	-0.498567058	0.146605292	-3.400743947	0.000672027	0.005903757
Slc25a24	1286.360232	0.389261051	0.1144631	3.400755809	0.000671998	0.005903757
Slc39a9	1247.999446	0.306265168	0.090067185	3.400407913	0.000672854	0.005907293
Adpgk	674.1627228	-0.467829877	0.137603536	-3.399839052	0.000674255	0.005915868
Eif3e	2500.58403	-0.360455425	0.106062221	-3.398527962	0.000677495	0.005940556
Prkcd	9477.251979	-0.423585988	0.124650735	-3.398182832	0.000678351	0.005944315
Nphp1	187.479928	0.689383607	0.20290083	3.397638184	0.000679703	0.005947084
Adam8	11794.1946	0.452244161	0.133109793	3.397527335	0.000679978	0.005947084
Kbtbd6	24.25373709	1.163555005	0.342450617	3.397730792	0.000679472	0.005947084
Dnmt3a	3966.458861	-0.317544004	0.093467651	-3.397367981	0.000680374	0.005947084
Ddx58	2491.952762	-0.449823143	0.132473182	-3.395578911	0.000684836	0.005982335
Mmrn1	13.24287414	-1.26123794	0.371492494	-3.39505632	0.000686145	0.005986259
Tfrc	1592.942656	0.46913593	0.138180096	3.395104964	0.000686023	0.005986259
Ifrd1	298.9367036	-0.62504807	0.184121768	-3.3947538	0.000686903	0.005989127
Cd99l2	841.3272432	0.387926803	0.114328592	3.393086506	0.000691098	0.006021932
Ttl	474.1014573	0.470210898	0.138624911	3.39196538	0.000693932	0.006042847
Sec14l1	9101.508773	0.337668316	0.099561878	3.391542256	0.000695004	0.006048405
Slfn9	930.4780509	0.516786073	0.152412371	3.390709483	0.00069712	0.006063025
Olfm1	1989.057237	0.382667206	0.1129041	3.389311868	0.000700683	0.006090213
Dynlt1a	227.7380138	0.631230997	0.18635649	3.387223042	0.00070604	0.006132949
Cybb	24589.15014	-0.441888957	0.130693855	-3.38109973	0.000721963	0.006267362
Rif1	315.2390721	0.539497599	0.159595355	3.380409151	0.00072378	0.006275312
Cd200	56.26246112	-1.21772017	0.360212901	-3.380556791	0.000723391	0.006275312
Clu	15.17503232	-1.25882691	0.37251898	-3.379228921	0.000726895	0.006290572
Uba7	2120.184632	-0.500970588	0.148248992	-3.379251221	0.000726836	0.006290572
Tnfaip1	1309.117092	0.373970164	0.110659604	3.379464163	0.000726273	0.006290572
Rbm44	22.63255143	1.218488186	0.360610325	3.378960895	0.000727604	0.0062928
Prcp	4175.005271	-0.522639471	0.154738141	-3.377573667	0.000731284	0.006320704
Mapk7	1179.318201	-0.399085055	0.118218322	-3.375830819	0.000735932	0.006356934
Mum1	787.5306303	0.434779484	0.128814818	3.375228805	0.000737543	0.006362968
Med24	1066.036589	0.36140945	0.107074886	3.375296147	0.000737363	0.006362968
Dgat2	45.83273305	-1.104369913	0.327316214	-3.374015298	0.000740803	0.00638713
Tsc22d1	1228.89658	-0.354105008	0.104961915	-3.373652319	0.00074178	0.006389008
Parp8	1065.194683	-0.580738576	0.17214328	-3.373576797	0.000741983	0.006389008
Runx2	165.5330233	-0.633232752	0.187712187	-3.373423759	0.000742396	0.006389008
E2f1	731.3987005	0.487400205	0.144548738	3.37187452	0.000746585	0.006421088
Fam65b	60.31252016	-1.048906548	0.311183139	-3.370704956	0.000749761	0.00644443
Tifab	2900.848592	-0.689935911	0.204717685	-3.370182266	0.000751185	0.006452687
Pold3	1014.238966	0.348365525	0.103469417	3.36684536	0.000760333	0.006527247
Nsmce1	458.633793	0.460051212	0.136665799	3.366249743	0.000761977	0.006533307
Zfp263	1168.816808	-0.438865619	0.130369094	-3.366331741	0.00076175	0.006533307
Gatm	1939.309945	0.334580964	0.09945326	3.364203084	0.00076765	0.006573861
Adgrg3	31.44676863	-1.213184217	0.360597568	-3.364371606	0.000767182	0.006573861
Mndal	2404.242387	-0.53609657	0.159386214	-3.363506523	0.00076959	0.006586425
Tcaf1	127.3163339	0.955457115	0.284125915	3.362794677	0.000771577	0.006599378
Gm13493	133.6718918	0.714167924	0.212434007	3.361834273	0.000774266	0.00661831
Stk40	751.887383	-0.497451318	0.147993557	-3.361303877	0.000775754	0.006626968
Dtymk	329.2278498	0.604552747	0.179872958	3.360998536	0.000776612	0.006630233
Slfn8	1808.909672	-0.509340882	0.151567798	-3.360482171	0.000778066	0.006638571
5730508B09Rik	275.6094474	-0.525633119	0.156433585	-3.360104019	0.000779131	0.006643596
Cacul1	2521.199411	0.277234044	0.082533097	3.359065093	0.000782066	0.006664545
Znrf2	3992.997528	-0.459664235	0.136964923	-3.356072678	0.000790578	0.00673296
Fancg	441.2056251	0.439422621	0.130967145	3.355212637	0.00079304	0.006748385
Ndufa6	1019.922246	-0.477662088	0.142368881	-3.355101786	0.000793358	0.006748385
Ppp1r7	857.0988383	0.328539749	0.097937694	3.354579163	0.000794858	0.006757021
Ssx2ip	284.8258943	0.612162451	0.182526949	3.353819553	0.000797043	0.006771465
Diras2	60.45073408	-0.967051463	0.288382683	-3.35336177	0.000798363	0.006778543
Hnrnpu	10318.00068	0.325966089	0.097244274	3.352033755	0.000802202	0.00679945
Ipo5	2800.667989	0.460243621	0.137290398	3.352336553	0.000801325	0.00679945
Rela	2665.641858	-0.337395719	0.100654934	-3.352003793	0.000802289	0.00679945
Mex3b	456.3596372	-0.44887601	0.133988864	-3.350099376	0.000807826	0.00684221
Lfng	2489.250607	-0.381698231	0.113961143	-3.349371745	0.00080995	0.006856039
Pcsk1	13.64676337	1.245746579	0.371983022	3.348933972	0.000811231	0.006862711
Irf4	255.2626714	-0.764405546	0.228299719	-3.348254428	0.000813223	0.006875387
Cdkn1c	216.3961474	-0.675591395	0.202024475	-3.344106679	0.00082548	0.006974779
Wsb2	2251.8132	-0.320348607	0.095915433	-3.33990681	0.000838065	0.007076825
Csnk1e	1748.51702	-0.36287237	0.108719681	-3.337687966	0.000844786	0.007129254
Gm4070	256.3322235	-0.620253119	0.185851387	-3.337360715	0.000845781	0.007133334
Amfr	3826.436517	-0.271897434	0.08148153	-3.33692106	0.00084712	0.007140305
Tpr	4162.531001	0.322004178	0.096505158	3.336652511	0.000847939	0.007142886
Gm9833	40.92699639	1.00376965	0.3008466	3.336483281	0.000848455	0.007142917
Cd300lf	48.51476225	-0.955990688	0.286794519	-3.333364568	0.000858024	0.007219114
Rdx	2211.818893	0.305138262	0.091579797	3.331938626	0.000862433	0.007251826
Stoml1	547.5321216	-0.443922787	0.13334308	-3.329177529	0.000871029	0.007319688
Plin2	8563.755144	-0.349890602	0.105133482	-3.328060635	0.000874528	0.007344667
Ccdc71l	1398.753152	-0.344088124	0.10341228	-3.327342986	0.000876784	0.007359174
Prkx	1350.141433	-0.370918893	0.111525222	-3.325874521	0.000881416	0.0073936
Trem3	19.01587334	-1.228783577	0.369573415	-3.324870048	0.000884598	0.007415823
Mid1ip1	2665.754007	-0.329695868	0.099165969	-3.324687596	0.000885177	0.007416215
Nabp1	489.8340835	-0.500097722	0.150533817	-3.322161964	0.000893228	0.007479177
Nup188	918.6540509	0.432823773	0.130295196	3.32187053	0.000894162	0.007482496
Endod1	561.4640766	0.416370144	0.12535926	3.321415149	0.000895622	0.007490218
Pelp1	906.419096	0.369557472	0.111283208	3.320873637	0.000897362	0.007500263
2610020H08Rik	214.0904649	0.59299916	0.178624638	3.319806079	0.0009008	0.007524488
Dagla	230.6276874	0.601789267	0.181405967	3.317362034	0.000908718	0.007586079
Ifi203	2751.554408	-0.554473885	0.167168787	-3.316850561	0.000910383	0.007595429
Tubb1	13.12590406	-1.229321822	0.371014917	-3.313402688	0.000921682	0.007677135
Etv6	1052.931354	-0.395235204	0.119284494	-3.313382898	0.000921747	0.007677135
Ints10	429.2865141	0.436874854	0.131852599	3.313357931	0.000921829	0.007677135
Tfpi	282.5082687	0.635216652	0.191739927	3.312907542	0.000923315	0.007684915
Aldh9a1	3532.513221	0.289477063	0.087401633	3.312032677	0.000926207	0.007704386
Paxip1	658.1765329	0.449950082	0.135894156	3.311033348	0.000929521	0.007723564
44260	1580.650535	-0.330386189	0.099784317	-3.31100317	0.000929622	0.007723564
Cers6	1593.362094	-0.443337279	0.133921905	-3.310416458	0.000931573	0.007735161
Synj2	771.0118918	0.387897179	0.11724656	3.308388572	0.000938345	0.007786756
Reps1	869.7191281	0.380081017	0.114924113	3.307234738	0.000942219	0.007814248
Tmprss4	48.59445896	-0.993866504	0.300590594	-3.306379251	0.000945101	0.007833485
Lin9	377.2159201	0.577330454	0.174651209	3.305619574	0.000947667	0.007850082
Spag9	3247.800816	0.307968566	0.093191296	3.304692365	0.000950807	0.007871417
Baiap2	1788.148395	-0.471082984	0.14281198	-3.298623715	0.000971601	0.008038783
Sacm1l	721.4219342	0.361944054	0.109818391	3.295841889	0.000981272	0.008113986
Ciita	2925.652787	-1.20722705	0.366394752	-3.294880839	0.000984634	0.008136957
Ace	17.31775074	-1.206225186	0.366198468	-3.293911066	0.000988038	0.008160241
Lcmt2	317.3713189	-0.504243445	0.153136913	-3.292762247	0.000992083	0.008188801
Tdrkh	144.9359147	0.64016484	0.194429942	3.292521885	0.000992932	0.008190952
Fam178a	1134.451126	0.337367816	0.102497069	3.291487459	0.000996591	0.00821627
Rhog	7696.021124	-0.405044677	0.1230968	-3.290456595	0.001000249	0.008238512
Dennd5a	6585.78033	0.283019463	0.086013845	3.290394256	0.001000471	0.008238512
Akr1e1	347.6695955	0.521568123	0.158550772	3.289596871	0.00100331	0.008257011
Afg3l1	1284.693358	0.329291794	0.100152389	3.28790753	0.00100935	0.008301813
Rnf149	2888.918602	-0.333820493	0.101576165	-3.286405768	0.001014747	0.008336364
Xrcc6	331.3835907	0.466777965	0.142031456	3.286440755	0.001014621	0.008336364
Slc18b1	92.99877365	0.863353138	0.262750518	3.28582849	0.001016829	0.008348544
Msrb1	2692.579832	-0.463497591	0.141131959	-3.284143395	0.001022929	0.008393677
Gm9843	508.7967756	-0.605824721	0.184495938	-3.28367511	0.00102463	0.008402687
2610044O15Rik8	178.9920981	0.560168856	0.170623497	3.283069827	0.001026832	0.008415797
Scml2	17.8003336	1.209659568	0.368611175	3.281668191	0.00103195	0.008452765
Lmo2	4076.149651	-0.32351796	0.098639881	-3.27978862	0.001038849	0.008504278
P3h3	283.4492249	-0.566477279	0.172761724	-3.278951295	0.001041936	0.008524543
Stag1	1191.850507	0.349956293	0.106736525	3.278692949	0.00104289	0.008527343
Gm15417	63.54929284	-0.928532473	0.283217352	-3.278515479	0.001043546	0.008527702
Pfdn5	2257.386702	-0.511186263	0.155972256	-3.2774179	0.001047612	0.008555907
Acp2	3449.611318	-0.305485188	0.093226238	-3.276815571	0.001049849	0.008569156
Gm4617	31.20606217	1.078268113	0.329096772	3.276446947	0.001051221	0.008575236
BC051226	83.38218218	-0.912185179	0.278420616	-3.276284605	0.001051825	0.008575236
Pdk3	453.127063	-0.483909367	0.147790271	-3.274297855	0.001059249	0.008630711
Msl3	1054.112791	0.362506005	0.110745384	3.273328359	0.001062889	0.00865531
Uhmk1	3036.373599	0.266497578	0.081426193	3.272872886	0.001064603	0.008659148
Pbx4	60.08445814	0.856795959	0.261785989	3.272886994	0.00106455	0.008659148
Maf	16232.20262	-0.331522821	0.101316028	-3.272165596	0.00106727	0.008675775
Ttc39a	33.55777032	1.071483236	0.327841908	3.268292461	0.001081985	0.008780021
Ing1	897.3750157	0.325404045	0.099559118	3.268450462	0.001081381	0.008780021
Als2cl	437.5091606	0.516302659	0.157966634	3.268428566	0.001081465	0.008780021
Impa2	421.1862141	0.499774042	0.15293099	3.267971002	0.001083215	0.008784883
Cdkn2aipnl	780.182864	0.414396916	0.126819452	3.267613195	0.001084585	0.008790879
Rps13	5156.407893	-0.392759393	0.120226766	-3.266821584	0.001087622	0.008810371
Fem1b	1226.535708	0.358281649	0.109711895	3.265659106	0.001092096	0.008841475
Tbc1d9	1434.759223	-0.30202313	0.092508159	-3.264826928	0.00109531	0.008857198
Dnmt3aos	62.72278152	-0.971221694	0.297479546	-3.2648352	0.001095278	0.008857198
2410006H16Rik	536.6740447	-0.61826315	0.189536227	-3.261978781	0.001106374	0.008941481
Tmem184c	654.3858829	0.424659569	0.130234876	3.260720787	0.001111294	0.008976035
Fxyd2	1557.692355	-1.052426208	0.322805881	-3.260244836	0.001113161	0.008985903
Slc45a4	2178.438881	-0.350921073	0.107649534	-3.259847564	0.001114721	0.008993288
Actr3	15491.77043	-0.277258019	0.085073439	-3.259043269	0.001117886	0.009011539
Stt3b	2975.117011	0.311943237	0.095719111	3.258944136	0.001118277	0.009011539
Rara	678.7531569	-0.523668087	0.16081437	-3.256351328	0.00112854	0.009088988
Tmcc1	1558.14248	-0.487282698	0.149655662	-3.256025806	0.001129835	0.009094159
Sod2	804.5723599	-0.387478329	0.119049261	-3.254773074	0.00113483	0.009129092
Atp2b4	105.8939383	0.728217673	0.223888715	3.252587657	0.001143593	0.009194278
Tmlhe	346.2892746	0.456936081	0.140502287	3.252161153	0.001145311	0.009202776
Retnlg	133.8723649	-1.204500081	0.370537347	-3.250684686	0.001151275	0.009245366
Cyp4v3	1754.640122	-0.34896883	0.107368	-3.250212635	0.001153187	0.009255392
Rnf114	2438.903829	-0.383571322	0.118043419	-3.24940877	0.001156452	0.009276247
Mr1	363.2455398	0.455223683	0.140116144	3.24890246	0.001158512	0.009287426
Ltn1	1052.732593	0.351264839	0.108124938	3.248694019	0.001159361	0.009288889
Gm5617	101.5222498	-0.890135617	0.274047005	-3.248112919	0.001161732	0.009302532
Nmi	391.3425384	-0.477669567	0.14714456	-3.246260461	0.001169318	0.009352531
Hpcal1	3292.975643	-0.409570901	0.12616439	-3.246327285	0.001169044	0.009352531
Rps9	13531.21342	-0.423990764	0.130638834	-3.245518593	0.001172369	0.009371037
Psat1	906.0294388	0.685620464	0.211261045	3.245370977	0.001172977	0.009371037
Cdk9	3211.450261	-0.357465921	0.110158884	-3.245003092	0.001174493	0.009377775
Trp53i11	13.22099742	-1.207464215	0.372151421	-3.24455086	0.00117636	0.0093873
Opa1	1612.211433	0.27573977	0.08499177	3.244311427	0.001177349	0.009389817
Rnaset2a	873.8363465	-0.482942895	0.148866507	-3.244133981	0.001178083	0.009390293
Ccdc109b	1081.893158	-0.444822946	0.13717365	-3.242772552	0.001183727	0.009429882
Zfp346	443.9547589	0.400266205	0.123470444	3.241797736	0.001187783	0.009456788
Scand1	1503.873513	-0.613393054	0.189258841	-3.241027221	0.001190998	0.009476971
Mnd1	26.52959366	1.070975128	0.330564569	3.239836411	0.001195983	0.009511204
Spic	167.2520465	-0.825428168	0.254887866	-3.238397268	0.001202033	0.009553865
Parp12	2247.518313	-0.376741668	0.116526296	-3.233104299	0.001224528	0.009727112
Cdc34	1000.73545	-0.432344701	0.133750316	-3.232476101	0.001227224	0.00974297
Lrrcc1	531.1113297	0.460710004	0.142652776	3.22959017	0.001239678	0.009836236
Ankrd29	13.43824222	1.198052153	0.371099304	3.228386962	0.001244904	0.009872085
Fau	10781.40969	-0.455219024	0.141018684	-3.228075949	0.001246259	0.009877204
Jdp2	220.2236491	-0.562810031	0.174375881	-3.227568105	0.001248473	0.009889128
St6galnac4	1878.607287	-0.357826887	0.11088822	-3.226915241	0.001251325	0.009900462
Fam195b	1119.386371	-0.46255746	0.143340219	-3.226990048	0.001250998	0.009900462
Lpin1	1254.297977	-0.429158443	0.133005672	-3.226617614	0.001252627	0.00990514
Vrk1	695.1461619	0.364776611	0.113195732	3.222529732	0.00127064	0.010041874
Snx18	1585.41467	-0.321281682	0.099706678	-3.222268442	0.001271799	0.010045339
Tcp11l2	1600.862412	-0.543598992	0.168790145	-3.220561205	0.001279399	0.010099639
Cs	3286.954262	0.252985962	0.078633976	3.217260214	0.001294212	0.010207238
Inpp4b	132.9289034	0.892690542	0.27747458	3.217197558	0.001294494	0.010207238
Rab31	5147.013523	0.278454851	0.086590794	3.215755834	0.001301015	0.010247717
Gnpda1	4090.439986	0.256479083	0.079757474	3.215737272	0.001301099	0.010247717
Trim30a	3007.181692	-0.429598918	0.133694704	-3.213282992	0.001312269	0.010329857
Aig1	201.0982566	-0.548972011	0.170889596	-3.212436703	0.001316141	0.010354488
Hmox1	4896.208907	-0.33749339	0.105084485	-3.211638612	0.001319803	0.010377434
Usp35	585.1256116	-0.509917997	0.158809419	-3.210880054	0.001323292	0.010398997
Smpd4	683.0193076	0.378983949	0.118129502	3.208207449	0.001335651	0.010490207
Fam83f	313.1484943	-0.673940417	0.210112144	-3.207527201	0.001338814	0.010509124
Rps11-ps1	39.65979735	-1.025667815	0.319862693	-3.206587818	0.001343193	0.010537561
Prune2	1896.391363	0.416077065	0.129770019	3.206264955	0.001344701	0.010543456
Rogdi	656.7495861	-0.616740838	0.192460344	-3.20450865	0.001352932	0.010602028
Tubgcp2	737.8988519	0.407504579	0.127217523	3.203211084	0.001359043	0.010643929
Tmem209	490.9836044	0.375999951	0.117403674	3.202625081	0.001361811	0.010659618
Ankfy1	4689.277725	0.262137931	0.081909312	3.200343469	0.001372639	0.010738338
Eif4ebp1	1094.394732	-0.394672758	0.12334409	-3.19977033	0.001375371	0.010753675
Src	184.5815696	-0.703361744	0.219885286	-3.198766757	0.001380168	0.010785125
Rgs3	217.546914	-0.552750059	0.17290548	-3.196833668	0.00138945	0.010851575
44447	2380.982869	0.326958765	0.102309489	3.195781434	0.001394527	0.010885124
Tspan3	1631.847891	0.402212788	0.125940498	3.193673172	0.001404751	0.010952652
Anxa6	6259.589215	-0.304273048	0.095273066	-3.193694295	0.001404648	0.010952652
Leng9	95.66001933	-0.722088836	0.226315991	-3.190622244	0.001419668	0.011062768
Herc1	3434.883004	0.404398955	0.126753833	3.190427806	0.001420623	0.011064027
Gnl1	952.9603191	-0.326516601	0.102385377	-3.189094097	0.001427194	0.011108992
Rnf130	5895.830011	-0.338925279	0.106314858	-3.187938966	0.001432908	0.011147239
Rpl18a	11344.61366	-0.457701879	0.143669101	-3.185805954	0.001443514	0.011223481
Rbbp5	1047.471108	0.311495241	0.097803351	3.184913797	0.001447971	0.011251494
Zfand5	2155.002295	-0.341500021	0.107229374	-3.184761855	0.001448732	0.011251494
Abcb1b	1767.361045	0.318594378	0.100061279	3.18399267	0.001452587	0.01127515
Slc39a1	3442.963439	-0.272945913	0.085785289	-3.181733323	0.001463965	0.011357144
Ppih	244.4692322	0.525281071	0.165159562	3.18044601	0.001470485	0.011401376
Eya4	164.0899574	0.71793629	0.225895114	3.178184238	0.001482005	0.011484306
Ifi30	4179.44363	-0.363242721	0.114328049	-3.177196872	0.001487061	0.011517073
Ccdc82	768.661286	0.367674952	0.115736457	3.176829154	0.001488947	0.011525279
Hells	177.4776771	0.76602255	0.241239974	3.175354966	0.001496533	0.011577566
Nf2	1939.996336	0.301292337	0.094899775	3.174847745	0.001499151	0.011591385
Cenpw	74.17771192	0.942979557	0.297163032	3.173273444	0.001507305	0.011647964
Sh3bp2	2792.472363	-0.30686427	0.096740896	-3.172022209	0.001513814	0.011691782
Phka1	302.7953213	0.486458783	0.153372285	3.171751549	0.001515226	0.0116962
Mef2c	2049.574104	0.324226495	0.102252179	3.170851688	0.001519927	0.011725995
Nqo1	177.6456501	0.603745433	0.190424778	3.170519301	0.001521667	0.011726432
Snx32	238.4792467	0.492125549	0.155213871	3.170628661	0.001521095	0.011726432
Nudc	1458.805389	0.383095833	0.120872088	3.169431738	0.001527373	0.011763898
Rbm38	405.8144612	-0.535349151	0.16894097	-3.16885331	0.001530416	0.011780822
Lemd2	1333.389083	-0.355859883	0.112310201	-3.168544605	0.001532042	0.011786829
Tubd1	137.3601293	0.625146119	0.197361552	3.167517238	0.001537466	0.011822027
Jazf1	34.51912077	1.058464483	0.334308186	3.166133902	0.001544797	0.011871843
Rabac1	3301.18476	-0.487914849	0.154120628	-3.165798474	0.001546579	0.011878989
Strbp	130.2401624	0.640938446	0.202497688	3.165164271	0.001549954	0.011898353
Plpp3	88.83122162	-0.988565387	0.312352395	-3.164904138	0.001551341	0.011902438
Srsf3	2076.536248	0.419097874	0.132433791	3.164584141	0.001553048	0.011908977
Slc39a10	869.828773	-0.331480781	0.104758055	-3.164250998	0.001554826	0.01191606
Fabp4	330.3736223	-0.857194764	0.270950171	-3.163662016	0.001557976	0.011927275
Rpl24	1413.897835	-0.390630399	0.123474313	-3.163657203	0.001558002	0.011927275
Sema4d	5787.076568	-0.481565748	0.152266629	-3.162647989	0.001563412	0.011962123
Gadd45g	210.2654067	-0.770715583	0.243714254	-3.162373845	0.001564885	0.01196682
Zdhhc3	1816.663412	0.275676714	0.087196069	3.161572751	0.001569196	0.011993203
Stam	580.1952034	0.418491224	0.132398605	3.160843146	0.001573132	0.012016013
Tppp	19.88450802	1.120127768	0.354392314	3.160699944	0.001573905	0.012016013
Crlf2	1645.137416	-0.37142241	0.117529218	-3.160255938	0.001576306	0.012024269
Tmem171	112.1915732	-0.737633309	0.23341491	-3.160180766	0.001576713	0.012024269
Rpl17	8810.014566	-0.376986525	0.119303323	-3.159899611	0.001578235	0.012029294
Plec	8300.09066	0.471576095	0.149274045	3.15912987	0.00158241	0.012054518
Rnf38	1376.562572	0.380084804	0.120321448	3.158911487	0.001583596	0.012056962
Tmem173	1413.799581	-0.413125702	0.130802576	-3.158391186	0.001586425	0.012071907
Ddx39	957.5405501	0.409504238	0.129694141	3.157461358	0.001591493	0.012103862
Nin	1908.425552	0.355277247	0.112568503	3.156098159	0.00159895	0.012153942
Gtf2ird1	236.6221275	0.616806262	0.195486929	3.155230195	0.001603715	0.012176874
Max	2142.573235	-0.309405443	0.098061039	-3.15523316	0.001603699	0.012176874
Rfc3	326.0462006	0.45138862	0.143078304	3.154836254	0.001605882	0.012186686
Cep78	207.6975768	0.521985856	0.165506038	3.153878015	0.001611164	0.012220114
Lsr	669.308445	-0.640888055	0.203256823	-3.153094918	0.001615493	0.012246278
Agps	1798.348886	0.364717832	0.115742717	3.151108271	0.001626522	0.012319588
Sash3	2742.614498	-0.3369786	0.106942207	-3.151034638	0.001626932	0.012319588
Lpar2	95.36857395	0.775827419	0.246391334	3.148760977	0.001639642	0.012409092
Cd180	2913.98362	0.380273854	0.120820051	3.147439947	0.001647069	0.012458533
Adra1a	235.4582009	0.647453097	0.205842459	3.145381668	0.001658703	0.012539721
Fut10	133.5609148	0.665997231	0.211797003	3.144507343	0.001663667	0.012563619
RP24-79I19.5	15.74569386	1.154841122	0.36724459	3.144610304	0.001663082	0.012563619
Fam111a	2040.562812	0.380484386	0.121025985	3.143823906	0.001667558	0.012586175
Cep162	427.4325183	0.479223968	0.152546011	3.141504427	0.001680823	0.012679427
Mgst3	425.7961304	0.605472333	0.192762444	3.14102851	0.001683556	0.012693177
Lrrc20	234.1544854	0.584761633	0.186228361	3.140024591	0.001689337	0.012729868
Lsm11	330.1403557	0.443720118	0.141336115	3.13946735	0.001692553	0.012747209
Pias3	631.2613767	0.368646576	0.117453441	3.138661338	0.001697215	0.012775415
Ltbr	1756.820718	-0.286067631	0.091199163	-3.136735272	0.001708403	0.012852689
Id2	633.4481591	-0.534685762	0.170478702	-3.136378655	0.001710482	0.012861385
Hcfc1	3552.681123	0.418382938	0.133447092	3.135197105	0.001717387	0.012906338
Mblac1	151.7152641	-0.704425768	0.22484948	-3.13287701	0.00173102	0.013001777
Cox15	792.2489789	0.322140342	0.102846814	3.132234524	0.001734812	0.013023244
Dnm1l	1111.584489	0.41017844	0.130978128	3.131656006	0.001738234	0.013041904
Arhgef18	266.5803227	0.541668508	0.172978749	3.13141649	0.001739653	0.013045521
Pgr	15.61657449	-1.161390964	0.371087703	-3.12969402	0.001749885	0.013115193
Tgfb1	8268.836344	-0.35335387	0.112924725	-3.129109849	0.001753367	0.013131367
Tmem202	23.62297389	-1.067029993	0.341011358	-3.129015997	0.001753928	0.013131367
Bag3	1062.719622	-0.294871131	0.094246079	-3.12873633	0.001755598	0.013136811
D330045A20Rik	37.8020342	1.04675447	0.334632311	3.12807352	0.001759562	0.013159405
Rpl6	12628.11233	-0.329707526	0.10545268	-3.126592179	0.001768451	0.013211971
Ift46	875.6819198	0.366039316	0.117073158	3.126586159	0.001768487	0.013211971
Slc2a6	435.4256151	-0.780984523	0.249805564	-3.126369603	0.00176979	0.013214619
Ppp3ca	3621.895648	-0.369103973	0.118089323	-3.125633745	0.001774224	0.013233543
Acsl5	2679.455452	0.28108589	0.089929143	3.125637363	0.001774202	0.013233543
Ccl3	656.8260578	-0.368960902	0.11808432	-3.124554571	0.001780745	0.013275077
Spidr	433.8715497	0.385066984	0.123256327	3.124115346	0.001783405	0.0132878
Bbs7	163.4994455	0.579385833	0.185487538	3.123583613	0.001786631	0.013304719
Kcng2	16.13215708	-1.143937285	0.366461381	-3.121576632	0.001798854	0.013388588
Plekhm2	3897.709613	-0.313253443	0.100369269	-3.121009497	0.001802322	0.013407237
Fth1	169487.4481	-0.350526833	0.112399641	-3.118576101	0.001817272	0.013511233
Gm23935	6109.992895	-0.546118905	0.17519808	-3.117151196	0.001826079	0.013569471
L3mbtl2	436.8904384	0.450418512	0.144527473	3.116490611	0.001830175	0.01359266
Nav1	4799.344694	0.397654868	0.127693294	3.114140584	0.001844816	0.013694095
Igfbp4	14845.98504	-0.329964081	0.105999507	-3.112883165	0.001852693	0.013745249
Ubc	5759.681281	-0.262671722	0.084414483	-3.111690207	0.001860196	0.013793566
Slfn4	114.7409132	-0.755685921	0.243051409	-3.109160831	0.001876196	0.013898588
Rps14	9463.219316	-0.423356507	0.13616533	-3.109135845	0.001876354	0.013898588
Tmem229b	2171.129346	-0.463441009	0.14907918	-3.108690365	0.001879185	0.013912163
Alyref	783.0818733	0.52942494	0.170346926	3.107921893	0.001884079	0.013940981
Gstcd	144.2351291	0.712173061	0.229221299	3.106923592	0.001890453	0.013980719
Adhfe1	31.26760003	1.066971645	0.343453059	3.106601081	0.001892516	0.013988554
Mvb12b	1561.778362	0.302716886	0.097450425	3.106368051	0.001894008	0.013992161
Dpy19l4	1014.627284	0.319104941	0.102734403	3.106115684	0.001895625	0.013996687
H3f3b	6923.183539	-0.316950637	0.102047271	-3.105919777	0.001896882	0.013998545
Fuca2	1884.004002	0.28862797	0.093022691	3.102769525	0.001917189	0.014123209
Eea1	1964.774453	0.396009669	0.127628802	3.102823678	0.001916838	0.014123209
Grb2	6499.69026	-0.242097051	0.078019246	-3.103042697	0.00191542	0.014123209
Ms4a3	13.73595285	-1.155783763	0.372512543	-3.102670725	0.001917829	0.014123209
Il1b	42.91862305	-1.078591948	0.347833008	-3.100890149	0.001929399	0.014200903
Rtfdc1	3290.174799	-0.285028569	0.091942421	-3.100076825	0.001934705	0.014232438
Relt	217.0540874	-0.589815683	0.190321444	-3.099050058	0.001941422	0.014274319
Nup50	1120.562553	0.399278126	0.128866986	3.098374046	0.001945857	0.014299378
Psme2	1599.848877	-0.37857137	0.122203973	-3.097864656	0.001949204	0.014316427
Tgfbr1	2818.667654	0.365695856	0.118070359	3.097270635	0.001953115	0.014324369
Jak1	7019.909586	-0.318794968	0.102923141	-3.097408072	0.001952209	0.014324369
Hk2	911.8015509	-0.343426797	0.110881847	-3.097231935	0.00195337	0.014324369
Tmed10	5400.810025	0.259023366	0.083669466	3.095793212	0.001962872	0.014385262
Ppp6r3	2373.829414	0.278013912	0.08980757	3.095662338	0.001963738	0.014385262
Dclk1	52.8407223	-1.151633526	0.372521818	-3.091452558	0.001991798	0.014583144
Mlh1	255.1132179	0.494338264	0.159997366	3.089665017	0.002003824	0.014663484
Apobr	1625.371867	0.294822543	0.095443389	3.088978146	0.002008462	0.014689713
Bhlhe40	157.0378387	-0.928230627	0.300580831	-3.088123164	0.00201425	0.014724313
Kctd12b	1319.53572	0.392337152	0.127141447	3.085832048	0.002029834	0.014824847
Ethe1	501.0820711	-0.448165449	0.145235302	-3.085788672	0.002030131	0.014824847
Pisd	1341.439144	-0.300007872	0.097228759	-3.085587797	0.002031502	0.014827094
Pck2	2165.033402	0.345899314	0.112265137	3.081092863	0.002062423	0.015037018
Sel1l	3968.296527	0.25393162	0.082415922	3.081099049	0.00206238	0.015037018
Phf1	637.4257875	-0.401622874	0.130436154	-3.07907632	0.002076435	0.015131258
Il2rg	723.2344339	-0.354160566	0.115057098	-3.078128782	0.002083049	0.01517152
Ighm	3694.271369	-0.89061361	0.289372347	-3.077742635	0.00208575	0.015183255
Hus1	215.2064028	0.574062862	0.186596072	3.076500249	0.002094461	0.01523871
Lsm4	1015.700174	0.468480619	0.152312179	3.075792239	0.002099441	0.015266967
Ppp1r18	4080.758179	-0.253280854	0.082375199	-3.074722217	0.002106987	0.015313849
Adgre5	4143.124211	-0.491114093	0.159883326	-3.071703	0.002128414	0.015461517
Smg5	881.7694318	-0.323040796	0.105208435	-3.070483818	0.002137123	0.015509295
Hmga1	2273.531182	-0.394105116	0.128353326	-3.070470617	0.002137217	0.015509295
Klf13	3598.972578	-0.427647825	0.139325173	-3.069422531	0.00214473	0.015555714
Serpinb8	709.810967	-0.378440373	0.123377155	-3.067345585	0.00215969	0.015656068
Manba	1798.490189	0.275310059	0.089826481	3.064909778	0.002177357	0.015775929
Nudt9	1012.097712	-0.298082632	0.097272081	-3.06442125	0.002180916	0.015793503
Wdr54	33.45531022	0.952865298	0.311049278	3.063390163	0.002188445	0.015838329
Rrm2	1073.180675	1.061846559	0.346639104	3.063262475	0.002189379	0.015838329
Il3ra	1521.913113	-0.424081827	0.138516642	-3.061594775	0.002201613	0.015918563
Tjp3	364.2311084	0.488423941	0.159697792	3.05842638	0.002225027	0.016072742
Cox7a2l	3637.351395	-0.391770873	0.12809679	-3.058397272	0.002225244	0.016072742
Mgat1	3188.075948	-0.322284122	0.105395513	-3.057854291	0.002229279	0.016085215
Zfp385a	2787.39339	-0.38628358	0.126322718	-3.057910606	0.002228861	0.016085215
Nsmf	281.370714	0.537156438	0.17571888	3.056907931	0.00223633	0.016127733
Pink1	4324.765286	-0.414491749	0.135611653	-3.056461153	0.002239665	0.016143431
Prrc2c	4344.775584	0.396947602	0.129913789	3.055469369	0.002247086	0.016188543
Tnks1bp1	576.4228485	-0.488486213	0.159909089	-3.054774529	0.002252298	0.016200963
Eif3k	2435.627301	-0.404203059	0.132309467	-3.054982154	0.002250739	0.016200963
Rhbdf1	242.3053416	-0.526283005	0.172279261	-3.05482506	0.002251918	0.016200963
Nrd1	2674.704668	0.253814242	0.083094395	3.054529024	0.002254142	0.016205862
Zcchc14	338.2494201	0.472265004	0.154734855	3.052091944	0.002272525	0.016329597
Fez2	1261.06405	-0.329905538	0.10810134	-3.0518173	0.002274605	0.016336119
Nup93	856.7062465	0.37450621	0.122740959	3.051191813	0.002279349	0.016361757
Ccdc15	31.84997394	0.97687298	0.320363407	3.049265178	0.002294019	0.016458582
Adgb	31.11560871	1.00645466	0.330129662	3.048664744	0.002298608	0.016483022
Ptms	8945.323021	-0.233134806	0.076492268	-3.047821845	0.002305065	0.016520821
Pnrc1	2195.381459	-0.376045838	0.123392897	-3.047548486	0.002307163	0.016527353
Xrcc2	106.307228	0.779660062	0.255923868	3.046453107	0.002315586	0.016579167
P2ry2	141.5234569	-0.68278559	0.224200319	-3.045426489	0.002323506	0.016618791
Tmcc3	1331.590026	-0.381257256	0.125184231	-3.045569337	0.002322402	0.016618791
Rab7	9277.866853	-0.211347632	0.069408333	-3.044989307	0.002326886	0.016625898
Atp1a3	3967.905523	-0.424606384	0.139443772	-3.04500071	0.002326798	0.016625898
Tdrd7	1350.487193	-0.313681974	0.103035926	-3.044394202	0.002331494	0.016650286
Cnot6l	1769.697732	0.325838424	0.107054378	3.043672103	0.002337097	0.01668175
Pom121	962.0678682	0.408946555	0.134395867	3.042850674	0.002343486	0.016718786
Tnfsf13	140.4156622	-0.61033333	0.200646208	-3.041838355	0.002351381	0.016766528
Irf2	1631.257513	-0.353791483	0.116329802	-3.041279857	0.002355748	0.01678907
Zdhhc2	20.08776711	1.112552283	0.365929191	3.040348539	0.002363045	0.016832468
Selplg	5281.414231	-0.312447769	0.102782927	-3.039880039	0.002366724	0.016850059
Ddx54	1314.140518	-0.363090839	0.119449377	-3.039704753	0.002368102	0.016851257
B230354K17Rik	248.2605807	0.487461819	0.160408772	3.038872574	0.002374653	0.016889248
Cd53	6302.967828	-0.308378154	0.101483588	-3.038699756	0.002376015	0.016890317
Rcan3	989.0757329	0.385635235	0.126936648	3.03801337	0.002381434	0.016902964
Ireb2	1520.401654	0.331456554	0.109100655	3.03808033	0.002380905	0.016902964
Pi4k2a	2650.547312	-0.295017121	0.097105903	-3.038096666	0.002380776	0.016902964
Ly6e	8424.619241	-0.594007143	0.195614547	-3.036620498	0.002392465	0.016972612
Chchd6	117.9084864	0.742782372	0.244652608	3.036069701	0.002396839	0.016994995
Blmh	1508.717239	0.26845206	0.088449072	3.035103169	0.002404534	0.017040882
P2ry14	377.5198534	-0.488339791	0.160946765	-3.034169659	0.002411987	0.017085013
Snap47	451.7039342	0.424777794	0.140035174	3.033364984	0.002418429	0.01711325
Heatr5a	4394.361257	0.306922671	0.101192468	3.033058475	0.002420887	0.01711325
Rcor1	1470.292271	0.283341175	0.093410741	3.033282596	0.002419089	0.01711325
Klf10	563.8449879	-0.395970595	0.130545516	-3.033199495	0.002419756	0.01711325
Kansl1l	428.6587291	0.470812919	0.155241965	3.032768364	0.002423215	0.017121024
B4galt5	2031.608908	-0.298110513	0.098340375	-3.031415252	0.002434102	0.017189229
Ints1	2203.382651	0.430829192	0.142178503	3.030199241	0.002443925	0.017249849
Lactb	492.4710932	-0.389114681	0.128426886	-3.029853749	0.002446722	0.017252113
Asb2	29.96664814	-1.068181742	0.352547605	-3.029893623	0.002446399	0.017252113
Ptpra	6369.506575	0.283519895	0.093649029	3.027472884	0.002466078	0.017379803
Stau2	205.6759592	0.585998665	0.193665271	3.025832468	0.002479496	0.017465533
Ddhd1	361.6320299	-0.418781611	0.138422548	-3.025385808	0.002483162	0.017482511
Srd5a1	95.85531312	0.671628281	0.222163863	3.023121184	0.00250182	0.017604981
Dusp5	111.5458708	-0.799463154	0.264557195	-3.021891553	0.002512005	0.017667728
Smc5	836.7721437	0.41577257	0.137609554	3.021393191	0.002516144	0.017687908
Glg1	6681.609735	0.272744635	0.090302516	3.020343694	0.00252488	0.017740369
Tifa	1862.378513	-0.391437883	0.129831435	-3.01497001	0.002570047	0.018048619
H2afj	1685.128769	-0.546116719	0.181176602	-3.01427841	0.002575913	0.018080703
Pstpip2	653.8499229	-0.611195851	0.202791867	-3.013907118	0.002579068	0.01809373
Mms19	1583.828516	0.265552146	0.088176421	3.011600423	0.002598744	0.018222599
Kifap3	774.5631506	0.376811291	0.12514476	3.011003347	0.00260386	0.018230944
Trim21	762.505585	-0.317702293	0.105509481	-3.011125526	0.002602812	0.018230944
Tgfbi	11591.79559	-0.382375862	0.126983884	-3.011215677	0.00260204	0.018230944
Twsg1	673.7926458	0.515862805	0.171373496	3.01016678	0.002611043	0.018272053
Neurl2	323.4136213	-0.52631987	0.174922534	-3.008874027	0.002622178	0.018340767
Rcbtb2	8223.41541	-0.355538345	0.118195796	-3.0080456	0.002629337	0.018381611
Gm10800	14.39511383	-1.088152207	0.362285766	-3.003574271	0.002668284	0.018635234
Cdhr3	36.83648418	0.973044406	0.323962237	3.003573548	0.00266829	0.018635234
Ago3	924.8517858	0.388220612	0.129304691	3.002370665	0.002678858	0.018699662
Chic2	782.6967572	-0.343706152	0.114566858	-3.000048691	0.002699365	0.018833373
Ifi207	6442.005688	-0.333367561	0.111273009	-2.995942707	0.002735978	0.019075789
Nr1d1	325.5763204	0.420193902	0.140258855	2.995845807	0.002736848	0.019075789
[truncated: 11,935 more rows]
