# Supplementary material for: RANK signaling in osteoclast precursors results in a more permissive epigenetic landscape and sexually divergent patterns of gene expression
Source: PeerJ. 2023 Feb 9;11:e14814. doi: 10.7717/peerj.14814 (PMC9922499; doi:10.7717/peerj.14814)
Supplement: Supplemental Information 11 — Fold differences in gene expression with gene symbols, names, and statistics. Negative (−) values indicate greater expression in male cells; positive values indicate greater expression in female cells. [file peerj-11-14814-s011.csv]

Gene	baseMean	log2FoldChange	lfcSE	stat	pvalue	padj
Xist	2370.585618	7.922063588	0.26674247	-29.6992961	7.84E-194	1.05E-189
Ddx3y	387.2331914	-7.433444495	0.307796706	24.15050049	7.38E-129	4.93E-125
Eif2s3y	343.8201562	-7.136202042	0.310646219	22.97211945	8.86E-117	3.95E-113
Uty	166.5715922	-6.338385894	0.335895228	18.87012783	2.01E-79	6.72E-76
Kdm5d	143.8998518	-6.207717096	0.335879598	18.48197129	2.88E-76	7.72E-73
Alox5ap	1414.304081	2.402621648	0.140604539	-17.08779582	1.83E-65	4.08E-62
Coro1a	2335.294507	1.920836556	0.115778037	-16.59068165	8.14E-62	1.56E-58
Susd3	535.0906605	2.362285811	0.142797089	-16.54295492	1.80E-61	3.01E-58
Lyz2	77033.84243	2.455585794	0.149839357	-16.38812291	2.33E-60	3.46E-57
Ly6e	5036.868383	2.925252121	0.183244522	-15.96365389	2.29E-57	3.06E-54
Fxyd2	730.2015651	2.703444718	0.176302742	-15.3341048	4.52E-53	5.50E-50
Arhgdib	2736.849712	1.975021188	0.129219174	-15.28427341	9.73E-53	1.09E-49
Neurl3	1106.825554	1.980424984	0.130617515	-15.16201706	6.31E-52	6.49E-49
Oas1a	417.9145049	2.714010901	0.184341727	-14.72271602	4.61E-49	4.40E-46
Adap1	660.6568192	1.855947363	0.126546478	-14.66613207	1.06E-48	9.47E-46
Msln	1196.806424	-1.592892408	0.112077601	14.21240629	7.67E-46	6.42E-43
Irf5	1336.666638	1.587096966	0.113372037	-13.99901604	1.58E-44	1.24E-41
Il2rg	531.9503312	1.830463088	0.130975592	-13.97560459	2.20E-44	1.63E-41
Pltp	3132.640661	1.706483249	0.125307312	-13.6183852	3.11E-42	2.19E-39
Arl4c	979.0054248	1.704139009	0.125633098	-13.56441125	6.51E-42	4.35E-39
Corin	488.2114923	-1.688546516	0.124543471	13.55788867	7.12E-42	4.53E-39
Ninj1	3353.236994	1.458492805	0.108064403	-13.49651467	1.64E-41	9.97E-39
Slc11a1	2778.258199	1.605060707	0.121881648	-13.16901054	1.32E-39	7.70E-37
Pdlim4	373.4499437	2.15760773	0.16488065	-13.08587589	3.97E-39	2.12E-36
Lpxn	373.3914496	1.905072576	0.145576787	-13.08637604	3.94E-39	2.12E-36
Cd14	950.5076648	1.52874222	0.117073759	-13.05794087	5.73E-39	2.95E-36
Eng	504.3542387	1.943363361	0.150062388	-12.95036939	2.34E-38	1.16E-35
Rtp4	391.3959215	3.341660701	0.258806721	-12.91180032	3.86E-38	1.84E-35
Stab1	5545.792776	2.443111589	0.190173167	-12.84677343	8.97E-38	4.14E-35
Myo1f	4458.702121	1.301446543	0.102189522	-12.73561637	3.75E-37	1.67E-34
Cxcl16	510.3344886	1.880246973	0.148389951	-12.67098592	8.56E-37	3.69E-34
Tnfaip8l2	521.7630018	2.134941883	0.17361204	-12.29719946	9.38E-35	3.92E-32
Gpnmb	43148.69694	1.305725493	0.106890552	-12.21553701	2.57E-34	1.04E-31
Hck	834.3525727	1.550494576	0.127626597	-12.14867915	5.83E-34	2.29E-31
Mmp12	885.4715573	-1.527108504	0.126022716	12.11772407	8.51E-34	3.25E-31
Tgfbi	1662.911263	1.675417058	0.139516493	-12.00873835	3.20E-33	1.19E-30
Mafb	1228.129984	1.597164993	0.133100212	-11.99971788	3.57E-33	1.29E-30
Myo1g	890.7087953	1.616371386	0.134880635	-11.98371723	4.32E-33	1.52E-30
Adgre1	5208.929578	2.171773082	0.181318615	-11.97766197	4.65E-33	1.60E-30
Oas3	702.1520993	3.017867224	0.252467547	-11.95348575	6.23E-33	2.08E-30
Ncf1	1976.904738	1.782501843	0.149432642	-11.92846369	8.41E-33	2.74E-30
Lamp1	8637.141749	1.751565196	0.146938585	-11.92038968	9.27E-33	2.95E-30
Clec4d	858.4459194	1.769512112	0.149298563	-11.85217108	2.10E-32	6.52E-30
Bst2	709.9780796	2.131035953	0.18014969	-11.82925128	2.76E-32	8.38E-30
Dhx58	282.3857091	3.060137735	0.259412962	-11.79639486	4.07E-32	1.21E-29
Gdf3	160.3958801	3.596783831	0.307518937	-11.69613771	1.33E-31	3.88E-29
Trem2	1556.050933	1.731320721	0.148522897	-11.65692803	2.12E-31	6.02E-29
P2ry6	692.0001541	2.15081651	0.185052768	-11.62272	3.16E-31	8.80E-29
Pld4	2041.466131	2.258512505	0.194974025	-11.58365839	4.99E-31	1.36E-28
Pid1	985.8821583	1.266998877	0.110304084	-11.48641851	1.54E-30	4.13E-28
Cdc42se1	851.2857964	1.380863473	0.120873324	-11.42405474	3.17E-30	8.32E-28
B3gnt3	149.7970402	2.452142157	0.215377727	-11.38530983	4.95E-30	1.27E-27
Lyz1	2029.02503	2.560311211	0.227389807	-11.25956895	2.08E-29	5.24E-27
Cd300a	1255.437513	1.928348028	0.171505807	-11.2436311	2.49E-29	6.17E-27
Tmem37	283.6241189	2.140583234	0.190935914	-11.21100366	3.60E-29	8.76E-27
Ddx58	747.7613507	2.268074537	0.203320504	-11.15516877	6.76E-29	1.61E-26
Arhgef10l	498.1902293	1.752056767	0.157790079	-11.10371947	1.20E-28	2.82E-26
G6pdx	1923.810227	1.368577538	0.12409841	-11.02816334	2.80E-28	6.45E-26
Ube2l6	719.9485356	1.355492574	0.123525909	-10.97334627	5.13E-28	1.16E-25
Flot1	484.5136838	1.389119793	0.127260031	-10.91560153	9.71E-28	2.16E-25
Pmp22	792.803866	2.136564239	0.196274102	-10.88561464	1.35E-27	2.96E-25
Ctss	10077.59168	1.92392183	0.178113952	-10.80163463	3.38E-27	7.29E-25
Slfn2	1510.519517	1.181827169	0.109519107	-10.7910592	3.79E-27	8.06E-25
Camkk2	700.5734113	1.59693156	0.148045368	-10.78677155	3.98E-27	8.31E-25
Tlr2	485.6363567	1.527856866	0.143531427	-10.64475496	1.84E-26	3.80E-24
Gas7	1512.633775	1.636774188	0.154118402	-10.62023849	2.40E-26	4.86E-24
Fes	2231.340578	0.921963783	0.08689418	-10.61019027	2.67E-26	5.33E-24
Hfe	479.1435365	1.958693492	0.185671816	-10.54922356	5.12E-26	1.01E-23
Rps6ka1	864.0540204	1.22339534	0.116445096	-10.50619893	8.09E-26	1.57E-23
Lgals3bp	2929.643642	1.832520275	0.176144937	-10.40347968	2.39E-25	4.57E-23
Ptgr1	365.5371118	1.867738831	0.179598352	-10.39953214	2.49E-25	4.69E-23
C1qc	2073.341436	2.23482271	0.215432388	-10.3736617	3.27E-25	6.07E-23
Crip1	759.6925803	1.644518754	0.158950723	-10.34609171	4.36E-25	7.99E-23
Limd2	626.3130025	1.515759298	0.146593732	-10.33986431	4.65E-25	8.41E-23
Oas1g	153.0370786	2.819383164	0.272900562	-10.33117389	5.09E-25	9.08E-23
Rnf128	1140.103135	1.120450628	0.109571783	-10.22572233	1.52E-24	2.68E-22
Kcnj10	577.9399721	1.931299493	0.188966092	-10.22034942	1.61E-24	2.79E-22
Apobec1	1778.412167	1.378654642	0.1349929	-10.2127937	1.74E-24	2.98E-22
Tgfbr1	4694.837187	-0.959436942	0.094090544	10.19695393	2.05E-24	3.46E-22
Folr2	133.6702095	2.376737359	0.233404019	-10.18293244	2.36E-24	3.95E-22
Celf2	534.9169649	1.528013682	0.150180394	-10.1745217	2.58E-24	4.25E-22
Apobec3	474.4373239	1.470852264	0.14477967	-10.15924589	3.01E-24	4.92E-22
Blnk	1320.590575	1.003760694	0.09911362	-10.12737397	4.18E-24	6.73E-22
Cebpa	1615.967289	1.12045569	0.110730962	-10.11872082	4.56E-24	7.27E-22
Fgd2	203.7487358	2.151598233	0.212775654	-10.11205086	4.89E-24	7.69E-22
Il10ra	710.2880905	2.228752406	0.220650335	-10.100834	5.48E-24	8.52E-22
Ncf2	2207.621334	1.039006114	0.103185266	-10.06932628	7.55E-24	1.16E-21
Cndp2	2452.685523	1.245159097	0.124068128	-10.0360916	1.06E-23	1.61E-21
Slc2a6	194.5938551	2.299296841	0.229165127	-10.0333627	1.09E-23	1.63E-21
Dram1	462.5727966	1.457639775	0.145307291	-10.03142904	1.11E-23	1.65E-21
Mfsd1	1776.589914	0.983452286	0.098568749	-9.97732343	1.92E-23	2.82E-21
Col18a1	514.2533375	1.839736995	0.184458857	-9.973698312	1.99E-23	2.89E-21
Srgn	372.398169	1.915031731	0.192607371	-9.942671068	2.71E-23	3.90E-21
Slc9a3r1	552.7876038	1.331857433	0.134175112	-9.926262872	3.20E-23	4.55E-21
Irf9	432.4476946	1.632364704	0.164659233	-9.913593525	3.63E-23	5.12E-21
Hmha1	2771.12422	1.047769552	0.105972621	-9.88717215	4.73E-23	6.59E-21
Oas2	480.9324596	2.407068799	0.24441738	-9.848190022	6.98E-23	9.62E-21
Tmem106a	1148.59966	1.738158954	0.176619059	-9.841287581	7.47E-23	1.01E-20
Itga1	91.29217942	-2.534188404	0.257480604	9.842249739	7.40E-23	1.01E-20
Sirpb1c	304.5303309	2.398023715	0.245388234	-9.77236632	1.48E-22	1.98E-20
Cebpb	874.9953456	1.410201071	0.144385182	-9.76693765	1.56E-22	2.07E-20
Ctsc	1128.095838	1.56304105	0.162466317	-9.620708312	6.54E-22	8.57E-20
Mapk3	2064.003588	0.88427185	0.092081069	-9.603188365	7.75E-22	1.01E-19
Hist2h2be	1882.175935	-1.099807384	0.114716535	9.587174041	9.05E-22	1.16E-19
Kcnk13	175.9501868	1.815066683	0.18963468	-9.57138578	1.05E-21	1.34E-19
Cd37	1968.538781	0.886821235	0.093076633	-9.5278611	1.61E-21	2.03E-19
Cat	3662.979533	1.166856663	0.122608799	-9.516908024	1.78E-21	2.23E-19
Bin2	559.1237428	1.427237597	0.150018197	-9.513763153	1.84E-21	2.28E-19
Ctsl	4536.483061	1.198585985	0.126262308	-9.492824904	2.25E-21	2.76E-19
Cd300c2	735.8012916	1.605807513	0.169704901	-9.462352024	3.01E-21	3.66E-19
Fyb	1516.648457	1.635687951	0.173752046	-9.413920521	4.78E-21	5.76E-19
Igsf6	968.8155971	1.565306059	0.166542108	-9.398860604	5.52E-21	6.59E-19
Irf8	606.9013928	1.870480951	0.199504438	-9.375635803	6.88E-21	8.14E-19
AB124611	575.9293947	1.54410859	0.164835156	-9.367592601	7.42E-21	8.71E-19
Clec4a1	735.581646	2.004481253	0.214672161	-9.337406589	9.87E-21	1.15E-18
Usp18	123.2924205	3.071598301	0.329512245	-9.32165147	1.15E-20	1.32E-18
Lpcat2	287.0547177	1.465975221	0.157397762	-9.313825095	1.23E-20	1.41E-18
Arhgap9	1389.670196	0.910134787	0.097943004	-9.292494057	1.51E-20	1.71E-18
Arhgap30	1210.805876	1.309594227	0.141097604	-9.281477426	1.67E-20	1.88E-18
Abcc3	364.8782257	1.636930586	0.17668281	-9.264798235	1.95E-20	2.18E-18
Sulf2	541.9372714	1.51572598	0.163836815	-9.251437063	2.21E-20	2.45E-18
Cd300lb	915.0880244	1.374968822	0.148708664	-9.246057237	2.33E-20	2.55E-18
Slc8b1	594.369238	1.624977453	0.176649197	-9.198895219	3.62E-20	3.93E-18
Ccr1	5056.111301	-0.778459123	0.085005968	9.157699633	5.30E-20	5.72E-18
Ptafr	801.4728123	1.63605839	0.178773433	-9.151574472	5.61E-20	6.00E-18
Hcls1	1605.060752	1.017510752	0.111323061	-9.140161475	6.24E-20	6.62E-18
Ahrr	541.077972	1.445424806	0.158303061	-9.130744543	6.80E-20	7.17E-18
Arrb2	1050.949722	0.964744612	0.105872872	-9.112292792	8.07E-20	8.43E-18
Man1a	218.7667043	1.588072456	0.174372753	-9.107342892	8.44E-20	8.75E-18
Fgr	538.3547302	1.454538609	0.160347912	-9.071141567	1.18E-19	1.21E-17
H2-Q4	357.3995566	1.801425849	0.199282661	-9.039551361	1.57E-19	1.61E-17
Themis2	751.6351467	2.089218449	0.231779599	-9.013815116	1.99E-19	2.02E-17
Ly9	1040.655348	1.765477369	0.197122931	-8.956225225	3.36E-19	3.38E-17
Hlx	260.6337268	1.953144855	0.218357095	-8.944728155	3.73E-19	3.69E-17
Ccdc109b	227.8051505	1.556085323	0.173959598	-8.945096102	3.72E-19	3.69E-17
Spn	298.4411669	1.353770716	0.151425892	-8.940153489	3.89E-19	3.82E-17
Tmem176b	666.3620609	2.08106209	0.232924135	-8.934506024	4.09E-19	3.99E-17
Cd72	1146.997845	1.333808895	0.149574265	-8.917368884	4.77E-19	4.63E-17
Tbc1d8	349.8610439	1.435595906	0.161319863	-8.899064735	5.63E-19	5.42E-17
Dpep2	939.0969519	1.682713758	0.189250579	-8.891458949	6.03E-19	5.76E-17
Hpgd	758.1539825	1.905771898	0.214356672	-8.890658162	6.07E-19	5.76E-17
Cyb5a	994.5556914	0.98833115	0.111202405	-8.887677866	6.24E-19	5.88E-17
Adam15	1001.548757	1.019024955	0.114892465	-8.86938019	7.36E-19	6.88E-17
Abcd4	117.8877147	2.044023007	0.230503808	-8.867632279	7.47E-19	6.94E-17
Sash3	328.528722	1.668979177	0.188301037	-8.863356268	7.76E-19	7.16E-17
Ceacam19	118.0192059	2.183202527	0.246507748	-8.856526993	8.25E-19	7.56E-17
Wdfy4	587.949006	1.376873795	0.155642051	-8.846412581	9.04E-19	8.22E-17
Helz2	535.5678877	1.742748449	0.197340142	-8.831190797	1.04E-18	9.36E-17
S100a4	2932.638665	1.524008665	0.172591707	-8.830138418	1.05E-18	9.39E-17
P2rx4	985.6883155	1.655714983	0.18794202	-8.809711564	1.25E-18	1.12E-16
Lmo2	544.300729	1.476542125	0.167849961	-8.796797533	1.41E-18	1.25E-16
Lrmp	769.4807521	1.052205387	0.120369986	-8.741426504	2.30E-18	2.03E-16
Msrb1	1560.246374	1.192902259	0.138293565	-8.62586962	6.36E-18	5.56E-16
Serpinb6a	3020.441246	0.917254523	0.107046077	-8.568782205	1.05E-17	9.08E-16
Gm20559	283.6117426	2.109690196	0.247512181	-8.523581303	1.55E-17	1.33E-15
Cxcl10	108.48969	2.939603275	0.345804743	-8.500760431	1.88E-17	1.62E-15
Lif	484.3934432	-1.238758985	0.145871343	8.492133976	2.03E-17	1.73E-15
Stx2	558.8959903	1.246038003	0.14675194	-8.490777046	2.05E-17	1.74E-15
Tmem65	6310.022986	-0.69788986	0.08231557	8.47822425	2.29E-17	1.92E-15
Nfatc2	338.2492582	1.945209777	0.229543087	-8.474268603	2.37E-17	1.98E-15
Aif1	217.9958091	2.389005144	0.285013154	-8.38208731	5.20E-17	4.32E-15
Rnf144b	552.7720597	1.816480695	0.217572235	-8.348862592	6.89E-17	5.69E-15
Bst1	193.5909424	1.867431061	0.223743503	-8.346302952	7.04E-17	5.78E-15
Uba7	562.3554758	1.547475167	0.186377104	-8.30292529	1.02E-16	8.28E-15
Adcy7	1620.565619	1.133507296	0.13657617	-8.299451472	1.05E-16	8.48E-15
Oscar	11287.32992	-0.67942489	0.081972469	8.288452186	1.15E-16	9.24E-15
Blvrb	2234.967594	1.131568102	0.136657681	-8.280311013	1.23E-16	9.78E-15
Nqo1	131.213099	1.744714831	0.210703583	-8.280423173	1.23E-16	9.78E-15
Clec4a3	771.8696502	1.72571693	0.208728009	-8.267778414	1.36E-16	1.08E-14
Sh3bp1	528.1900395	1.095556008	0.132634043	-8.259991046	1.46E-16	1.15E-14
Fam83f	100.8787079	1.962866319	0.238572751	-8.227537767	1.91E-16	1.49E-14
Sdc3	3151.088653	1.525128295	0.185433782	-8.224651847	1.96E-16	1.52E-14
Metrnl	1063.721312	0.948194768	0.115337486	-8.22104593	2.02E-16	1.56E-14
Wdfy1	2413.503331	-0.715946021	0.08735159	8.196141858	2.48E-16	1.90E-14
Sp100	588.8922267	2.173748342	0.265206934	-8.196423479	2.48E-16	1.90E-14
Cbr3	200.4607534	1.501970401	0.183420004	-8.188694633	2.64E-16	2.01E-14
Tspan7	927.7684532	-1.02413695	0.125211257	8.179272166	2.86E-16	2.16E-14
Cd300ld	663.2186167	1.787251757	0.218895243	-8.164872521	3.22E-16	2.42E-14
Zfp385a	340.5641454	1.492569495	0.182869098	-8.161955786	3.30E-16	2.46E-14
L1cam	130.5693593	1.823336907	0.223444416	-8.160136388	3.35E-16	2.49E-14
Slc46a3	517.2984734	1.896422744	0.232618265	-8.152510038	3.56E-16	2.63E-14
Xdh	1532.606738	1.570320606	0.19337089	-8.120770439	4.63E-16	3.40E-14
Adam8	2104.342398	1.087626979	0.135163807	-8.046732333	8.50E-16	6.22E-14
Glipr1	1130.540461	0.9342207	0.116361463	-8.028609109	9.86E-16	7.17E-14
Col4a5	179.4580399	1.90514619	0.237449165	-8.023385501	1.03E-15	7.44E-14
Gm5150	119.0655335	2.189498335	0.273416315	-8.007928609	1.17E-15	8.39E-14
Chil3	601.0955955	-1.949044099	0.243476443	8.005062316	1.19E-15	8.54E-14
Mmp13	161.5798947	-2.620068748	0.3275276	7.999535757	1.25E-15	8.89E-14
Engase	1135.42469	1.227661307	0.153634865	-7.990772823	1.34E-15	9.49E-14
Sgk1	686.2549444	1.167784008	0.146318141	-7.981129331	1.45E-15	1.02E-13
C3ar1	1783.970161	1.746747648	0.219210535	-7.968356286	1.61E-15	1.13E-13
Ms4a6d	499.419169	1.923377619	0.241840212	-7.953092671	1.82E-15	1.27E-13
Pnp	1094.154724	1.093437808	0.137580154	-7.94764196	1.90E-15	1.32E-13
Serpine2	324.7083934	-1.797334544	0.226450865	7.936973639	2.07E-15	1.43E-13
Xaf1	137.8787411	2.129372163	0.270847397	-7.861888966	3.78E-15	2.60E-13
Lgals3	15414.78759	0.893581554	0.113870603	-7.847341911	4.25E-15	2.90E-13
P2ry14	178.4039794	1.645388258	0.211436705	-7.781942374	7.14E-15	4.85E-13
Mndal	359.0822081	2.257242646	0.290203927	-7.778125779	7.36E-15	4.97E-13
Cd302	246.1378127	1.591062308	0.204728857	-7.771558602	7.75E-15	5.21E-13
Tlr7	566.1930347	1.851398569	0.239782932	-7.721144106	1.15E-14	7.71E-13
Emilin2	1571.170125	1.478914054	0.191822804	-7.70979269	1.26E-14	8.39E-13
Dock2	1391.189319	1.446766332	0.187679247	-7.708717686	1.27E-14	8.42E-13
Shisa5	3065.20921	0.660644279	0.085709387	-7.70795708	1.28E-14	8.42E-13
Dppa3	63.85537942	2.237052348	0.290313147	-7.705652926	1.30E-14	8.54E-13
Fam107b	520.3816907	-0.935101294	0.121751787	7.680390715	1.59E-14	1.03E-12
Maf	1366.92428	1.412563437	0.183962741	-7.678530052	1.61E-14	1.04E-12
Klf2	355.2020211	1.6366354	0.21346849	-7.666871124	1.76E-14	1.14E-12
Abcb1b	238.8514913	1.343032085	0.175366052	-7.658449685	1.88E-14	1.21E-12
Mgst1	326.7716836	2.025551695	0.264575426	-7.655857244	1.92E-14	1.22E-12
Lgals9	294.9000346	2.020019595	0.263856708	-7.655744696	1.92E-14	1.22E-12
Ly6a	154.5127071	2.415978286	0.316158737	-7.641662264	2.14E-14	1.36E-12
Prdx1	5768.131124	0.932289375	0.122095121	-7.635762729	2.24E-14	1.42E-12
Ddx60	134.0374867	2.530008579	0.331419439	-7.633856919	2.28E-14	1.43E-12
Nlrc3	97.09835695	2.062727426	0.270266239	-7.632205312	2.31E-14	1.44E-12
Lgmn	4886.541522	0.919311413	0.120546577	-7.626192591	2.42E-14	1.50E-12
Abcd2	230.9335111	1.677889928	0.220140522	-7.621904004	2.50E-14	1.55E-12
Card9	465.6643074	1.04419546	0.137267182	-7.607029201	2.80E-14	1.73E-12
C5ar1	819.3981802	1.439186837	0.189865907	-7.580017197	3.46E-14	2.12E-12
Oasl2	681.0345395	2.873039355	0.379570306	-7.569188927	3.76E-14	2.29E-12
Zdhhc14	366.5918444	1.264239019	0.167553841	-7.545270308	4.51E-14	2.74E-12
Met	1301.057864	-0.791186871	0.104879642	7.543760185	4.57E-14	2.76E-12
Isg15	122.8730235	2.509943054	0.333359337	-7.529241805	5.10E-14	3.08E-12
Ly86	361.142846	2.025939901	0.269184724	-7.526206812	5.22E-14	3.13E-12
Pdlim2	117.3047499	1.657459024	0.22026944	-7.52468896	5.28E-14	3.16E-12
Cracr2b	151.2533408	1.475815463	0.196199506	-7.52201417	5.39E-14	3.21E-12
Me1	315.1942248	1.260135934	0.168574186	-7.475260393	7.71E-14	4.56E-12
Prkcd	3737.349295	0.625139318	0.083786414	-7.461106038	8.58E-14	5.06E-12
Gna12	1743.463915	0.956561291	0.12827287	-7.457237767	8.84E-14	5.18E-12
Stk17b	1843.329663	-0.66033833	0.088716212	7.443265585	9.82E-14	5.74E-12
Chst11	735.2196653	-0.996460645	0.134013039	7.435549949	1.04E-13	6.06E-12
Mturn	154.5441208	1.735948344	0.233501663	-7.434415341	1.05E-13	6.08E-12
Nkd2	39.58838436	-2.635686141	0.354797085	7.428714195	1.10E-13	6.32E-12
Psmb8	1021.208093	0.803090549	0.108303135	-7.415210543	1.21E-13	6.97E-12
Atp8b4	313.7647667	1.544177027	0.208515048	-7.405590334	1.31E-13	7.46E-12
Cacna1a	91.0611956	2.142453375	0.290107893	-7.385022699	1.52E-13	8.68E-12
Idh1	2796.090564	0.909113925	0.123168667	-7.381048659	1.57E-13	8.90E-12
Gprc5c	166.6046734	2.125285343	0.287975069	-7.380101856	1.58E-13	8.93E-12
Rab8b	1057.990462	1.416641293	0.192241228	-7.369081597	1.72E-13	9.66E-12
Steap4	9492.700971	-0.841519395	0.114541415	7.346856969	2.03E-13	1.14E-11
H2-T22	460.5344912	1.437615441	0.196330384	-7.322429746	2.44E-13	1.36E-11
Calhm2	192.116136	1.348645232	0.184445585	-7.311886759	2.63E-13	1.46E-11
Cd52	1040.924889	1.099970926	0.150777795	-7.295311124	2.98E-13	1.65E-11
Pigz	128.6869412	1.66858645	0.2289762	-7.287161081	3.17E-13	1.74E-11
Aim1	1239.416511	0.711223019	0.097723054	-7.277945104	3.39E-13	1.86E-11
Hspg2	1709.191752	-1.003957475	0.138127231	7.268352999	3.64E-13	1.99E-11
Esyt1	2803.32057	1.029450794	0.141902477	-7.254635836	4.03E-13	2.19E-11
Sel1l3	192.5693214	1.566423162	0.21618617	-7.245714017	4.30E-13	2.33E-11
Ass1	109.0853331	2.047785355	0.284675594	-7.193399773	6.32E-13	3.41E-11
Akap6	2832.973476	-0.741565191	0.103145601	7.189498924	6.50E-13	3.49E-11
Gmfg	170.0604934	1.549173249	0.215824415	-7.177933273	7.08E-13	3.79E-11
Tlr13	565.3156128	1.488739444	0.207455617	-7.176182859	7.17E-13	3.81E-11
Fam57b	493.116113	-1.013257841	0.141203208	7.175884	7.18E-13	3.81E-11
Cfp	2438.948499	0.824871474	0.115156192	-7.163066606	7.89E-13	4.17E-11
Irgm1	334.3105053	1.728510868	0.241435111	-7.159318548	8.11E-13	4.27E-11
B3gnt8	387.9265597	0.989705081	0.138263222	-7.1581225	8.18E-13	4.29E-11
Slc6a12	266.9070361	1.500303489	0.209786638	-7.151568401	8.58E-13	4.48E-11
Phf11d	109.3245639	2.374468196	0.332797152	-7.134881361	9.69E-13	5.04E-11
Ptpro	915.0952417	0.913948066	0.128359995	-7.120193986	1.08E-12	5.59E-11
Prkag2	1574.936446	-0.67884472	0.095789927	7.086806981	1.37E-12	7.09E-11
Arhgap19	567.4037	1.392661977	0.196712765	-7.079672631	1.44E-12	7.43E-11
Trib1	155.8135211	1.46752178	0.207305114	-7.079042826	1.45E-12	7.44E-11
Lst1	197.9930238	1.949917292	0.275563325	-7.076113241	1.48E-12	7.57E-11
Tgm2	4090.192897	-0.737099917	0.104241479	7.071080746	1.54E-12	7.82E-11
Dtnbp1	457.5670149	0.878941257	0.124397654	-7.065577455	1.60E-12	8.10E-11
Fads1	441.901491	1.098955062	0.155587265	-7.063271306	1.63E-12	8.21E-11
Selenow	128.2763893	1.63792246	0.233279788	-7.021278935	2.20E-12	1.11E-10
Vill	204.0037721	1.327557049	0.189396688	-7.009399507	2.39E-12	1.20E-10
Dbp	1274.218507	0.701050436	0.100084738	-7.004568823	2.48E-12	1.23E-10
Tmem173	207.8772824	1.387953617	0.198157273	-7.004303178	2.48E-12	1.23E-10
RP24-167A12.4	304.2222265	-1.395870042	0.199832152	6.98521248	2.84E-12	1.41E-10
Pik3cg	381.0713452	1.016973863	0.145670905	-6.981310784	2.92E-12	1.44E-10
Selenom	81.68014377	1.787883823	0.256277555	-6.976357436	3.03E-12	1.49E-10
Tnfrsf14	128.3940177	1.886903006	0.270763769	-6.968816455	3.20E-12	1.57E-10
Emp3	1646.94034	0.983340857	0.141307137	-6.958890257	3.43E-12	1.67E-10
P2rx7	477.008929	1.462680463	0.210754427	-6.940212288	3.92E-12	1.90E-10
Ptpn7	211.4054501	1.26324118	0.182076519	-6.937968638	3.98E-12	1.93E-10
Ikbke	309.7970587	1.457100818	0.210217184	-6.931406785	4.17E-12	2.01E-10
Irgm2	260.9428191	1.844967518	0.266253111	-6.929374497	4.23E-12	2.03E-10
Cd81	253.0753153	1.403205502	0.202572158	-6.926941558	4.30E-12	2.06E-10
Gm2a	11500.29822	-0.639432603	0.092395355	6.92061416	4.50E-12	2.15E-10
St3gal5	660.3746736	1.084933519	0.157147062	-6.903937676	5.06E-12	2.41E-10
Fcgr3	1277.835034	1.602230588	0.232119482	-6.902611415	5.11E-12	2.42E-10
Fam213b	153.9763735	1.42228347	0.206487263	-6.887996141	5.66E-12	2.67E-10
Sgpp1	954.4598404	1.205635053	0.175263782	-6.878974286	6.03E-12	2.84E-10
Slit3	30.07662661	-2.48932183	0.36222608	6.872287684	6.32E-12	2.97E-10
Daglb	798.4943621	0.882944411	0.128573579	-6.867230564	6.55E-12	3.06E-10
Nod1	191.5502162	1.678505189	0.244690788	-6.859699158	6.90E-12	3.22E-10
Sorbs3	224.5548223	1.921153959	0.280665017	-6.845006843	7.65E-12	3.55E-10
Scarb2	628.7669517	1.089149802	0.159315592	-6.83642945	8.12E-12	3.76E-10
Ifih1	295.4424269	1.769741439	0.259582793	-6.817637721	9.25E-12	4.27E-10
Anxa6	1281.737615	0.822609691	0.120669062	-6.81707205	9.29E-12	4.27E-10
Hn1	704.78298	1.206936456	0.177532278	-6.798405736	1.06E-11	4.85E-10
Ptpn6	5162.003498	0.542124717	0.079894072	-6.785543689	1.16E-11	5.28E-10
Sirpb1b	83.72229493	2.077269447	0.306593268	-6.775326358	1.24E-11	5.61E-10
Slfn8	317.3420394	1.892617648	0.279306503	-6.776131686	1.23E-11	5.61E-10
Evl	452.2869769	1.273092498	0.187890328	-6.775721319	1.24E-11	5.61E-10
Tmem51	299.7155705	1.183826423	0.174837711	-6.771001623	1.28E-11	5.76E-10
Tmem268	1236.167852	-0.721476366	0.106689369	6.762401659	1.36E-11	6.09E-10
Ikzf1	375.8248529	1.453368553	0.215359951	-6.748555379	1.49E-11	6.68E-10
Arhgef3	120.7017396	1.516375468	0.22483774	-6.74431023	1.54E-11	6.86E-10
Zmynd15	75.2665622	1.748008275	0.259610825	-6.733187178	1.66E-11	7.38E-10
Bin1	509.0248874	1.193353532	0.177261156	-6.7321773	1.67E-11	7.40E-10
Arhgef18	271.7646391	1.066637446	0.158851392	-6.714687449	1.88E-11	8.32E-10
Rgs14	192.9686641	1.310002175	0.195130171	-6.713478331	1.90E-11	8.36E-10
Mpo	62.93884486	-2.170720753	0.323495919	6.710195178	1.94E-11	8.52E-10
Itgax	742.140535	-0.965389128	0.143956785	6.706103711	2.00E-11	8.74E-10
Htra3	1050.250227	-1.408954285	0.210231286	6.701924884	2.06E-11	8.96E-10
Rgs2	549.3870074	1.395688699	0.208467689	-6.694988108	2.16E-11	9.37E-10
Ifngr1	1554.992007	0.901536604	0.134818279	-6.687050225	2.28E-11	9.86E-10
Ptgs1	284.4407074	1.212479063	0.181538103	-6.678923274	2.41E-11	1.04E-09
Ogfr	819.5670176	0.766992105	0.114943261	-6.672788784	2.51E-11	1.08E-09
Arsb	27516.95133	-0.734674315	0.110098651	6.672873019	2.51E-11	1.08E-09
Nrros	1698.04193	0.820904392	0.123191897	-6.663623289	2.67E-11	1.14E-09
Bhlhe40	5049.892633	-0.553330439	0.083125043	6.656603341	2.80E-11	1.19E-09
Gm30329	532.7274915	-1.252797495	0.188318082	6.652560815	2.88E-11	1.22E-09
Chst12	221.3637081	1.260602507	0.18956604	-6.649938488	2.93E-11	1.24E-09
Ccdc88c	296.5349926	-1.286164977	0.193607838	6.643145172	3.07E-11	1.30E-09
Ifitm3	1595.681652	2.070494187	0.312298339	-6.629859741	3.36E-11	1.41E-09
Fbxw17	147.0891682	1.440373456	0.217847168	-6.611853028	3.80E-11	1.59E-09
Psmb10	1026.4916	0.909067038	0.137780377	-6.597942713	4.17E-11	1.74E-09
Pirb	2707.207417	0.996221743	0.151234855	-6.587249649	4.48E-11	1.87E-09
Havcr2	122.5823703	1.402400069	0.213010225	-6.58372185	4.59E-11	1.91E-09
Stat6	1637.813846	0.71354236	0.108468163	-6.578357589	4.76E-11	1.97E-09
Nr1h3	295.6938013	1.134950673	0.172633964	-6.574318546	4.89E-11	2.02E-09
Tmem8	188.8096322	1.359196215	0.207239905	-6.558564164	5.43E-11	2.24E-09
Gfod1	689.3420179	-0.887267803	0.135507108	6.547758375	5.84E-11	2.40E-09
Tmem229b	217.8465986	1.573352415	0.240508979	-6.54176165	6.08E-11	2.49E-09
Hpgds	543.3153469	1.156935847	0.176982824	-6.536995054	6.28E-11	2.56E-09
Dnaaf3	102.7308179	1.791117221	0.274488099	-6.525300096	6.79E-11	2.75E-09
Fam134b	1347.069405	-0.722048543	0.110646864	6.525702739	6.77E-11	2.75E-09
Ephx1	214.3074144	1.782289047	0.273464583	-6.517440136	7.15E-11	2.89E-09
Abca3	623.8366778	1.173346985	0.180148819	-6.513209407	7.36E-11	2.96E-09
Vegfa	973.7616995	-0.906582638	0.139242986	6.510795743	7.48E-11	3.00E-09
Dtx4	4092.993692	-0.726041087	0.11157492	6.507206884	7.66E-11	3.07E-09
Tpm3	3491.896222	0.557444024	0.08572372	-6.50279787	7.88E-11	3.15E-09
Ugt1a7c	466.7644929	1.160492851	0.178522825	-6.500529271	8.00E-11	3.18E-09
Aqp1	57.23946619	-2.254039286	0.346730077	6.500847307	7.99E-11	3.18E-09
Tifab	559.3121233	1.457959887	0.224860434	-6.483843601	8.94E-11	3.54E-09
Vcam1	52.69128775	-1.946188618	0.30034829	6.47977259	9.19E-11	3.62E-09
Ppbp	50.09694797	-2.261764057	0.349149501	6.477924365	9.30E-11	3.64E-09
Xylt2	582.4199856	0.752848034	0.116214209	-6.478106612	9.29E-11	3.64E-09
Snx18	1961.751978	-0.586399155	0.090525111	6.477751307	9.31E-11	3.64E-09
Gm6325	85.81661656	-1.501389894	0.23193821	6.473232229	9.59E-11	3.74E-09
Myo1b	6132.617722	-0.546137346	0.084378424	6.472476268	9.64E-11	3.75E-09
Elmsan1	261.7390197	1.24923982	0.193023983	-6.471940954	9.68E-11	3.75E-09
Snx10	26255.94806	-0.569619403	0.088044639	6.469665971	9.82E-11	3.80E-09
Ppp1r12c	1597.749769	0.608419116	0.094073203	-6.467507206	9.96E-11	3.84E-09
Milr1	143.0465457	1.697090297	0.263025759	-6.452182877	1.10E-10	4.24E-09
Cd48	383.7617693	1.223605159	0.190934073	-6.40852175	1.47E-10	5.63E-09
Hk3	784.5982068	0.990713979	0.154647576	-6.406269064	1.49E-10	5.70E-09
Ifi27l2a	568.2255859	2.370164213	0.370197057	-6.402439368	1.53E-10	5.83E-09
Galnt10	382.4645114	0.978379354	0.152949548	-6.396745645	1.59E-10	6.03E-09
Cyp27a1	316.0889964	1.630428627	0.254975146	-6.394460987	1.61E-10	6.11E-09
Hp	85.35285672	-1.870597917	0.29279589	6.388743775	1.67E-10	6.32E-09
Tnfrsf1b	2722.798353	1.112094209	0.174187293	-6.384473789	1.72E-10	6.48E-09
Sorbs2	172.6749916	-1.135097273	0.177821327	6.383358464	1.73E-10	6.51E-09
E2f2	165.6441406	1.412108646	0.221445502	-6.376777274	1.81E-10	6.78E-09
Lrp1	8654.249587	0.932999054	0.146444407	-6.371011864	1.88E-10	7.02E-09
S100a6	989.6281499	1.316837133	0.206710586	-6.370438764	1.88E-10	7.02E-09
Vat1	2564.05845	0.663057735	0.104355771	-6.353819493	2.10E-10	7.80E-09
Camk1d	532.7528879	1.251749169	0.197033395	-6.352979744	2.11E-10	7.82E-09
Tspan32	47.39624602	2.048414222	0.3224936	-6.35179805	2.13E-10	7.86E-09
Acvrl1	120.3152368	1.373368114	0.216536288	-6.34243861	2.26E-10	8.33E-09
Kdr	78.60926743	2.056685471	0.324688835	-6.334327667	2.38E-10	8.76E-09
N4bp2l1	237.6336435	1.212838902	0.191853792	-6.321683227	2.59E-10	9.46E-09
B4galt6	419.7295848	1.286023821	0.203435341	-6.321535937	2.59E-10	9.46E-09
Tlr6	99.18275393	1.653605088	0.261658887	-6.319697787	2.62E-10	9.55E-09
Irf7	1128.319386	2.510466359	0.397717948	-6.312177695	2.75E-10	1.00E-08
Kank1	651.5213177	-0.777678164	0.123293969	6.30751179	2.84E-10	1.03E-08
Capn2	1491.132324	0.682109293	0.108255687	-6.300909569	2.96E-10	1.07E-08
Fcgr2b	724.7107444	1.605036498	0.254872339	-6.297413462	3.03E-10	1.09E-08
Akr1b3	2073.736692	0.808966168	0.128520505	-6.294452143	3.08E-10	1.11E-08
BE692007	105.3500226	2.127890828	0.338618419	-6.284037455	3.30E-10	1.18E-08
Oasl1	238.7250134	1.65193004	0.262944011	-6.282440259	3.33E-10	1.19E-08
Rab3il1	271.9942902	1.396248447	0.222234833	-6.282761467	3.33E-10	1.19E-08
Antxr1	520.3825989	-0.79867083	0.127251374	6.27632384	3.47E-10	1.23E-08
Fosl2	20267.74186	-0.873165484	0.139393234	6.264044933	3.75E-10	1.33E-08
Slc9a9	256.2991145	1.691130636	0.270353168	-6.255264719	3.97E-10	1.40E-08
Pld3	4490.682098	0.568355209	0.0911095	-6.238155316	4.43E-10	1.56E-08
Hhex	167.4442509	1.177631047	0.189297428	-6.221062076	4.94E-10	1.74E-08
Sirpb1a	61.99793223	2.040692522	0.328548249	-6.211241516	5.26E-10	1.85E-08
Ermp1	2415.404177	-0.549781304	0.088607091	6.204709995	5.48E-10	1.92E-08
Ppfibp2	376.084511	1.168520153	0.188770276	-6.190170276	6.01E-10	2.09E-08
Unc93b1	6222.405658	0.878554913	0.141924535	-6.190296229	6.01E-10	2.09E-08
Bzw1	3581.639291	-0.506323682	0.081830272	6.187486224	6.11E-10	2.12E-08
D930015E06Rik	265.7889102	1.168802547	0.188895371	-6.187565844	6.11E-10	2.12E-08
Sesn1	1131.623119	0.827041116	0.1337391	-6.183988961	6.25E-10	2.16E-08
Pgd	8379.610544	0.647004705	0.104749092	-6.17670945	6.55E-10	2.26E-08
Klf4	158.7480253	1.270629637	0.205736317	-6.176010424	6.57E-10	2.26E-08
Pcp4l1	144.160302	1.344033137	0.218063704	-6.163488531	7.12E-10	2.44E-08
Uchl1	2017.522216	1.019734045	0.165566038	-6.159077407	7.32E-10	2.50E-08
Clec5a	116.3242691	1.479114502	0.240141292	-6.159350981	7.30E-10	2.50E-08
Cmtm4	3624.188787	-0.65463656	0.10631056	6.157775512	7.38E-10	2.51E-08
Vcan	589.3183572	1.208424303	0.196293403	-6.156214534	7.45E-10	2.53E-08
Rapgef6	2322.578704	-0.684983568	0.111408107	6.148417611	7.83E-10	2.65E-08
Nyap2	1057.048601	-0.756222734	0.123096685	6.143323303	8.08E-10	2.72E-08
Efnb1	436.018586	-0.939341388	0.15290207	6.143418394	8.08E-10	2.72E-08
App	4265.496362	0.590547175	0.096296998	-6.132560557	8.65E-10	2.91E-08
Nxpe1-ps	108.2170135	1.910991407	0.311974073	-6.125481485	9.04E-10	3.03E-08
Gng2	386.3067606	1.329538168	0.217303189	-6.118355523	9.45E-10	3.16E-08
Igfbp4	833.1345704	1.029126178	0.168474984	-6.108480656	1.01E-09	3.36E-08
Gas2l1	679.7908437	0.754728302	0.123660336	-6.103236727	1.04E-09	3.46E-08
Vcl	1374.104422	-0.694184921	0.113809676	6.099524623	1.06E-09	3.53E-08
Itgal	1227.894223	1.297990956	0.213081215	-6.091531593	1.12E-09	3.69E-08
Tef	1028.125333	0.671909731	0.110309131	-6.091152444	1.12E-09	3.69E-08
Crim1	458.1599992	-0.752027603	0.123463445	6.091095254	1.12E-09	3.69E-08
Rbfa	847.5097491	0.74441452	0.122213888	-6.09107962	1.12E-09	3.69E-08
Lcn2	267.5539977	-1.769322607	0.290963647	6.080906065	1.20E-09	3.92E-08
Mertk	415.125511	1.501019362	0.246967643	-6.07779765	1.22E-09	3.98E-08
Bscl2	922.7406229	0.632186044	0.104037084	-6.076545225	1.23E-09	4.01E-08
Irf1	888.1735553	0.713869329	0.117536107	-6.073617266	1.25E-09	4.06E-08
Epn2	1461.843595	-0.633464085	0.10430034	6.073461354	1.25E-09	4.06E-08
Gatm	81.95430954	1.645581572	0.271082946	-6.070398739	1.28E-09	4.13E-08
Cotl1	5008.407588	0.53972787	0.088987901	-6.065182636	1.32E-09	4.26E-08
Sema7a	1340.154423	-0.700437504	0.115542118	6.062183342	1.34E-09	4.33E-08
Plcg2	1930.84252	0.615551594	0.101578141	-6.05988247	1.36E-09	4.38E-08
B2m	11628.2728	1.036134888	0.171040824	-6.057822119	1.38E-09	4.43E-08
Nfatc1	18994.82093	-0.618967422	0.102207727	6.055974802	1.40E-09	4.47E-08
Prdx4	326.8920898	1.242732936	0.205615491	-6.043965496	1.50E-09	4.80E-08
Lmcd1	44.58320344	-2.125850068	0.351840201	6.042089738	1.52E-09	4.85E-08
Grap	68.66494523	1.722531293	0.285569916	-6.031907424	1.62E-09	5.15E-08
Gpr162	75.88150497	1.74149614	0.288738252	-6.031400849	1.63E-09	5.15E-08
Rassf5	275.5583015	1.130854188	0.187694578	-6.024969926	1.69E-09	5.34E-08
Cd93	1701.427111	1.234620863	0.20491038	-6.025174819	1.69E-09	5.34E-08
Fam102a	16381.53992	-0.630439177	0.104652531	6.024117825	1.70E-09	5.35E-08
Mfsd6	229.0092311	1.445209777	0.240015852	-6.021309709	1.73E-09	5.42E-08
Cyb5r1	744.9815883	0.700574269	0.116349162	-6.021309123	1.73E-09	5.42E-08
Ifi47	225.9658498	1.673162755	0.278008946	-6.018377397	1.76E-09	5.51E-08
Cnp	200.2313562	1.433960237	0.238727981	-6.006670148	1.89E-09	5.89E-08
Gpr137b	12358.04243	-0.450533671	0.075002833	6.006888673	1.89E-09	5.89E-08
Rhog	3420.30117	0.500366217	0.083347188	-6.003396476	1.93E-09	6.00E-08
Fcgr1	250.2124165	1.882775235	0.313689201	-6.002040318	1.95E-09	6.03E-08
Efnb2	630.9565161	-0.861343876	0.143518558	6.001620197	1.95E-09	6.03E-08
Epsti1	468.5936714	1.145372106	0.191030996	-5.995739589	2.03E-09	6.24E-08
Ggh	303.6478849	0.904551996	0.150897341	-5.994485978	2.04E-09	6.28E-08
Gm12250	66.91939512	2.176309205	0.363301966	-5.99035901	2.09E-09	6.42E-08
Rnasel	313.7547504	1.48345885	0.248219247	-5.976405412	2.28E-09	6.98E-08
Itga2b	57.68447142	-1.933383674	0.323594574	5.974709796	2.31E-09	7.04E-08
Rab29	526.0007179	0.779179091	0.130534157	-5.969158643	2.38E-09	7.27E-08
Zdhhc21	694.9467898	-0.697757304	0.116970061	5.965264083	2.44E-09	7.42E-08
Ms4a6b	312.7315235	2.267230899	0.381353076	-5.94522778	2.76E-09	8.37E-08
Guca1a	65.76035131	1.725691549	0.290333655	-5.943821945	2.78E-09	8.43E-08
Map4k4	6501.873374	-0.627449763	0.105634973	5.939791953	2.85E-09	8.62E-08
Ccdc85c	312.372062	-1.10088925	0.185506234	5.934513502	2.95E-09	8.88E-08
Ripk3	372.0430685	1.146096278	0.193218688	-5.931601605	3.00E-09	9.02E-08
Ifit3b	52.15694475	2.336228845	0.393920904	-5.930705424	3.02E-09	9.05E-08
Abcd1	1409.449569	0.74118535	0.125013876	-5.928824677	3.05E-09	9.09E-08
Dcxr	313.2459558	1.063366261	0.179355531	-5.928817784	3.05E-09	9.09E-08
Oxct1	16478.59677	-0.475568018	0.080203533	5.929514579	3.04E-09	9.09E-08
Fam198b	4168.314228	-0.695482522	0.1173285	5.927652056	3.07E-09	9.13E-08
S100a13	136.6288183	1.271262085	0.214567096	-5.924776498	3.13E-09	9.27E-08
Fcgr4	150.6514637	1.910785301	0.322537841	-5.924220526	3.14E-09	9.29E-08
St5	1800.261245	-0.730991632	0.123483201	5.919765835	3.22E-09	9.52E-08
Akr1b8	2513.595119	0.943327714	0.159373493	-5.918974945	3.24E-09	9.54E-08
Fzd5	249.5696916	-0.955739986	0.161551479	5.916008892	3.30E-09	9.70E-08
Gbp2	159.7299544	1.980833221	0.334883463	-5.914992639	3.32E-09	9.74E-08
Rai14	3409.641806	-0.54744368	0.092640686	5.909322389	3.44E-09	1.01E-07
4930523C07Rik	1218.113421	-0.631787123	0.107048436	5.901880909	3.59E-09	1.05E-07
Dck	382.6555533	1.077874932	0.182790017	-5.896793214	3.71E-09	1.08E-07
Tnfaip3	1866.807129	-0.596414851	0.101145081	5.89662733	3.71E-09	1.08E-07
Lpar6	312.0676374	1.17907818	0.200128003	-5.891620165	3.82E-09	1.11E-07
Trim30a	614.0876461	1.451345998	0.246493034	-5.887979763	3.91E-09	1.13E-07
Necap2	1298.102059	0.601989198	0.102293827	-5.884902516	3.98E-09	1.15E-07
Usp35	135.9792517	1.252749352	0.212866303	-5.885146374	3.98E-09	1.15E-07
Klra17	235.2222803	-0.968624475	0.164644512	5.883126382	4.03E-09	1.16E-07
Jag1	394.3532002	-0.890817025	0.15143839	5.882372534	4.04E-09	1.16E-07
Slc6a8	7577.80641	-0.575394757	0.097862799	5.879606597	4.11E-09	1.18E-07
Taf9b	397.1898615	-0.858464863	0.146057271	5.877590725	4.16E-09	1.19E-07
Glul	4812.954248	0.61104578	0.103990726	-5.875964156	4.20E-09	1.20E-07
Dagla	120.4007559	1.24522011	0.212008148	-5.873454022	4.27E-09	1.21E-07
Parp14	1282.591184	1.366575531	0.232705947	-5.872542352	4.29E-09	1.22E-07
Trpv4	203.7552381	1.255492315	0.214125217	-5.863355704	4.54E-09	1.29E-07
Igtp	131.7210391	1.504658045	0.257156039	-5.851148009	4.88E-09	1.38E-07
Rflnb	48.4304796	-1.819781309	0.31128621	5.846006827	5.04E-09	1.42E-07
Ubald1	664.2877902	0.678404047	0.116118845	-5.842325129	5.15E-09	1.45E-07
Lnx2	1328.88144	-0.56413337	0.096938994	5.819467956	5.90E-09	1.66E-07
Atp6v1a	38106.41328	-0.500596849	0.086026745	5.819083913	5.92E-09	1.66E-07
Fuca1	1723.843784	0.668720002	0.114943497	-5.817815013	5.96E-09	1.67E-07
Sep8	376.5146564	0.946899973	0.162823955	-5.815483192	6.05E-09	1.69E-07
Mrc1	626.1306048	1.131816046	0.194963031	-5.805285457	6.43E-09	1.79E-07
Lamp2	2748.039159	0.944096693	0.163030484	-5.790921244	7.00E-09	1.95E-07
Net1	2299.014109	-0.712709842	0.123152396	5.787218622	7.16E-09	1.98E-07
Sf3b2	1936.594173	0.557625916	0.096354251	-5.787247701	7.15E-09	1.98E-07
Cnpy3	881.7772879	0.692273219	0.119901885	-5.773664167	7.76E-09	2.14E-07
Rnh1	2422.386334	0.847759414	0.146870651	-5.772149908	7.83E-09	2.16E-07
Pter	720.768053	-0.70553179	0.122340421	5.766955728	8.07E-09	2.22E-07
Nckap1	190.2262504	-1.159773348	0.201137529	5.766071383	8.11E-09	2.23E-07
Nlrp10	319.3505107	-0.939466334	0.162972692	5.764562887	8.19E-09	2.24E-07
Agpat3	515.8910256	0.852654257	0.148036374	-5.75976184	8.42E-09	2.30E-07
Clic5	160.3024606	-1.16072128	0.201702025	5.754633755	8.68E-09	2.37E-07
Nlrp3	129.1982741	1.371304697	0.238448361	-5.750950411	8.87E-09	2.42E-07
Lipa	8948.643212	0.726774221	0.126635176	-5.739118025	9.52E-09	2.59E-07
Fcer1g	3207.6544	0.677070488	0.118043029	-5.735793916	9.71E-09	2.63E-07
Slc37a2	48911.94617	-0.443622154	0.077344583	5.735659026	9.71E-09	2.63E-07
Iqgap2	493.144692	1.545359398	0.269605642	-5.731925286	9.93E-09	2.68E-07
Cdc25b	372.089973	0.958742498	0.167386124	-5.727729861	1.02E-08	2.74E-07
Trp53inp1	2449.500433	-0.832088481	0.145367298	5.724041721	1.04E-08	2.80E-07
Fcrl1	193.4529418	1.149235429	0.201055626	-5.716007308	1.09E-08	2.92E-07
Ablim1	1650.560409	-0.749269174	0.131076804	5.71626061	1.09E-08	2.92E-07
Atp6v0d2	29391.83994	-0.531664684	0.093024321	5.715329929	1.09E-08	2.93E-07
Zfp263	2557.841506	-0.608007584	0.106400788	5.714314678	1.10E-08	2.94E-07
Gnptab	16559.41634	-0.638850005	0.111820868	5.713155471	1.11E-08	2.95E-07
Card14	699.8354475	-0.784675357	0.137405538	5.710653066	1.13E-08	2.99E-07
Trim30d	84.30334491	1.943968704	0.340462916	-5.709781045	1.13E-08	3.00E-07
Stom	1913.446635	0.997577549	0.174845644	-5.705475544	1.16E-08	3.07E-07
Iffo1	276.785609	0.915156337	0.160410398	-5.705093595	1.16E-08	3.07E-07
Axl	471.5018173	-1.195302198	0.209810076	5.697067645	1.22E-08	3.22E-07
Mmp9	559264.111	-0.567888319	0.099775802	5.691643743	1.26E-08	3.31E-07
Cyp4v3	3702.529722	-0.58281383	0.102471464	5.687571989	1.29E-08	3.39E-07
Abhd12	2157.705801	0.580602258	0.102150915	-5.683769502	1.32E-08	3.46E-07
Tmem176a	255.3776609	1.515723114	0.266875662	-5.679510463	1.35E-08	3.53E-07
Dock6	608.2970167	-1.048287215	0.184575624	5.679445601	1.35E-08	3.53E-07
Prkrir	714.5780687	-0.64459998	0.113600432	5.674274043	1.39E-08	3.63E-07
Mdfic	3622.930797	-0.486180702	0.085744592	5.670103359	1.43E-08	3.71E-07
Lilrb4a	2001.122432	1.214757035	0.214284191	-5.66890647	1.44E-08	3.73E-07
Micall1	1615.183198	-0.614394215	0.108432454	5.666146926	1.46E-08	3.79E-07
Acap2	7541.507363	-0.572892488	0.101152873	5.663630396	1.48E-08	3.83E-07
Gclm	1943.897445	0.616917853	0.109059225	-5.656723233	1.54E-08	3.98E-07
Tnks1bp1	378.1066655	-0.746965742	0.132061399	5.656200421	1.55E-08	3.99E-07
Il3ra	435.9942803	0.847154338	0.149825343	-5.654279323	1.57E-08	4.03E-07
Ephx2	1113.437676	-0.588018554	0.104155224	5.645598285	1.65E-08	4.23E-07
Mst1r	7814.179484	-0.530387153	0.094073082	5.638033152	1.72E-08	4.41E-07
Cyba	4878.290974	0.568342394	0.100840824	-5.636034805	1.74E-08	4.45E-07
Rnase4	98.54561614	1.734854804	0.308066595	-5.631427856	1.79E-08	4.56E-07
Tlr3	61.75747407	1.675536469	0.297606583	-5.63003832	1.80E-08	4.59E-07
C1qb	2653.313534	1.813253516	0.322165976	-5.628320964	1.82E-08	4.63E-07
Clta	5040.272876	0.649708166	0.115479055	-5.626199179	1.84E-08	4.68E-07
Atp1a3	1043.576162	1.081925504	0.192430291	-5.622428263	1.88E-08	4.77E-07
Amot	272.564299	-1.049060004	0.186751731	5.617404437	1.94E-08	4.90E-07
Eps8	75.2977431	1.536208633	0.273638804	-5.614001416	1.98E-08	4.99E-07
Cdk14	326.8529254	0.857544005	0.152784094	-5.612783275	1.99E-08	5.02E-07
Emilin1	300.5863154	0.931091274	0.166029108	-5.608000204	2.05E-08	5.15E-07
Btg1	1792.668285	0.597495546	0.106621078	-5.603915807	2.10E-08	5.26E-07
Camk1	2066.49973	0.52753283	0.094150056	-5.603106935	2.11E-08	5.27E-07
Car2	4788.233427	-0.596107928	0.106465808	5.599055122	2.16E-08	5.39E-07
H2-M3	123.6517252	1.538272757	0.275239029	-5.588861297	2.29E-08	5.70E-07
Ttc39c	49.23721609	1.70439542	0.305004482	-5.588099596	2.30E-08	5.72E-07
Ifitm1	312.7923721	-1.292437005	0.231462841	5.583777511	2.35E-08	5.85E-07
Tgfb1	3874.554899	0.590958871	0.105856143	-5.582660138	2.37E-08	5.88E-07
Pik3cb	4019.483153	-0.57929392	0.103867935	5.577216116	2.44E-08	6.05E-07
C1qa	1190.608733	1.865245992	0.334481973	-5.576521737	2.45E-08	6.07E-07
Shisa9	44.27850459	1.725452194	0.309506439	-5.574850726	2.48E-08	6.11E-07
Arap2	1661.354006	-0.708649222	0.12729171	5.567127853	2.59E-08	6.38E-07
Icam2	34.00408983	1.953341232	0.350994849	-5.565156404	2.62E-08	6.44E-07
Agap1	6203.648399	-0.629951878	0.11332746	5.558686969	2.72E-08	6.67E-07
Osgin1	252.9814301	0.927547788	0.167017969	-5.553580824	2.80E-08	6.86E-07
Clk1	995.11222	-0.655398891	0.118072155	5.550833656	2.84E-08	6.95E-07
Tbc1d24	1335.641226	-0.741018473	0.133510865	5.550248451	2.85E-08	6.96E-07
Nlrp1a	57.43786417	1.618284183	0.291678074	-5.548185927	2.89E-08	7.03E-07
Sp7	54.19060354	-1.963920412	0.354031651	5.547301798	2.90E-08	7.06E-07
Slc12a5	862.5562251	-0.904308123	0.163103686	5.544375762	2.95E-08	7.15E-07
Ube2g1	1152.864956	-0.54548839	0.098385018	5.544425393	2.95E-08	7.15E-07
Gbp9	91.20021052	1.939062752	0.349823877	-5.542968565	2.97E-08	7.19E-07
Acaa1a	3018.634573	0.671514491	0.121281736	-5.53681464	3.08E-08	7.44E-07
Ipo13	885.1315037	0.796894474	0.143965843	-5.535302391	3.11E-08	7.49E-07
Mpp5	1197.899038	-0.719411128	0.130104597	5.529482758	3.21E-08	7.73E-07
Tm6sf1	655.2329141	0.931839777	0.168546092	-5.528694055	3.23E-08	7.75E-07
Ccl9	4313.872879	0.610471358	0.110481032	-5.525576171	3.28E-08	7.87E-07
Slc30a1	1649.665836	-0.781218769	0.141471168	5.522105871	3.35E-08	8.02E-07
Tnk2	339.0869947	-0.966057353	0.174988202	5.520699926	3.38E-08	8.07E-07
H2-K1	12359.70595	0.749836256	0.135921961	-5.516667413	3.45E-08	8.21E-07
Rcan2	343.233454	-1.010662194	0.183183173	5.517221799	3.44E-08	8.21E-07
Enpp5	738.9451471	-1.071245442	0.194173878	5.516939002	3.45E-08	8.21E-07
Ifi35	250.9337804	1.023212315	0.185487754	-5.516333525	3.46E-08	8.21E-07
Sdc1	5714.390601	-0.521136094	0.094497573	5.514809309	3.49E-08	8.27E-07
Rab44	31.61300734	-2.083302913	0.377811385	5.514134821	3.50E-08	8.28E-07
Hccs	821.1866926	-0.564266391	0.102469045	5.506700988	3.66E-08	8.63E-07
Samd9l	645.7823361	1.364989314	0.248161839	-5.500399735	3.79E-08	8.92E-07
mt-Rnr2	29722.57656	-0.662185952	0.120411839	5.499342575	3.81E-08	8.96E-07
Naaa	706.8317696	0.899127501	0.163524165	-5.498438114	3.83E-08	8.99E-07
Tnip3	111.7885898	1.198239184	0.218029743	-5.495760194	3.89E-08	9.11E-07
Pomk	221.454206	0.991728272	0.180475118	-5.495096955	3.90E-08	9.13E-07
Ly75	143.2147888	-1.777993452	0.324044807	5.48687531	4.09E-08	9.55E-07
Il18	39.53967506	1.854327335	0.338326736	-5.480877316	4.23E-08	9.86E-07
Gcnt1	241.4353241	1.044445781	0.190621685	-5.479155115	4.27E-08	9.94E-07
Tlr1	193.4534426	1.338761497	0.244358594	-5.478675722	4.29E-08	9.95E-07
Plxnc1	625.7996634	1.392809028	0.254467032	-5.473436066	4.41E-08	1.02E-06
Ccnd3	392.7795397	0.776800313	0.141967272	-5.471685855	4.46E-08	1.03E-06
Cd40	70.23049831	1.856986385	0.339430687	-5.470885381	4.48E-08	1.03E-06
Cebpd	383.4400383	0.908563184	0.1663085	-5.463119344	4.68E-08	1.08E-06
Fkbp15	1404.658905	0.689175677	0.126186142	-5.461579736	4.72E-08	1.08E-06
Sult1a1	43.48260937	2.086134207	0.381945554	-5.46186278	4.71E-08	1.08E-06
Ifi211	116.5841759	1.843269611	0.337551594	-5.460704805	4.74E-08	1.09E-06
Tlr9	94.00285212	1.710388732	0.313841664	-5.449845978	5.04E-08	1.15E-06
Slfn5	1231.509378	1.948072775	0.357932732	-5.442566714	5.25E-08	1.20E-06
Tlr4	353.8766429	0.971227858	0.178470212	-5.441960587	5.27E-08	1.20E-06
Dennd4b	476.9310074	0.932935448	0.171461944	-5.441064221	5.30E-08	1.21E-06
Tspo	1549.363923	0.851236739	0.156541695	-5.43776364	5.40E-08	1.23E-06
Cgnl1	1565.108968	-0.674210839	0.124164794	5.42996786	5.64E-08	1.28E-06
Cblb	1239.555837	-0.7657785	0.141050816	5.429096556	5.66E-08	1.28E-06
Gnai2	9936.629259	0.466086956	0.085933112	-5.423834235	5.83E-08	1.32E-06
Rdh13	1274.92556	-0.547721196	0.101096847	5.417787142	6.03E-08	1.36E-06
Arhgef28	293.5490377	-0.824356501	0.152255418	5.414299951	6.15E-08	1.39E-06
Rcbtb2	676.972276	0.70787997	0.13087919	-5.408651809	6.35E-08	1.43E-06
Psme1	1309.996052	0.6122515	0.113273885	-5.40505431	6.48E-08	1.46E-06
Tnfrsf9	406.6090015	-0.853113505	0.157868278	5.403957744	6.52E-08	1.46E-06
Ffar4	260.7906563	-0.84367852	0.15624864	5.399589516	6.68E-08	1.50E-06
Endod1	132.335684	1.203269539	0.223001958	-5.395780155	6.82E-08	1.53E-06
Ly6i	30.41582046	2.124380195	0.393903005	-5.393155592	6.92E-08	1.55E-06
Naa50	4597.535218	-0.455630513	0.08451361	5.391208768	7.00E-08	1.56E-06
Parp9	547.675937	1.152553816	0.213973412	-5.386434717	7.19E-08	1.60E-06
Rpl38	1814.396057	0.717431107	0.133322198	-5.381182715	7.40E-08	1.64E-06
Clcn7	19026.17746	-0.49754887	0.092474506	5.380389621	7.43E-08	1.65E-06
Mx1	97.08194403	2.026088336	0.376736565	-5.377997582	7.53E-08	1.67E-06
Larp4b	3058.822777	-0.554594526	0.103215495	5.373171228	7.74E-08	1.71E-06
Col15a1	216.0346216	-1.00336863	0.186795205	5.371490285	7.81E-08	1.72E-06
Pycard	264.2891522	0.826692133	0.154091666	-5.364937358	8.10E-08	1.78E-06
Mmp14	19669.16869	-0.55222586	0.102940852	5.364496674	8.12E-08	1.79E-06
11-Sep	1884.225213	-0.519396992	0.09684636	5.363102858	8.18E-08	1.80E-06
F2r	2376.711296	-0.593994136	0.110832444	5.359388587	8.35E-08	1.83E-06
H2-D1	29133.87087	0.61575921	0.114988708	-5.354953713	8.56E-08	1.87E-06
Ahnak	8975.887206	1.005926389	0.18805324	-5.349157437	8.84E-08	1.93E-06
Pilrb2	67.97950921	1.692962598	0.316711048	-5.3454485	9.02E-08	1.97E-06
Fgd4	469.2376788	1.280645514	0.239662955	-5.343527172	9.12E-08	1.99E-06
Abca7	1112.703725	0.63130501	0.118287357	-5.337045508	9.45E-08	2.05E-06
Chpt1	1201.70726	-0.598569311	0.112503353	5.320457511	1.04E-07	2.25E-06
Ypel3	949.6579222	0.742570144	0.139686733	-5.315967586	1.06E-07	2.30E-06
Ano6	2040.006451	0.541972514	0.101983288	-5.314326711	1.07E-07	2.32E-06
B4galt2	263.2089646	-0.876662253	0.164972046	5.314004843	1.07E-07	2.32E-06
Snx5	2575.868172	0.690562783	0.129989286	-5.312459216	1.08E-07	2.33E-06
Cd53	939.4035664	0.848682381	0.159899272	-5.307606293	1.11E-07	2.39E-06
BC028528	176.9502078	0.97520773	0.184158669	-5.295475567	1.19E-07	2.55E-06
Fmnl3	2034.913321	-0.599067294	0.113167093	5.293652733	1.20E-07	2.57E-06
Glrx	160.1345501	1.061013625	0.200728661	-5.285810306	1.25E-07	2.68E-06
Tm2d2	1073.746754	0.708144816	0.134236577	-5.275349189	1.33E-07	2.84E-06
Antxr2	6432.207529	-0.408767946	0.077507538	5.273912126	1.34E-07	2.85E-06
Kifc3	466.3512972	0.857543958	0.162609139	-5.273651676	1.34E-07	2.85E-06
Tanc2	422.8253239	1.340693037	0.25434703	-5.27111733	1.36E-07	2.89E-06
Tcf4	482.6667796	0.961296303	0.182408082	-5.270031323	1.36E-07	2.90E-06
Esyt3	196.1286927	-0.976850552	0.185371019	5.269704805	1.37E-07	2.90E-06
Lilra6	74.31061816	1.65437461	0.313971935	-5.26917991	1.37E-07	2.90E-06
Rpl37	2872.849713	0.659050845	0.125271108	-5.260996369	1.43E-07	3.03E-06
Sh3pxd2a	2491.11615	-0.741018348	0.140919995	5.258432973	1.45E-07	3.07E-06
Tnfsf13	69.43201493	1.782461394	0.339267528	-5.25385204	1.49E-07	3.14E-06
Aph1c	355.4983476	0.985155758	0.187591278	-5.251607468	1.51E-07	3.18E-06
Tnfrsf13b	89.44430306	1.276455118	0.243070729	-5.251373232	1.51E-07	3.18E-06
Map7	162.8653286	-1.061883948	0.202254032	5.250248597	1.52E-07	3.19E-06
Ciita	582.2231676	1.277514227	0.243414669	-5.248304196	1.54E-07	3.22E-06
Adamts14	69.40506026	-1.523858982	0.290707859	5.241891252	1.59E-07	3.33E-06
Siglec1	2034.906794	2.09725285	0.400371148	-5.238271695	1.62E-07	3.39E-06
Ifi203	369.0616658	1.980268749	0.378469078	-5.232313188	1.67E-07	3.49E-06
Abcg1	2096.766016	0.497613821	0.095103046	-5.23236471	1.67E-07	3.49E-06
Aldh2	7674.718714	0.593016255	0.113427831	-5.228137152	1.71E-07	3.56E-06
Ccdc88a	1597.309406	-0.623103094	0.119212995	5.226805133	1.72E-07	3.58E-06
Akna	351.2382026	1.179924123	0.226047276	-5.219811295	1.79E-07	3.71E-06
Gpr65	133.7481273	1.396621846	0.26779003	-5.215361619	1.83E-07	3.80E-06
Arrdc1	557.3932473	0.649659369	0.124636192	-5.212445591	1.86E-07	3.85E-06
Tjp1	37.07440937	-1.935221382	0.371580489	5.208081267	1.91E-07	3.93E-06
Mx2	26.99028988	2.040199364	0.391716797	-5.208353022	1.91E-07	3.93E-06
Arhgap15	145.9595662	1.429895896	0.274841729	-5.202615701	1.97E-07	4.04E-06
Ap1b1	1664.005457	0.581892681	0.112001051	-5.195421624	2.04E-07	4.20E-06
Gm15590	881.7494338	0.781752456	0.150527999	-5.193402301	2.06E-07	4.24E-06
Gpr83	206.1320944	-1.326683247	0.255585481	5.190761383	2.09E-07	4.29E-06
Aldh4a1	1467.646037	-0.621099312	0.11972532	5.187702236	2.13E-07	4.35E-06
Tmem104	760.1176752	0.759119487	0.146422239	-5.184454848	2.17E-07	4.42E-06
Atp13a3	2159.624726	-0.533610757	0.102961926	5.182602713	2.19E-07	4.46E-06
Mettl7a1	129.187132	1.115243766	0.215294753	-5.180078699	2.22E-07	4.52E-06
Cyp26b1	34.60011772	-1.875980224	0.362997181	5.168029733	2.37E-07	4.80E-06
RP23-115O21.3	42.18181534	1.680649603	0.325195022	-5.168128322	2.36E-07	4.80E-06
Taldo1	9279.083709	0.799740414	0.154812608	-5.165860998	2.39E-07	4.85E-06
Rnf130	1444.073589	0.591735088	0.114611722	-5.162954355	2.43E-07	4.92E-06
S100a8	329.9107634	-1.5046843	0.29164485	5.159303519	2.48E-07	5.01E-06
Clic1	2843.587874	0.521778571	0.10115646	-5.158133953	2.49E-07	5.03E-06
H1f0	2604.360295	-0.530083215	0.102796348	5.156634719	2.51E-07	5.06E-06
Sh3rf1	849.6021746	-0.75326506	0.146193238	5.152530095	2.57E-07	5.17E-06
Samhd1	4064.88001	0.872967866	0.16949598	-5.150375046	2.60E-07	5.22E-06
Mex3c	735.1732976	-0.585477779	0.113745673	5.147253193	2.64E-07	5.30E-06
Hmgcs1	1661.234803	-0.59064032	0.114785469	5.145601838	2.67E-07	5.34E-06
Fmnl2	548.6561747	-0.729685323	0.141984039	5.139206671	2.76E-07	5.52E-06
Larp4	1493.891288	-0.575594078	0.112060879	5.136440874	2.80E-07	5.59E-06
Snx1	1478.025026	0.489372764	0.095334958	-5.13319325	2.85E-07	5.68E-06
Acad11	1179.723465	-0.558464181	0.108845955	5.130775723	2.89E-07	5.74E-06
Tifa	278.8640144	1.032848068	0.201412692	-5.128018784	2.93E-07	5.82E-06
Tsku	2579.942311	-0.542514926	0.10587525	5.124095837	2.99E-07	5.93E-06
Pdgfb	6717.499457	-0.522314301	0.102137566	5.113831499	3.16E-07	6.26E-06
Gsdmd	2235.564233	0.641746833	0.125581532	-5.110200718	3.22E-07	6.37E-06
Cnr2	123.2622716	1.219135944	0.238707505	-5.107237588	3.27E-07	6.46E-06
Gtf2a1	1050.866954	-0.525584059	0.103031796	5.101183138	3.38E-07	6.66E-06
Ticam2	80.01058493	1.607741231	0.31556501	-5.094801954	3.49E-07	6.88E-06
Ms4a6c	475.7346886	1.913934548	0.376526056	-5.083139714	3.71E-07	7.30E-06
Ppp1cb	2203.646715	-0.453506541	0.089353757	5.075405391	3.87E-07	7.59E-06
Pxk	2080.973136	-0.436990913	0.086220931	5.06826945	4.01E-07	7.86E-06
Rbpms2	70.27112977	-1.383388478	0.272944589	5.068385791	4.01E-07	7.86E-06
Gm5431	146.6556015	1.758078609	0.347035489	-5.065990848	4.06E-07	7.95E-06
Mfge8	3779.047583	-0.526988601	0.104050249	5.064750973	4.09E-07	7.99E-06
Spint2	1275.812458	-0.489485275	0.096733142	5.060161003	4.19E-07	8.17E-06
C77080	8773.732989	-0.589832317	0.1165982	5.058674294	4.22E-07	8.22E-06
Tmem159	120.1130653	1.051741443	0.207938384	-5.057947554	4.24E-07	8.24E-06
Bri3	1016.434642	0.648806808	0.12846205	-5.050571794	4.40E-07	8.53E-06
Itpripl2	9077.568563	-0.66482016	0.131626413	5.050811191	4.40E-07	8.53E-06
Slc16a7	2123.552226	-0.544880328	0.1078807	5.050767462	4.40E-07	8.53E-06
Usf1	615.7213516	0.650827824	0.128910249	-5.048689512	4.45E-07	8.60E-06
Car5b	64.10052272	1.421402751	0.281657411	-5.046566128	4.50E-07	8.68E-06
Dok2	152.9575416	0.972010327	0.192815553	-5.041140676	4.63E-07	8.92E-06
Anapc5	1794.423273	0.668349891	0.13259857	-5.040400448	4.65E-07	8.94E-06
Rps29	5069.971511	0.665634647	0.132074761	-5.039832297	4.66E-07	8.95E-06
Arl8b	4308.681185	-0.415772422	0.082614555	5.032677591	4.84E-07	9.28E-06
Ccnb2	186.5716812	1.251860588	0.248956137	-5.028438358	4.94E-07	9.48E-06
Ift22	200.3271681	1.013682127	0.201727125	-5.025016467	5.03E-07	9.59E-06
Cnn2	621.0537592	-1.018042472	0.202575301	5.025501472	5.02E-07	9.59E-06
Edil3	2457.339771	-0.548703548	0.109190468	5.025196391	5.03E-07	9.59E-06
Ssh3	769.1101588	0.622854277	0.123940997	-5.02540962	5.02E-07	9.59E-06
Wbscr27	25.38602597	1.861447256	0.370575082	-5.023131199	5.08E-07	9.65E-06
Atp6v1b2	61235.19395	-0.380276163	0.075703386	5.023238514	5.08E-07	9.65E-06
Tnfsf12	151.5452754	1.16987377	0.23288602	-5.023374829	5.08E-07	9.65E-06
Mfsd7b	1517.660971	-0.601462041	0.119792506	5.020865349	5.14E-07	9.75E-06
Napsa	242.3628992	1.203061225	0.239916093	-5.014508237	5.32E-07	1.01E-05
Cd28	239.1135677	1.241443565	0.247992459	-5.005973042	5.56E-07	1.05E-05
Rhoq	296.3349858	0.893205965	0.17845025	-5.005350029	5.58E-07	1.05E-05
Sidt2	1132.215069	0.902203751	0.180335302	-5.002923682	5.65E-07	1.06E-05
Ifit1	214.3458855	1.999531775	0.399814027	-5.001154638	5.70E-07	1.07E-05
Nlrp1b	75.07800084	1.699161282	0.339870217	-4.999441539	5.75E-07	1.08E-05
Rhou	349.6861508	-1.011299403	0.202334142	4.998164892	5.79E-07	1.09E-05
Man1c1	1448.82335	0.667297692	0.133570509	-4.995845988	5.86E-07	1.10E-05
Rpl41	6606.702219	0.868875884	0.173984829	-4.993974995	5.91E-07	1.11E-05
Dnmt3a	13220.55362	-0.482204532	0.096558371	4.993917419	5.92E-07	1.11E-05
Tmem71	75.19596862	1.565327354	0.313601624	-4.991451681	5.99E-07	1.12E-05
Wsb1	461.1946194	0.697554437	0.139773659	-4.990600121	6.02E-07	1.12E-05
Fau	6168.359858	0.771915693	0.15472274	-4.989025491	6.07E-07	1.13E-05
Mt2	50.45549195	1.503063486	0.301404561	-4.986863778	6.14E-07	1.14E-05
Spred1	9458.296596	-0.521947452	0.104696373	4.985344148	6.19E-07	1.15E-05
Repin1	1254.178532	-0.577153227	0.11581846	4.983257657	6.25E-07	1.16E-05
Slc37a1	51.68731208	1.451807704	0.29143994	-4.981498784	6.31E-07	1.17E-05
Aoah	131.7326695	1.475795461	0.296536343	-4.976777709	6.47E-07	1.19E-05
Exoc5	1087.711338	-0.501525152	0.100832136	4.973862231	6.56E-07	1.21E-05
Glce	509.3590421	-0.595861876	0.120064651	4.96284188	6.95E-07	1.28E-05
Vamp8	1460.631451	0.709478855	0.143136425	-4.956661843	7.17E-07	1.32E-05
Comt	1017.483258	0.497743549	0.100514417	-4.951961744	7.35E-07	1.35E-05
1700037H04Rik	331.8285726	0.794612679	0.160526294	-4.950046864	7.42E-07	1.36E-05
Calu	4958.288219	-0.430289908	0.086949914	4.948709972	7.47E-07	1.37E-05
Sh3bp5	242.2637234	1.121718658	0.226721552	-4.947560766	7.51E-07	1.38E-05
Pik3r6	155.7566539	1.07730197	0.217943625	-4.94303043	7.69E-07	1.41E-05
Spg21	846.3705162	0.617534233	0.124947045	-4.942367637	7.72E-07	1.41E-05
Slc48a1	2481.146011	0.4778707	0.096720707	-4.940727969	7.78E-07	1.42E-05
Tfrc	8882.399638	-0.524495377	0.106182706	4.939555562	7.83E-07	1.42E-05
Igf1r	453.0995544	-0.70883476	0.143595069	4.936344709	7.96E-07	1.45E-05
Rp2	626.3427254	0.761610807	0.154510153	-4.929195871	8.26E-07	1.50E-05
Basp1	771.8142147	0.668416282	0.135829267	-4.921003394	8.61E-07	1.56E-05
Il12rb1	300.1160456	-0.713053817	0.144993395	4.91783654	8.75E-07	1.58E-05
E2f1	250.8088315	0.86900288	0.176867631	-4.913295174	8.96E-07	1.62E-05
Gm10736	759.9149763	0.934819364	0.190311404	-4.912051209	9.01E-07	1.63E-05
9930111J21Rik2	188.8310555	1.560461029	0.317820753	-4.909877708	9.11E-07	1.64E-05
Rasal3	111.168607	1.10496464	0.225043494	-4.910004816	9.11E-07	1.64E-05
Atg9b	113.7440007	-1.028804044	0.209581124	4.908858311	9.16E-07	1.65E-05
Vopp1	1935.461584	-0.612357665	0.124758575	4.908341285	9.18E-07	1.65E-05
Dstn	5859.159845	-0.464567336	0.094718691	4.904706034	9.36E-07	1.68E-05
Calm2	3444.967441	0.504602781	0.10289497	-4.90405685	9.39E-07	1.68E-05
Def6	133.9866651	1.03442413	0.211000894	-4.902463268	9.46E-07	1.69E-05
Kbtbd11	4378.794901	-0.503721513	0.102805222	4.899765797	9.60E-07	1.71E-05
Wdr62	126.3733667	0.989172076	0.202088911	-4.894737029	9.84E-07	1.76E-05
Plekhm3	389.1151364	0.905637919	0.185330772	-4.886603065	1.03E-06	1.83E-05
Traf3ip3	51.38223975	1.461193617	0.299182155	-4.883959803	1.04E-06	1.85E-05
Ttc28	1105.203916	-0.795671279	0.162933696	4.883405329	1.04E-06	1.85E-05
Irak3	153.4447993	1.223103894	0.250564576	-4.881391905	1.05E-06	1.87E-05
Oas1b	40.20925361	1.737625701	0.356002018	-4.880943399	1.06E-06	1.87E-05
Mmp27	58.13229147	1.878653505	0.38517415	-4.877413257	1.07E-06	1.90E-05
Galc	975.0284335	0.556423396	0.11415658	-4.874212196	1.09E-06	1.93E-05
Cdk20	128.7720185	1.039398548	0.21340534	-4.870536732	1.11E-06	1.96E-05
RP24-286J21.7	162.6847115	1.077845522	0.222030295	-4.854497543	1.21E-06	2.13E-05
Unc13d	500.9417391	0.626885747	0.129224302	-4.851144382	1.23E-06	2.16E-05
Mob3b	42.72346329	1.621589967	0.33435756	-4.849867811	1.24E-06	2.17E-05
Cybb	4492.40908	1.425737141	0.294035566	-4.848859479	1.24E-06	2.18E-05
Tnpo1	2948.341887	-0.5687835	0.117460098	4.842355055	1.28E-06	2.25E-05
Mfsd7a	65.58953959	1.500481354	0.309886431	-4.842036324	1.29E-06	2.25E-05
Gm4951	19.78714727	1.990831756	0.411280995	-4.840563458	1.29E-06	2.26E-05
Camp	127.9989351	-1.453368013	0.300496865	4.836549662	1.32E-06	2.31E-05
Cd4	101.2021172	1.524096081	0.315200445	-4.835323384	1.33E-06	2.32E-05
Sbk1	114.9116298	1.065531689	0.220509521	-4.832134608	1.35E-06	2.35E-05
Slc25a37	336.0902152	0.810451177	0.167714407	-4.832328891	1.35E-06	2.35E-05
Vps51	936.4303176	0.539072047	0.111679804	-4.826942995	1.39E-06	2.41E-05
Slc43a2	4313.02742	0.59512853	0.12333468	-4.825313752	1.40E-06	2.43E-05
St8sia6	3081.208446	-0.933287904	0.193438018	4.824738779	1.40E-06	2.43E-05
Als2cl	140.1510179	1.10694282	0.229431418	-4.82472204	1.40E-06	2.43E-05
Ptpn14	164.8045228	-0.927804162	0.192328755	4.824053277	1.41E-06	2.43E-05
Tmem50a	1708.970266	0.490437059	0.101685658	-4.823070101	1.41E-06	2.44E-05
Atp6ap1	14503.27846	-0.373769984	0.077586548	4.817458609	1.45E-06	2.51E-05
Mgll	15.31544605	-1.918182192	0.398430035	4.814351384	1.48E-06	2.54E-05
Fcna	444.447487	0.674901317	0.140193788	-4.814060082	1.48E-06	2.54E-05
B4galnt1	836.3287999	0.769253948	0.15981319	-4.813457184	1.48E-06	2.55E-05
Sp140	203.5448264	1.178108824	0.24501449	-4.808323062	1.52E-06	2.61E-05
Hpse	178.6756294	1.411842656	0.293807207	-4.805337047	1.54E-06	2.65E-05
Phactr2	196.0757383	1.049926239	0.218690505	-4.800968564	1.58E-06	2.70E-05
Rpl11	4449.599943	0.791269441	0.164877846	-4.799125279	1.59E-06	2.72E-05
Zbp1	158.1666351	1.966737287	0.410020289	-4.796682844	1.61E-06	2.75E-05
Nxn	124.4491889	-1.083601596	0.226008684	4.794513091	1.63E-06	2.78E-05
Mkrn1	1450.815551	0.45751743	0.095448796	-4.793328476	1.64E-06	2.79E-05
Mtfr1	841.8332699	-0.499738105	0.104269063	4.792774503	1.64E-06	2.80E-05
Gstt1	132.1085682	1.016238839	0.212074114	-4.791904196	1.65E-06	2.80E-05
Nt5dc2	255.3396284	1.027117982	0.214463171	-4.789251118	1.67E-06	2.84E-05
Gm7694	546.9535822	-0.679768881	0.141956247	4.788580248	1.68E-06	2.84E-05
Qpct	105.242305	1.210605011	0.252804843	-4.788693912	1.68E-06	2.84E-05
Prune2	162.6807065	1.238088814	0.258774004	-4.784440452	1.71E-06	2.90E-05
Mta3	469.4405087	0.696142075	0.145589577	-4.781537853	1.74E-06	2.93E-05
Gamt	177.8201977	0.922052299	0.192880502	-4.780432914	1.75E-06	2.95E-05
Purb	2170.555947	-0.513007781	0.107323824	4.779999085	1.75E-06	2.95E-05
Dgki	838.8027901	-0.708531665	0.148358034	4.775822675	1.79E-06	3.01E-05
Nav2	691.2478449	-0.54464518	0.114081525	4.774175139	1.80E-06	3.03E-05
Vav1	1517.346026	0.464277277	0.09725732	-4.773700079	1.81E-06	3.03E-05
Pik3cd	2611.149609	0.513587905	0.107684856	-4.769360545	1.85E-06	3.09E-05
Acp2	1601.494377	0.61686606	0.129462952	-4.764807638	1.89E-06	3.16E-05
Dnase2a	1558.07668	0.563833014	0.118354339	-4.763940365	1.90E-06	3.17E-05
Sp110	202.5208116	1.449216381	0.304253395	-4.763188858	1.91E-06	3.17E-05
Stard8	628.3906431	0.813421996	0.170771474	-4.76321938	1.91E-06	3.17E-05
Slc2a9	85.73979921	1.293859066	0.27165572	-4.762863331	1.91E-06	3.17E-05
BC005537	4808.566612	0.50793913	0.106649655	-4.762688918	1.91E-06	3.17E-05
Kazn	2583.872531	-0.57242687	0.120214884	4.761697145	1.92E-06	3.19E-05
Kcnab2	1194.274339	0.594485131	0.124947011	-4.757897977	1.96E-06	3.24E-05
Slamf7	281.8581433	1.453371612	0.305607362	-4.755682591	1.98E-06	3.27E-05
Phf11b	90.1354879	1.698372813	0.357161533	-4.755195214	1.98E-06	3.27E-05
Evpl	346.9788576	-0.807807935	0.169857605	4.755794927	1.98E-06	3.27E-05
Ccdc85b	148.911075	1.275832328	0.268288799	-4.755443876	1.98E-06	3.27E-05
Rps20	4612.928883	0.765643837	0.161072748	-4.753403962	2.00E-06	3.29E-05
Rufy4	4313.686651	-0.400541894	0.084309245	4.750865645	2.03E-06	3.33E-05
Dlg5	170.0633037	-0.890495615	0.187563581	4.747700015	2.06E-06	3.38E-05
Tmem2	800.2889811	-0.594628363	0.125239906	4.747914462	2.06E-06	3.38E-05
Gbp3	158.7674119	1.472657062	0.310263826	-4.746467158	2.07E-06	3.39E-05
Aip	836.9390617	0.646043772	0.136147068	-4.745190488	2.08E-06	3.41E-05
Ahctf1	1173.779445	-0.575178174	0.121286539	4.742308392	2.11E-06	3.46E-05
Gsta3	24.65720328	1.831399202	0.386293602	-4.740951427	2.13E-06	3.47E-05
Ago2	6350.296985	-0.700231279	0.147695595	4.741043758	2.13E-06	3.47E-05
Rpl37a	5274.945102	0.712920066	0.150428218	-4.73927084	2.14E-06	3.49E-05
Samsn1	50.37936017	1.581222972	0.33363223	-4.739419131	2.14E-06	3.49E-05
Ftl1	100798.9079	0.696379877	0.147118519	-4.733461726	2.21E-06	3.59E-05
Cd177	122.3908127	-1.554439873	0.32878182	4.7278766	2.27E-06	3.68E-05
Sharpin	507.286848	0.577742312	0.122272865	-4.725024727	2.30E-06	3.73E-05
Ccny	1743.094658	-0.434083727	0.091869851	4.724985665	2.30E-06	3.73E-05
G3bp1	6558.760455	-0.370849205	0.078507216	4.723759471	2.32E-06	3.74E-05
Lrrc58	993.7822937	-0.572248231	0.121147495	4.72356634	2.32E-06	3.74E-05
Ifi27	2444.56226	0.50545999	0.107082204	-4.7202987	2.35E-06	3.80E-05
D630024D03Rik	75.52105356	-1.267095628	0.268521309	4.718789861	2.37E-06	3.82E-05
Cmklr1	160.5938022	1.435736908	0.304298069	-4.71819263	2.38E-06	3.82E-05
Fam105a	1521.216022	0.51159839	0.1084321	-4.718145184	2.38E-06	3.82E-05
Ms4a14	68.97306163	1.606413205	0.340485373	-4.718009444	2.38E-06	3.82E-05
Itgb5	1990.706019	0.466022294	0.098782831	-4.717644654	2.39E-06	3.83E-05
Etfdh	2764.766408	-0.429700421	0.09115598	4.713902734	2.43E-06	3.88E-05
Errfi1	342.9236185	-1.047457576	0.222208432	4.713851622	2.43E-06	3.88E-05
Ccdc88b	736.477136	0.614566403	0.130371936	-4.713947032	2.43E-06	3.88E-05
Slfn9	128.0231997	1.072978656	0.227754136	-4.711126991	2.46E-06	3.93E-05
Lmtk2	1840.01338	-0.689596557	0.146526763	4.706283972	2.52E-06	4.02E-05
Chn2	30.15594196	1.748960661	0.371697096	-4.705338512	2.53E-06	4.04E-05
Nadk	4319.797587	0.422162855	0.089742967	-4.704133055	2.55E-06	4.05E-05
Ppp1cc	1217.399553	0.501307766	0.106596254	-4.702864765	2.57E-06	4.08E-05
Acsl3	402.1417408	-0.645743049	0.137373643	4.700632768	2.59E-06	4.12E-05
Nrap	14.32459466	1.899934708	0.404227966	-4.700156512	2.60E-06	4.12E-05
Lipn	41.38445702	1.485338505	0.316036146	-4.69990071	2.60E-06	4.12E-05
Ppat	327.5351769	-0.665291091	0.141635311	4.697212063	2.64E-06	4.17E-05
Ifi213	59.24435651	1.898275511	0.404163349	-4.696802708	2.64E-06	4.17E-05
Slc39a4	67.9756449	1.313892954	0.279864264	-4.694750715	2.67E-06	4.21E-05
Lyl1	94.27221043	1.499261318	0.319416165	-4.6937553	2.68E-06	4.23E-05
Pla2g7	8428.869036	-0.536269046	0.114256784	4.693542255	2.69E-06	4.23E-05
Rpl27a	5681.92301	0.645901899	0.137631165	-4.692991569	2.69E-06	4.23E-05
Kidins220	10460.02535	-0.53154425	0.113357823	4.689083085	2.74E-06	4.31E-05
Fndc10	339.3783354	-0.696449988	0.148547615	4.688395635	2.75E-06	4.32E-05
Psme2	1520.253689	0.606129647	0.129347222	-4.686066198	2.79E-06	4.36E-05
Msi2	3784.264467	-0.662334981	0.141516216	4.680276236	2.86E-06	4.48E-05
Myo7a	258.999635	0.794488295	0.169804234	-4.678848555	2.88E-06	4.51E-05
Stat2	592.8436891	1.08126252	0.231440652	-4.671878126	2.98E-06	4.65E-05
Rai1	807.7446295	-0.50806348	0.108745414	4.672045118	2.98E-06	4.65E-05
Rps18	6120.458941	0.624101964	0.133588906	-4.671809844	2.99E-06	4.65E-05
Fam49a	736.4283059	0.793036752	0.169996697	-4.665012719	3.09E-06	4.80E-05
Aprt	1478.183598	0.917988599	0.196828582	-4.663898857	3.10E-06	4.82E-05
Zc3h13	1486.162203	-0.575913882	0.123658108	4.657307876	3.20E-06	4.97E-05
Iqsec2	485.2484591	0.731048674	0.157011243	-4.656027547	3.22E-06	5.00E-05
Flnb	1880.317849	-0.567653142	0.12192753	4.655660138	3.23E-06	5.00E-05
Gm10076	592.4568431	0.849427714	0.182586625	-4.652190243	3.28E-06	5.07E-05
Cd180	708.1114316	0.895034485	0.192381496	-4.652393823	3.28E-06	5.07E-05
Oas1c	23.83107053	1.692456738	0.363945088	-4.650307959	3.31E-06	5.11E-05
Zfand5	6830.971362	-0.424963098	0.091390319	4.64997937	3.32E-06	5.12E-05
Kctd12b	187.2101686	1.093206137	0.235116707	-4.649631885	3.33E-06	5.12E-05
Itgb3	16322.64356	-0.583307049	0.125462784	4.64924361	3.33E-06	5.12E-05
Fas	39.3186283	1.448250264	0.311513641	-4.64907495	3.33E-06	5.12E-05
Rab38	1739.340663	-0.535850357	0.115399995	4.643417517	3.43E-06	5.26E-05
Tmem26	266.4561307	-0.734420701	0.158201652	4.642307415	3.45E-06	5.28E-05
Clec7a	1090.497559	1.002957931	0.216165556	-4.639767549	3.49E-06	5.34E-05
Azin1	1988.525663	-0.522272429	0.112567501	4.639637772	3.49E-06	5.34E-05
Ubc	4397.651955	0.452097512	0.09748398	-4.637659573	3.52E-06	5.38E-05
Mocs1	407.4568505	0.697624891	0.1505395	-4.634165068	3.58E-06	5.47E-05
Fbln5	44.23765092	-1.645266881	0.355079266	4.633519994	3.60E-06	5.48E-05
Gls	1559.641788	-0.501279995	0.108211783	4.632397525	3.61E-06	5.49E-05
Fam107a	40.39398124	-1.414903188	0.305425058	4.632570748	3.61E-06	5.49E-05
Eif4g2	10893.91594	-0.34688173	0.074908636	4.630730856	3.64E-06	5.53E-05
Trim30c	34.18100684	1.827766423	0.394874374	-4.628728885	3.68E-06	5.58E-05
9930111J21Rik1	70.83584181	1.706759863	0.369054878	-4.624677694	3.75E-06	5.68E-05
Pot1b	246.259341	1.189139495	0.257153062	-4.624247859	3.76E-06	5.69E-05
Grk3	7189.956493	-0.630520858	0.136443414	4.62111612	3.82E-06	5.77E-05
Pygb	871.8417097	0.478763449	0.103794852	-4.612593387	3.98E-06	6.00E-05
Klhl21	1447.879375	-0.46876924	0.101639301	4.612086426	3.99E-06	6.01E-05
Dennd1c	226.5705247	0.815882981	0.176917692	-4.611652873	3.99E-06	6.02E-05
Adap2	433.9433314	1.128659656	0.244876297	-4.609101286	4.04E-06	6.08E-05
Ext1	8614.155869	-0.496713742	0.107805737	4.607488961	4.08E-06	6.13E-05
Paqr7	659.7976366	0.508650483	0.110452338	-4.605158149	4.12E-06	6.19E-05
Tns3	16516.9317	-0.535956212	0.116390583	4.604807334	4.13E-06	6.19E-05
Daxx	542.6493946	0.650100221	0.141376076	-4.598375058	4.26E-06	6.38E-05
Mtss1l	46.56614859	-1.514808074	0.32953538	4.596799508	4.29E-06	6.42E-05
Tmem55b	678.2889073	0.543404311	0.118330922	-4.592242687	4.39E-06	6.55E-05
Gm4070	58.04044846	1.754215948	0.382123209	-4.590707677	4.42E-06	6.59E-05
Fam189b	72.56764869	1.235327274	0.269275479	-4.587596601	4.48E-06	6.69E-05
Rpl7a	7917.709786	0.59692951	0.130173562	-4.585643198	4.53E-06	6.74E-05
Id3	765.1571203	0.962156838	0.209839363	-4.585206632	4.54E-06	6.75E-05
Rasa2	253.2789445	-0.72258213	0.157732592	4.58105787	4.63E-06	6.88E-05
Otud7b	1322.681274	-0.549549766	0.120119131	4.575039486	4.76E-06	7.06E-05
Senp2	1490.634172	-0.528829449	0.11558589	4.575207644	4.76E-06	7.06E-05
Ankrd33b	62.34797967	1.527135953	0.334092476	-4.570997744	4.85E-06	7.19E-05
Gvin1	54.67587329	1.767825495	0.386962289	-4.568469705	4.91E-06	7.27E-05
Esyt2	1492.027179	-0.488539724	0.106993996	4.566048033	4.97E-06	7.35E-05
Rpl31	4005.83025	0.68612957	0.150287968	-4.565432471	4.98E-06	7.36E-05
Dpysl2	163.761594	1.017524723	0.222901386	-4.564909804	5.00E-06	7.37E-05
Ptpn12	5666.462164	-0.486904377	0.106678468	4.564223577	5.01E-06	7.39E-05
Fam26f	61.35034788	1.518396011	0.332766544	-4.562946716	5.04E-06	7.42E-05
Ap1s2	614.5412786	0.908590987	0.199269553	-4.559607702	5.12E-06	7.53E-05
Fli1	194.553446	1.222484623	0.268169126	-4.558632989	5.15E-06	7.56E-05
Creg1	6202.843576	0.412079243	0.090402406	-4.55827736	5.16E-06	7.56E-05
Arhgap22	117.4626278	1.066999537	0.234159912	-4.556713095	5.20E-06	7.61E-05
Whrn	502.5618962	-0.72311511	0.158843947	4.552361774	5.30E-06	7.76E-05
Tiam2	577.9171766	-0.546587642	0.120152446	4.549117893	5.39E-06	7.88E-05
Gm15440	255.5363222	-0.899259973	0.197698241	4.548649333	5.40E-06	7.88E-05
Kif5b	2045.050946	-0.393955474	0.086608983	4.548667578	5.40E-06	7.88E-05
Tonsl	860.7655564	0.699203405	0.153823954	-4.545478042	5.48E-06	7.99E-05
Igsf8	1202.516415	0.56400984	0.12409366	-4.5450335	5.49E-06	7.99E-05
Cyp2ab1	28.70315552	1.643890414	0.361873247	-4.542724361	5.55E-06	8.07E-05
Ermard	200.141701	1.1246577	0.247592964	-4.542365342	5.56E-06	8.08E-05
Rab3d	529.9805626	0.546396203	0.120348275	-4.540124927	5.62E-06	8.15E-05
Abcc5	5917.10448	-0.528975631	0.11651442	4.540001406	5.63E-06	8.15E-05
N4bp2	780.1281074	-0.722535426	0.159183259	4.539016424	5.65E-06	8.18E-05
Dmxl1	4824.669755	-0.68320037	0.150520906	4.538906854	5.65E-06	8.18E-05
Cass4	27.31575896	1.593707817	0.35128204	-4.536832616	5.71E-06	8.25E-05
Abca6	56.73256598	1.629877155	0.359280681	-4.536500959	5.72E-06	8.25E-05
Rps19	5662.466563	0.654833289	0.144393422	-4.535063164	5.76E-06	8.30E-05
Tsc22d3	1625.412568	-0.516583154	0.1139502	4.533411576	5.80E-06	8.36E-05
Snta1	297.2685913	0.913684249	0.201618043	-4.531758349	5.85E-06	8.41E-05
Oxr1	4722.0371	-0.524081367	0.115655922	4.531383772	5.86E-06	8.42E-05
Hap1	15.31340726	1.838698556	0.405918678	-4.52972148	5.91E-06	8.47E-05
Ift57	100.6586501	1.074647634	0.237251905	-4.529563778	5.91E-06	8.47E-05
Adam17	1550.955046	0.444465022	0.098154461	-4.52822029	5.95E-06	8.52E-05
Usp54	361.8961459	-0.65411436	0.144465532	4.527823027	5.96E-06	8.53E-05
Tgfbr3	35.08466807	-1.634064343	0.360912411	4.527592553	5.97E-06	8.53E-05
Agtrap	407.0363056	0.692026501	0.152921509	-4.525370583	6.03E-06	8.61E-05
mt-Nd4	28357.06369	-0.514541437	0.113708074	4.525109069	6.04E-06	8.61E-05
Cul9	468.2570024	0.668679944	0.147880827	-4.521748754	6.13E-06	8.74E-05
Sash1	958.5418167	0.768281251	0.169949539	-4.520643348	6.17E-06	8.77E-05
Tpd52	1958.904462	0.615879144	0.136392205	-4.515501039	6.32E-06	8.98E-05
Bloc1s1	226.7748476	0.736316309	0.163099825	-4.514513171	6.35E-06	9.01E-05
Tpst1	63.6952547	1.370171535	0.303669446	-4.512049374	6.42E-06	9.11E-05
Hspa4l	1162.974898	-0.495400037	0.109886657	4.508281996	6.54E-06	9.26E-05
3110043O21Rik	1707.629414	-0.53292689	0.118220341	4.507911982	6.55E-06	9.27E-05
Meis3	55.54364971	1.294909654	0.287366214	-4.506130467	6.60E-06	9.33E-05
Map4k3	1393.78745	-0.494687215	0.109795934	4.505514884	6.62E-06	9.35E-05
Edem3	1337.630514	-0.604784762	0.134271647	4.504188162	6.66E-06	9.40E-05
Kpna1	965.9267123	-0.483853823	0.107463127	4.502510181	6.72E-06	9.47E-05
Grb10	104.8138106	-1.502867773	0.333837353	4.501796337	6.74E-06	9.49E-05
Med22	819.9436751	0.613858091	0.136441627	-4.49905286	6.83E-06	9.60E-05
H2-DMa	265.2276361	1.27689532	0.283903326	-4.497641286	6.87E-06	9.65E-05
Cav1	537.3288208	1.112111961	0.247280667	-4.497367208	6.88E-06	9.66E-05
Sort1	584.1628947	1.133952071	0.252387029	-4.492909454	7.03E-06	9.85E-05
Slc28a2	49.11705422	1.581937665	0.35214924	-4.492236488	7.05E-06	9.85E-05
Gripap1	641.0569404	0.514688605	0.114567293	-4.492456706	7.04E-06	9.85E-05
Parp10	537.5886431	0.583761957	0.129947116	-4.492304045	7.05E-06	9.85E-05
Ipo11	734.7851629	-0.488082346	0.108782996	4.486752193	7.23E-06	0.000100972
Bcar3	3451.570401	-0.485485577	0.108267202	4.484142627	7.32E-06	0.000102109
C3	935.8008652	1.463595299	0.326638944	-4.480774037	7.44E-06	0.000103626
Nme4	46.13250309	1.405492912	0.313703616	-4.480321039	7.45E-06	0.000103738
Adgrl1	45.34730893	-1.400529013	0.312673565	4.479205049	7.49E-06	0.000104174
Slc16a13	79.1025415	1.091624926	0.243760362	-4.478270865	7.53E-06	0.000104522
Frrs1	3506.540652	-0.555429027	0.124161593	4.473436719	7.70E-06	0.000106599
Edem1	8588.733226	-0.400065232	0.089427155	4.473643722	7.69E-06	0.000106599
Gpr68	3834.346536	-0.489668356	0.109462182	4.47340209	7.70E-06	0.000106599
Epm2aip1	428.4913391	-0.658159354	0.147157237	4.472490565	7.73E-06	0.000106944
Arl5c	75.24422307	1.364055283	0.30516337	-4.469918144	7.82E-06	0.000108127
Ccng1	1973.885667	-0.421029586	0.094228526	4.468175422	7.89E-06	0.000108899
Ptp4a1	363.6578428	-0.691804099	0.154848332	4.467623826	7.91E-06	0.000109045
Ptprd	37.45393162	-1.764053786	0.3948685	4.46744621	7.92E-06	0.000109045
Plxdc1	124.7482659	1.107494585	0.248052416	-4.464760331	8.02E-06	0.000110309
Slc12a9	473.3430261	0.629688026	0.141051743	-4.464234284	8.04E-06	0.000110466
Syngr1	295.1182385	0.703318614	0.157603648	-4.462578253	8.10E-06	0.000111209
Fth1	59827.90706	0.527675407	0.118250475	-4.462353373	8.11E-06	0.000111212
Dtx3l	794.7447453	0.885230918	0.198533254	-4.458854622	8.24E-06	0.000112927
Itpk1	282.7522751	0.682070115	0.153074171	-4.455814516	8.36E-06	0.000114422
Padi2	361.8121777	-0.781547929	0.175484628	4.453654645	8.44E-06	0.000115461
Clec4n	139.5666083	0.918255513	0.206239218	-4.452380686	8.49E-06	0.00011603
Spp1	12492.55231	-0.652957955	0.146792278	4.448176464	8.66E-06	0.000118203
Elane	25.39026398	-1.72432238	0.387760649	4.446873053	8.71E-06	0.000118801
Rps23	5470.249412	0.661574605	0.148882858	-4.443591514	8.85E-06	0.000120506
Aebp2	2033.727767	-0.43685805	0.098397449	4.439729419	9.01E-06	0.000122564
Spcs3	2479.122003	-0.424183593	0.095619229	4.436174565	9.16E-06	0.000124478
Zbtb10	164.1060018	-0.825398584	0.186104299	4.435139807	9.20E-06	0.000124824
Vegfb	1864.109941	-0.480820047	0.108409311	4.435228341	9.20E-06	0.000124824
Amdhd2	919.9184202	0.544345771	0.122785263	-4.433315191	9.28E-06	0.000125758
Slc41a2	1093.754925	-0.51589968	0.116387431	4.432606485	9.31E-06	0.000126044
Chst15	46.55533861	-1.282464105	0.289381647	4.431739596	9.35E-06	0.000126424
Ehmt2	2878.677234	0.37256773	0.084078568	-4.431185509	9.37E-06	0.000126621
Larp1b	574.6315621	-0.5987659	0.13518589	4.429204105	9.46E-06	0.000127661
Hmgb3	894.6460936	-0.484510112	0.109444625	4.426988648	9.56E-06	0.000128849
Kpna4	1425.146659	-0.573294074	0.129585679	4.424054247	9.69E-06	0.000130481
Shfm1	996.7058786	0.701884345	0.15873861	-4.421635942	9.80E-06	0.000131817
Ccl3	59.33514547	1.485302631	0.335935158	-4.421396794	9.81E-06	0.000131831
Srgap3	2268.020981	-0.683055331	0.154505435	4.420914588	9.83E-06	0.000131993
Ncapg2	510.0860135	0.766096669	0.173431745	-4.417280524	1.00E-05	0.000134096
Ppp2r3a	1377.540898	-0.526155592	0.119124544	4.416852923	1.00E-05	0.000134227
Mcam	25.80449875	-1.647171304	0.373084795	4.415005185	1.01E-05	0.000135243
Mboat1	127.162752	0.94356744	0.213766508	-4.414009697	1.01E-05	0.000135595
Plxnb2	14713.31001	0.435444047	0.098647342	-4.414148804	1.01E-05	0.000135595
Rps25	4380.600712	0.664546763	0.150646312	-4.411304574	1.03E-05	0.000137164
Ctsb	49615.03338	0.47123286	0.106981346	-4.404813331	1.06E-05	0.000141195
Insig1	1888.750671	-0.397709785	0.090297951	4.404416493	1.06E-05	0.000141313
Atg7	758.9518119	0.47728452	0.108465721	-4.400325905	1.08E-05	0.00014386
Clec10a	512.3690503	1.749007789	0.397849919	-4.396149669	1.10E-05	0.000146508
Gm15931	63.91528743	1.29405231	0.294434155	-4.395048216	1.11E-05	0.000147107
Ebpl	92.57558219	1.005379484	0.229048542	-4.389372994	1.14E-05	0.000150849
Sgms2	563.9652232	-0.827738716	0.188696748	4.386608285	1.15E-05	0.000152614
Ifit3	290.5505649	1.791711107	0.408468552	-4.386411388	1.15E-05	0.000152614
Ctla2b	25.23026199	1.664050626	0.379432178	-4.385633905	1.16E-05	0.000153008
Alpk3	123.0523404	-0.966481665	0.22040255	4.385074779	1.16E-05	0.00015325
Bax	1034.994531	0.576318093	0.131463116	-4.383876701	1.17E-05	0.000153944
Zfp146	595.0682589	-0.584084379	0.133272523	4.382631663	1.17E-05	0.000154674
Rassf8	1714.430042	-0.487966159	0.111358513	4.38193852	1.18E-05	0.000155014
Tmsb10	596.3818758	0.863081211	0.197131975	-4.378189838	1.20E-05	0.000157549
Atp2c1	4292.726467	-0.461314758	0.105375313	4.377825736	1.20E-05	0.000157657
Pak1	1243.498658	0.482807567	0.11029892	-4.377264681	1.20E-05	0.000157908
Gpx1	7016.748498	0.655526508	0.149778227	-4.376647532	1.21E-05	0.0001582
Lpar2	438.4993536	-0.62711713	0.143317724	4.375712331	1.21E-05	0.000158724
Ppargc1b	1599.37965	-0.464668389	0.106262089	4.372852025	1.23E-05	0.000160661
Mapre3	45.02573928	1.424888524	0.325914423	-4.371971366	1.23E-05	0.000161153
Tbx15	36.40477334	-1.487461468	0.340425836	4.369414155	1.25E-05	0.000162892
Runx3	73.65351077	-1.321310096	0.302436292	4.368887375	1.25E-05	0.000163126
Mras	560.9284381	-0.585745302	0.134144914	4.366511456	1.26E-05	0.000164749
Rpl28	7065.413187	0.549768903	0.125932183	-4.365594954	1.27E-05	0.00016528
Tns1	3192.963371	-0.708819827	0.162434707	4.363721524	1.28E-05	0.00016654
Slc25a10	1293.281901	0.475085429	0.108931157	-4.3613365	1.29E-05	0.000168097
Sema4d	14143.51752	-0.431033002	0.098832205	4.361260599	1.29E-05	0.000168097
Chil1	41.89999515	-1.61183315	0.369765907	4.359063717	1.31E-05	0.000169629
Ndst1	6664.824338	-0.534275449	0.12263331	4.356691096	1.32E-05	0.000171311
Smox	851.7621849	0.493022051	0.113222988	-4.354434181	1.33E-05	0.000172917
Pde8a	1463.431324	-0.439498898	0.100996657	4.351618257	1.35E-05	0.000174984
Usp31	428.6071277	-0.653980215	0.150478185	4.346013443	1.39E-05	0.000179339
Capzb	6076.899071	0.386158702	0.088872957	-4.345064163	1.39E-05	0.000179943
Cdc42bpa	413.052813	-0.60215091	0.138637813	4.343338203	1.40E-05	0.000181188
Gm22	65.78075737	-1.228492764	0.282955936	4.341639831	1.41E-05	0.000182418
Ifi207	1472.965827	0.824521692	0.189921106	-4.341390538	1.42E-05	0.000182449
Impad1	917.1618484	-0.4936148	0.113726796	4.340356153	1.42E-05	0.000183134
Adgra2	98.32614032	-1.551372331	0.357566944	4.338690583	1.43E-05	0.00018435
Cers5	579.297881	0.641446725	0.147892898	-4.337238184	1.44E-05	0.000185393
Pde4dip	3754.49525	-0.480796731	0.110929459	4.334256527	1.46E-05	0.000187744
Slc6a6	8826.134556	0.458761959	0.106063023	-4.325371355	1.52E-05	0.000195286
Evi2a	1167.992628	0.648212608	0.150288685	-4.313116504	1.61E-05	0.000206238
Apobr	1188.298911	0.443699955	0.102949934	-4.309861477	1.63E-05	0.000209097
Dennd2c	28.39382758	1.535225659	0.356303505	-4.308758234	1.64E-05	0.000209941
Fgl2	96.62049664	1.384925613	0.321515934	-4.307486719	1.65E-05	0.00021095
Sla	262.7221127	0.835126712	0.193890072	-4.307217496	1.65E-05	0.000211005
Adra1a	36.60819331	1.500415795	0.348413042	-4.306428335	1.66E-05	0.000211557
Flna	13666.29898	0.391647439	0.090964498	-4.305497713	1.67E-05	0.000212246
Slc39a10	600.3085002	-0.520840162	0.121135173	4.299660858	1.71E-05	0.000217618
Rps26	4803.732888	0.61381607	0.142763194	-4.299540043	1.71E-05	0.000217618
Ifnar2	1218.87951	0.46743142	0.108739005	-4.298654579	1.72E-05	0.000218282
Enc1	480.4756068	-0.551034708	0.128249607	4.296580093	1.73E-05	0.000220124
Dock5	5565.777052	-0.477592867	0.11116897	4.29609869	1.74E-05	0.000220394
Rpl13	9230.029985	0.667817759	0.155506242	-4.294475576	1.75E-05	0.000221802
Rsad2	202.9730151	1.706095594	0.397363679	-4.293536834	1.76E-05	0.000222531
Mpeg1	11030.41757	1.295351147	0.301727515	-4.293115751	1.76E-05	0.000222743
Ncald	309.1581504	-0.742584212	0.173037789	4.291456894	1.78E-05	0.000224202
Plcl1	131.4886914	-0.950525601	0.221508696	4.291143493	1.78E-05	0.000224307
Rpl39	2522.926472	0.523951867	0.122108829	-4.29085982	1.78E-05	0.000224382
Plscr3	332.3065763	0.637307532	0.148559634	-4.289910479	1.79E-05	0.000225131
Fam129a	743.7079724	0.816752107	0.190531619	-4.286701139	1.81E-05	0.000228192
Pilra	133.8061187	1.1400471	0.266015215	-4.285646217	1.82E-05	0.000229062
RP24-248F14.2	26.18327291	1.610304105	0.37583178	-4.284640607	1.83E-05	0.000229885
Myo6	389.8824626	-0.64136843	0.149722507	4.283714199	1.84E-05	0.000230628
Uck2	1132.546075	-0.49509262	0.115603631	4.282673615	1.85E-05	0.000231492
Tbxas1	460.2375702	0.833275733	0.194637439	-4.281168812	1.86E-05	0.000232845
Zfp414	198.6357349	0.713064732	0.166602119	-4.280045982	1.87E-05	0.000233804
Sod1	3640.391775	0.70335725	0.164447526	-4.277092326	1.89E-05	0.000236706
Ap5b1	316.4866618	0.653547922	0.152861678	-4.275420301	1.91E-05	0.000238266
Msrb3	71.50584684	-1.648298907	0.385814255	4.272260249	1.94E-05	0.000241444
Ly6c2	36.85141935	-1.516622376	0.355194251	4.269839313	1.96E-05	0.000243852
Xpr1	15907.8758	-0.571621814	0.133926968	4.268160654	1.97E-05	0.000245465
Trafd1	2125.250753	0.55240059	0.129440904	-4.267589087	1.98E-05	0.000245866
Arl11	627.9237681	0.599544767	0.140636404	-4.263083754	2.02E-05	0.000250644
Rbck1	847.8256155	0.473042567	0.11097232	-4.262707726	2.02E-05	0.000250834
Tnrc6c	1102.56291	-0.515750256	0.121120506	4.25815802	2.06E-05	0.000255755
Kdm5c	2136.367205	0.407973047	0.095883751	-4.25487157	2.09E-05	0.0002593
Twsg1	3172.501589	-0.435244627	0.102328534	4.253404317	2.11E-05	0.000260764
Ldlrad3	118.3232384	1.258170606	0.295863604	-4.252535931	2.11E-05	0.000261535
Gyg	825.1761769	0.689661106	0.162226036	-4.25123563	2.13E-05	0.000262815
Fam126b	379.70889	-0.700798289	0.16488987	4.250099095	2.14E-05	0.000263909
Ncam1	29.40793798	-1.625308584	0.382564548	4.248455829	2.15E-05	0.000265606
Pgpep1	3611.163403	-0.403353796	0.095001011	4.245784266	2.18E-05	0.000268428
Ubxn2a	763.4266481	-0.551789543	0.129965132	4.245673701	2.18E-05	0.000268428
Abca2	4311.407394	-0.62883192	0.148215247	4.242693886	2.21E-05	0.000271769
Wwp1	1656.689671	0.896651179	0.211370115	-4.242090607	2.21E-05	0.00027225
Spns2	3968.473958	-0.454234536	0.107105534	4.240999665	2.23E-05	0.000273325
Gm38158	27.39492934	1.5172263	0.357883951	-4.239436538	2.24E-05	0.000274479
Rpl32	6129.720566	0.683733412	0.161263936	-4.239840777	2.24E-05	0.000274479
Myd88	786.6815447	0.470334423	0.110939016	-4.239576315	2.24E-05	0.000274479
Sbno1	2891.112071	-0.474155245	0.111906159	4.237079084	2.26E-05	0.000277122
Ppm1h	4000.773596	-0.503672927	0.118893024	4.236353895	2.27E-05	0.000277764
Slfn4	46.81151383	1.540195645	0.363783108	-4.233829473	2.30E-05	0.000280646
Cfl1	11222.156	0.622725429	0.147107133	-4.2331423	2.30E-05	0.000281248
Slc45a4	426.4997138	0.926308811	0.218882619	-4.231988879	2.32E-05	0.000282437
Il21r	81.46038247	1.217845386	0.287804019	-4.231509318	2.32E-05	0.000282525
Akap12	71.61319019	-1.56583616	0.370027232	4.231678166	2.32E-05	0.000282525
Tep1	2601.467095	0.435631067	0.102991155	-4.229791062	2.34E-05	0.000284433
Myh6	267.6697282	-0.612352624	0.144834205	4.227955859	2.36E-05	0.000286502
Dab2	294.5734494	0.875206634	0.207028644	-4.227466386	2.36E-05	0.000286865
Rab7b	392.3916493	0.627849612	0.148572627	-4.225876766	2.38E-05	0.000288636
Rmnd5b	562.1573972	0.510769788	0.120937129	-4.223432375	2.41E-05	0.000291521
Borcs8	220.0159387	0.715354832	0.169476042	-4.220979094	2.43E-05	0.000294446
Abhd17c	2013.400359	-0.438984606	0.10405523	4.218765423	2.46E-05	0.000297082
Rpl21	4636.687666	0.520490552	0.12340492	-4.217745536	2.47E-05	0.000298159
Naip5	225.9580687	0.980643106	0.232645679	-4.215178686	2.50E-05	0.000301299
1810013L24Rik	987.960477	-0.418274209	0.099250824	4.214314749	2.51E-05	0.000302181
Gpr141	100.895626	1.215736634	0.288691071	-4.211202759	2.54E-05	0.000306099
Dnajc21	439.682176	-0.551740902	0.131084618	4.209043838	2.56E-05	0.00030876
Sirt2	1132.687797	0.49205473	0.116915237	-4.208645033	2.57E-05	0.000309027
Prtn3	13.80217308	-1.702548499	0.404976999	4.204062215	2.62E-05	0.000315071
Ivns1abp	8766.840344	-0.489919281	0.116608507	4.201402582	2.65E-05	0.000318011
Creb3l2	1742.027346	-0.609555544	0.145085594	4.201351273	2.65E-05	0.000318011
Ccr5	386.0843282	1.012157778	0.240897659	-4.201609033	2.65E-05	0.000318011
Eva1b	79.08603753	1.102410802	0.262496671	-4.199713462	2.67E-05	0.000319878
Rpl26	4709.387987	0.576159015	0.137193104	-4.199620826	2.67E-05	0.000319878
Slc15a4	1046.242895	0.449870047	0.107133887	-4.199138659	2.68E-05	0.000320274
Lsp1	270.6181106	1.027741971	0.244959359	-4.195561156	2.72E-05	0.000325081
Rpl34	2931.856217	0.547653344	0.130568535	-4.194374591	2.74E-05	0.000326204
Tmppe	726.0115446	-0.703394204	0.16769692	4.194437229	2.74E-05	0.000326204
Rps9	8867.113521	0.602244325	0.143631069	-4.192994803	2.75E-05	0.000327903
Arhgef12	1333.755674	-0.632122275	0.15078377	4.192243482	2.76E-05	0.000328699
C1galt1	881.8124517	-0.564143748	0.134591416	4.191528445	2.77E-05	0.000329444
Il1rn	312.4006551	-1.095387508	0.261447864	4.18969768	2.79E-05	0.000331523
Tfeb	829.6153715	0.498218629	0.118914954	-4.189705451	2.79E-05	0.000331523
Eps15	880.0641385	0.580393918	0.138580527	-4.188134732	2.81E-05	0.000333518
Mknk1	909.6795665	0.570187707	0.136164798	-4.187482496	2.82E-05	0.000334008
Zfp827	424.6297955	-0.708969731	0.16931027	4.187399444	2.82E-05	0.000334008
Gm10269	124.0471127	0.877778223	0.209805091	-4.183779426	2.87E-05	0.000339074
Tra2a	1216.71224	-0.486080352	0.116283936	4.180116101	2.91E-05	0.000344279
Col27a1	2357.061946	-0.524117186	0.125416507	4.179012786	2.93E-05	0.000345648
Rps28	3076.408581	0.505185051	0.120965303	-4.176280615	2.96E-05	0.000349515
Tubb6	5054.25753	-0.459966677	0.110207568	4.173639679	3.00E-05	0.000353282
F7	51.48621509	-1.232851715	0.295441113	4.172918595	3.01E-05	0.00035384
Rpl36	3129.475638	0.731595768	0.175321577	-4.172879222	3.01E-05	0.00035384
Rest	837.6959353	-0.510284849	0.122309458	4.172080028	3.02E-05	0.000354771
Cbx3	461.1376346	-0.510629096	0.12247897	4.169116501	3.06E-05	0.0003591
Btbd1	1584.978585	-0.379284508	0.091003271	4.167811826	3.08E-05	0.000360844
Tmem43	859.1424376	0.488795572	0.117320337	-4.166332843	3.10E-05	0.000362563
Fbxo30	463.9208408	-0.509052635	0.122182546	4.166328594	3.10E-05	0.000362563
Shb	124.3134764	1.05626836	0.253538662	-4.166103708	3.10E-05	0.000362603
Sdha	20888.04219	-0.317318591	0.076209075	4.163790074	3.13E-05	0.000365978
Capn1	758.7829643	0.456881185	0.10975725	-4.162651526	3.15E-05	0.000367488
Fcgrt	2326.179286	0.408966405	0.09826469	-4.161885678	3.16E-05	0.000368401
Slit2	29.71294702	-1.639337711	0.394010274	4.160647121	3.17E-05	0.000370082
Slfn1	52.88160425	1.672952684	0.402120071	-4.160331217	3.18E-05	0.000370271
Tlr8	569.8448672	1.463008595	0.35181602	-4.158447911	3.20E-05	0.000372687
Nynrin	50.92674584	1.271496596	0.305750176	-4.158612807	3.20E-05	0.000372687
Tnfrsf25	35.28519363	-1.318989299	0.317232143	4.157804714	3.21E-05	0.000373413
Dse	684.3999935	0.686545044	0.165158741	-4.156879863	3.23E-05	0.000374602
Rps27a	4433.043733	0.702003376	0.168938321	-4.155382702	3.25E-05	0.000376736
Alox5	212.1762223	0.817719966	0.19681649	-4.154732993	3.26E-05	0.000377481
Sik1	960.0251628	-0.600478087	0.144546131	4.154231471	3.26E-05	0.000377982
A530064D06Rik	47.9160909	1.508276771	0.363319303	-4.151380778	3.30E-05	0.000382391
Cited2	3814.643049	-0.444738835	0.107196881	4.148803859	3.34E-05	0.000386386
Mmrn1	10.81080417	-1.70448277	0.411040242	4.146754004	3.37E-05	0.000389523
Lca5	68.64895145	1.122603915	0.270761711	-4.146095511	3.38E-05	0.000390308
Ret	36.12068818	-1.49813802	0.36148403	4.144409979	3.41E-05	0.000392851
Rps10	4078.887825	0.60043943	0.144925069	-4.143102612	3.43E-05	0.000394757
Tgoln1	3930.496276	-0.407666889	0.098420773	4.142081763	3.44E-05	0.000395497
Lipe	456.7506399	0.533485647	0.128796199	-4.142091556	3.44E-05	0.000395497
Rps15	5370.030666	0.673850943	0.162678611	-4.142222143	3.44E-05	0.000395497
Sorbs1	37.5645527	-1.6041458	0.387465291	4.140101933	3.47E-05	0.000398584
Pdk1	3721.191796	-0.509085974	0.122971507	4.13986936	3.48E-05	0.000398646
Adar	813.4850301	0.673373761	0.162692311	-4.138940299	3.49E-05	0.00039992
Nfic	1070.87422	0.458481778	0.110787693	-4.138381862	3.50E-05	0.000400552
Fignl2	546.0498989	-0.553932653	0.133866609	4.137944895	3.50E-05	0.000400972
Nectin4	79.88555486	1.161553525	0.280751884	-4.137295558	3.51E-05	0.000401764
C5ar2	60.69297905	1.090813426	0.263902359	-4.13339778	3.57E-05	0.000408293
Fam120aos	254.0617179	-0.692366705	0.167560255	4.132046148	3.60E-05	0.000410351
Iqsec1	6335.208373	-0.544237979	0.131753181	4.130738816	3.62E-05	0.00041234
Egfr	483.6030589	-0.561797958	0.13603494	4.129806343	3.63E-05	0.000413664
Tle6	92.14058627	0.978463937	0.237005063	-4.128451623	3.65E-05	0.000415754
Arid5a	107.8598424	1.067399161	0.258785547	-4.124647505	3.71E-05	0.000421853
Ptx3	36.19779888	-1.666185908	0.403972252	4.12450583	3.72E-05	0.000421853
Rps24	5561.836873	0.593757061	0.143961596	-4.124412887	3.72E-05	0.000421853
Ercc6	322.5772859	-0.623265648	0.151119659	4.124318791	3.72E-05	0.000421853
Ifit1bl1	79.48716678	1.58490886	0.384374759	-4.123342707	3.73E-05	0.000423286
Ltbp3	6416.402157	-0.521152839	0.126435616	4.121883194	3.76E-05	0.000425617
Gm43980	115.8786073	-0.964619952	0.234353776	4.116084532	3.85E-05	0.000436093
Atpif1	1312.530352	0.702938233	0.170794264	-4.115701648	3.86E-05	0.000436448
Htatip2	402.4736726	0.571228511	0.138828519	-4.114633771	3.88E-05	0.000438103
Slc35c2	686.9112789	0.547086959	0.133024435	-4.112680186	3.91E-05	0.000441455
Stat1	898.4505573	0.7216715	0.175584796	-4.110102439	3.95E-05	0.000446036
Ap2s1	1955.839596	0.678937704	0.165260413	-4.108290015	3.99E-05	0.000449171
Arhgap5	733.3718496	-0.690346024	0.168098621	4.106791724	4.01E-05	0.000451713
Avpi1	393.6632918	0.699066697	0.170250382	-4.106109426	4.02E-05	0.000452668
Dtx3	81.29179002	1.091335969	0.265833718	-4.105333123	4.04E-05	0.000453633
Map1b	53.56421474	-1.606721298	0.391384105	4.105228794	4.04E-05	0.000453633
Vwa8	5362.65663	-0.474623291	0.115669044	4.103287042	4.07E-05	0.000457075
Lrpap1	910.7425635	0.468968859	0.114300495	-4.102946872	4.08E-05	0.000457364
Col4a6	20.75261324	1.61478911	0.393640014	-4.102197577	4.09E-05	0.000458464
Mxd4	2138.71289	0.396890759	0.096827384	-4.098951571	4.15E-05	0.000464551
Iigp1	30.01936085	1.683674669	0.410878814	-4.097740284	4.17E-05	0.000466598
Lpar5	102.9374526	1.047443013	0.255636904	-4.097385764	4.18E-05	0.000466665
Tkt	6470.927456	0.522575275	0.127540758	-4.097319813	4.18E-05	0.000466665
Ctsd	36036.57294	0.425073663	0.10374953	-4.097114129	4.18E-05	0.00046669
Rps15a	3564.607213	0.614029	0.14990721	-4.096060477	4.20E-05	0.000468428
Arhgap17	1136.181521	0.677362469	0.165393301	-4.095464972	4.21E-05	0.000469242
Calm3	1921.756239	0.514264037	0.125609709	-4.094142401	4.24E-05	0.000471536
Gm12940	125.5942774	-0.803452414	0.196317372	4.092620066	4.27E-05	0.000474249
Tpgs1	329.664076	0.703590177	0.171931117	-4.092279449	4.27E-05	0.000474552
Uhrf1bp1l	1040.24129	-0.461591691	0.112802245	4.092043465	4.28E-05	0.000474641
Mlkl	292.3023866	0.65927696	0.16114787	-4.091130469	4.29E-05	0.000475724
Notch3	27.60831339	-1.603994932	0.392048436	4.091318274	4.29E-05	0.000475724
Slc7a8	493.9335334	0.67716468	0.165528888	-4.090915423	4.30E-05	0.000475771
Pmepa1	270.7108545	-0.906132685	0.221623975	4.08860407	4.34E-05	0.000480138
Snx30	287.2659462	0.966528807	0.236456803	-4.087549163	4.36E-05	0.000481928
Vkorc1l1	583.2531755	-0.57214953	0.140040042	4.085613822	4.40E-05	0.000485561
Fap	25.22356213	-1.497714444	0.366659787	4.084752392	4.41E-05	0.000486964
Gm14548	78.38147148	1.135370718	0.278300484	-4.079657727	4.51E-05	0.00049735
Atp6v1h	8069.466065	-0.32833017	0.080490682	4.079107836	4.52E-05	0.000497707
Msmo1	1083.1708	-0.397625865	0.097474516	4.079280223	4.52E-05	0.000497707
Ngly1	1006.241265	-0.418235389	0.102609378	4.075995747	4.58E-05	0.000503996
Rxra	595.330774	0.654409986	0.160594404	-4.07492396	4.60E-05	0.000505572
Cpeb4	3987.97094	-0.598380783	0.146845985	4.074886923	4.60E-05	0.000505572
H2-T24	258.6966411	1.099257034	0.269866258	-4.073340045	4.63E-05	0.000508526
Rpl35	3967.501897	0.601444891	0.147676534	-4.072718078	4.65E-05	0.000509051
Rcn1	150.8005903	-1.087826781	0.267093627	4.072829417	4.64E-05	0.000509051
Siglec15	2605.161951	-0.503053487	0.123547484	4.071742068	4.67E-05	0.000510771
Nlrc4	69.13090703	1.078554154	0.264909198	-4.071410745	4.67E-05	0.00051108
1700020I14Rik	1834.099258	-0.540943387	0.132904674	4.070160761	4.70E-05	0.00051341
Pdlim7	274.8545672	-0.960398785	0.236021495	4.069115752	4.72E-05	0.000514877
Atp8b1	37.37046121	-1.255728769	0.30858721	4.069283259	4.72E-05	0.000514877
Ankrd44	370.9510738	0.81649115	0.200733902	-4.06752991	4.75E-05	0.00051797
Hsd17b4	1816.709412	0.412223281	0.10135713	-4.067037799	4.76E-05	0.000518642
Pde10a	209.9198344	-0.785009931	0.193182525	4.063565948	4.83E-05	0.000525992
Senp6	595.4773178	-0.489578567	0.120494204	4.063088101	4.84E-05	0.000526642
Atp13a2	6459.810893	0.324433817	0.079853139	-4.062881185	4.85E-05	0.000526681
Sdc2	97.619345	-1.496336372	0.368426411	4.061425362	4.88E-05	0.000529546
Actb	35867.18792	0.393457891	0.096889149	-4.060907685	4.89E-05	0.000530292
Tnfsf10	23.13862514	1.667647437	0.410750325	-4.060002716	4.91E-05	0.00053192
Tmem127	2847.087342	-0.402990052	0.099292178	4.05862838	4.94E-05	0.00053462
Ngp	867.1413874	-1.433682591	0.353259366	4.058441833	4.94E-05	0.00053462
Ints6l	224.4912997	0.961287281	0.237034456	-4.055474872	5.00E-05	0.000540578
S100a10	1988.447396	0.753469505	0.185783486	-4.055632301	5.00E-05	0.000540578
Pomp	1186.133083	0.673236588	0.166065463	-4.054043369	5.03E-05	0.000543459
Rpl10a	5050.049885	0.690167395	0.170258312	-4.053648756	5.04E-05	0.000543938
Hvcn1	195.5131343	0.765418758	0.18885118	-4.053026076	5.06E-05	0.000544949
Hmga1	1101.066189	0.560486252	0.138378147	-4.05039571	5.11E-05	0.000550668
Bin3	722.386474	0.5039353	0.124433585	-4.049833497	5.13E-05	0.000551548
Islr	26.74831704	-1.659870908	0.409886708	4.049584615	5.13E-05	0.000551691
Zbtb38	1385.314791	-0.449888814	0.111163895	4.047076752	5.19E-05	0.000557186
Fblim1	7782.349611	-0.463955912	0.114683275	4.045541201	5.22E-05	0.000560401
Eif4a2	5574.450958	-0.477625383	0.118081389	4.044882837	5.23E-05	0.000561527
Tor3a	767.0179374	0.470378908	0.116330558	-4.043468166	5.27E-05	0.000563826
Osbpl8	5049.255173	-0.455257236	0.112587987	4.043568472	5.26E-05	0.000563826
Psd	812.7852512	-0.529570723	0.130972858	4.043362354	5.27E-05	0.000563826
Strbp	383.0892462	-0.539651755	0.133487768	4.042705643	5.28E-05	0.000564956
1810011H11Rik	60.68469025	1.093009183	0.270480055	-4.040997343	5.32E-05	0.00056818
Cmpk2	249.1186902	1.584818785	0.392172002	-4.041131894	5.32E-05	0.00056818
Esf1	346.4220796	-0.584139285	0.144780844	4.034644839	5.47E-05	0.000583306
Fam174a	656.8047302	0.537596108	0.133308227	-4.032730151	5.51E-05	0.000586677
Akr1a1	18434.02336	0.401315125	0.099510164	-4.032905896	5.51E-05	0.000586677
Il16	87.91151081	1.192101185	0.295588254	-4.032978882	5.51E-05	0.000586677
Lpp	1338.330023	-0.499141026	0.123818997	4.031215219	5.55E-05	0.000590003
Cysltr1	77.67459677	1.156173947	0.287036698	-4.02796561	5.63E-05	0.00059774
Klhl36	155.9799533	0.754724106	0.187384699	-4.027671994	5.63E-05	0.000598012
Gpr137b-ps	5688.487657	-0.328588107	0.0816673	4.023496628	5.73E-05	0.000608236
Pir	23.51239983	1.504063911	0.373874385	-4.022912432	5.75E-05	0.000608781
Ap2a2	2025.01054	0.476076423	0.118339542	-4.02296996	5.75E-05	0.000608781
Map3k1	417.5548243	0.815512441	0.202861823	-4.020039002	5.82E-05	0.000615767
Rpl35a	2659.919149	0.55785699	0.13881765	-4.01863157	5.85E-05	0.000618477
Grk2	4249.383633	0.381416628	0.094910177	-4.01871157	5.85E-05	0.000618477
Cd74	8604.295879	0.813204706	0.202549387	-4.014846547	5.95E-05	0.000627991
Gtpbp4	761.8912919	-0.456736882	0.113769665	4.014575241	5.96E-05	0.000628218
Obfc1	253.2494235	0.607355884	0.151316536	-4.013810396	5.97E-05	0.000629761
Rasgrp4	135.302912	1.108385308	0.276175709	-4.013333804	5.99E-05	0.000630538
Nfxl1	333.1479463	0.933526409	0.232680889	-4.012045903	6.02E-05	0.00063349
Bub1b	446.2266052	0.869619911	0.216795296	-4.011248983	6.04E-05	0.000635133
Thbd	155.5979661	0.805203133	0.200763639	-4.010702017	6.05E-05	0.000635606
Atf6b	916.0617583	0.421426087	0.105074233	-4.010746271	6.05E-05	0.000635606
Plin2	2610.091876	0.385070244	0.096045682	-4.009240572	6.09E-05	0.000639051
Kif3c	108.1549008	0.875579455	0.218467657	-4.007821873	6.13E-05	0.000642397
Tnfsfm13	87.04806121	1.170185056	0.292057203	-4.006698157	6.16E-05	0.000644676
Cldnd1	447.2838287	-0.520549968	0.129922625	4.00661522	6.16E-05	0.000644676
Cux2	159.381997	-0.761374161	0.190173703	4.003572259	6.24E-05	0.000652518
Atp1b1	211.1574871	-0.737266966	0.184198807	4.002561015	6.27E-05	0.000654802
Parp3	320.3819638	0.687900072	0.17187446	-4.002340272	6.27E-05	0.000654902
Eid1	594.7461127	0.59811511	0.149472337	-4.001510382	6.29E-05	0.00065632
Snx20	880.9516465	0.719266294	0.179750982	-4.001459609	6.30E-05	0.00065632
Syncrip	1104.338901	-0.419547907	0.104965758	3.996997832	6.42E-05	0.000668288
Cd200r1	351.5223178	0.751248484	0.187992901	-3.99615347	6.44E-05	0.000670153
Sipa1l2	963.5136136	-0.43877452	0.109845834	3.994457551	6.48E-05	0.000673803
Cep170b	559.4970572	-0.49299828	0.123420275	3.994467505	6.48E-05	0.000673803
Trerf1	128.8875992	1.001901658	0.250831958	-3.994314228	6.49E-05	0.000673803
Cfap45	265.2755234	-0.682729661	0.170970306	3.993264543	6.52E-05	0.000676269
Gnl3	433.3640194	-0.52651063	0.131889035	3.992072817	6.55E-05	0.000679151
Rgs18	49.73365087	1.181774657	0.296617378	-3.984172021	6.77E-05	0.000701601
Zranb1	694.0987638	-0.513627837	0.128988535	3.981965049	6.83E-05	0.000707601
1-Mar	146.7943563	1.298851	0.326261031	-3.981017882	6.86E-05	0.000709878
B9d2	202.0767936	0.696643921	0.175190872	-3.976485259	6.99E-05	0.000722979
Ktn1	1972.852465	-0.411833006	0.103618127	3.974526636	7.05E-05	0.000728392
Rasgrp1	1156.29523	-0.563210716	0.141783209	3.972337212	7.12E-05	0.000734554
Mob3a	181.7844031	0.749644049	0.188727996	-3.97208715	7.12E-05	0.000734758
Ifi204	383.057818	1.510477327	0.380484537	-3.969878349	7.19E-05	0.000741032
Srd5a3	747.4482152	0.459527737	0.11579482	-3.968465385	7.23E-05	0.000744865
Nme7	63.4718115	1.097865041	0.276793961	-3.966361978	7.30E-05	0.000750888
Nap1l1	1899.061749	0.433104728	0.109200054	-3.96615857	7.30E-05	0.000750951
Sord	3284.166354	-0.474445199	0.119711673	3.963232564	7.39E-05	0.000759634
Gm33248	28.67726885	-1.41201385	0.356608148	3.959566985	7.51E-05	0.000770796
Aldh1l1	819.4587352	0.441210556	0.111455142	-3.958637944	7.54E-05	0.000773207
Otulin	683.071079	0.542033285	0.136932136	-3.958408164	7.55E-05	0.000773358
Haghl	140.7056654	0.853088894	0.215527055	-3.958152235	7.55E-05	0.000773594
Ptpn3	661.8022589	-0.689590309	0.174244683	3.957597418	7.57E-05	0.000774799
Cxcr2	28.45587634	-1.543911197	0.390303662	3.955666691	7.63E-05	0.000779991
Rps17	3791.601964	0.521245973	0.131772996	-3.955635732	7.63E-05	0.000779991
Erlin2	2193.718378	-0.429563944	0.108715065	3.951282603	7.77E-05	0.000793712
Slc38a6	1196.759199	-0.458278407	0.116039128	3.949343772	7.84E-05	0.000799558
Txnip	5456.367836	-0.552648243	0.139957412	3.948688651	7.86E-05	0.000801138
Rras	548.6790601	0.659194029	0.16697387	-3.947887339	7.88E-05	0.000803211
Sned1	28.99357095	-1.52557318	0.38646694	3.947486892	7.90E-05	0.000803943
Mpzl3	282.872636	-0.604936068	0.15339994	3.943522189	8.03E-05	0.000816735
Psmb9	466.4194597	0.63201904	0.160418903	-3.939804023	8.15E-05	0.000828867
Rab27b	15.0977277	-1.57511073	0.399990857	3.937866833	8.22E-05	0.000834951
Msr1	1076.148652	0.482966422	0.12266424	-3.937304161	8.24E-05	0.000836034
Dhrs1	824.740236	0.435909381	0.11071582	-3.937191469	8.24E-05	0.000836034
Vps33a	1425.260125	0.413128423	0.104973946	-3.935532949	8.30E-05	0.000841191
Khk	226.4921099	0.651845587	0.16564535	-3.935187968	8.31E-05	0.000841763
Map1s	784.1382042	0.544971716	0.138597038	-3.932058883	8.42E-05	0.000851509
Gm20056	3064.6902	-0.587290635	0.149354389	3.932195369	8.42E-05	0.000851509
Gpr183	1333.85625	-0.446234177	0.113573655	3.929028937	8.53E-05	0.000861643
Cela1	25.54559613	1.459315156	0.371435579	-3.928851297	8.54E-05	0.000861643
Wfdc17	90.3028037	1.361719094	0.346728551	-3.927334776	8.59E-05	0.000866438
Hebp1	234.3776368	0.669885712	0.170601488	-3.926611189	8.62E-05	0.000868392
Rps11	5095.000181	0.522652688	0.13313714	-3.925671596	8.65E-05	0.000871133
Gdi1	3384.354369	-0.508623763	0.129627076	3.923746335	8.72E-05	0.000877467
Tmem9	84.80514722	1.055365483	0.269170097	-3.92081251	8.83E-05	0.000887291
Rab5c	3212.726539	0.392628899	0.100142491	-3.92070235	8.83E-05	0.000887291
Pkib	87.44301792	1.143382525	0.291850621	-3.917697769	8.94E-05	0.000897072
Ankrd13d	70.24062953	1.055605625	0.269441861	-3.917749165	8.94E-05	0.000897072
Pacs1	353.026024	0.668619787	0.17068976	-3.917164015	8.96E-05	0.000898386
Ptprf	35.71380836	-1.588310858	0.405557419	3.916364945	8.99E-05	0.000900692
Dynlt1b	108.3498067	0.915148526	0.233695617	-3.915984976	9.00E-05	0.000901437
0610040J01Rik	48.99120549	-1.16212748	0.297043372	3.91231581	9.14E-05	0.000914563
Pank3	1063.36002	-0.552892874	0.141334893	3.911934703	9.16E-05	0.000915323
Atp6ap2	10659.26791	-0.363589719	0.092967587	3.910929928	9.19E-05	0.000918453
Camsap3	46.39892997	1.242289332	0.317684562	-3.910449168	9.21E-05	0.000919596
Psma7	1234.118515	0.479971144	0.122770039	-3.909513654	9.25E-05	0.000922476
Rpl19	8076.642435	0.573900858	0.146857646	-3.907871838	9.31E-05	0.000927483
Adrb2	28.83011073	1.475721949	0.377630564	-3.907845626	9.31E-05	0.000927483
Mark1	49.67643734	-1.222984635	0.31301204	3.907148857	9.34E-05	0.000929469
Adamts10	204.4327559	0.87066464	0.222988924	-3.904519665	9.44E-05	0.000938933
Itgb2	9102.936288	0.356301713	0.091292574	-3.90285535	9.51E-05	0.000944713
Fam60a	266.5799926	-0.64711067	0.165819043	3.902511183	9.52E-05	0.000945355
Zeb1	253.2194216	-0.591393734	0.151633292	3.900157592	9.61E-05	0.000953884
Ankrd46	165.4415469	0.753650918	0.193263114	-3.899610759	9.63E-05	0.000954625
Bak1	667.7810779	0.536284808	0.137522352	-3.899619232	9.63E-05	0.000954625
Trim21	185.7402344	0.922737579	0.237179372	-3.890463029	0.000100053	0.000990607
Kmt5a	1721.887817	-0.406859673	0.10466212	3.887363195	0.000101339	0.001002597
Tle3	209.3498403	0.929152035	0.239035582	-3.887086713	0.000101455	0.001002998
P2ry12	23.49650413	1.448464245	0.372923614	-3.884077567	0.000102719	0.00101475
Snrnp25	135.9048842	0.853294707	0.219715929	-3.883626972	0.00010291	0.001015133
Ms4a7	514.5773749	1.388915921	0.357631978	-3.88364578	0.000102902	0.001015133
Sclt1	502.6612	-0.592815526	0.152756297	3.880792718	0.000104117	0.001026281
Slc39a14	339.9794544	-0.69387899	0.178809525	3.880548266	0.000104221	0.001026556
Gm42031	185.4659516	1.023427392	0.263823172	-3.879217221	0.000104793	0.00103143
Akr1b10	646.9325591	0.441574044	0.113887913	-3.877268734	0.000105636	0.001038958
Tusc1	310.6525982	0.59095205	0.152566968	-3.873394477	0.00010733	0.001054845
Slc39a1	12021.38547	-0.347829055	0.089808139	3.873023749	0.000107493	0.001055504
Vps13c	538.2451454	0.964543075	0.249050292	-3.872884731	0.000107555	0.001055504
Kpnb1	2878.479495	-0.329312103	0.085035481	3.872643493	0.000107661	0.001055775
Flt3l	34.23629494	1.280395911	0.330687167	-3.871925002	0.000107979	0.001058117
Serpinb1a	29.9242272	-1.509992299	0.390041245	3.871365705	0.000108227	0.001059772
5430427O19Rik	47.99725738	1.318358046	0.340581934	-3.870898355	0.000108435	0.001061029
Crk	2051.373786	-0.356563802	0.092140072	3.869801659	0.000108924	0.001065034
9030624J02Rik	1489.379907	0.387329469	0.100134872	-3.868077748	0.000109697	0.001071806
Dlc1	75.53885219	-1.46062121	0.377709391	3.867050293	0.00011016	0.001075545
Atp2b4	2361.408953	-0.573925954	0.148568218	3.863046639	0.000111982	0.001092205
Sema3c	130.9282801	1.029630392	0.266540444	-3.862942437	0.000112029	0.001092205
Ets1	53.87629145	-1.154537233	0.298978105	3.861611316	0.000112642	0.001097374
Babam1	740.1572886	0.686180686	0.177706732	-3.861309475	0.000112781	0.001097931
Ostm1	4308.076779	-0.352475748	0.091295011	3.860843484	0.000112996	0.001098876
Cuedc2	986.8441673	0.547356913	0.141774984	-3.860743968	0.000113042	0.001098876
Stard5	390.7623805	0.595020265	0.154136457	-3.860347355	0.000113226	0.001099064
Fam210a	1449.710136	-0.565590884	0.146507702	3.860485681	0.000113162	0.001099064
Ddhd1	807.3777458	-0.513785899	0.133177155	3.85791316	0.000114359	0.00110926
Usp6nl	903.7640132	-0.552102768	0.143252372	3.854056721	0.000116177	0.001125256
Slc16a3	357.1210071	0.569392306	0.147736309	-3.854112168	0.00011615	0.001125256
Sh3bgrl	5998.34853	-0.373065117	0.09682242	3.853086059	0.000116638	0.001128095
Plpp2	125.3879108	0.811016648	0.210479728	-3.853181763	0.000116593	0.001128095
Tmem154	127.8804587	1.105853522	0.287089878	-3.851941866	0.000117185	0.001132561
Rbm43	203.0852726	0.675789151	0.175494148	-3.850778825	0.000117743	0.001137132
Dgkd	3595.86201	-0.435322202	0.113060547	3.850345781	0.000117951	0.001137697
Soat1	1949.872651	0.433176803	0.112504577	-3.850303832	0.000117971	0.001137697
Fgfrl1	345.3115636	-0.544481835	0.141463339	3.848925368	0.000118637	0.001143293
Cyfip2	2514.29526	-0.500110032	0.129942571	3.84870045	0.000118746	0.001143519
Gm29340	201.2374834	-0.749919911	0.194941031	3.84690645	0.000119619	0.001151093
Rtn4	5296.202053	0.34277456	0.08912006	-3.846211064	0.000119958	0.001153533
Dennd5a	1605.019548	0.375888191	0.097745806	-3.845568478	0.000120273	0.0011549
Man2b1	7597.15581	0.500743384	0.130211907	-3.845603659	0.000120256	0.0011549
Gm42547	188.3982253	-0.757741644	0.197163545	3.843213744	0.000121434	0.001165205
Mfsd5	851.6259271	0.478471532	0.124517617	-3.842601093	0.000121737	0.001167281
Fkbp1b	123.1305014	0.847453625	0.220691212	-3.839997144	0.000123036	0.001178887
Rps27	2111.519979	0.47021804	0.122484679	-3.838994756	0.000123539	0.001182862
Plekhg5	1705.076879	-0.382076216	0.099555392	3.837825437	0.000124129	0.001187657
Stxbp2	2821.913601	0.388738116	0.10129862	-3.837546	0.00012427	0.001188159
Il6ra	1048.469012	0.642952564	0.167577683	-3.836743369	0.000124677	0.001191196
Snai1	26.80104965	-1.510384346	0.393769072	3.835710962	0.000125202	0.001195358
Gtf2e2	768.7824914	-0.427335323	0.111464924	3.833809836	0.000126174	0.00120378
Rrad	279.0126761	0.695313298	0.181390293	-3.833244253	0.000126464	0.001205692
Atp5k	1013.04506	0.584940192	0.152616005	-3.832757845	0.000126715	0.001207219
Rcsd1	158.9530994	1.088684372	0.284090795	-3.832170528	0.000127018	0.001208384
Rtn4r	150.9044923	-0.777442155	0.202872443	3.832172293	0.000127017	0.001208384
Krit1	402.4176665	-0.508703522	0.132916022	3.827255095	0.00012958	0.001229543
1700017B05Rik	2048.631201	-0.456519441	0.119277131	3.827384499	0.000129512	0.001229543
Ftl1-ps1	718.6666883	0.706593566	0.18462418	-3.827199489	0.000129609	0.001229543
Gsto1	1860.474504	0.530049471	0.138480233	-3.827618269	0.000129389	0.001229543
Ifit2	302.7987395	1.57156856	0.410831103	-3.825339775	0.000130592	0.001237985
Plekhf1	3252.854832	-0.333105402	0.087148186	3.822287252	0.00013222	0.001252527
Rad21	2664.348533	-0.38477123	0.100709411	3.820608489	0.000133123	0.001260192
Kdm5b	1074.812519	-0.438379888	0.114753833	3.820176412	0.000133356	0.001261509
Tmlhe	157.3228143	0.720373143	0.188622229	-3.819131752	0.000133922	0.001265967
Ghitm	9074.106637	-0.316121912	0.082794297	3.818160483	0.00013445	0.001270063
Plscr4	44.01610141	1.281658414	0.335735478	-3.817464927	0.00013483	0.001272749
Rps5	6928.246338	0.544985221	0.142776363	-3.817054923	0.000135054	0.001273966
Cxcr3	14.32639524	1.548509709	0.405911699	-3.814893024	0.000136242	0.001284265
Itgb7	2357.712673	-0.612803905	0.160808216	3.810774848	0.000138532	0.001304931
Anxa5	8283.816861	0.326383343	0.085679527	-3.809350442	0.000139332	0.001310804
Bcr	491.3892702	-0.515317071	0.135284257	3.809142926	0.000139449	0.001310804
Runx2	98.01846091	-0.862242708	0.2263571	3.809214328	0.000139409	0.001310804
Plpp3	51.94763688	-1.139431946	0.299183968	3.808465919	0.000139832	0.001313474
Ncoa3	2368.712169	0.606145068	0.159243382	-3.806406636	0.000141	0.001323525
Inpp5a	1260.673316	-0.373967866	0.098279786	3.805135124	0.000141727	0.001329409
P2ry13	26.02299031	1.446036505	0.380203206	-3.803325381	0.000142767	0.001338225
Tpra1	733.3299726	0.408722542	0.107502086	-3.801996392	0.000143535	0.001344483
Gch1	161.5712187	0.716384434	0.188436735	-3.801723866	0.000143693	0.001345021
Cdkn1b	1411.723429	-0.426926506	0.112313867	3.801191411	0.000144002	0.001346973
Zfp507	35.24228988	-1.303554178	0.342950834	3.800994337	0.000144117	0.001347102
Wdr91	8788.549418	-0.348784492	0.091776109	3.800384385	0.000144472	0.00134948
Fam65b	16.65236492	-1.515597797	0.398867377	3.79975371	0.00014484	0.001351974
Trmt61a	287.0595412	-0.567605423	0.149415665	3.798834757	0.000145378	0.00135605
Ntn1	173.3679029	-0.735842876	0.193771384	3.797479595	0.000146175	0.001362533
Rpl18a	8275.802685	0.573222638	0.151015054	-3.79579799	0.000147169	0.001370847
Zfp462	1197.010778	-0.588489595	0.155151044	3.793010872	0.000148832	0.001385367
Ebi3	108.7767029	1.239867833	0.327187304	-3.789474152	0.000150967	0.001404262
Slc27a1	3003.211577	0.445960909	0.117720617	-3.788299097	0.000151682	0.001408823
Cog3	845.4108606	-0.441964814	0.116661235	3.78844622	0.000151592	0.001408823
Nagpa	1184.390137	0.49827818	0.131536004	-3.788150518	0.000151773	0.001408823
Firre	3377.67529	-0.645518641	0.170483031	3.786409936	0.000152839	0.001417342
Lcorl	505.9678575	-0.645724185	0.170541937	3.786307316	0.000152903	0.001417342
Ang	11.82112126	1.556106355	0.411277126	-3.783595675	0.000154579	0.001430898
Stac2	331.6333222	-0.758156169	0.200379118	3.783608678	0.000154571	0.001430898
Plxnd1	32939.36556	-0.413973935	0.10943644	3.782779616	0.000155087	0.001434606
Sap30	446.3514915	0.522036045	0.138009986	-3.78259616	0.000155201	0.001434672
Ephb6	20.30560076	1.456912563	0.385441677	-3.77985218	0.000156921	0.001449573
Tcp11l1	88.58608304	0.905591593	0.239696668	-3.778073351	0.000158046	0.00145795
Nucb2	158.388328	0.80988621	0.214357535	-3.778202659	0.000157964	0.00145795
Dyrk2	1453.01771	-0.445908753	0.118049814	3.777293127	0.000158542	0.001461516
Pla2g15	1218.58148	0.506294954	0.134055694	-3.776750847	0.000158888	0.001463691
Tead3	26.45820421	-1.447709199	0.383407628	3.775900877	0.00015943	0.001467681
Ifi209	180.074003	1.537819901	0.407369063	-3.77500414	0.000160005	0.001471958
Ltf	842.4273057	-1.414755468	0.374796356	3.774731122	0.00016018	0.001472558
Rif1	430.6424764	-0.608079377	0.161157699	3.773194699	0.00016117	0.001480642
Arhgap28	232.1199769	-0.705671845	0.187166884	3.770281522	0.000163064	0.001497006
Bcar1	482.231331	-0.525415086	0.139408739	3.768882006	0.00016398	0.001504391
Tmem219	375.4127538	0.513689263	0.136402388	-3.765984387	0.000165894	0.001520457
Satb1	338.5929518	-0.61655961	0.163722291	3.765886769	0.000165959	0.001520457
Adgra3	1220.070238	-0.434525223	0.115411213	3.76501738	0.000166537	0.001524713
Arhgap42	25.82972023	-1.434145432	0.381186773	3.762316884	0.000168347	0.001540221
Lamtor5	595.720927	0.495540382	0.131725519	-3.761916334	0.000168616	0.001541144
Smarca5	1111.029204	-0.391134993	0.103974791	3.761825248	0.000168678	0.001541144
Rasgrp3	22.63150918	1.449358834	0.385567577	-3.759026745	0.000170576	0.001557419
Rock2	1364.833704	-0.531543662	0.14141626	3.758716739	0.000170787	0.001558286
Rpl29	4716.212498	0.627546206	0.167020221	-3.757306765	0.000171752	0.001566021
Rps12	8865.510961	0.576830119	0.153539631	-3.756880975	0.000172044	0.001566773
Pawr	39.0359935	-1.453611974	0.386923542	3.756845515	0.000172069	0.001566773
Syde2	18.26006951	-1.476559695	0.393100596	3.756187879	0.000172521	0.001569826
Parp12	1151.203227	0.56873899	0.151448894	-3.755319524	0.00017312	0.001574183
Ccdc50	1140.429053	0.566652341	0.150899922	-3.755153306	0.000173235	0.001574183
Dnajc18	116.086061	0.780887452	0.207961968	-3.754953173	0.000173374	0.001574371
Gadd45b	199.2083659	0.672297157	0.179094148	-3.753875636	0.000174121	0.001580086
Haus8	259.959436	0.605047415	0.161231828	-3.75265493	0.000174972	0.001586726
Ckap4	1482.738282	-0.623102946	0.166089155	3.751617295	0.000175698	0.001592229
Rasgrp2	30.01844032	-1.445409224	0.385301968	3.751367356	0.000175873	0.001592738
2310022B05Rik	309.0304996	-0.687852231	0.183376985	3.751028147	0.000176111	0.001593816
Strn3	963.919745	-0.397565251	0.106015203	3.750077729	0.00017678	0.001598787
Rnf14	1488.668564	-0.353662725	0.094321388	3.749549639	0.000177152	0.001601075
Rps16	6858.219652	0.545302001	0.145495091	-3.747906535	0.000178317	0.001609422
Fstl3	23.19207604	-1.370831968	0.365749552	3.748007237	0.000178245	0.001609422
Ctsf	430.8726885	0.508264003	0.135639566	-3.747166251	0.000178844	0.001613089
Hmga2	54.39722243	1.174244173	0.313386075	-3.746957077	0.000178993	0.001613347
Stambpl1	1263.456784	-0.353491008	0.094401173	3.744561599	0.000180709	0.00162772
Abca9	404.111456	1.031571422	0.275618752	-3.742747597	0.000182019	0.001638416
Srd5a1	796.8319716	-0.49960675	0.133505814	3.742209692	0.000182409	0.001640824
Gm44250	1380.021257	-0.527938539	0.14112133	3.741025826	0.000183271	0.001646359
Myo1d	15722.62355	-0.492144374	0.131548798	3.74115448	0.000183177	0.001646359
Il13ra1	307.5519074	-0.525011037	0.140378618	3.739964432	0.000184046	0.001650166
Jun	1720.747541	-0.377818307	0.101022573	3.739939469	0.000184065	0.001650166
Sgcb	141.0810397	0.796174635	0.212878097	-3.740049561	0.000183984	0.001650166
Btg2	172.8845348	0.881498659	0.235970099	-3.735637118	0.000187241	0.001677515
Rpain	115.7626155	0.85113683	0.22791922	-3.734379362	0.000188179	0.001684791
Pilrb1	51.24373802	1.246504876	0.333894875	-3.733225545	0.000189043	0.001691399
Dock8	3185.191629	0.427703711	0.114624336	-3.731351706	0.000190455	0.001702893
Zyx	858.2087886	0.600243941	0.160873977	-3.731143791	0.000190612	0.00170316
Per1	242.5677251	0.638819095	0.171250471	-3.730320212	0.000191237	0.001707597
Ccr3	156.0646652	-0.843477427	0.226351162	3.726410863	0.000194226	0.001733131
Trim2	46.32266805	1.104744105	0.296524018	-3.725647965	0.000194814	0.001737223
Ppia	7444.634993	0.586766885	0.157517294	-3.725095015	0.000195242	0.001739875
Bex3	109.7878175	0.968076597	0.260046485	-3.722705957	0.000197099	0.001752923
Gpm6b	42.12794425	-1.123115781	0.301685275	3.722806095	0.000197021	0.001752923
Arl10	84.36659435	1.009348784	0.271124479	-3.722824251	0.000197007	0.001752923
Selenoi	543.5933102	-0.485913712	0.13060388	3.720515121	0.000198817	0.001767026
Sec24a	530.407883	-0.581178135	0.156264299	3.719199701	0.000199855	0.001775073
Pfkfb4	400.9555963	0.59830289	0.160969627	-3.716868207	0.000201708	0.001790339
Dock1	277.0399644	0.679468728	0.182973393	-3.713483784	0.000204426	0.00181326
Eif3k	1241.110961	0.522699876	0.14078979	-3.712626297	0.00020512	0.001818211
Dvl3	960.7989882	-0.622549392	0.167703908	3.712193701	0.000205471	0.001820116
Heatr1	621.7783904	-0.478338046	0.128880031	3.711498536	0.000206036	0.001823915
Atf3	387.3250384	0.78995928	0.212896015	-3.710540475	0.000206817	0.001829621
Grsf1	2525.286001	-0.317042785	0.0854823	3.708870574	0.000208186	0.001840511
Plod3	3347.356082	0.362324793	0.097699427	-3.708566216	0.000208436	0.001841507
Tspan5	794.6329623	-0.413110666	0.111423944	3.707557389	0.000209268	0.001846417
Tmem50b	486.9637739	0.490758151	0.132363565	-3.707652871	0.000209189	0.001846417
Tmem263	121.9963716	-0.798715776	0.215452871	3.707148452	0.000209606	0.001848181
Prdm1	3702.666384	-0.394805511	0.10651374	3.706615795	0.000210047	0.001849632
Phf11a	19.24828785	1.522230152	0.410673241	-3.70666993	0.000210002	0.001849632
Pkm	28650.98295	0.536317068	0.144712369	-3.706090034	0.000210484	0.001851665
Mfng	45.02767066	1.152318264	0.310932816	-3.706004017	0.000210555	0.001851665
Ppp3r1	1490.732131	-0.359532588	0.097038231	3.705061217	0.00021134	0.001857345
Wdr75	437.713443	-0.486428837	0.131300971	3.70468576	0.000211653	0.001858877
Gm21399	48.26935505	1.062675083	0.286910098	-3.703860857	0.000212343	0.001863712
Larp1	3448.477306	-0.370471887	0.100083469	3.701629158	0.00021422	0.001878951
Htr2b	46.75950537	1.348352722	0.364406487	-3.700133702	0.000215486	0.00188882
Nedd8	965.7311543	0.564041456	0.152690273	-3.6940235	0.000220733	0.001933549
Plxna4	1607.613282	-0.519850648	0.14082902	3.691360271	0.000223058	0.001952633
Pcx	228.7854444	0.784957339	0.21270738	-3.690315482	0.000223976	0.001959388
Ankrd13b	2180.561141	-0.384403221	0.104198125	3.689156799	0.000224999	0.001967046
Gm20712	121.3024622	-0.734875015	0.199350534	3.68634585	0.000227497	0.001987591
Pqlc2	191.4081922	0.628099167	0.170404012	-3.685941199	0.000227859	0.001989386
Arpc1b	15682.47907	0.459847107	0.124762376	-3.685783507	0.000228	0.001989386
Bcat2	2136.284258	0.493551433	0.133961517	-3.684277732	0.000229352	0.001999878
Gm38244	30.47749208	-1.46372539	0.397536079	3.681993829	0.000231417	0.002016569
Vps39	5262.530847	-0.368246593	0.100058739	3.680304141	0.000232956	0.002028658
Dek	716.5027905	0.413676754	0.112431893	-3.679354173	0.000233825	0.002034904
Zfyve9	209.9955783	-0.621885065	0.169044641	3.678821522	0.000234314	0.002037832
Slc38a7	515.7141483	0.541315393	0.147158868	-3.678442226	0.000234663	0.002039539
Actn1	6278.026256	-0.40423471	0.109945637	3.676678058	0.000236291	0.002052356
Frmd6	163.3486631	-0.700004583	0.190431655	3.675883532	0.000237028	0.002057418
Rab11fip5	3396.458794	0.411642631	0.112025417	-3.674546737	0.000238272	0.002066878
Plxdc2	124.957763	1.137764124	0.309771972	-3.672908551	0.000239805	0.002078831
Wls	379.4878192	0.598784752	0.163109187	-3.671066992	0.00024154	0.002092512
Gm15448	46.90548009	1.092127547	0.297646596	-3.669208927	0.000243302	0.002106414
5-Sep	63.81700352	-1.27337194	0.347179258	3.667765029	0.00024468	0.002116972
Rpl36a	2189.197226	0.550792069	0.150185624	-3.667408746	0.000245021	0.002118552
Selenop	4498.544414	1.293118569	0.35267971	-3.666552211	0.000245843	0.002123474
Mocos	898.7367893	0.40869048	0.111466572	-3.666484694	0.000245908	0.002123474
Gm6560	356.1756004	0.718259785	0.195970193	-3.665148121	0.000247195	0.002132749
Lactb	1391.57792	-0.391265695	0.10675621	3.665039209	0.000247301	0.002132749
Matr3	1512.258553	-0.371549554	0.101456907	3.662141545	0.000250116	0.002155635
Slc7a4	40.11402985	1.216671923	0.332258901	-3.661818899	0.000250431	0.002156963
Gapdh	18374.87232	0.514248684	0.140537307	-3.659161364	0.000253042	0.00217805
Surf1	495.2542748	0.448170277	0.122518469	-3.657981355	0.00025421	0.002186692
Trim14	550.7270196	0.581225517	0.15894199	-3.656840563	0.000255343	0.002194401
Scd1	104.3186833	-1.259595914	0.344457813	3.65674944	0.000255434	0.002194401
Rps19-ps2	207.3080184	0.704206145	0.192652674	-3.655314661	0.000256867	0.002205295
Alcam	860.3437915	0.517061682	0.141599433	-3.651580158	0.000260632	0.002236183
Apbb1ip	1269.750436	0.423222236	0.115908661	-3.651342626	0.000260873	0.002236818
Agl	2842.832857	-0.445858098	0.122126611	3.650785813	0.000261439	0.002240237
Akt3	124.8004388	0.822726621	0.225411167	-3.649892908	0.00026235	0.0022466
Nfe2	27.98788775	-1.391530954	0.381363506	3.648830928	0.000263436	0.002254463
Gm21188	58.28674188	0.978530464	0.268208962	-3.648388391	0.00026389	0.002256905
Eif2s3x	1214.864599	0.394783677	0.108279091	-3.645982541	0.000266372	0.002275219
Crlf3	577.6504717	0.43172382	0.118408071	-3.646067504	0.000266284	0.002275219
Tbcb	549.0962303	0.66426067	0.182309505	-3.64358769	0.000268864	0.002295038
Adamts7	131.9730855	-0.715208414	0.196311295	3.643236187	0.000269232	0.00229671
Eef1akmt1	125.876902	0.91773316	0.251940404	-3.642659718	0.000269835	0.002300394
Naip6	189.9178356	0.917031161	0.251765565	-3.642401061	0.000270107	0.002301241
Alpk1	186.3166324	0.935332322	0.256820345	-3.641971288	0.000270558	0.00230362
Slc44a2	516.7560374	0.539755323	0.148250262	-3.640838904	0.000271751	0.002312305
Ube2e3	247.0154395	0.595206219	0.163612938	-3.637892116	0.000274879	0.002337428
Map3k15	194.4391894	-0.622552447	0.171164892	3.637150359	0.000275671	0.002341191
Tceb2	860.9420595	0.702751069	0.193213599	-3.637171882	0.000275648	0.002341191
1600010M07Rik	22.10455961	1.402615157	0.385678075	-3.636751088	0.000276098	0.002343333
Marcks	964.2283369	0.615198248	0.169170996	-3.636546818	0.000276317	0.002343538
Atxn7l3b	1410.990082	-0.381614242	0.104942816	3.636401778	0.000276473	0.002343538
Ppfia4	124.4822795	0.884918202	0.243416909	-3.635401526	0.000277548	0.002350136
Id4	15.20794761	-1.492805723	0.410635968	3.635350626	0.000277603	0.002350136
Cacng8	60.1023539	1.21978015	0.335576717	-3.634877176	0.000278113	0.002351777
Lrp5	558.0462335	0.455080446	0.125199424	-3.634844568	0.000278148	0.002351777
Ube3a	845.1584227	-0.492983523	0.13570628	3.632724456	0.000280444	0.002369694
Baiap2	857.5018396	0.48060493	0.132305927	-3.632527578	0.000280659	0.002370006
Acer3	1187.701669	-0.485694198	0.13373886	3.631660958	0.000281603	0.00237648
Sntb2	1586.418229	-0.474599829	0.130723828	3.630553324	0.000282814	0.002385198
Fis1	745.0774456	0.553433884	0.152457202	-3.630093405	0.000283319	0.002386442
Anpep	2716.900852	0.405319713	0.111652307	-3.630195601	0.000283207	0.002386442
Src	10358.58278	-0.327647319	0.090317772	3.627717024	0.000285938	0.002406993
Dnajb9	832.6884259	-0.399957077	0.110267189	3.627163089	0.000286552	0.002409129
Rin3	2029.443192	-0.469333577	0.129393887	3.627169619	0.000286545	0.002409129
S100a9	575.6034788	-1.304865535	0.36002531	3.624371676	0.000289665	0.002433767
Dzip1l	21.90141916	-1.444679894	0.398761366	3.622918411	0.000291298	0.00244595
Tspan17	615.1268909	0.539274393	0.148862489	-3.622634529	0.000291618	0.002447101
Trim34a	126.8139214	1.15573423	0.319090734	-3.621961113	0.000292378	0.002451943
Gucd1	2214.921516	-0.304921251	0.084216312	3.620691081	0.000293817	0.002462468
Kctd12	691.228423	0.756679683	0.209169676	-3.617540059	0.000297416	0.002491071
Itgb2l	35.54563804	-1.383946583	0.38260083	3.617207473	0.000297799	0.002492712
Smg5	1199.032404	-0.392792069	0.108609409	3.616556532	0.000298548	0.002497423
Pfkfb2	686.3287122	-0.460604262	0.127436691	3.614377135	0.000301071	0.00251695
Olfm4	21.96706458	-1.452248772	0.401917742	3.613298498	0.000302326	0.002525869
Tfe3	1419.870294	0.381576941	0.105611356	-3.613029446	0.00030264	0.002526914
Fgd6	1391.52226	-0.575110876	0.159218493	3.612085909	0.000303744	0.002534547
Stxbp1	156.5859957	0.713029725	0.197636636	-3.607781116	0.000308827	0.002575354
Lasp1	16040.75317	-0.384350318	0.106551748	3.607170468	0.000309554	0.002579812
Kif3a	248.768675	0.668174474	0.185373221	-3.604482195	0.000312776	0.002605038
Mapk4	23.72358072	-1.288149647	0.357517558	3.60303884	0.000314519	0.002617921
Rnf114	1280.603421	0.479786159	0.133204711	-3.601870811	0.000315935	0.002628079
Rps14	6212.786665	0.545768639	0.151551115	-3.601218244	0.00031673	0.002633048
Trmt10c	620.9448416	-0.409826239	0.113807285	3.601054525	0.000316929	0.002633071
Ptprc	4240.356653	0.543608699	0.151046224	-3.598955909	0.000319497	0.00265134
Preb	1019.325436	0.409380933	0.113750616	-3.598933761	0.000319525	0.00265134
Cyp51	602.9188598	-0.434686169	0.120838324	3.597254218	0.000321594	0.002666859
Ssr1	1579.304223	-0.322474152	0.089665661	3.596406341	0.000322644	0.002673904
Csf2rb	5002.460146	-0.306757888	0.085493554	3.588082075	0.000333119	0.002759013
Efhd2	6860.358043	0.366461398	0.102183086	-3.586321502	0.000335375	0.002775979
Acot11	141.6880822	0.682328941	0.190322492	-3.585119836	0.000336923	0.002787068
Tprn	1483.341648	-0.424161554	0.118357624	3.583728203	0.000338725	0.002800235
Git1	6088.29032	-0.404396762	0.1128497	3.583498763	0.000339022	0.002800966
Igf1	856.6521663	1.237405397	0.345382114	-3.582714178	0.000340043	0.00280766
Stx11	112.8961253	0.782090521	0.218315092	-3.582393282	0.000340461	0.002809378
Ppp1r12b	3208.6017	-0.455773622	0.127281968	3.580818484	0.00034252	0.002824625
Zfp862-ps	176.4047404	-0.63032848	0.176109855	3.579177774	0.000344677	0.002840665
Scly	394.2585829	0.488767423	0.136629511	-3.577319563	0.000347136	0.002859167
Gltscr2	2126.791322	0.367938238	0.102887836	-3.576110195	0.000348745	0.002870652
Ifi206	33.18659345	1.471114395	0.411463631	-3.575320595	0.000349799	0.002877559
Ids	790.4482811	0.423496652	0.118470919	-3.574688676	0.000350645	0.002882745
Ube2ql1	30.25085325	-1.234556	0.345381007	3.574475653	0.00035093	0.002883321
Nostrin	166.2220518	0.654977377	0.183308217	-3.573093382	0.000352789	0.00289681
Mbnl2	2873.104069	-0.376352814	0.105340594	3.572723476	0.000353288	0.002899127
Lman1	1514.031219	-0.402647139	0.112709438	3.572434964	0.000353677	0.002900544
Ptprm	77.09238072	-0.856308803	0.239833118	3.570436024	0.000356387	0.00292098
Bola2	392.6229696	0.725315374	0.203184437	-3.569738821	0.000357337	0.002926971
Retnlg	28.82614364	-1.440985744	0.404039938	3.566443831	0.000361858	0.002962189
Knstrn	210.7665262	0.738737997	0.207244449	-3.56457314	0.000364449	0.00298157
Wipf1	3686.328487	-0.344278522	0.096628318	3.562915392	0.000366759	0.002998635
Lxn	84.62366679	0.864668615	0.242764037	-3.561765677	0.000368369	0.00300996
Zbtb11	350.4370622	-0.49723458	0.139694956	3.559431174	0.000371659	0.003034988
Rsu1	886.9839425	0.418153998	0.117494731	-3.558917015	0.000372387	0.003039079
Uso1	1836.350515	-0.33300431	0.093583806	3.558354002	0.000373186	0.003043742
Naip2	543.7564276	0.585617533	0.164672602	-3.556253587	0.000376181	0.003066299
Clk4	380.6251242	-0.524777322	0.147573148	3.556048837	0.000376474	0.00306682
Nbeal1	766.227665	-0.647830331	0.182197026	3.555658095	0.000377034	0.003069512
Asna1	1094.539519	0.511147217	0.143791181	-3.554788367	0.000378283	0.00307781
Tug1	1363.409467	-0.52909333	0.148871466	3.554027814	0.000379379	0.003084848
Klf8	68.60380294	0.916332969	0.258094602	-3.550376335	0.000384681	0.003126057
Ccar1	1088.928909	-0.444284135	0.125253895	3.547068424	0.000389543	0.003161731
Il15	159.8102035	0.864767464	0.243792585	-3.547144235	0.000389431	0.003161731
Dennd3	14.8839278	-1.442473203	0.406858404	3.545393654	0.000392027	0.003179961
Itga4	1673.006105	0.592717915	0.167212596	-3.544696558	0.000393065	0.003186449
Rnf213	4222.243811	1.083381449	0.305676482	-3.54420936	0.000393792	0.00319041
Med16	658.1562479	0.457457309	0.129116932	-3.542969161	0.000395649	0.003203511
Dpp7	1266.055687	0.409746213	0.115668772	-3.542409969	0.000396489	0.003208369
H2-DMb1	494.1371233	0.683880846	0.193172967	-3.540251301	0.000399746	0.003232772
Slamf6	15.43987714	1.386336773	0.391622137	-3.53998572	0.000400149	0.003234072
Pim1	105.9203777	0.851687297	0.240712071	-3.538199364	0.000402866	0.003254065
Rpl23	6841.508808	0.465218889	0.131660074	-3.533484932	0.000410119	0.003310657
2410131K14Rik	1112.220373	-0.584048873	0.165320572	3.53282636	0.000411142	0.003316913
Selenon	501.3263111	0.461275534	0.130574868	-3.532651725	0.000411414	0.003317103
Bambi-ps1	11.80366595	1.453799509	0.411573315	-3.532297784	0.000411965	0.003319546
Aurkb	118.2886231	0.991131547	0.280633077	-3.531770224	0.000412788	0.003324173
Rbms3	14.62440344	-1.435467127	0.406612598	3.530306571	0.000415078	0.003340607
Rassf2	721.4222386	0.779081495	0.22069996	-3.530048192	0.000415484	0.00334186
Tm4sf1	43.4207787	-1.368767547	0.387915993	3.528515377	0.000417898	0.003359254
Icam1	1720.719184	0.390511081	0.110694707	-3.527820707	0.000418996	0.003366059
Map2k5	1435.880879	-0.32336109	0.091669841	3.52745339	0.000419578	0.00336871
Rpl18	6921.461847	0.579849765	0.164425566	-3.52651828	0.000421062	0.0033786
Akr1e1	252.2614373	0.606963734	0.17213815	-3.526026826	0.000421844	0.003382847
Kat2b	1337.510685	-0.407509749	0.115652059	3.52358405	0.000425752	0.003412139
mt-Co1	237109.1861	-0.408292644	0.115928452	3.52193648	0.000428407	0.003429305
mt-Cytb	88665.04193	-0.375819926	0.106707208	3.521973189	0.000428347	0.003429305
Tmem256	233.567585	0.787788373	0.223731214	-3.521137521	0.0004297	0.003437598
Vgll4	253.0891121	0.738809882	0.209860689	-3.52047773	0.00043077	0.003444101
Rps6	5396.872674	0.561869982	0.159688225	-3.518543594	0.000433923	0.003465163
Card19	1116.829974	0.452824715	0.128696567	-3.518545413	0.00043392	0.003465163
Tbc1d2	722.1212968	-0.483083408	0.137403053	3.515812761	0.00043841	0.003498095
Pum2	2427.645688	-0.414748263	0.117969778	3.51571624	0.000438569	0.003498095
Nus1	3805.008898	-0.332292911	0.094529609	3.515225695	0.00043938	0.003502475
Ube2c	177.5836036	1.110969225	0.316060228	-3.51505544	0.000439662	0.003502633
Incenp	446.4936401	0.61899211	0.176163056	-3.513745292	0.000441836	0.003517858
Phlpp1	921.8539221	-0.510243256	0.145234632	3.513234061	0.000442687	0.003520443
Atf1	942.3556594	-0.378206679	0.107650457	3.513284482	0.000442603	0.003520443
Golph3	1956.585745	-0.331416793	0.09434144	3.512950315	0.00044316	0.003521881
Prdx5	1550.386193	0.417363519	0.118811875	-3.512809804	0.000443395	0.003521881
Adck5	233.458611	0.693059287	0.197325418	-3.512265651	0.000444304	0.003527006
Ttyh3	11007.21538	-0.461532078	0.131415718	3.512000584	0.000444747	0.003528432
Tpst2	614.8846699	0.413126174	0.117649525	-3.51149886	0.000445587	0.003531145
Hnrnpa1	2430.421382	0.458749535	0.130642742	-3.511481208	0.000445617	0.003531145
Edem2	733.0258443	0.398739643	0.113582099	-3.510585267	0.000447121	0.003540968
Lepr	25.76455962	-1.262471257	0.359718261	3.509611256	0.000448762	0.003551343
Tnfrsf12a	120.3610955	-1.002222512	0.285574753	3.509492701	0.000448962	0.003551343
Dbnl	1664.025705	0.38634557	0.110163468	-3.507020761	0.000453154	0.003582379
Arcn1	3558.263113	-0.327693746	0.093483103	3.505379424	0.000455957	0.00360241
Phospho1	311.1532117	-0.745853526	0.212833076	3.504406088	0.000457627	0.00361347
Dcun1d1	410.7140116	-0.488509849	0.13941434	3.504014353	0.000458301	0.003616655
Adss	1230.451654	0.39054549	0.111482529	-3.50319905	0.000459706	0.003625604
Gpr108	922.3484784	0.403917448	0.115358185	-3.501419916	0.000462786	0.003647747
Abce1	959.9770759	-0.384954961	0.110047737	3.498072504	0.000468634	0.003691663
Rnf180	140.1459523	0.727436054	0.207980346	-3.497619218	0.000469431	0.003695766
Dst	425.7069466	0.535388186	0.153153532	-3.495761268	0.000472711	0.003719405
Arpc3	3025.234325	0.359493064	0.102853248	-3.495203817	0.0004737	0.003724991
Penk	17.35189529	1.42177658	0.406923423	-3.493965937	0.000475902	0.003740107
Ssh1	960.6367153	-0.375741042	0.107565055	3.493151594	0.000477355	0.003749328
Dnaja3	1959.167722	-0.341594949	0.097810958	3.492399577	0.000478702	0.003757695
Shoc2	893.2000899	-0.399905491	0.114532971	3.491618945	0.000480103	0.003766483
Strada	279.902088	0.563481075	0.161396699	-3.491280044	0.000480712	0.003769053
Pcdh19	24.70397942	-1.401485635	0.401637935	3.489425456	0.00048406	0.00379308
Pcyt1b	15.6146357	1.392541449	0.399142304	-3.488834519	0.000485131	0.003799249
Coro7	1117.199707	0.438434342	0.125717457	-3.487457922	0.000487636	0.003816626
Gbgt1	16.61555043	1.403727019	0.402587852	-3.486759508	0.000488911	0.003823404
Rab6a	1185.017286	-0.389016103	0.11157237	3.486670596	0.000489073	0.003823404
Rps21	3585.956226	0.57377981	0.164593896	-3.486033341	0.00049024	0.003830286
B230219D22Rik	1331.111448	-0.463956391	0.133099361	3.485789758	0.000490686	0.003831537
Herc6	179.9065682	0.989319084	0.283836405	-3.485525694	0.000491171	0.003833083
Psme2b	160.5576947	0.728790894	0.20910846	-3.485229113	0.000491716	0.003835097
Rit1	597.2823607	0.407832756	0.117131216	-3.481845138	0.000497972	0.003881625
Trim16	314.6239689	0.536227775	0.154053313	-3.480793534	0.000499931	0.003892359
Dexi	204.0897237	0.695552478	0.199825304	-3.480802794	0.000499913	0.003892359
Gsap	4931.321753	-0.502125172	0.144301834	3.479686708	0.000502	0.0039062
Rplp1	12507.10408	0.653040647	0.187743226	-3.47837129	0.000504471	0.003916308
Rassf1	501.9665573	-0.446122362	0.128249099	3.478561361	0.000504113	0.003916308
Fibp	549.41606	0.5979951	0.1719137	-3.478460984	0.000504302	0.003916308
Batf2	91.04949343	0.845597828	0.243086841	-3.478583312	0.000504072	0.003916308
Rdx	2145.954242	-0.342865737	0.098595475	3.477499703	0.000506114	0.003926784
Gm4604	72.21676908	0.892279464	0.256724713	-3.475627473	0.00050966	0.003952005
Cd24a	61.40646137	-1.066321668	0.306834729	3.475231347	0.000510413	0.003954754
Mief1	906.7588353	-0.377964535	0.1087627	3.47513014	0.000510606	0.003954754
Tmed2	1419.658558	-0.335475498	0.096555759	3.474422482	0.000511954	0.003962905
Lbr	227.1301327	0.700407279	0.201639201	-3.473567019	0.000513589	0.003973261
Dbi	693.5869137	0.547699935	0.15770234	-3.472998145	0.000514679	0.00397939
Hmgn3	170.464158	0.690524317	0.198855079	-3.472500269	0.000515634	0.003984475
2310022A10Rik	961.5657063	0.369495731	0.106434671	-3.471573013	0.000517419	0.003995953
Spsb2	339.9170776	0.561790353	0.161854981	-3.470948809	0.000518623	0.004000634
Pla2g16	24.04644485	1.262789908	0.363816703	-3.470950884	0.000518619	0.004000634
Ggta1	196.3686496	0.706958321	0.203792918	-3.469003373	0.000522393	0.004027393
Dynlrb1	1306.983877	0.433068423	0.124901783	-3.467271737	0.00052577	0.004051095
Pde7b	58.22605795	1.187240644	0.342529268	-3.466099847	0.000528067	0.004066451
Pex26	349.3859757	-0.497357745	0.143530628	3.465168052	0.0005299	0.00407822
Nmi	177.4991593	0.681061693	0.196601105	-3.464180395	0.00053185	0.004090869
Perp	131.5377509	-0.715052606	0.206431254	3.463877651	0.000532449	0.004093122
Cul3	1835.436625	-0.338319569	0.097681981	3.463479801	0.000533237	0.004096825
Myl12b	1750.19838	0.397323027	0.114734015	-3.462992452	0.000534203	0.004101897
Pabpc4	3292.923171	-0.384848582	0.111188429	3.461228712	0.000537716	0.004126498
Rpl3	12670.6236	0.420810373	0.121590504	-3.460881882	0.000538409	0.004129449
Dab2ip	44.25501584	-1.366762795	0.395000611	3.460153626	0.000539867	0.004138261
Sun2	2879.871507	-0.39797707	0.11508546	3.458100366	0.000543999	0.004167541
Cfap161	59.24590696	-0.993295368	0.287255958	3.457875601	0.000544453	0.004168632
Slc2a8	447.7684227	0.572669164	0.165634659	-3.457423507	0.000545367	0.004173243
Mapk6	3278.080722	-0.301571387	0.087243447	3.456665206	0.000546904	0.004182611
Lamtor2	790.3666109	0.527119329	0.15253151	-3.455806131	0.00054865	0.004193565
Mansc1	23.28307567	1.269910081	0.367588598	-3.454704766	0.000550896	0.004208327
Vps9d1	672.5773665	0.427187465	0.123727165	-3.452657033	0.000555094	0.00423798
Raet1e	22.63872758	1.279232693	0.370525703	-3.452480308	0.000555458	0.004238338
Zfp942	248.6745574	-0.701037053	0.203099487	3.451692874	0.000557081	0.004248302
Mmgt1	495.77755	-0.440963465	0.127760384	3.451488248	0.000557504	0.004249102
Map1a	52.543815	-1.303171734	0.377758009	3.449752762	0.0005611	0.004274075
Gda	304.6477935	0.729036123	0.211436263	-3.448018389	0.000564716	0.004299167
Nbeal2	930.5045714	0.488954039	0.141896099	-3.445859627	0.000569246	0.004331191
7-Mar	1284.263925	-0.378292907	0.109788467	3.445652515	0.000569682	0.004332048
Mff	1675.155966	-0.324208039	0.09412218	3.444544505	0.000572022	0.004347371
Dchs1	484.3027199	-0.582934642	0.169264278	3.443931865	0.00057332	0.004354759
Ccnt2	797.1946429	-0.460847007	0.133836924	3.443347277	0.000574561	0.004361707
Cd86	31.21925243	1.295035005	0.376353274	-3.441009007	0.000579549	0.004397079
Ost4	618.9438131	0.562610144	0.163544968	-3.440094489	0.000581511	0.004406965
Smdt1	1113.014377	0.568666491	0.165299113	-3.440227118	0.000581226	0.004406965
Msra	178.1221012	0.643712187	0.187157278	-3.439418401	0.000582965	0.004415485
Gm28438	206.5072159	-0.620214269	0.180350643	3.438935712	0.000584006	0.004420862
Ebf1	31.61392027	-1.371956086	0.399021606	3.438300249	0.000585378	0.004428744
Uba52	1919.474396	0.579037323	0.168423498	-3.437984189	0.000586062	0.00443141
Tcf12	1563.593729	-0.362583333	0.105470039	3.437785147	0.000586493	0.004432163
Fnip1	1598.845952	-0.489105576	0.142307616	3.436959949	0.000588283	0.004443178
Serinc2	53.67148657	1.207676693	0.351677701	-3.434043987	0.000594648	0.004488718
Eya1	104.6928563	1.130811021	0.329325448	-3.433718915	0.000595361	0.004491569
Anxa2	6206.394468	0.483740165	0.14088988	-3.43346283	0.000595924	0.00449328
Ube3c	939.2191207	-0.402338534	0.117215699	3.432462861	0.000598126	0.004503823
2810428I15Rik	398.1605967	0.731545485	0.213131348	-3.432369245	0.000598332	0.004503823
Gcnt2	116.8593714	-0.68893372	0.200707233	3.432530608	0.000597976	0.004503823
Eif4e3	275.3652198	0.525380853	0.153189065	-3.429623735	0.000604419	0.004547078
Gpr85	22.77617601	1.242401113	0.362287955	-3.429319406	0.000605097	0.004549622
Anks1	583.8911354	0.493584898	0.143952332	-3.428807939	0.000606238	0.004555643
Zfp568	910.4111654	-0.500909989	0.146171935	3.426854744	0.000610616	0.00458596
Ssr3	3571.025318	-0.311081278	0.090819485	3.425270246	0.000614188	0.004610203
Slc29a1	5599.704827	-0.336720379	0.098318438	3.424793816	0.000615266	0.004615704
H2-T23	2464.513187	0.525646405	0.153511405	-3.424152146	0.000616721	0.004624023
Usp7	1920.364526	-0.374755386	0.109491894	3.422676988	0.000620077	0.004646584
Pnkp	335.7699865	0.477150224	0.139424474	-3.422284564	0.000620973	0.00465069
Mfsd2b	28.40653149	-1.299951682	0.379891368	3.421903706	0.000621843	0.004654603
Coa3	649.9634758	0.53509179	0.156381574	-3.421706131	0.000622295	0.004655382
Gm43197	39.41375014	1.302631616	0.380784352	-3.420916873	0.000624104	0.004664956
Nipsnap1	28.48960643	1.201559781	0.351246649	-3.420843401	0.000624273	0.004664956
Ecm1	2098.41581	0.301447813	0.08812959	-3.420506234	0.000625047	0.004668135
Ctps2	337.6067561	0.494601241	0.144618718	-3.420036135	0.000626128	0.0046736
Tnfaip2	13242.59198	0.242382328	0.070904939	-3.418412481	0.000629876	0.00469895
Epas1	409.6669587	-0.473514442	0.138525988	3.418235435	0.000630286	0.004699387
Pxylp1	88.22865255	-1.042467346	0.305014001	3.417768831	0.000631367	0.004704828
Fcnb	12.33036033	-1.389961326	0.40674499	3.417279525	0.000632503	0.004710668
AI839979	24.02346147	1.245419467	0.364521997	-3.416582476	0.000634125	0.004720069
Zfp655	552.9200047	-0.46724976	0.136765351	3.416433736	0.000634471	0.004720069
Tgtp2	23.64274885	1.391012274	0.407231854	-3.415774726	0.000636008	0.004726643
Lox	897.7366327	-1.218974548	0.356868573	3.415752016	0.000636061	0.004726643
Psen1	1209.413558	0.332149171	0.097285224	-3.41417902	0.000639745	0.004751378
Naglu	5498.612849	-0.311130337	0.091177017	3.412376781	0.00064399	0.004780252
Cbr2	87.78942008	1.170428835	0.343113871	-3.411196499	0.000646785	0.004798331
Npr2	27.27411153	-1.181968319	0.346517167	3.410994985	0.000647263	0.004799217
Pcnt	488.5488623	0.423092731	0.124130139	-3.408460942	0.000653304	0.004838649
Ttc12	159.3042367	0.669324493	0.196366848	-3.4085412	0.000653112	0.004838649
Mms19	739.7538305	0.393583768	0.115485937	-3.408066637	0.000654249	0.004842964
Mllt6	3270.187095	-0.343741448	0.100893645	3.406968295	0.000656888	0.004859805
Rabgef1	976.4790399	-0.332192908	0.097516053	3.406545862	0.000657905	0.004864642
Kdm6a	478.8340023	0.540428411	0.158683419	-3.405701842	0.000659942	0.004874316
Ccdc12	488.0740315	0.459913864	0.135038921	-3.405787466	0.000659735	0.004874316
Hipk3	2571.87275	-0.450631418	0.132336198	3.405201494	0.000661153	0.004880561
Strip2	261.4384188	-0.549051305	0.161267468	3.40460051	0.000662609	0.00488592
Rabep1	3406.550881	-0.369715722	0.108590677	3.404672781	0.000662434	0.00488592
Palld	318.1484092	-0.63134711	0.185744579	3.399006924	0.00067631	0.0049842
Rab1b	3020.971263	0.439890704	0.129447079	-3.398228126	0.000678238	0.004995659
Blmh	418.5526056	0.460301368	0.13555079	-3.395785198	0.00068432	0.005037683
Rpl22	2745.405176	0.412271	0.121428559	-3.395173285	0.000685852	0.005046179
Gsn	10583.15772	0.430559252	0.126821102	-3.395012693	0.000686254	0.005046364
Fgf2	41.30481195	-1.059078297	0.312002829	3.394450944	0.000687664	0.00505395
Pitx1	20.25267395	-1.371526328	0.404144164	3.393656153	0.000689662	0.005065855
Sec23a	546.4061496	-0.432870125	0.12756639	3.393292886	0.000690578	0.005069795
Mbnl1	3040.400439	0.476479466	0.140499386	-3.391327756	0.000695549	0.005103488
Rpl23a	4228.06828	0.487990191	0.143939081	-3.390255011	0.000698276	0.005117887
Lrg1	14.67714452	-1.351576851	0.398653658	3.390353564	0.000698025	0.005117887
Ctsk	246358.7854	-0.374560728	0.110520354	3.389065596	0.000701312	0.005137324
Rps2	12981.00085	0.587839755	0.173471329	-3.388685382	0.000702285	0.005141636
Sec24d	1926.715085	-0.386515674	0.114078185	3.388164653	0.00070362	0.00514859
St3gal4	130.3089415	0.854456988	0.252232037	-3.387583107	0.000705114	0.005156697
Mfsd12	14197.86082	-0.323883524	0.095630792	3.386812118	0.000707098	0.005168384
Yipf1	563.6672191	0.451192343	0.133387243	-3.382574907	0.000718097	0.005245912
Phlda1	91.39535068	-1.018522941	0.301151844	3.382090999	0.000719363	0.005252293
H2afv	310.3589514	0.759918774	0.224715339	-3.381695155	0.0007204	0.005256997
Uvrag	737.6613551	0.433128194	0.128239307	-3.377499481	0.000731481	0.005334945
Casp1	538.5345002	0.547305078	0.162101547	-3.376310026	0.000734651	0.005355144
Nxpe4	68.49597607	1.202597834	0.356280389	-3.375425282	0.000737017	0.005369466
Tm4sf19	3653.340413	-0.522302267	0.154753411	3.375061421	0.000737992	0.005373644
Rragd	206.8366844	-0.700795649	0.207679784	3.374404748	0.000739755	0.00538355
Gm12164	117.7169286	0.819779519	0.242963035	-3.37409153	0.000740597	0.005386749
Bcat1	62.32994477	-1.147385714	0.340232535	3.372357423	0.000745277	0.005417837
Psmb4	1411.277678	0.521680676	0.154714122	-3.371900824	0.000746513	0.005423879
Tomm7	501.0897522	0.445033933	0.132015143	-3.371082457	0.000748734	0.005434114
Whsc1	1841.531657	-0.361037458	0.107097282	3.371116902	0.000748641	0.005434114
Fchsd2	5447.719695	-0.422713785	0.125416957	3.370467552	0.000750407	0.00544319
Smek2	1232.585828	-0.371734079	0.110296249	3.370323856	0.000750799	0.00544319
Mmp19	275.4985389	0.530756642	0.157613592	-3.367454767	0.000758655	0.005497164
Adam33	12.52136518	1.384182773	0.411085248	-3.367142894	0.000759513	0.005500405
Mtmr1	1058.580448	-0.422988089	0.125629204	3.366956688	0.000760026	0.005501142
Pbx1	673.1793947	-0.515962163	0.153301345	3.365672768	0.000763572	0.005517852
Nucb1	2979.657113	0.322710351	0.095882523	-3.365684806	0.000763539	0.005517852
Prmt2	182.9415619	0.621338654	0.184600484	-3.365856032	0.000763065	0.005517852
Aagab	4855.383115	-0.297643579	0.088467973	3.364421831	0.000767042	0.005539932
Oxsm	601.0763291	-0.397144712	0.118082245	3.363288978	0.000770197	0.005559716
Ank2	165.4847577	-0.627563463	0.186638327	3.362457607	0.00077252	0.005573477
Slc36a1	518.8049716	0.623595554	0.185500829	-3.361686074	0.000774681	0.005586059
Gtf3c4	774.5005235	-0.445179121	0.13249698	3.359919012	0.000779653	0.0056159
Cc2d1a	461.0568603	0.423434852	0.126025399	-3.359916776	0.00077966	0.0056159
Tarsl2	527.0461444	-0.410577318	0.122276712	3.357771986	0.000785734	0.005656608
Pds5a	1578.95016	-0.348371618	0.103761543	3.357425181	0.00078672	0.005657407
Lrrk1	931.4601248	0.443438497	0.132078871	-3.357376501	0.000786859	0.005657407
Tbc1d22a	1502.119146	0.31610685	0.094155446	-3.357286951	0.000787114	0.005657407
Iars	2501.929829	-0.343751029	0.102412093	3.356547237	0.000789222	0.005669516
Cacna1c	28.83487574	-1.342769371	0.40025547	3.35478081	0.000794279	0.005702778
Isca1	1787.215218	-0.344075352	0.102649335	3.351949152	0.000802448	0.005758336
Cd200r4	67.59692455	1.105009824	0.329716879	-3.351389914	0.00080407	0.005766885
Slc45a3	1497.600924	-0.30233309	0.090226581	3.350820643	0.000805725	0.005772562
Phka2	1013.895402	0.448390563	0.133813205	-3.350869322	0.000805583	0.005772562
Cdkn2b	419.3830709	0.535472169	0.159868281	-3.349458468	0.000809697	0.005797916
Fosl1	37.97991446	-1.268729387	0.378808569	3.349262639	0.000810269	0.005798911
Slc5a3	987.9300101	-0.386555701	0.115440828	3.34851808	0.00081245	0.005811406
Ddt	758.0639843	0.427190848	0.127608421	-3.347669725	0.000814941	0.005826107
Adgre4	334.2269918	1.348738095	0.40300802	-3.346678048	0.000817861	0.005843864
Traf6	2389.274808	-0.478019488	0.14285081	3.346284758	0.000819022	0.005849035
Cav2	1395.134485	-0.33705448	0.100859259	3.34182981	0.000832281	0.005940548
Zfp24	577.2535914	-0.450345519	0.134780761	3.341319006	0.000833814	0.005948315
Arhgef25	41.23986776	-1.007068698	0.301414187	3.341145642	0.000834334	0.005948858
Glmp	2688.664797	0.328601542	0.09836533	-3.340623596	0.000835905	0.005956878
Tmem245	1275.20167	-0.544162179	0.162961783	3.339201192	0.000840197	0.005984278
Kcnk6	590.5549302	0.440045335	0.13185441	-3.33735774	0.00084579	0.006020909
Lag3	175.3581659	-0.801937784	0.240383622	3.336074967	0.000849702	0.006045543
Rpl9	5057.856355	0.533777489	0.160029182	-3.335500951	0.000851459	0.006054547
Slc25a1	875.0126061	0.393593258	0.118006033	-3.335365553	0.000851873	0.006054547
2210406H18Rik	31.7858625	1.149280372	0.34484267	-3.332767292	0.000859868	0.006108124
Osbpl11	760.8118192	0.535322379	0.160679425	-3.331617476	0.000863428	0.006130159
Abhd13	610.2506278	-0.373769733	0.112214313	3.330856137	0.000865793	0.006143688
Tmem119	144.4959715	-0.683796615	0.20530411	3.330652348	0.000866427	0.006144927
Crot	1651.986612	-0.371479263	0.111560967	3.329831862	0.000868984	0.006159796
Adcy3	8559.90486	-0.309865818	0.093065067	3.32956101	0.00086983	0.006162525
Scamp2	1311.749437	0.415637498	0.124909026	-3.327521736	0.000876222	0.006204521
Lamb2	81.63813818	-1.206192344	0.362632792	3.326208692	0.00088036	0.006229046
H2-Q7	84.92755495	0.934252591	0.28088298	-3.326127457	0.000880617	0.006229046
Arpc2	7184.351598	0.348820705	0.104893653	-3.32547009	0.000882696	0.006237936
Stt3a	3462.955574	-0.310387083	0.093337281	3.325435248	0.000882806	0.006237936
Mum1	549.3580044	0.405988896	0.122099999	-3.325052403	0.000884019	0.006239916
Chmp6	520.3792876	0.45241925	0.136063341	-3.325063502	0.000883984	0.006239916
Rps3	8765.699285	0.510934816	0.153675812	-3.324757552	0.000884955	0.006243224
Sh3tc1	814.3268189	0.473432213	0.142499653	-3.322339411	0.00089266	0.006290829
Prpf31	472.2793049	0.53358596	0.160612336	-3.322197871	0.000893113	0.006290829
Xpot	3396.846004	-0.406009785	0.122209167	3.322253104	0.000892937	0.006290829
Itgav	7279.709782	-0.406318943	0.122370828	3.320390582	0.000898916	0.006325039
Mki67	645.2248487	0.723510732	0.217898574	-3.320401411	0.000898881	0.006325039
Syngr2	2514.84002	0.366810184	0.110615256	-3.316090361	0.000912863	0.006419798
Slc41a3	180.2487687	0.583707479	0.176049193	-3.315593044	0.000914489	0.006427853
Sdk2	22.41803427	-1.340248422	0.404332976	3.314714605	0.000917367	0.006444698
Atg13	967.7284034	0.360905351	0.108893807	-3.314287211	0.000918771	0.00645117
Pstpip1	5822.139559	-0.39616573	0.119605909	3.312258838	0.000925459	0.00649472
Spns3	28.5607874	1.171542385	0.353722112	-3.312041704	0.000926177	0.006496355
Noc3l	229.6061166	-0.536525096	0.162023588	3.311401162	0.0009283	0.006507832
Trim25	2083.046611	0.47774759	0.144292606	-3.310963777	0.000929752	0.006514598
Btd	207.1134861	0.599866862	0.181198121	-3.31055785	0.000931102	0.006520639
Aldh3b1	1705.527262	0.435978412	0.131759672	-3.308891151	0.000936662	0.006556147
Ccser1	209.3037904	-0.598061063	0.180770571	3.308398378	0.000938312	0.00656426
Fbxo21	289.4315812	0.482233267	0.145798995	-3.307521204	0.000941256	0.006581411
Pdik1l	318.2504662	-0.497570204	0.150484007	3.306465679	0.000944809	0.006602805
Kdm3a	1056.763234	-0.386147826	0.116840457	3.3049154	0.000950051	0.006635135
Zc3h12d	288.3963395	0.560286164	0.169536868	-3.304804265	0.000950428	0.006635135
Kctd9	532.0645145	-0.441640538	0.133644066	3.30460268	0.000951111	0.006636445
Pde2a	400.0017231	0.707519496	0.21418607	-3.303293703	0.000955562	0.006664027
Epb41l3	78.4624346	-1.269555194	0.384472008	3.30207445	0.000959726	0.006689575
Pias3	190.783769	0.556549922	0.168617484	-3.300665556	0.000964558	0.006719753
Trappc1	713.4381657	0.435029744	0.131836409	-3.299769384	0.000967643	0.006737738
BC005624	622.5766481	0.396091186	0.12004545	-3.299510204	0.000968537	0.006740454
Aff4	2106.085251	-0.471565254	0.142973897	3.298261179	0.000972856	0.006763473
mt-Tl2	64.57269819	-0.984137181	0.298367594	3.298405056	0.000972358	0.006763473
Cstf2t	1023.370571	-0.381244883	0.115603769	3.297858605	0.000974252	0.006769658
Rora	213.0843662	-0.621260606	0.188425959	3.297107309	0.000976862	0.006784269
Rab32	1351.497606	0.435878756	0.132220404	-3.296607358	0.000978602	0.006792829
Ak5	275.3158692	-0.53241191	0.161523634	3.296185808	0.000980072	0.006799502
Ifitm6	61.59818364	1.190925298	0.361427905	-3.295056306	0.00098402	0.006823352
Clu	16.63280221	-1.29327845	0.392553992	3.294523748	0.000985886	0.006832753
Pet100	137.3260706	0.654924468	0.198874838	-3.293148972	0.00099072	0.006859144
Max	734.0750548	0.372034031	0.112968328	-3.29325961	0.00099033	0.006859144
Selenof	3223.020005	0.413714815	0.125703435	-3.291197377	0.000997619	0.006903337
Fgfr1	474.6255272	-0.501172034	0.152319348	3.29027166	0.001000907	0.006918931
Ift27	77.76156629	0.896924801	0.272593841	-3.290334062	0.001000685	0.006918931
Ptch1	497.9578088	-0.570159154	0.173352407	3.289017811	0.001005377	0.006946238
Avl9	1072.346859	-0.462910054	0.140842803	3.286714295	0.001013636	0.00699804
Tmco6	120.9069156	0.666785663	0.202877899	-3.286635293	0.001013921	0.00699804
Ralgapa1	707.051602	-0.412423435	0.125527669	3.285518142	0.00101795	0.007022227
Ubb	5946.151613	0.404310218	0.123087466	-3.284739142	0.001020768	0.00703804
Prelid1	2388.988639	0.590844793	0.180007324	-3.282337511	0.001029503	0.007090954
Clcf1	33.57197883	-1.130087016	0.344285537	3.282412113	0.001029231	0.007090954
Fndc3b	2049.505256	-0.419064671	0.127715218	3.28124306	0.001033506	0.007114864
Eif3j1	601.3743718	-0.371697408	0.113285005	3.281082151	0.001034096	0.007115263
A830080D01Rik	143.5281639	-0.676381496	0.206182506	3.280498955	0.001036236	0.007126164
Dcaf10	631.1151003	-0.512511391	0.156236313	3.280360257	0.001036746	0.007126164
7-Sep	2144.64034	-0.340186999	0.103713417	3.280067404	0.001037823	0.007129902
Ssh2	208.7086687	0.671099935	0.204665662	-3.279006004	0.001041734	0.007153099
Gmpr2	369.686357	0.558465987	0.170349462	-3.278354859	0.00104414	0.007165943
Gfer	200.9551081	0.603800881	0.184295876	-3.276258227	0.001051923	0.007215655
Prpf39	420.3582742	-0.541193427	0.165263822	3.27472414	0.001057652	0.007251232
Acot1	94.07568733	0.938977664	0.286973411	-3.272002315	0.001067887	0.007317652
Csmd1	13.33281449	-1.344781122	0.41112866	3.270949591	0.00107187	0.007339361
Ropn1l	12.42921455	1.326712582	0.405613953	-3.270875109	0.001072152	0.007339361
Adgrg3	20.59235607	-1.264585109	0.386846993	3.268954219	0.001079458	0.007385589
Ltb4r1	19.16434643	-1.325628123	0.405766065	3.26697631	0.001087028	0.00743358
Luc7l2	1671.282085	-0.406546524	0.124454989	3.266614921	0.001088416	0.007439272
Spats2	78.68254473	0.792022865	0.242569023	-3.265144308	0.001094083	0.007474186
Sardh	19.59747598	-1.30552787	0.40010353	3.262975132	0.001102492	0.007527786
Tial1	900.0823241	-0.341411327	0.104678432	3.261525027	0.001108147	0.007562534
Amd1	553.3707636	-0.427766313	0.131168681	3.261192451	0.001109447	0.00756755
Tmem200b	57.95762744	-0.850343116	0.260777068	3.260804803	0.001110965	0.00757404
Ndfip1	2563.022034	-0.285932595	0.087781754	3.257312405	0.001124726	0.007663949
Ccl6	449.2278153	0.792322414	0.243369716	-3.255632739	0.0011314	0.007705502
Fastkd1	461.823382	-0.416177308	0.127843351	3.255369196	0.00113245	0.007708732
Raly	1987.794432	0.372492503	0.11451666	-3.25273636	0.001142995	0.007776551
AW112010	21.94404979	1.323287755	0.406916932	-3.251984989	0.001146021	0.007793174
Frmd4b	1002.586082	0.574515796	0.176714834	-3.251089799	0.001149635	0.007813782
Ppp1ca	4311.636188	0.419477889	0.129045813	-3.250612165	0.001151568	0.007822945
Wdr43	438.3209381	-0.416567126	0.128216315	3.248940081	0.001158359	0.00786508
Golga4	3040.030222	-0.436229593	0.134386759	3.246075697	0.001170077	0.007940615
Alkbh8	180.9370608	-0.636462795	0.19614653	3.24483332	0.001175194	0.007971295
Bclaf1	1649.881105	-0.377790629	0.116443044	3.244424191	0.001176883	0.007978709
Abca13	29.62492494	-1.189003183	0.36654559	3.243807093	0.001179436	0.007991963
Kif23	123.201597	0.886025928	0.273157287	-3.243647412	0.001180097	0.007992396
Tmem150b	63.52645824	0.956064601	0.294770072	-3.243424939	0.001181019	0.007994592
Nfkbib	427.3746123	0.493626736	0.152209796	-3.243068108	0.001182499	0.007996518
Sobp	10.85494395	-1.333919691	0.411306442	3.243128613	0.001182248	0.007996518
Fam69a	271.6726625	0.614996956	0.189644895	-3.242886958	0.001183251	0.00799756
Mfn1	942.7271363	-0.358106116	0.110434562	3.242699652	0.00118403	0.007998778
Cd200	1041.151184	-0.406598231	0.125499638	3.239835886	0.001195985	0.008075465
Cmtm3	1476.303302	0.401553151	0.124051127	-3.236997197	0.001207946	0.008152112
Tk1	177.1348817	0.925039731	0.285818772	-3.236455479	0.001210241	0.008163482
Lamc2	91.35338202	-0.874581933	0.270285886	3.235766195	0.001213167	0.008179094
Prdx6	1568.912822	0.561270448	0.173473659	-3.235479376	0.001214387	0.008183191
Olfm1	1065.969639	0.423796852	0.131004695	-3.234974533	0.001216536	0.008193546
Fgfr2	22.85832387	-1.330539117	0.411337095	3.234668438	0.001217841	0.008198207
Ehd4	3744.675731	0.381589578	0.117975262	-3.234488064	0.00121861	0.00819926
Gpsm3	864.6070984	0.436015504	0.134826463	-3.233901528	0.001221116	0.008211986
Uevld	268.1243957	-0.526291743	0.16276615	3.233422558	0.001223165	0.008213381
Fut4	462.5032946	-0.460658243	0.142461177	3.233570385	0.001222532	0.008213381
Prrc1	1330.971839	-0.339378837	0.104956395	3.233522236	0.001222738	0.008213381
Selenbp1	295.9640101	0.629800715	0.194794508	-3.233154373	0.001224314	0.00821697
Tmem161b	318.5868251	-0.485300439	0.150247165	3.230013942	0.001237842	0.008303597
Gnao1	13.17487084	-1.329792603	0.411775623	3.229410704	0.001240456	0.008316963
Msantd2	129.8001755	-0.625670378	0.193804192	3.228363488	0.001245007	0.008343291
Rnf2	536.0564551	-0.442623951	0.13712287	3.227936757	0.001246865	0.008351563
St8sia4	1573.571858	-0.473613112	0.146772644	3.226848668	0.001251616	0.008379189
Gpr55	149.6198428	-0.624492888	0.193556989	3.226403198	0.001253566	0.008383851
[truncated: 11,643 more rows]
