# Supplementary material for: RANK signaling in osteoclast precursors results in a more permissive epigenetic landscape and sexually divergent patterns of gene expression
Source: PeerJ. 2023 Feb 9;11:e14814. doi: 10.7717/peerj.14814 (PMC9922499; doi:10.7717/peerj.14814)
Supplement: Supplemental Information 12 — Fold differences in chromatin accessibility with local genes and statistics indicated. Negative (−) values indicate greater accessibility in MCSF-only cells; positive values indicate greater accessibility in MCSF+RANKL cells. [file peerj-11-14814-s012.csv]

seqnames	start	end	width	strand	Conc	Conc_FR	Conc_FM	Fold	p.value	FDR	annotation	geneStart	geneEnd	geneLength	geneStrand	geneId	transcriptId	distanceToTSS	gene_symbol	gene_name	gene_biotype	description
chr11	120256594	120257428	835	*	11.21	11.78	6.58	5.2	1.24e-159	8.18e-155	Intron (ENSMUST00000122148/ENSMUSG00000039741, intron 2 of 27)	120274487	120274624	138	1	ENSMUSG00000104657	ENSMUST00000197891	-17059	Gm47297	Gm47297	miRNA	predicted gene, 47297 [Source:MGI Symbol;Acc:MGI:6096159]
chr2	170350859	170352569	1711	*	11.16	11.73	6.72	5.01	6.36e-155	2.09e-150	Promoter (1-2kb)	170348089	170349795	1707	2	ENSMUSG00000013523	ENSMUST00000152461	-1064	Bcas1	Bcas1	protein_coding	breast carcinoma amplified sequence 1 [Source:MGI Symbol;Acc:MGI:1924210]
chr18	80655438	80657390	1953	*	11.19	11.75	7.13	4.62	7.3e-152	1.6e-147	Intron (ENSMUST00000167977/ENSMUSG00000033016, intron 6 of 9)	80606205	80708173	101969	2	ENSMUSG00000033016	ENSMUST00000167977	50783	Nfatc1	Nfatc1	protein_coding	nuclear factor of activated T cells, cytoplasmic, calcineurin dependent 1 [Source:MGI Symbol;Acc:MGI:102469]
chr2	158232225	158233678	1454	*	11.26	11.84	5.45	6.38	3.3e-149	5.43e-145	Distal Intergenic	158195751	158229222	33472	2	ENSMUSG00000037813	ENSMUST00000046944	-3003	D630003M21Rik	D630003M21Rik	protein_coding	RIKEN cDNA D630003M21 gene [Source:MGI Symbol;Acc:MGI:3606579]
chr3	89287529	89289566	2038	*	10.87	11.43	6.74	4.69	7.37e-135	9.69e-131	Distal Intergenic	89271736	89281142	9407	2	ENSMUSG00000027954	ENSMUST00000118587	-6387	Efna1	Efna1	protein_coding	ephrin A1 [Source:MGI Symbol;Acc:MGI:103236]
chr12	85513449	85514421	973	*	10.7	11.27	5.9	5.38	7.56e-127	8.29e-123	Distal Intergenic	85529598	85542280	12683	1	ENSMUSG00000114163	ENSMUST00000220590	-15177	Gm32296	Gm32296	lincRNA	predicted gene, 32296 [Source:MGI Symbol;Acc:MGI:5591455]
chr18	65328147	65329567	1421	*	10.73	11.3	5.72	5.58	6.69e-125	6.28e-121	Intron (ENSMUST00000035548/ENSMUSG00000032845, intron 4 of 12)	65274743	65349534	74792	2	ENSMUSG00000032845	ENSMUST00000141250	19967	Alpk2	Alpk2	protein_coding	alpha-kinase 2 [Source:MGI Symbol;Acc:MGI:2449492]
chr12	8826229	8828041	1813	*	10.73	11.28	6.8	4.49	1.73e-123	1.42e-119	Distal Intergenic	8873856	8877382	3527	2	ENSMUSG00000042976	ENSMUST00000218928	49341	9930038B18Rik	9930038B18Rik	lincRNA	RIKEN cDNA 9930038B18 gene [Source:MGI Symbol;Acc:MGI:2442156]
chr2	164947229	164948767	1539	*	10.65	11.21	6.38	4.83	4.48e-123	3.27e-119	Promoter (<=1kb)	164948219	164955850	7632	1	ENSMUSG00000017737	ENSMUST00000017881	0	Mmp9	Mmp9	protein_coding	matrix metallopeptidase 9 [Source:MGI Symbol;Acc:MGI:97011]
chr2	92379735	92381443	1709	*	10.71	11.28	5.54	5.75	2.52e-119	1.65e-115	Promoter (1-2kb)	92382538	92383603	1066	1	ENSMUSG00000044916	ENSMUST00000189714	-1095	1700029I15Rik	1700029I15Rik	protein_coding	RIKEN cDNA 1700029I15 gene [Source:MGI Symbol;Acc:MGI:1916742]
chr12	111685237	111687216	1980	*	10.59	11.16	5.72	5.44	7.08e-119	4.23e-115	Distal Intergenic	111678116	111678908	793	1	ENSMUSG00000060950	ENSMUST00000222737	7121	Trmt61a	Trmt61a	protein_coding	tRNA methyltransferase 61A [Source:MGI Symbol;Acc:MGI:2443487]
chr8	120225246	120228432	3187	*	10.59	11.14	6.51	4.63	8.53e-118	4.67e-114	Promoter (<=1kb)	120204434	120228230	23797	2	ENSMUSG00000097960	ENSMUST00000183235	0	A330074K22Rik	A330074K22Rik	lincRNA	RIKEN cDNA A330074K22 gene [Source:MGI Symbol;Acc:MGI:3045392]
chr19	38004484	38005917	1434	*	10.45	11.01	5.74	5.27	1.49e-111	7.55e-108	Intron (ENSMUST00000172095/ENSMUSG00000048612, intron 3 of 52)	37899524	37967126	67603	2	ENSMUSG00000048612	ENSMUST00000225159	-37358	Myof	Myof	protein_coding	myoferlin [Source:MGI Symbol;Acc:MGI:1919192]
chr5	113975394	113976422	1029	*	10.4	10.97	5.83	5.13	1.61e-109	7.54e-106	Intron (ENSMUST00000159592/ENSMUSG00000042121, intron 2 of 14)	113965602	113966756	1155	2	ENSMUSG00000042121	ENSMUST00000162396	-8638	Ssh1	Ssh1	protein_coding	slingshot protein phosphatase 1 [Source:MGI Symbol;Acc:MGI:2686240]
chr11	59014382	59015686	1305	*	10.48	11.03	6.65	4.37	1.1e-108	4.81e-105	3' UTR	59002910	59007293	4384	1	ENSMUSG00000072902	ENSMUST00000162526	11472	Gm10435	Gm10435	antisense	predicted gene 10435 [Source:MGI Symbol;Acc:MGI:3642820]
chr15	80024120	80026503	2384	*	11.13	11.65	8.2	3.44	4.71e-108	1.94e-104	Intron (ENSMUST00000230187/ENSMUSG00000116125, intron 1 of 4)	80002391	80014977	12587	2	ENSMUSG00000000489	ENSMUST00000229168	-9143	Pdgfb	Pdgfb	protein_coding	platelet derived growth factor, B polypeptide [Source:MGI Symbol;Acc:MGI:97528]
chr2	117079557	117081800	2244	*	10.41	10.97	6.15	4.82	6.42e-108	2.48e-104	Distal Intergenic	117055566	117056012	447	1	ENSMUSG00000074930	ENSMUST00000122360	23991	Gm13981	Gm13981	processed_pseudogene	predicted gene 13981 [Source:MGI Symbol;Acc:MGI:3652167]
chr12	84801334	84803979	2646	*	11.1	11.63	8	3.63	7.33e-108	2.68e-104	Promoter (1-2kb)	84791859	84799463	7605	2	ENSMUSG00000002020	ENSMUST00000165141	-1871	Ltbp2	Ltbp2	protein_coding	latent transforming growth factor beta binding protein 2 [Source:MGI Symbol;Acc:MGI:99502]
chr6	108687691	108689008	1318	*	10.39	10.95	6.13	4.82	1.16e-106	4e-103	Distal Intergenic	108663046	108665665	2620	1	ENSMUSG00000030103	ENSMUST00000204550	24645	Bhlhe40	Bhlhe40	protein_coding	basic helix-loop-helix family, member e40 [Source:MGI Symbol;Acc:MGI:1097714]
chr2	93214094	93215189	1096	*	10.36	10.92	5.76	5.16	4.3e-106	1.41e-102	Intron (ENSMUST00000111265/ENSMUSG00000027217, intron 5 of 9)	93204247	93227786	23540	2	ENSMUSG00000027217	ENSMUST00000028646	12597	Tspan18	Tspan18	protein_coding	tetraspanin 18 [Source:MGI Symbol;Acc:MGI:1917186]
chr2	127760285	127761903	1619	*	10.38	10.95	5.48	5.47	2.05e-105	6.41e-102	Exon (ENSMUST00000028857/ENSMUSG00000027378, exon 12 of 20)	127745622	127754070	8449	2	ENSMUSG00000027378	ENSMUST00000148033	-6215	Nphp1	Nphp1	protein_coding	nephronophthisis 1 (juvenile) homolog (human) [Source:MGI Symbol;Acc:MGI:1858233]
chr5	115542762	115545243	2482	*	11.21	11.73	8.34	3.39	4.72e-105	1.41e-101	Promoter (<=1kb)	115542914	115546880	3967	1	ENSMUSG00000029528	ENSMUST00000137716	0	Pxn	Pxn	protein_coding	paxillin [Source:MGI Symbol;Acc:MGI:108295]
chr7	99304147	99305637	1491	*	10.9	11.43	7.86	3.57	1.29e-104	3.69e-101	Intron (ENSMUST00000068973/ENSMUSG00000055407, intron 1 of 3)	99321200	99322455	1256	1	ENSMUSG00000109460	ENSMUST00000129058	-15563	Gm45591	Gm45591	sense_intronic	predicted gene 45591 [Source:MGI Symbol;Acc:MGI:5791427]
chr12	112797441	112798382	942	*	10.32	10.88	5.92	4.96	2.11e-104	5.79e-101	Intron (ENSMUST00000124526/ENSMUSG00000072812, intron 1 of 6)	112781010	112802657	21648	2	ENSMUSG00000072812	ENSMUST00000124526	4275	Ahnak2	Ahnak2	protein_coding	AHNAK nucleoprotein 2 [Source:MGI Symbol;Acc:MGI:2144831]
chr7	145221462	145222661	1200	*	10.31	10.87	5.79	5.08	3.24e-104	8.53e-101	Intron (ENSMUST00000208328/ENSMUSG00000048677, intron 19 of 20)	145206756	145208119	1364	2	ENSMUSG00000109305	ENSMUST00000207841	-13343	1810010D01Rik	1810010D01Rik	protein_coding	RIKEN cDNA 1810010D01 gene [Source:MGI Symbol;Acc:MGI:1916283]
chr2	25533898	25535409	1512	*	10.44	10.99	6.45	4.54	2.62e-103	6.63e-100	Intron (ENSMUST00000028311/ENSMUSG00000026942, intron 4 of 10)	25518866	25539140	20275	2	ENSMUSG00000026942	ENSMUST00000151742	3731	Traf2	Traf2	protein_coding	TNF receptor-associated factor 2 [Source:MGI Symbol;Acc:MGI:101835]
chr7	130670944	130674008	3065	*	10.46	11.01	6.77	4.24	3.13e-103	7.63e-100	Intron (ENSMUST00000207918/ENSMUSG00000030852, intron 5 of 6)	130653128	130654392	1265	2	ENSMUSG00000109225	ENSMUST00000207466	-16552	4930513N20Rik	4930513N20Rik	TEC	RIKEN cDNA 4930513N20 gene [Source:MGI Symbol;Acc:MGI:1922358]
chr7	127117721	127119390	1670	*	10.73	11.25	7.58	3.68	8.64e-103	2.03e-99	Promoter (2-3kb)	127115790	127122018	6229	2	ENSMUSG00000030674	ENSMUST00000142403	2628	Qprt	Qprt	protein_coding	quinolinate phosphoribosyltransferase [Source:MGI Symbol;Acc:MGI:1914625]
chr11	120697681	120698504	824	*	10.49	11.03	7.05	3.98	1.01e-101	2.29e-98	Intron (ENSMUST00000026135/ENSMUSG00000025142, intron 7 of 15)	120702514	120709444	6931	1	ENSMUSG00000025142	ENSMUST00000168947	-4010	Aspscr1	Aspscr1	protein_coding	alveolar soft part sarcoma chromosome region, candidate 1 (human) [Source:MGI Symbol;Acc:MGI:1916188]
chr11	117255935	117258113	2179	*	10.36	10.92	6.33	4.58	2.27e-101	4.97e-98	Exon (ENSMUST00000123882/ENSMUSG00000086050, exon 2 of 2)	117257649	117263437	5789	2	ENSMUSG00000086050	ENSMUST00000123882	5324	Gm16045	Gm16045	antisense	predicted gene 16045 [Source:MGI Symbol;Acc:MGI:3801990]
chr2	128178832	128180371	1540	*	10.61	11.14	7.36	3.78	2.56e-101	5.42e-98	Exon (ENSMUST00000225087/ENSMUSG00000074813, exon 6 of 7)	128189987	128204634	14648	1	ENSMUSG00000085750	ENSMUST00000152439	-9616	Gm14009	Gm14009	lincRNA	predicted gene 14009 [Source:MGI Symbol;Acc:MGI:3652195]
chr3	27430873	27432319	1447	*	10.26	10.82	6.09	4.73	2.86e-101	5.87e-98	Intron (ENSMUST00000195008/ENSMUSG00000039286, intron 24 of 26)	27371351	27378010	6660	1	ENSMUSG00000051136	ENSMUST00000057186	59522	Ghsr	Ghsr	protein_coding	growth hormone secretagogue receptor [Source:MGI Symbol;Acc:MGI:2441906]
chr18	61380448	61382412	1965	*	10.3	10.87	5.36	5.51	4.57e-101	9.11e-98	Intron (ENSMUST00000075299/ENSMUSG00000033871, intron 1 of 11)	61397813	61397925	113	1	ENSMUSG00000093026	ENSMUST00000175285	-15401	Gm25301	Gm25301	miRNA	predicted gene, 25301 [Source:MGI Symbol;Acc:MGI:5455078]
chr2	156455630	156457569	1940	*	10.26	10.83	5.62	5.21	8.69e-101	1.68e-97	Promoter (<=1kb)	156451906	156455651	3746	2	ENSMUSG00000085524	ENSMUST00000147187	0	Gm14224	Gm14224	antisense	predicted gene 14224 [Source:MGI Symbol;Acc:MGI:3649242]
chr13	24487088	24489022	1935	*	10.25	10.82	5.59	5.23	6.25e-100	1.17e-96	Promoter (<=1kb)	24486662	24486764	103	2	ENSMUSG00000089413	ENSMUST00000158788	-324	Gm22013	Gm22013	snRNA	predicted gene, 22013 [Source:MGI Symbol;Acc:MGI:5451790]
chr7	127931430	127932715	1286	*	10.85	11.37	7.87	3.49	1.02e-99	1.87e-96	Promoter (1-2kb)	127925716	127930104	4389	2	ENSMUSG00000030800	ENSMUST00000206124	-1326	Prss8	Prss8	protein_coding	protease, serine 8 (prostasin) [Source:MGI Symbol;Acc:MGI:1923810]
chr16	30512086	30514281	2196	*	11.39	11.91	8.6	3.31	2.1e-99	3.74e-96	3' UTR	30513970	30540909	26940	2	ENSMUSG00000022537	ENSMUST00000149110	26628	Tmem44	Tmem44	protein_coding	transmembrane protein 44 [Source:MGI Symbol;Acc:MGI:1924489]
chr8	11797267	11798774	1508	*	10.49	11.07	4.72	6.35	3.92e-99	6.78e-96	Promoter (1-2kb)	11799844	11800959	1116	1	ENSMUSG00000031511	ENSMUST00000210287	-1070	Arhgef7	Arhgef7	protein_coding	Rho guanine nucleotide exchange factor (GEF7) [Source:MGI Symbol;Acc:MGI:1860493]
chr2	164955336	164957687	2352	*	10.89	11.47	4.27	7.21	4.05e-99	6.84e-96	Promoter (<=1kb)	164954386	164955850	1465	1	ENSMUSG00000017737	ENSMUST00000144917	950	Mmp9	Mmp9	protein_coding	matrix metallopeptidase 9 [Source:MGI Symbol;Acc:MGI:97011]
chr19	3903372	3904448	1077	*	10.26	10.82	6.15	4.67	1.87e-98	3.08e-95	Promoter (<=1kb)	3902694	3904421	1728	2	ENSMUSG00000001750	ENSMUST00000127308	0	Tcirg1	Tcirg1	protein_coding	T cell, immune regulator 1, ATPase, H+ transporting, lysosomal V0 protein A3 [Source:MGI Symbol;Acc:MGI:1350931]
chr16	21317800	21319337	1538	*	11.17	11.69	8.31	3.38	9.64e-98	1.55e-94	Distal Intergenic	21332646	21333129	484	2	ENSMUSG00000116632	ENSMUST00000231972	13792	NA	ENSMUSG00000116632	transcribed_processed_pseudogene	NSE3 homolog, SMC5-SMC6 complex component (Nsmce3) pseudogene
chr2	34957110	34958906	1797	*	10.19	10.75	6.04	4.71	1.29e-96	2.02e-93	Promoter (<=1kb)	34941750	34958163	16414	2	ENSMUSG00000026875	ENSMUST00000172159	0	Traf1	Traf1	protein_coding	TNF receptor-associated factor 1 [Source:MGI Symbol;Acc:MGI:101836]
chr9	22130173	22132063	1891	*	11.43	11.93	8.9	3.03	6.72e-96	1.03e-92	Promoter (<=1kb)	22126727	22131815	5089	2	ENSMUSG00000001348	ENSMUST00000069330	0	Acp5	Acp5	protein_coding	acid phosphatase 5, tartrate resistant [Source:MGI Symbol;Acc:MGI:87883]
chr5	64336720	64337441	722	*	10.22	8.19	11.55	-3.35	7.29e-96	1.09e-92	Intron (ENSMUST00000043893/ENSMUSG00000029174, intron 19 of 21)	64320256	64320754	499	1	ENSMUSG00000083100	ENSMUST00000121819	16464	Gm6044	Gm6044	processed_pseudogene	predicted gene 6044 [Source:MGI Symbol;Acc:MGI:3648725]
chr14	67889555	67890739	1185	*	10.22	10.77	6.52	4.25	1.09e-94	1.59e-91	Intron (ENSMUST00000039135/ENSMUSG00000044447, intron 1 of 51)	67859636	67859745	110	2	ENSMUSG00000098866	ENSMUST00000183732	-29810	Mir6539	Mir6539	miRNA	microRNA 6539 [Source:MGI Symbol;Acc:MGI:5530846]
chr5	92218905	92220788	1884	*	10.41	10.95	6.98	3.97	1.53e-94	2.18e-91	Distal Intergenic	92209896	92215408	5513	2	ENSMUSG00000029409	ENSMUST00000031356	-3497	U90926	U90926	protein_coding	cDNA sequence U90926 [Source:MGI Symbol;Acc:MGI:1930915]
chr15	80680500	80682937	2438	*	10.43	10.97	7	3.97	3.74e-93	5.24e-90	Intron (ENSMUST00000023044/ENSMUSG00000022408, intron 1 of 4)	80671847	80700425	28579	1	ENSMUSG00000022408	ENSMUST00000023044	8653	Fam83f	Fam83f	protein_coding	family with sequence similarity 83, member F [Source:MGI Symbol;Acc:MGI:2146227]
chr17	34209918	34211083	1166	*	10.18	10.75	5.17	5.58	1.44e-92	1.97e-89	Promoter (2-3kb)	34207706	34209220	1515	1	ENSMUSG00000024339	ENSMUST00000145528	2212	Tap2	Tap2	protein_coding	transporter 2, ATP-binding cassette, sub-family B (MDR/TAP) [Source:MGI Symbol;Acc:MGI:98484]
chr15	83037815	83040477	2663	*	11.36	11.86	8.81	3.05	4.97e-92	6.66e-89	Distal Intergenic	82992973	83033306	40334	2	ENSMUSG00000058099	ENSMUST00000231165	-4509	Nfam1	Nfam1	protein_coding	Nfat activating molecule with ITAM motif 1 [Source:MGI Symbol;Acc:MGI:1921289]
chr2	32547218	32548615	1398	*	10.4	10.93	7.19	3.74	8.25e-92	1.08e-88	Intron (ENSMUST00000136816/ENSMUSG00000039157, intron 1 of 9)	32540190	32560139	19950	1	ENSMUSG00000039157	ENSMUST00000147723	7028	Fam102a	Fam102a	protein_coding	family with sequence similarity 102, member A [Source:MGI Symbol;Acc:MGI:2138935]
chr4	126137601	126138344	744	*	10.06	10.62	5.76	4.86	1.11e-91	1.44e-88	Exon (ENSMUST00000116286/ENSMUSG00000042608, exon 12 of 13)	126145979	126147735	1757	1	ENSMUSG00000086961	ENSMUST00000122969	-7635	Gm12946	Gm12946	antisense	predicted gene 12946 [Source:MGI Symbol;Acc:MGI:3650946]
chr11	101687532	101688624	1093	*	10.44	10.97	7.28	3.7	1.86e-91	2.35e-88	Distal Intergenic	101665541	101667832	2292	1	ENSMUSG00000034936	ENSMUST00000039388	21991	Arl4d	Arl4d	protein_coding	ADP-ribosylation factor-like 4D [Source:MGI Symbol;Acc:MGI:1933155]
chr17	29669923	29671694	1772	*	10.19	10.74	6.3	4.44	6.13e-91	7.61e-88	Intron (ENSMUST00000150388/ENSMUSG00000099329, intron 2 of 6)	29676229	29687047	10819	1	ENSMUSG00000024019	ENSMUST00000234388	-4535	Cmtr1	Cmtr1	protein_coding	cap methyltransferase 1 [Source:MGI Symbol;Acc:MGI:1921407]
chr6	108677030	108678325	1296	*	10.26	10.83	4.76	6.07	9.92e-91	1.21e-87	Distal Intergenic	108663046	108665665	2620	1	ENSMUSG00000030103	ENSMUST00000204550	13984	Bhlhe40	Bhlhe40	protein_coding	basic helix-loop-helix family, member e40 [Source:MGI Symbol;Acc:MGI:1097714]
chr9	69456801	69458538	1738	*	10.3	10.84	6.76	4.08	1.32e-90	1.58e-87	Promoter (<=1kb)	69456944	69457031	88	1	ENSMUSG00000093042	ENSMUST00000175301	0	Mir3109	Mir3109	miRNA	microRNA 3109 [Source:MGI Symbol;Acc:MGI:4834328]
chr14	70028263	70031245	2983	*	10.61	11.13	7.7	3.43	1.6e-90	1.88e-87	Intron (ENSMUST00000022678/ENSMUSG00000022085, intron 4 of 6)	70018231	70057367	39137	2	ENSMUSG00000114446	ENSMUST00000224990	26122	Gm33524	Gm33524	antisense	predicted gene, 33524 [Source:MGI Symbol;Acc:MGI:5592683]
chr1	135929648	135930815	1168	*	10.12	10.69	5.17	5.53	2.22e-90	2.56e-87	Distal Intergenic	135871395	135919207	47813	2	ENSMUSG00000026413	ENSMUST00000027667	-10441	Pkp1	Pkp1	protein_coding	plakophilin 1 [Source:MGI Symbol;Acc:MGI:1328359]
chr16	10754303	10755499	1197	*	10.65	11.16	7.76	3.4	3.11e-90	3.52e-87	Distal Intergenic	10782240	10785536	3297	2	ENSMUSG00000038037	ENSMUST00000229866	30037	Socs1	Socs1	protein_coding	suppressor of cytokine signaling 1 [Source:MGI Symbol;Acc:MGI:1354910]
chr4	154932923	154934149	1227	*	10.06	10.62	5.85	4.77	3.45e-90	3.84e-87	Distal Intergenic	154926628	154928563	1936	2	ENSMUSG00000042333	ENSMUST00000145296	-4360	Tnfrsf14	Tnfrsf14	protein_coding	tumor necrosis factor receptor superfamily, member 14 (herpesvirus entry mediator) [Source:MGI Symbol;Acc:MGI:2675303]
chr4	141425318	141427311	1994	*	11.28	11.78	8.78	3	1.03e-89	1.13e-86	Distal Intergenic	141420779	141425311	4533	1	ENSMUSG00000006221	ENSMUST00000102486	4539	Hspb7	Hspb7	protein_coding	heat shock protein family, member 7 (cardiovascular) [Source:MGI Symbol;Acc:MGI:1352494]
chr15	75820480	75822548	2069	*	10.03	10.6	5.54	5.06	1.16e-89	1.25e-86	Intron (ENSMUST00000100538/ENSMUSG00000075600, intron 3 of 11)	75776983	75828209	51227	2	ENSMUSG00000075600	ENSMUST00000229970	5661	Zc3h3	Zc3h3	protein_coding	zinc finger CCCH type containing 3 [Source:MGI Symbol;Acc:MGI:2663721]
chr10	117987281	117988510	1230	*	10.14	10.71	5.02	5.69	1.23e-89	1.3e-86	Distal Intergenic	118004938	118005287	350	1	ENSMUSG00000102896	ENSMUST00000193027	-16428	Gm37852	Gm37852	TEC	predicted gene, 37852 [Source:MGI Symbol;Acc:MGI:5611080]
chr18	60722188	60723584	1397	*	10.57	11.09	7.63	3.46	1.8e-89	1.86e-86	Distal Intergenic	60685978	60713389	27412	2	ENSMUSG00000054008	ENSMUST00000169273	-8799	Ndst1	Ndst1	protein_coding	N-deacetylase/N-sulfotransferase (heparan glucosaminyl) 1 [Source:MGI Symbol;Acc:MGI:104719]
chr1	155492832	155494713	1882	*	10.05	10.62	5.33	5.29	1.81e-89	1.86e-86	Distal Intergenic	155520173	155527111	6939	2	ENSMUSG00000073535	ENSMUST00000097531	32398	Gm5532	Gm5532	lincRNA	predicted gene 5532 [Source:MGI Symbol;Acc:MGI:3646828]
chr6	38374248	38375143	896	*	10.02	10.57	5.81	4.77	2.6e-89	2.63e-86	Promoter (1-2kb)	38376807	38377154	348	1	ENSMUSG00000057696	ENSMUST00000119767	-1664	Rpl30-ps1	Rpl30-ps1	processed_pseudogene	ribosomal protein L30, pseudogene 1 [Source:MGI Symbol;Acc:MGI:1321399]
chr5	144934979	144936509	1531	*	10.32	10.85	7.09	3.76	4.05e-89	4.04e-86	Intron (ENSMUST00000110677/ENSMUSG00000038780, intron 1 of 18)	144876495	144965839	89345	2	ENSMUSG00000038780	ENSMUST00000110677	29330	Smurf1	Smurf1	protein_coding	SMAD specific E3 ubiquitin protein ligase 1 [Source:MGI Symbol;Acc:MGI:1923038]
chr1	88150015	88151353	1339	*	10.14	10.68	6.47	4.22	4.64e-89	4.56e-86	Promoter (<=1kb)	88151038	88151881	844	1	ENSMUSG00000082513	ENSMUST00000119313	0	Gm15374	Gm15374	unprocessed_pseudogene	predicted gene 15374 [Source:MGI Symbol;Acc:MGI:3707463]
chr4	133446938	133450153	3216	*	10.01	10.57	5.69	4.87	8.21e-89	7.94e-86	Distal Intergenic	133419972	133422320	2349	1	ENSMUSG00000028854	ENSMUST00000141658	26966	Slc9a1	Slc9a1	protein_coding	solute carrier family 9 (sodium/hydrogen exchanger), member 1 [Source:MGI Symbol;Acc:MGI:102462]
chr2	24839658	24841939	2282	*	10.05	10.61	5.62	4.99	1.01e-88	9.65e-86	Promoter (<=1kb)	24806270	24839591	33322	2	ENSMUSG00000036893	ENSMUST00000152636	-67	Ehmt1	Ehmt1	protein_coding	euchromatic histone methyltransferase 1 [Source:MGI Symbol;Acc:MGI:1924933]
chr1	60862652	60863981	1330	*	10.6	8.78	11.88	-3.1	2.99e-88	2.81e-85	Distal Intergenic	60880338	60881738	1401	1	ENSMUSG00000102549	ENSMUST00000193735	-16357	Gm38137	Gm38137	TEC	predicted gene, 38137 [Source:MGI Symbol;Acc:MGI:5611365]
chr3	152468634	152470598	1965	*	10.16	10.74	4.98	5.76	3.86e-88	3.57e-85	Intron (ENSMUST00000045262/ENSMUSG00000039058, intron 13 of 13)	152472739	152478515	5777	2	ENSMUSG00000039058	ENSMUST00000198552	7917	Ak5	Ak5	protein_coding	adenylate kinase 5 [Source:MGI Symbol;Acc:MGI:2677491]
chr8	107291041	107291676	636	*	10.56	11.08	7.69	3.4	1.76e-87	1.6e-84	Promoter (1-2kb)	107293470	107329307	35838	1	ENSMUSG00000003847	ENSMUST00000151582	-1794	Nfat5	Nfat5	protein_coding	nuclear factor of activated T cells 5 [Source:MGI Symbol;Acc:MGI:1859333]
chr9	64563945	64565056	1112	*	10.74	11.25	8.03	3.22	6.54e-87	5.89e-84	Intron (ENSMUST00000093829/ENSMUSG00000036466, intron 4 of 22)	64546899	64638466	91568	1	ENSMUSG00000036466	ENSMUST00000147388	17046	Megf11	Megf11	protein_coding	multiple EGF-like-domains 11 [Source:MGI Symbol;Acc:MGI:1920951]
chr5	136142758	136144358	1601	*	9.99	10.55	5.83	4.72	7.3e-87	6.49e-84	Distal Intergenic	136138781	136141615	2835	1	ENSMUSG00000039754	ENSMUST00000100568	3977	Alkbh4	Alkbh4	protein_coding	alkB homolog 4, lysine demethylase [Source:MGI Symbol;Acc:MGI:1919291]
chr10	81619771	81620996	1226	*	10.02	10.57	6.22	4.35	2.17e-86	1.9e-83	Exon (ENSMUST00000126940/ENSMUSG00000074862, exon 3 of 3)	81625779	81627257	1479	2	ENSMUSG00000034748	ENSMUST00000143424	6261	Sirt6	Sirt6	protein_coding	sirtuin 6 [Source:MGI Symbol;Acc:MGI:1354161]
chr2	32342208	32343551	1344	*	10.04	10.59	6.25	4.33	2.27e-86	1.96e-83	Intron (ENSMUST00000113352/ENSMUSG00000026825, intron 1 of 21)	32352327	32378297	25971	1	ENSMUSG00000039205	ENSMUST00000113334	-8776	Ciz1	Ciz1	protein_coding	CDKN1A interacting zinc finger protein 1 [Source:MGI Symbol;Acc:MGI:1920234]
chr19	21077635	21078843	1209	*	10.51	11.03	7.5	3.53	3.19e-85	2.73e-82	Distal Intergenic	20783458	20954202	170745	2	ENSMUSG00000024749	ENSMUST00000039500	-123433	Tmc1	Tmc1	protein_coding	transmembrane channel-like gene family 1 [Source:MGI Symbol;Acc:MGI:2151016]
chr14	54222239	54222948	710	*	10.26	10.79	7.1	3.69	6.29e-85	5.3e-82	Promoter (1-2kb)	54220521	54224206	3686	1	ENSMUSG00000076928	ENSMUST00000198398	1718	Trac	Trac	TR_C_gene	T cell receptor alpha constant [Source:MGI Symbol;Acc:MGI:4439838]
chr11	117259205	117260966	1762	*	10.39	10.92	7.33	3.59	6.88e-85	5.73e-82	Promoter (2-3kb)	117257649	117263437	5789	2	ENSMUSG00000086050	ENSMUST00000123882	2471	Gm16045	Gm16045	antisense	predicted gene 16045 [Source:MGI Symbol;Acc:MGI:3801990]
chr2	127251793	127253598	1806	*	10.17	10.72	6.5	4.23	8.41e-85	6.91e-82	Intron (ENSMUST00000035871/ENSMUSG00000034850, intron 2 of 3)	127247973	127257521	9549	1	ENSMUSG00000034850	ENSMUST00000174288	3820	Tmem127	Tmem127	protein_coding	transmembrane protein 127 [Source:MGI Symbol;Acc:MGI:1916720]
chr12	8807441	8808068	628	*	10	10.55	6.18	4.37	2.21e-84	1.79e-81	Distal Intergenic	8771803	8790448	18646	1	ENSMUSG00000020592	ENSMUST00000160348	35638	Sdc1	Sdc1	protein_coding	syndecan 1 [Source:MGI Symbol;Acc:MGI:1349162]
chr15	102460426	102462247	1822	*	10.2	10.74	7	3.74	5.38e-84	4.31e-81	Promoter (<=1kb)	102460083	102462776	2694	1	ENSMUSG00000023048	ENSMUST00000164688	343	Prr13	Prr13	protein_coding	proline rich 13 [Source:MGI Symbol;Acc:MGI:1913401]
chr13	43900192	43901266	1075	*	9.91	10.47	5.62	4.85	5.44e-84	4.31e-81	Distal Intergenic	43872802	43872909	108	1	ENSMUSG00000089107	ENSMUST00000158482	27390	Gm23117	Gm23117	snRNA	predicted gene, 23117 [Source:MGI Symbol;Acc:MGI:5452894]
chr8	84699475	84701822	2348	*	10.89	9.23	12.14	-2.91	1.34e-83	1.05e-80	Promoter (<=1kb)	84701457	84704715	3259	1	ENSMUSG00000034041	ENSMUST00000037165	0	Lyl1	Lyl1	protein_coding	lymphoblastomic leukemia 1 [Source:MGI Symbol;Acc:MGI:96891]
chr2	38652716	38654085	1370	*	9.95	10.52	5.13	5.39	1.41e-83	1.09e-80	Distal Intergenic	38588036	38644087	56052	2	ENSMUSG00000026750	ENSMUST00000028083	-8629	Psmb7	Psmb7	protein_coding	proteasome (prosome, macropain) subunit, beta type 7 [Source:MGI Symbol;Acc:MGI:107637]
chr19	53404037	53405356	1320	*	10.03	10.57	6.52	4.05	1.45e-83	1.11e-80	Distal Intergenic	53379214	53390573	11360	2	ENSMUSG00000025024	ENSMUST00000025997	-13464	Smndc1	Smndc1	protein_coding	survival motor neuron domain containing 1 [Source:MGI Symbol;Acc:MGI:1923729]
chr6	32569915	32570855	941	*	9.92	10.48	5.67	4.81	1.88e-83	1.42e-80	Intron (ENSMUST00000115096/ENSMUSG00000029765, intron 1 of 31)	32144268	32588192	443925	2	ENSMUSG00000029765	ENSMUST00000115096	17337	Plxna4	Plxna4	protein_coding	plexin A4 [Source:MGI Symbol;Acc:MGI:2179061]
chr8	122665112	122665999	888	*	9.19	6.6	10.6	-4.01	1.92e-83	1.43e-80	Intron (ENSMUST00000127664/ENSMUSG00000092329, intron 1 of 15)	122629463	122678072	48610	2	ENSMUSG00000006362	ENSMUST00000006525	12073	Cbfa2t3	Cbfa2t3	protein_coding	CBFA2/RUNX1 translocation partner 3 [Source:MGI Symbol;Acc:MGI:1338013]
chr15	83292308	83296441	4134	*	11.67	12.17	9.18	2.99	2.05e-83	1.52e-80	Distal Intergenic	83299740	83305341	5602	2	ENSMUSG00000054277	ENSMUST00000226816	8900	Arfgap3	Arfgap3	protein_coding	ADP-ribosylation factor GTPase activating protein 3 [Source:MGI Symbol;Acc:MGI:1913501]
chr16	8810309	8812297	1989	*	10.02	10.56	6.42	4.14	2.14e-83	1.56e-80	Distal Intergenic	8830100	8858922	28823	1	ENSMUSG00000022507	ENSMUST00000023150	-17803	1810013L24Rik	1810013L24Rik	protein_coding	RIKEN cDNA 1810013L24 gene [Source:MGI Symbol;Acc:MGI:1916303]
chr9	90197201	90199338	2138	*	10.34	10.86	7.3	3.56	4.5e-83	3.25e-80	Promoter (2-3kb)	90195128	90200097	4970	1	ENSMUSG00000032363	ENSMUST00000124441	2073	Adamts7	Adamts7	protein_coding	a disintegrin-like and metallopeptidase (reprolysin type) with thrombospondin type 1 motif, 7 [Source:MGI Symbol;Acc:MGI:1347346]
chr16	17089451	17090860	1410	*	9.96	10.5	6.27	4.24	6.65e-83	4.75e-80	Promoter (<=1kb)	17088606	17089459	854	2	ENSMUSG00000022771	ENSMUST00000232303	0	Ppil2	Ppil2	protein_coding	peptidylprolyl isomerase (cyclophilin)-like 2 [Source:MGI Symbol;Acc:MGI:2447857]
chr6	39054537	39056717	2181	*	10.17	10.7	6.94	3.76	1.63e-82	1.15e-79	Intron (ENSMUST00000003017/ENSMUSG00000029925, intron 9 of 12)	39063878	39067598	3721	2	ENSMUSG00000100121	ENSMUST00000186189	10881	1700025N23Rik	1700025N23Rik	antisense	RIKEN cDNA 1700025N23 gene [Source:MGI Symbol;Acc:MGI:1917236]
chr15	85908549	85909579	1031	*	9.92	10.49	5.02	5.47	2.36e-82	1.65e-79	Intron (ENSMUST00000016172/ENSMUSG00000016028, intron 24 of 34)	85901173	85903962	2790	2	ENSMUSG00000016028	ENSMUST00000226204	-4587	Celsr1	Celsr1	protein_coding	cadherin, EGF LAG seven-pass G-type receptor 1 [Source:MGI Symbol;Acc:MGI:1100883]
chr10	21790006	21791350	1345	*	10.02	10.56	6.35	4.22	2.55e-82	1.76e-79	Distal Intergenic	21743867	21747006	3140	1	ENSMUSG00000099749	ENSMUST00000189792	46139	Gm29323	Gm29323	lincRNA	predicted gene 29323 [Source:MGI Symbol;Acc:MGI:5580029]
chr18	80640736	80643600	2865	*	9.88	10.43	5.69	4.74	2.73e-82	1.87e-79	Intron (ENSMUST00000167977/ENSMUSG00000033016, intron 8 of 9)	80606205	80708173	101969	2	ENSMUSG00000033016	ENSMUST00000167977	64573	Nfatc1	Nfatc1	protein_coding	nuclear factor of activated T cells, cytoplasmic, calcineurin dependent 1 [Source:MGI Symbol;Acc:MGI:102469]
chr3	144669076	144670125	1050	*	9.91	10.47	5.96	4.51	3.48e-82	2.36e-79	Distal Intergenic	144684895	144697467	12573	2	ENSMUSG00000037062	ENSMUST00000199350	27342	Sh3glb1	Sh3glb1	protein_coding	SH3-domain GRB2-like B1 (endophilin) [Source:MGI Symbol;Acc:MGI:1859730]
chr9	66988587	66991329	2743	*	11.02	11.52	8.36	3.17	6.28e-82	4.21e-79	Distal Intergenic	66981088	66981185	98	2	ENSMUSG00000089450	ENSMUST00000158825	-7402	Gm24225	Gm24225	snRNA	predicted gene, 24225 [Source:MGI Symbol;Acc:MGI:5454002]
chr4	70222461	70224785	2325	*	9.9	10.47	5.02	5.45	1.39e-81	9.26e-79	3' UTR	70242471	70243852	1382	2	ENSMUSG00000039298	ENSMUST00000124251	19067	Cdk5rap2	Cdk5rap2	protein_coding	CDK5 regulatory subunit associated protein 2 [Source:MGI Symbol;Acc:MGI:2384875]
chr3	103600856	103601601	746	*	9.87	10.42	5.94	4.49	3.08e-81	2.02e-78	Promoter (<=1kb)	103601943	103603202	1260	1	ENSMUSG00000104764	ENSMUST00000199589	-342	Gm43066	Gm43066	sense_intronic	predicted gene 43066 [Source:MGI Symbol;Acc:MGI:5663203]
chr8	11458232	11458896	665	*	10.12	10.65	6.94	3.71	2.37e-80	1.54e-77	Promoter (<=1kb)	11457471	11459742	2272	2	ENSMUSG00000110245	ENSMUST00000209418	846	Gm20100	Gm20100	TEC	predicted gene, 20100 [Source:MGI Symbol;Acc:MGI:5012285]
chr4	32405240	32406484	1245	*	9.83	10.39	5.27	5.12	2.95e-80	1.9e-77	Intron (ENSMUST00000108180/ENSMUSG00000040270, intron 2 of 6)	32417435	32586108	168674	1	ENSMUSG00000040270	ENSMUST00000171600	-10951	Bach2	Bach2	protein_coding	BTB and CNC homology, basic leucine zipper transcription factor 2 [Source:MGI Symbol;Acc:MGI:894679]
chr15	10696038	10697795	1758	*	9.93	10.5	4.9	5.61	3.39e-80	2.16e-77	Intron (ENSMUST00000090339/ENSMUSG00000022246, intron 1 of 17)	10568969	10713540	144572	2	ENSMUSG00000022246	ENSMUST00000090339	15745	Rai14	Rai14	protein_coding	retinoic acid induced 14 [Source:MGI Symbol;Acc:MGI:1922896]
chr17	5591469	5592177	709	*	10.19	8.32	11.48	-3.16	5.2e-80	3.29e-77	Intron (ENSMUST00000089185/ENSMUSG00000034265, intron 1 of 8)	5492557	5753811	261255	1	ENSMUSG00000034265	ENSMUST00000089185	98912	Zdhhc14	Zdhhc14	protein_coding	zinc finger, DHHC domain containing 14 [Source:MGI Symbol;Acc:MGI:2653229]
chr7	100046498	100047809	1312	*	9.89	10.46	4.9	5.56	6.08e-80	3.81e-77	Distal Intergenic	100022099	100034726	12628	1	ENSMUSG00000030732	ENSMUST00000144808	24399	Chrdl2	Chrdl2	protein_coding	chordin-like 2 [Source:MGI Symbol;Acc:MGI:1916371]
chr2	157048499	157049614	1116	*	9.95	10.5	6.27	4.23	6.8e-80	4.22e-77	Intron (ENSMUST00000069098/ENSMUSG00000055485, intron 3 of 14)	157037050	157040239	3190	2	ENSMUSG00000055485	ENSMUST00000133571	-8260	Soga1	Soga1	protein_coding	suppressor of glucose, autophagy associated 1 [Source:MGI Symbol;Acc:MGI:2444575]
chr10	61284900	61286613	1714	*	9.93	10.47	6.38	4.1	1.92e-79	1.18e-76	Distal Intergenic	61297833	61304680	6848	1	ENSMUSG00000037202	ENSMUST00000219375	-11220	Prf1	Prf1	protein_coding	perforin 1 (pore forming protein) [Source:MGI Symbol;Acc:MGI:97551]
chr7	25811553	25814159	2607	*	10.52	11.03	7.83	3.2	6.25e-79	3.8e-76	Promoter (1-2kb)	25809324	25815392	6069	2	ENSMUSG00000040703	ENSMUST00000156714	1233	Cyp2s1	Cyp2s1	protein_coding	cytochrome P450, family 2, subfamily s, polypeptide 1 [Source:MGI Symbol;Acc:MGI:1921384]
chr11	53820647	53822183	1537	*	9.87	10.42	6.17	4.25	6.55e-79	3.95e-76	Intron (ENSMUST00000135815/ENSMUSG00000081769, intron 2 of 4)	53783418	53795875	12458	2	ENSMUSG00000081769	ENSMUST00000153206	-24772	Gm12216	Gm12216	protein_coding	predicted gene 12216 [Source:MGI Symbol;Acc:MGI:3650088]
chr13	97677923	97679143	1221	*	9.9	10.47	4.76	5.71	9.1e-79	5.44e-76	Distal Intergenic	97735347	97743121	7775	2	ENSMUSG00000054944	ENSMUST00000125960	63978	5330416C01Rik	5330416C01Rik	lincRNA	RIKEN cDNA 5330416C01 gene [Source:MGI Symbol;Acc:MGI:2685378]
chr11	72476420	72479761	3342	*	9.92	10.46	6.35	4.11	1.14e-78	6.76e-76	Promoter (1-2kb)	72459029	72475027	15999	2	ENSMUSG00000040447	ENSMUST00000147418	-1393	Spns2	Spns2	protein_coding	spinster homolog 2 [Source:MGI Symbol;Acc:MGI:2384936]
chr15	62327242	62329397	2156	*	10.02	10.56	6.77	3.78	4.79e-78	2.81e-75	Intron (ENSMUST00000181416/ENSMUSG00000097039, intron 6 of 9)	62222603	62242505	19903	1	ENSMUSG00000097039	ENSMUST00000182141	104639	Pvt1	Pvt1	lincRNA	Pvt1 oncogene [Source:MGI Symbol;Acc:MGI:97824]
chr17	36000284	36001723	1440	*	9.84	10.41	4.94	5.47	6.71e-78	3.9e-75	Intron (ENSMUST00000173900/ENSMUSG00000092368, intron 1 of 1)	35994453	36038435	43983	1	ENSMUSG00000092368	ENSMUST00000173900	5831	A930015D03Rik	A930015D03Rik	antisense	RIKEN cDNA A930015D03 gene [Source:MGI Symbol;Acc:MGI:1925060]
chr17	30464346	30465909	1564	*	9.79	10.34	5.83	4.51	9.81e-78	5.66e-75	Intron (ENSMUST00000079924/ENSMUSG00000062202, intron 6 of 11)	30484661	30486124	1464	1	ENSMUSG00000103207	ENSMUST00000194957	-18752	Gm9874	Gm9874	TEC	predicted gene 9874 [Source:MGI Symbol;Acc:MGI:3642006]
chr13	44538229	44539172	944	*	9.98	10.52	6.69	3.83	1.73e-77	9.89e-75	Intron (ENSMUST00000222558/ENSMUSG00000113977, intron 3 of 3)	44509558	44511037	1480	1	ENSMUSG00000113492	ENSMUST00000222493	28671	Gm47792	Gm47792	lincRNA	predicted gene, 47792 [Source:MGI Symbol;Acc:MGI:6096963]
chr11	113729991	113731005	1015	*	9.76	10.32	5.72	4.6	2.22e-77	1.26e-74	Intron (ENSMUST00000106616/ENSMUSG00000041598, intron 1 of 1)	113728983	113739322	10340	2	ENSMUSG00000041598	ENSMUST00000131488	8317	Cdc42ep4	Cdc42ep4	protein_coding	CDC42 effector protein (Rho GTPase binding) 4 [Source:MGI Symbol;Acc:MGI:1929760]
chr7	135605109	135605897	789	*	10.34	10.85	7.53	3.32	2.84e-77	1.6e-74	Promoter (<=1kb)	135605828	135683352	77525	1	ENSMUSG00000041836	ENSMUST00000210833	0	Ptpre	Ptpre	protein_coding	protein tyrosine phosphatase, receptor type, E [Source:MGI Symbol;Acc:MGI:97813]
chr2	158815490	158816707	1218	*	9.91	10.48	4.62	5.86	3.24e-77	1.81e-74	Exon (ENSMUST00000029186/ENSMUSG00000027655, exon 5 of 21)	158827418	158834948	7531	1	ENSMUSG00000027655	ENSMUST00000157070	-10711	Dhx35	Dhx35	protein_coding	DEAH (Asp-Glu-Ala-His) box polypeptide 35 [Source:MGI Symbol;Acc:MGI:1918965]
chr2	157425601	157427054	1454	*	9.8	10.35	6.08	4.28	3.85e-77	2.13e-74	Promoter (1-2kb)	157424392	157458600	34209	1	ENSMUSG00000027646	ENSMUST00000129770	1209	Src	Src	protein_coding	Rous sarcoma oncogene [Source:MGI Symbol;Acc:MGI:98397]
chr7	121516754	121518000	1247	*	9.19	6.83	10.57	-3.74	5.67e-77	3.11e-74	Intron (ENSMUST00000205739/ENSMUSG00000108811, intron 2 of 5)	121468844	121589834	120991	2	ENSMUSG00000108811	ENSMUST00000205739	71834	4933432K03Rik	4933432K03Rik	antisense	RIKEN cDNA 4933432K03 gene [Source:MGI Symbol;Acc:MGI:1918562]
chr10	96690386	96691552	1167	*	9.74	10.3	5.56	4.74	6.3e-77	3.43e-74	Distal Intergenic	96711807	96712086	280	1	ENSMUSG00000112362	ENSMUST00000219424	-20255	Gm48507	Gm48507	processed_pseudogene	predicted gene, 48507 [Source:MGI Symbol;Acc:MGI:6098038]
chr15	94574698	94575377	680	*	9.75	10.31	5.54	4.77	8.79e-77	4.74e-74	Intron (ENSMUST00000109248/ENSMUSG00000059883, intron 11 of 11)	94581020	94581386	367	2	ENSMUSG00000022451	ENSMUST00000127347	6009	Twf1	Twf1	protein_coding	twinfilin actin binding protein 1 [Source:MGI Symbol;Acc:MGI:1100520]
chr2	46370699	46371831	1133	*	10.05	10.58	6.9	3.69	1.91e-76	1.02e-73	Distal Intergenic	46406220	46406569	350	2	ENSMUSG00000082679	ENSMUST00000118231	34738	Gm13469	Gm13469	processed_pseudogene	predicted gene 13469 [Source:MGI Symbol;Acc:MGI:3649386]
chr1	89140277	89142050	1774	*	9.96	10.54	4.45	6.09	2.65e-76	1.4e-73	Intron (ENSMUST00000066279/ENSMUSG00000036206, intron 3 of 5)	89097073	89098818	1746	1	ENSMUSG00000102700	ENSMUST00000195426	43204	Gm38312	Gm38312	TEC	predicted gene, 38312 [Source:MGI Symbol;Acc:MGI:5611540]
chr17	12275301	12276791	1491	*	9.98	10.56	4.39	6.16	3.97e-76	2.09e-73	Exon (ENSMUST00000233683/ENSMUSG00000014426, exon 2 of 2)	12280117	12280534	418	1	ENSMUSG00000117325	ENSMUST00000233669	-3326	NA	ENSMUSG00000117325	processed_pseudogene	Opa interacting protein 5 (Oip5) pseudogene
chr15	53562677	53563665	989	*	9.82	10.36	6.25	4.11	8.44e-76	4.4e-73	Intron (ENSMUST00000078673/ENSMUSG00000058656, intron 4 of 4)	53613067	53613198	132	2	ENSMUSG00000077567	ENSMUST00000104379	49533	Gm23200	Gm23200	snoRNA	predicted gene, 23200 [Source:MGI Symbol;Acc:MGI:5452977]
chr3	95497297	95499660	2364	*	10.46	10.98	7.45	3.53	1.07e-75	5.51e-73	Promoter (<=1kb)	95499256	95509362	10107	1	ENSMUSG00000028111	ENSMUST00000015664	0	Ctsk	Ctsk	protein_coding	cathepsin K [Source:MGI Symbol;Acc:MGI:107823]
chr12	108453424	108454118	695	*	9.73	10.29	5.06	5.24	4.43e-75	2.28e-72	Intron (ENSMUST00000138456/ENSMUSG00000058070, intron 1 of 6)	108440530	108441270	741	2	ENSMUSG00000082203	ENSMUST00000119205	-12154	Gm15636	Gm15636	processed_pseudogene	predicted gene 15636 [Source:MGI Symbol;Acc:MGI:3783080]
chr12	102201763	102203434	1672	*	9.77	10.34	4.94	5.4	4.62e-75	2.35e-72	Intron (ENSMUST00000159329/ENSMUSG00000041771, intron 2 of 15)	102253473	102253687	215	2	ENSMUSG00000064776	ENSMUST00000082842	50253	Gm25203	Gm25203	snoRNA	predicted gene, 25203 [Source:MGI Symbol;Acc:MGI:5454980]
chr17	46456820	46459020	2201	*	9.84	10.39	6.13	4.25	5.96e-75	3.01e-72	3' UTR	46471501	46825221	353721	1	ENSMUSG00000097560	ENSMUST00000181301	-12481	Gm26904	Gm26904	lincRNA	predicted gene, 26904 [Source:MGI Symbol;Acc:MGI:5477398]
chr2	92011853	92014051	2199	*	9.74	10.31	4.94	5.37	7.5e-75	3.76e-72	Intron (ENSMUST00000028663/ENSMUSG00000027230, intron 1 of 11)	91982328	92024502	42175	2	ENSMUSG00000027230	ENSMUST00000028663	10451	Creb3l1	Creb3l1	protein_coding	cAMP responsive element binding protein 3-like 1 [Source:MGI Symbol;Acc:MGI:1347062]
chr18	80529993	80530943	951	*	9.9	10.47	4.45	6.02	9.59e-75	4.78e-72	Distal Intergenic	80407959	80469695	61737	2	ENSMUSG00000033323	ENSMUST00000036229	-60298	Ctdp1	Ctdp1	protein_coding	CTD (carboxy-terminal domain, RNA polymerase II, polypeptide A) phosphatase, subunit 1 [Source:MGI Symbol;Acc:MGI:1926953]
chr14	63103005	63104659	1655	*	10.68	9.1	11.91	-2.8	1.08e-74	5.35e-72	Distal Intergenic	63099536	63099642	107	1	ENSMUSG00000064399	ENSMUST00000082465	3469	Gm23629	Gm23629	snRNA	predicted gene, 23629 [Source:MGI Symbol;Acc:MGI:5453406]
chr2	25548966	25550010	1045	*	9.75	10.3	5.92	4.38	1.45e-74	7.09e-72	Promoter (2-3kb)	25517982	25546940	28959	2	ENSMUSG00000026942	ENSMUST00000028311	-2026	Traf2	Traf2	protein_coding	TNF receptor-associated factor 2 [Source:MGI Symbol;Acc:MGI:101835]
chr16	10857171	10858498	1328	*	9.85	10.39	6.44	3.96	1.93e-74	9.42e-72	Intron (ENSMUST00000181721/ENSMUSG00000037991, intron 1 of 5)	10835068	10892966	57899	1	ENSMUSG00000037991	ENSMUST00000181721	22103	Rmi2	Rmi2	protein_coding	RecQ mediated genome instability 2 [Source:MGI Symbol;Acc:MGI:2685383]
chr4	33281206	33282776	1571	*	9.99	10.53	6.62	3.91	2.43e-74	1.17e-71	Intron (ENSMUST00000137589/ENSMUSG00000040128, intron 1 of 1)	33246012	33290163	44152	2	ENSMUSG00000040128	ENSMUST00000137589	7387	Pnrc1	Pnrc1	protein_coding	proline-rich nuclear receptor coactivator 1 [Source:MGI Symbol;Acc:MGI:1917838]
chr16	92018957	92022314	3358	*	10.64	11.14	7.98	3.16	4.9e-74	2.35e-71	Distal Intergenic	92009964	92010411	448	2	ENSMUSG00000116834	ENSMUST00000232327	-8546	NA	ENSMUSG00000116834	processed_pseudogene	ribosomal protein S6 (Rps6) pseudogene
chr11	83648385	83649912	1528	*	10.96	9.56	12.13	-2.57	6.31e-74	3.01e-71	Promoter (<=1kb)	83647844	83649355	1512	2	ENSMUSG00000000982	ENSMUST00000001008	0	Ccl3	Ccl3	protein_coding	chemokine (C-C motif) ligand 3 [Source:MGI Symbol;Acc:MGI:98260]
chr5	112886477	112887475	999	*	9.91	10.48	4.39	6.09	6.53e-74	3.09e-71	Intron (ENSMUST00000086617/ENSMUSG00000072720, intron 1 of 43)	112688876	112896362	207487	2	ENSMUSG00000072720	ENSMUST00000086617	8887	Myo18b	Myo18b	protein_coding	myosin XVIIIb [Source:MGI Symbol;Acc:MGI:1921626]
chr9	100488408	100489476	1069	*	9.67	10.23	5.3	4.93	7.34e-74	3.45e-71	Promoter (1-2kb)	100457719	100486788	29070	2	ENSMUSG00000044244	ENSMUST00000098458	-1620	Il20rb	Il20rb	protein_coding	interleukin 20 receptor beta [Source:MGI Symbol;Acc:MGI:2143266]
chr16	30184725	30185489	765	*	9.46	7.27	10.81	-3.54	8.99e-74	4.19e-71	Distal Intergenic	30195071	30200299	5229	1	ENSMUSG00000101888	ENSMUST00000187479	-9582	1700025H01Rik	1700025H01Rik	lincRNA	RIKEN cDNA 1700025H01 gene [Source:MGI Symbol;Acc:MGI:1922781]
chr8	69114473	69116098	1626	*	9.67	10.24	5.13	5.11	1.66e-73	7.7e-71	Distal Intergenic	69103128	69108340	5213	1	ENSMUSG00000006273	ENSMUST00000129797	11345	Atp6v1b2	Atp6v1b2	protein_coding	ATPase, H+ transporting, lysosomal V1 subunit B2 [Source:MGI Symbol;Acc:MGI:109618]
chr5	120936968	120939333	2366	*	9.76	10.3	6.15	4.15	2.45e-73	1.12e-70	Downstream (1-2kb)	120914536	120921652	7117	1	ENSMUSG00000032623	ENSMUST00000044224	22432	Oas1d	Oas1d	protein_coding	2'-5' oligoadenylate synthetase 1D [Source:MGI Symbol;Acc:MGI:2140770]
chr18	11230576	11232593	2018	*	9.66	10.22	5.48	4.74	2.46e-73	1.12e-70	Distal Intergenic	11059047	11063461	4415	1	ENSMUSG00000005836	ENSMUST00000234971	171529	Gata6	Gata6	protein_coding	GATA binding protein 6 [Source:MGI Symbol;Acc:MGI:107516]
chr2	30985325	30986404	1080	*	10.09	10.61	7.15	3.46	4.73e-73	2.14e-70	Promoter (2-3kb)	30982429	31000078	17650	1	ENSMUSG00000026854	ENSMUST00000142232	2896	Usp20	Usp20	protein_coding	ubiquitin specific peptidase 20 [Source:MGI Symbol;Acc:MGI:1921520]
chr2	180443632	180445512	1881	*	10.12	10.64	7.15	3.49	7.44e-73	3.35e-70	Distal Intergenic	180456245	180474867	18623	1	ENSMUSG00000038963	ENSMUST00000038259	-10733	Slco4a1	Slco4a1	protein_coding	solute carrier organic anion transporter family, member 4a1 [Source:MGI Symbol;Acc:MGI:1351866]
chr5	32076335	32078043	1709	*	9.89	10.43	6.6	3.82	8.06e-73	3.6e-70	Promoter (1-2kb)	32079697	32084746	5050	1	ENSMUSG00000052139	ENSMUST00000202087	-1654	Babam2	Babam2	protein_coding	BRISC and BRCA1 A complex member 2 [Source:MGI Symbol;Acc:MGI:1333875]
chr14	27122816	27123987	1172	*	10.18	10.69	7.37	3.32	1.02e-72	4.53e-70	Intron (ENSMUST00000225949/ENSMUSG00000021895, intron 1 of 13)	27114899	27403308	288410	1	ENSMUSG00000021895	ENSMUST00000225949	7917	Arhgef3	Arhgef3	protein_coding	Rho guanine nucleotide exchange factor (GEF) 3 [Source:MGI Symbol;Acc:MGI:1918954]
chr11	5011580	5013351	1772	*	10.61	8.9	11.86	-2.97	2.43e-72	1.07e-69	Promoter (2-3kb)	5009530	5042729	33200	1	ENSMUSG00000009090	ENSMUST00000101613	2050	Ap1b1	Ap1b1	protein_coding	adaptor protein complex AP-1, beta 1 subunit [Source:MGI Symbol;Acc:MGI:1096368]
chr4	132610525	132611937	1413	*	10.74	11.24	8.3	2.94	3.61e-72	1.58e-69	Distal Intergenic	132638987	132694883	55897	1	ENSMUSG00000028886	ENSMUST00000135299	-27050	Eya3	Eya3	protein_coding	EYA transcriptional coactivator and phosphatase 3 [Source:MGI Symbol;Acc:MGI:109339]
chr7	113146716	113148918	2203	*	9.96	10.49	6.75	3.74	7.12e-72	3.1e-69	Distal Intergenic	113100168	113142023	41856	2	ENSMUSG00000110009	ENSMUST00000209589	-4693	4930543E12Rik	4930543E12Rik	lincRNA	RIKEN cDNA 4930543E12 gene [Source:MGI Symbol;Acc:MGI:1922489]
chr9	32709519	32711155	1637	*	10.26	10.77	7.56	3.22	8.19e-72	3.54e-69	Promoter (<=1kb)	32709652	32711171	1520	2	ENSMUSG00000098843	ENSMUST00000183616	16	Gm27240	Gm27240	antisense	predicted gene 27240 [Source:MGI Symbol;Acc:MGI:5521083]
chr18	75493108	75495518	2411	*	10.37	10.87	7.76	3.11	8.71e-72	3.74e-69	Intron (ENSMUST00000165559/ENSMUSG00000052928, intron 9 of 11)	75514645	75522806	8162	1	ENSMUSG00000097712	ENSMUST00000181913	-19127	Gm10532	Gm10532	lincRNA	predicted gene 10532 [Source:MGI Symbol;Acc:MGI:3641671]
chr2	166261454	166262254	801	*	9.68	7.81	10.97	-3.16	1.56e-71	6.67e-69	Distal Intergenic	166273908	166294831	20924	1	ENSMUSG00000084840	ENSMUST00000152987	-11654	Gm11468	Gm11468	lincRNA	predicted gene 11468 [Source:MGI Symbol;Acc:MGI:3649218]
chr18	31934532	31935908	1377	*	9.7	10.27	4.76	5.51	1.89e-71	8.04e-69	Promoter (<=1kb)	31935514	31954479	18966	1	ENSMUSG00000024395	ENSMUST00000225470	0	Lims2	Lims2	protein_coding	LIM and senescent cell antigen like domains 2 [Source:MGI Symbol;Acc:MGI:2385067]
chr11	20896255	20899555	3301	*	11.1	11.58	8.93	2.65	2.25e-71	9.5e-69	Distal Intergenic	20937576	20937701	126	2	ENSMUSG00000096061	ENSMUST00000178821	38146	Gm23681	Gm23681	miRNA	predicted gene, 23681 [Source:MGI Symbol;Acc:MGI:5453458]
chr12	8344687	8345515	829	*	9.21	7.04	10.57	-3.53	3.84e-71	1.61e-68	Distal Intergenic	8335460	8336717	1258	2	ENSMUSG00000111889	ENSMUST00000217669	-7970	Gm48071	Gm48071	antisense	predicted gene, 48071 [Source:MGI Symbol;Acc:MGI:6097401]
chr12	85509624	85510842	1219	*	9.61	10.17	5.42	4.74	6.03e-71	2.51e-68	Distal Intergenic	85529598	85542280	12683	1	ENSMUSG00000114163	ENSMUST00000220590	-18756	Gm32296	Gm32296	lincRNA	predicted gene, 32296 [Source:MGI Symbol;Acc:MGI:5591455]
chr7	99215160	99216585	1426	*	9.62	10.17	5.72	4.45	6.14e-71	2.54e-68	Intron (ENSMUST00000208323/ENSMUSG00000109052, intron 1 of 1)	99202366	99227080	24715	1	ENSMUSG00000109052	ENSMUST00000208323	12794	Gm45012	Gm45012	antisense	predicted gene 45012 [Source:MGI Symbol;Acc:MGI:5753588]
chr8	119707907	119709886	1980	*	10.02	10.54	7.08	3.47	6.7e-71	2.75e-68	Intron (ENSMUST00000095171/ENSMUSG00000034112, intron 1 of 26)	119714454	119715452	999	1	ENSMUSG00000110445	ENSMUST00000212203	-4568	Gm45747	Gm45747	TEC	predicted gene 45747 [Source:MGI Symbol;Acc:MGI:5804862]
chr7	132719258	132720406	1149	*	9.83	10.36	6.59	3.77	8.18e-71	3.34e-68	Intron (ENSMUST00000124096/ENSMUSG00000030849, intron 2 of 6)	132713365	132776916	63552	2	ENSMUSG00000030956	ENSMUST00000106168	56510	Fam53b	Fam53b	protein_coding	family with sequence similarity 53, member B [Source:MGI Symbol;Acc:MGI:1925188]
chr4	155280477	155282135	1659	*	9.62	10.17	5.51	4.66	1.84e-70	7.49e-68	Intron (ENSMUST00000103178/ENSMUSG00000029053, intron 7 of 14)	155271133	155273042	1910	2	ENSMUSG00000029053	ENSMUST00000135699	-7435	Prkcz	Prkcz	protein_coding	protein kinase C, zeta [Source:MGI Symbol;Acc:MGI:97602]
chr6	108708912	108710880	1969	*	10.49	10.99	7.9	3.09	2.17e-70	8.77e-68	Distal Intergenic	108663046	108665665	2620	1	ENSMUSG00000030103	ENSMUST00000204550	45866	Bhlhe40	Bhlhe40	protein_coding	basic helix-loop-helix family, member e40 [Source:MGI Symbol;Acc:MGI:1097714]
chr6	120603604	120604769	1166	*	9.61	10.16	5.76	4.4	2.95e-70	1.18e-67	Distal Intergenic	120579705	120580176	472	2	ENSMUSG00000107580	ENSMUST00000204159	-23428	Gm44124	Gm44124	TEC	predicted gene, 44124 [Source:MGI Symbol;Acc:MGI:5690516]
chr5	112922920	112923839	920	*	9.59	10.15	5.06	5.09	6.08e-70	2.42e-67	Promoter (<=1kb)	112916110	112924375	8266	2	ENSMUSG00000042249	ENSMUST00000199337	536	Grk3	Grk3	protein_coding	G protein-coupled receptor kinase 3 [Source:MGI Symbol;Acc:MGI:87941]
chr15	12424273	12425784	1512	*	10.19	10.71	7.31	3.4	1.01e-69	3.98e-67	Intron (ENSMUST00000075317/ENSMUSG00000022197, intron 5 of 23)	12404932	12412380	7449	2	ENSMUSG00000022197	ENSMUST00000191339	-11893	Pdzd2	Pdzd2	protein_coding	PDZ domain containing 2 [Source:MGI Symbol;Acc:MGI:1922394]
chr2	121787208	121789517	2310	*	9.65	10.2	5.87	4.33	2.35e-69	9.24e-67	Promoter (<=1kb)	121548087	121787344	239258	2	ENSMUSG00000027238	ENSMUST00000121219	0	Frmd5	Frmd5	protein_coding	FERM domain containing 5 [Source:MGI Symbol;Acc:MGI:2442557]
chr2	83699435	83701274	1840	*	9.68	10.23	5.98	4.25	3.78e-69	1.48e-66	Promoter (<=1kb)	83700657	83701116	460	2	ENSMUSG00000085450	ENSMUST00000122851	0	Gm13686	Gm13686	antisense	predicted gene 13686 [Source:MGI Symbol;Acc:MGI:3651825]
chr17	26420412	26422841	2430	*	10.4	10.9	7.81	3.1	4.62e-69	1.8e-66	Intron (ENSMUST00000182897/ENSMUSG00000034413, intron 1 of 3)	26414965	26446349	31385	1	ENSMUSG00000034413	ENSMUST00000053020	5447	Neurl1b	Neurl1b	protein_coding	neuralized E3 ubiquitin protein ligase 1B [Source:MGI Symbol;Acc:MGI:3643092]
chr2	93456248	93457521	1274	*	9.59	10.16	4.81	5.35	6.04e-69	2.34e-66	Exon (ENSMUST00000162565/ENSMUSG00000075025, exon 3 of 3)	93452821	93466400	13580	1	ENSMUSG00000075025	ENSMUST00000163052	3427	Gm10804	Gm10804	lincRNA	predicted gene 10804 [Source:MGI Symbol;Acc:MGI:3641755]
chr3	90585605	90588154	2550	*	11.41	11.88	9.31	2.57	7.22e-69	2.78e-66	Promoter (<=1kb)	90586952	90602524	15573	1	ENSMUSG00000001021	ENSMUST00000200290	0	S100a3	S100a3	protein_coding	S100 calcium binding protein A3 [Source:MGI Symbol;Acc:MGI:1338849]
chr14	76951340	76952211	872	*	9.66	10.23	4.62	5.61	7.35e-69	2.81e-66	Distal Intergenic	76976249	76976887	639	1	ENSMUSG00000115303	ENSMUST00000227717	-24038	Gm4291	Gm4291	processed_pseudogene	predicted gene 4291 [Source:MGI Symbol;Acc:MGI:3782468]
chr9	90201323	90202342	1020	*	9.95	10.53	3.98	6.55	1.33e-68	5.05e-66	3' UTR	90195128	90200097	4970	1	ENSMUSG00000032363	ENSMUST00000124441	6195	Adamts7	Adamts7	protein_coding	a disintegrin-like and metallopeptidase (reprolysin type) with thrombospondin type 1 motif, 7 [Source:MGI Symbol;Acc:MGI:1347346]
chr8	78667522	78669351	1830	*	9.6	10.16	5.17	5	1.59e-68	6.01e-66	Intron (ENSMUST00000211332/ENSMUSG00000031684, intron 6 of 10)	78697174	78728576	31403	1	ENSMUSG00000031684	ENSMUST00000210132	-27823	Slc10a7	Slc10a7	protein_coding	solute carrier family 10 (sodium/bile acid cotransporter family), member 7 [Source:MGI Symbol;Acc:MGI:1924025]
chr7	19693416	19694722	1307	*	8.92	6.57	10.31	-3.74	2.83e-68	1.06e-65	Promoter (<=1kb)	19689481	19692660	3180	2	ENSMUSG00000040564	ENSMUST00000045035	-756	Apoc1	Apoc1	protein_coding	apolipoprotein C-I [Source:MGI Symbol;Acc:MGI:88053]
chr13	69628910	69631053	2144	*	9.73	10.3	4.45	5.85	2.84e-68	1.06e-65	Promoter (<=1kb)	69630740	69631668	929	1	ENSMUSG00000021595	ENSMUST00000136891	0	Nsun2	Nsun2	protein_coding	NOL1/NOP2/Sun domain family member 2 [Source:MGI Symbol;Acc:MGI:107252]
chr15	103357773	103358945	1173	*	10.51	11.01	8.11	2.89	4e-68	1.48e-65	Promoter (1-2kb)	103355926	103356651	726	2	ENSMUSG00000000555	ENSMUST00000230460	-1122	Itga5	Itga5	protein_coding	integrin alpha 5 (fibronectin receptor alpha) [Source:MGI Symbol;Acc:MGI:96604]
chr12	112578214	112579175	962	*	9.84	10.37	6.79	3.58	7.09e-68	2.62e-65	Distal Intergenic	112588784	112614957	26174	1	ENSMUSG00000037679	ENSMUST00000101029	-9609	Inf2	Inf2	protein_coding	inverted formin, FH2 and WH2 domain containing [Source:MGI Symbol;Acc:MGI:1917685]
chr12	3870855	3874455	3601	*	12.01	12.46	10.06	2.4	9.14e-68	3.36e-65	Exon (ENSMUST00000172719/ENSMUSG00000020661, exon 5 of 6)	3866191	3876062	9872	1	ENSMUSG00000020661	ENSMUST00000173197	4664	Dnmt3a	Dnmt3a	protein_coding	DNA methyltransferase 3A [Source:MGI Symbol;Acc:MGI:1261827]
chr9	22678141	22680817	2677	*	9.57	10.12	5.59	4.53	1.07e-67	3.89e-65	Promoter (<=1kb)	22678750	22888274	209525	1	ENSMUSG00000035919	ENSMUST00000124076	0	Bbs9	Bbs9	protein_coding	Bardet-Biedl syndrome 9 (human) [Source:MGI Symbol;Acc:MGI:2442833]
chr11	97820810	97822201	1392	*	9.66	10.21	6.15	4.06	1.71e-67	6.21e-65	Intron (ENSMUST00000043843/ENSMUSG00000038366, intron 3 of 6)	97815248	97824949	9702	1	ENSMUSG00000038366	ENSMUST00000155762	5562	Lasp1	Lasp1	protein_coding	LIM and SH3 protein 1 [Source:MGI Symbol;Acc:MGI:109656]
chr18	88924174	88925061	888	*	8.41	5.3	9.88	-4.58	1.72e-67	6.21e-65	Promoter (2-3kb)	88870765	88927481	56717	2	ENSMUSG00000056153	ENSMUST00000147313	2420	Socs6	Socs6	protein_coding	suppressor of cytokine signaling 6 [Source:MGI Symbol;Acc:MGI:1924885]
chr5	136014382	136016091	1710	*	9.68	10.25	4.39	5.85	2.06e-67	7.42e-65	Intron (ENSMUST00000111142/ENSMUSG00000004947, intron 4 of 10)	136019558	136032864	13307	1	ENSMUSG00000004947	ENSMUST00000142041	-3467	Dtx2	Dtx2	protein_coding	deltex 2, E3 ubiquitin ligase [Source:MGI Symbol;Acc:MGI:1921448]
chr7	3399769	3401688	1920	*	9.86	10.39	6.74	3.65	2.38e-67	8.51e-65	Promoter (<=1kb)	3391596	3400926	9331	2	ENSMUSG00000107862	ENSMUST00000204704	0	Gm44151	Gm44151	antisense	predicted gene, 44151 [Source:MGI Symbol;Acc:MGI:5690543]
chr2	102872989	102874138	1150	*	9.81	10.33	6.74	3.59	3.79e-67	1.35e-64	Intron (ENSMUST00000005218/ENSMUSG00000005087, intron 1 of 18)	102897960	102898066	107	1	ENSMUSG00000065683	ENSMUST00000083749	-23822	Gm23731	Gm23731	snRNA	predicted gene, 23731 [Source:MGI Symbol;Acc:MGI:5453508]
chr5	140139518	140140661	1144	*	9.62	10.16	6.11	4.05	4.33e-67	1.53e-64	Intron (ENSMUST00000110829/ENSMUSG00000029554, intron 12 of 16)	140149156	140151487	2332	2	ENSMUSG00000106497	ENSMUST00000200614	10826	Gm43195	Gm43195	TEC	predicted gene 43195 [Source:MGI Symbol;Acc:MGI:5663332]
chr15	3281269	3283537	2269	*	8.41	5.43	9.87	-4.44	4.35e-67	1.53e-64	Exon (ENSMUST00000226261/ENSMUSG00000091119, exon 6 of 8)	3272085	3277271	5187	1	ENSMUSG00000064373	ENSMUST00000160930	9184	Selenop	Selenop	protein_coding	selenoprotein P [Source:MGI Symbol;Acc:MGI:894288]
chr2	143956504	143957568	1065	*	9.59	10.14	6	4.14	5.47e-67	1.91e-64	Promoter (<=1kb)	143956383	143957645	1263	2	ENSMUSG00000027422	ENSMUST00000155539	77	Rrbp1	Rrbp1	protein_coding	ribosome binding protein 1 [Source:MGI Symbol;Acc:MGI:1932395]
chr8	126918961	126919812	852	*	9.53	10.09	4.85	5.24	6.86e-67	2.39e-64	Distal Intergenic	126814490	126908215	93726	2	ENSMUSG00000110697	ENSMUST00000212639	-10746	Gm31718	Gm31718	lincRNA	predicted gene, 31718 [Source:MGI Symbol;Acc:MGI:5590877]
chr8	54449552	54451194	1643	*	10.09	10.67	3.81	6.86	3.01e-66	1.04e-63	Distal Intergenic	54513644	54514150	507	2	ENSMUSG00000110403	ENSMUST00000209929	62956	Gm45553	Gm45553	TEC	predicted gene 45553 [Source:MGI Symbol;Acc:MGI:5791389]
chr8	122211102	122212129	1028	*	9.98	10.56	3.81	6.75	3.75e-66	1.29e-63	Intron (ENSMUST00000127664/ENSMUSG00000092329, intron 1 of 15)	122269569	122272646	3078	1	ENSMUSG00000043903	ENSMUST00000055537	-57440	Zfp469	Zfp469	lincRNA	zinc finger protein 469 [Source:MGI Symbol;Acc:MGI:2684868]
chr17	56549699	56551060	1362	*	9.51	10.06	5.72	4.34	3.95e-66	1.35e-63	Downstream (<1kb)	56551414	56554387	2974	2	ENSMUSG00000110218	ENSMUST00000209718	3327	Gm20219	Gm20219	protein_coding	predicted gene, 20219 [Source:MGI Symbol;Acc:MGI:5012404]
chr4	130268856	130270996	2141	*	9.95	10.47	7.11	3.36	3.96e-66	1.35e-63	Intron (ENSMUST00000122374/ENSMUSG00000023232, intron 1 of 9)	130253495	130275218	21724	2	ENSMUSG00000023232	ENSMUST00000122374	4222	Serinc2	Serinc2	protein_coding	serine incorporator 2 [Source:MGI Symbol;Acc:MGI:1919132]
chr11	96399961	96401214	1254	*	9.71	10.25	6.23	4.01	4.97e-66	1.69e-63	Distal Intergenic	96392112	96392666	555	1	ENSMUSG00000075587	ENSMUST00000117614	7849	Gm11531	Gm11531	processed_pseudogene	predicted gene 11531 [Source:MGI Symbol;Acc:MGI:3650260]
chr1	152024987	152025688	702	*	9.74	10.27	6.59	3.68	5.06e-66	1.71e-63	Intron (ENSMUST00000187603/ENSMUSG00000032666, intron 1 of 6)	151893237	152055292	162056	2	ENSMUSG00000032666	ENSMUST00000121533	29604	1700025G04Rik	1700025G04Rik	protein_coding	RIKEN cDNA 1700025G04 gene [Source:MGI Symbol;Acc:MGI:1916649]
chr11	49810723	49812069	1347	*	9.59	10.13	6.15	3.98	5.9e-66	1.98e-63	Exon (ENSMUST00000020629/ENSMUSG00000020363, exon 5 of 19)	49794187	49838613	44427	1	ENSMUSG00000020363	ENSMUST00000020629	16536	Gfpt2	Gfpt2	protein_coding	glutamine fructose-6-phosphate transaminase 2 [Source:MGI Symbol;Acc:MGI:1338883]
chr8	107467420	107468149	730	*	10.01	10.52	7.24	3.28	6.38e-66	2.13e-63	Intron (ENSMUST00000166615/ENSMUSG00000031930, intron 4 of 23)	107483332	107546152	62821	1	ENSMUSG00000031930	ENSMUST00000212063	-15183	Wwp2	Wwp2	protein_coding	WW domain containing E3 ubiquitin protein ligase 2 [Source:MGI Symbol;Acc:MGI:1914144]
chr15	79932286	79935064	2779	*	10.72	11.19	8.47	2.72	6.7e-66	2.22e-63	Promoter (<=1kb)	79915807	79932652	16846	2	ENSMUSG00000053411	ENSMUST00000109616	0	Cbx7	Cbx7	protein_coding	chromobox 7 [Source:MGI Symbol;Acc:MGI:1196439]
chr12	3344179	3345509	1331	*	9.56	10.1	6.02	4.08	1.01e-65	3.35e-63	Exon (ENSMUST00000180719/ENSMUSG00000097429, exon 2 of 2)	3343816	3357153	13338	2	ENSMUSG00000097429	ENSMUST00000180719	11644	Gm26520	Gm26520	lincRNA	predicted gene, 26520 [Source:MGI Symbol;Acc:MGI:5477014]
chr7	79880977	79882135	1159	*	9.9	10.48	3.9	6.58	1.13e-65	3.72e-63	Intron (ENSMUST00000075657/ENSMUSG00000063801, intron 5 of 5)	79842056	79861059	19004	2	ENSMUSG00000039062	ENSMUST00000206235	-19918	Anpep	Anpep	protein_coding	alanyl (membrane) aminopeptidase [Source:MGI Symbol;Acc:MGI:5000466]
chr11	59410655	59413281	2627	*	9.49	10.04	5.72	4.32	1.55e-65	5.08e-63	Intron (ENSMUST00000010038/ENSMUSG00000009894, intron 4 of 4)	59438256	59447491	9236	2	ENSMUSG00000009894	ENSMUST00000145550	34210	Snap47	Snap47	protein_coding	synaptosomal-associated protein, 47 [Source:MGI Symbol;Acc:MGI:1915076]
chr17	47064651	47065927	1277	*	10.45	10.94	8.07	2.87	1.93e-65	6.3e-63	Distal Intergenic	47042587	47043039	453	2	ENSMUSG00000062472	ENSMUST00000075152	-21612	Gm4945	Gm4945	processed_pseudogene	predicted gene 4945 [Source:MGI Symbol;Acc:MGI:3647512]
chr6	39551750	39552845	1096	*	9.84	10.36	6.87	3.48	1.98e-65	6.43e-63	Intron (ENSMUST00000036877/ENSMUSG00000038456, intron 1 of 18)	39462378	39557867	95490	2	ENSMUSG00000038456	ENSMUST00000036877	5022	Dennd2a	Dennd2a	protein_coding	DENN/MADD domain containing 2A [Source:MGI Symbol;Acc:MGI:2444961]
chr1	171915311	171916171	861	*	9.49	10.04	5.56	4.48	2.22e-65	7.16e-63	Promoter (1-2kb)	171917515	171953170	35656	1	ENSMUSG00000015314	ENSMUST00000195656	-1344	Slamf6	Slamf6	protein_coding	SLAM family member 6 [Source:MGI Symbol;Acc:MGI:1353620]
chr11	78447150	78448027	878	*	9.59	10.13	6.22	3.91	4.28e-65	1.37e-62	Distal Intergenic	78444107	78444901	795	1	ENSMUSG00000086380	ENSMUST00000135030	3043	Gm11195	Gm11195	lincRNA	predicted gene 11195 [Source:MGI Symbol;Acc:MGI:3649277]
chr8	72728158	72729097	940	*	9.45	10.01	5.23	4.77	4.5e-65	1.44e-62	Intron (ENSMUST00000109950/ENSMUSG00000031622, intron 3 of 6)	72723415	72731279	7865	1	ENSMUSG00000031622	ENSMUST00000212096	4743	Sin3b	Sin3b	protein_coding	transcriptional regulator, SIN3B (yeast) [Source:MGI Symbol;Acc:MGI:107158]
chr3	135292901	135294049	1149	*	9.45	10.01	5.36	4.64	6.17e-65	1.96e-62	Intron (ENSMUST00000120397/ENSMUSG00000028167, intron 5 of 9)	135288658	135304423	15766	1	ENSMUSG00000028167	ENSMUST00000154869	4243	Bdh2	Bdh2	protein_coding	3-hydroxybutyrate dehydrogenase, type 2 [Source:MGI Symbol;Acc:MGI:1917022]
chr11	118415832	118416821	990	*	9.5	10.07	4.67	5.4	9.99e-65	3.16e-62	Promoter (<=1kb)	118407644	118415794	8151	2	ENSMUSG00000025575	ENSMUST00000164927	-38	Cant1	Cant1	protein_coding	calcium activated nucleotidase 1 [Source:MGI Symbol;Acc:MGI:1923275]
chr17	31826776	31828506	1731	*	9.48	10.05	4.94	5.11	1.39e-64	4.38e-62	Distal Intergenic	31849754	31851575	1822	2	ENSMUSG00000024042	ENSMUST00000234867	23069	Sik1	Sik1	protein_coding	salt inducible kinase 1 [Source:MGI Symbol;Acc:MGI:104754]
chr7	110285943	110287339	1397	*	9.93	10.44	7.15	3.3	1.48e-64	4.64e-62	Distal Intergenic	110277782	110281527	3746	2	ENSMUSG00000109799	ENSMUST00000210796	-4416	Gm45515	Gm45515	antisense	predicted gene 45515 [Source:MGI Symbol;Acc:MGI:5791351]
chr8	122013495	122014259	765	*	9.6	10.17	4.33	5.84	3.28e-64	1.02e-61	Intron (ENSMUST00000127664/ENSMUSG00000092329, intron 1 of 15)	122000847	122007140	6294	1	ENSMUSG00000025316	ENSMUST00000173201	12648	Banp	Banp	protein_coding	BTG3 associated nuclear protein [Source:MGI Symbol;Acc:MGI:1889023]
chr13	73455797	73456554	758	*	9.43	9.98	5.33	4.65	3.55e-64	1.1e-61	Distal Intergenic	73467197	73516422	49226	1	ENSMUSG00000021608	ENSMUST00000022099	-10643	Lpcat1	Lpcat1	protein_coding	lysophosphatidylcholine acyltransferase 1 [Source:MGI Symbol;Acc:MGI:2384812]
chr19	46728300	46729347	1048	*	9.58	10.15	4.33	5.82	5.54e-64	1.71e-61	Intron (ENSMUST00000003655/ENSMUSG00000003559, intron 10 of 10)	46707443	46741095	33653	1	ENSMUSG00000003559	ENSMUST00000003655	20857	As3mt	As3mt	protein_coding	arsenic (+3 oxidation state) methyltransferase [Source:MGI Symbol;Acc:MGI:1929882]
chr14	8111584	8112304	721	*	9.65	10.18	6.5	3.69	7.02e-64	2.16e-61	Intron (ENSMUST00000036682/ENSMUSG00000033885, intron 1 of 17)	8098255	8165111	66857	1	ENSMUSG00000033885	ENSMUST00000225653	13329	Pxk	Pxk	protein_coding	PX domain containing serine/threonine kinase [Source:MGI Symbol;Acc:MGI:1289230]
chr19	3892473	3894878	2406	*	10.73	11.2	8.53	2.67	7.44e-64	2.28e-61	Promoter (<=1kb)	3891731	3893657	1927	1	ENSMUSG00000024843	ENSMUST00000125013	742	Chka	Chka	protein_coding	choline kinase alpha [Source:MGI Symbol;Acc:MGI:107760]
chr1	151236131	151237066	936	*	9.6	10.13	6.27	3.87	9.33e-64	2.84e-61	Distal Intergenic	151260824	151260914	91	2	ENSMUSG00000088498	ENSMUST00000157873	23848	Gm24402	Gm24402	snRNA	predicted gene, 24402 [Source:MGI Symbol;Acc:MGI:5454179]
chr7	122018181	122019092	912	*	9.41	9.96	5.48	4.48	1.48e-63	4.5e-61	Promoter (2-3kb)	121986722	122021167	34446	2	ENSMUSG00000030872	ENSMUST00000124566	2075	Gga2	Gga2	protein_coding	golgi associated, gamma adaptin ear containing, ARF binding protein 2 [Source:MGI Symbol;Acc:MGI:1921355]
chr15	25562915	25564149	1235	*	9.45	10.01	5.2	4.81	1.68e-63	5.07e-61	Intron (ENSMUST00000228618/ENSMUSG00000115204, intron 3 of 5)	25528879	25593091	64213	2	ENSMUSG00000115204	ENSMUST00000228618	28942	Gm36642	Gm36642	lincRNA	predicted gene, 36642 [Source:MGI Symbol;Acc:MGI:5595801]
chr7	19843724	19845376	1653	*	11.75	12.21	9.75	2.46	1.79e-63	5.36e-61	Promoter (1-2kb)	19846973	19847609	637	1	ENSMUSG00000109424	ENSMUST00000207965	-1597	Gm44658	Gm44658	lincRNA	predicted gene 44658 [Source:MGI Symbol;Acc:MGI:5753234]
chr1	133909214	133912314	3101	*	9.56	10.11	6.11	3.99	2.05e-63	6.13e-61	Promoter (1-2kb)	133897200	133907999	10800	2	ENSMUSG00000010311	ENSMUST00000153617	-1215	Optc	Optc	protein_coding	opticin [Source:MGI Symbol;Acc:MGI:2151113]
chr8	84336165	84337127	963	*	9.79	10.31	6.89	3.42	2.71e-63	8.07e-61	Distal Intergenic	84302963	84303733	771	2	ENSMUSG00000109653	ENSMUST00000210948	-32432	Gm45608	Gm45608	processed_pseudogene	predicted gene 45608 [Source:MGI Symbol;Acc:MGI:5791444]
chr11	97082901	97084884	1984	*	9.99	10.49	7.31	3.19	3.39e-63	1e-60	Distal Intergenic	97096933	97097326	394	1	ENSMUSG00000084068	ENSMUST00000119956	-12049	Gm11573	Gm11573	processed_pseudogene	predicted gene 11573 [Source:MGI Symbol;Acc:MGI:3649590]
chr15	86019767	86022236	2470	*	9.44	9.99	5.74	4.25	3.67e-63	1.08e-60	Intron (ENSMUST00000016172/ENSMUSG00000016028, intron 1 of 34)	85898929	86033777	134849	2	ENSMUSG00000016028	ENSMUST00000016172	11541	Celsr1	Celsr1	protein_coding	cadherin, EGF LAG seven-pass G-type receptor 1 [Source:MGI Symbol;Acc:MGI:1100883]
chr6	120791915	120793201	1287	*	9.96	10.47	7.27	3.2	4.75e-63	1.4e-60	Exon (ENSMUST00000112682/ENSMUSG00000004902, exon 7 of 10)	120797574	120797670	97	2	ENSMUSG00000093409	ENSMUST00000176615	4469	Gm25193	Gm25193	miRNA	predicted gene, 25193 [Source:MGI Symbol;Acc:MGI:5454970]
chr15	98483604	98485107	1504	*	10.24	8.58	11.49	-2.91	5.67e-63	1.66e-60	Promoter (<=1kb)	98480400	98482721	2322	2	ENSMUSG00000022991	ENSMUST00000023726	-883	Lalba	Lalba	protein_coding	lactalbumin, alpha [Source:MGI Symbol;Acc:MGI:96742]
chr5	151315765	151316504	740	*	9.54	10.11	4.33	5.78	1.07e-62	3.11e-60	Intron (ENSMUST00000202365/ENSMUSG00000107011, intron 1 of 5)	151281123	151281646	524	1	ENSMUSG00000107154	ENSMUST00000201227	34642	Gm7041	Gm7041	processed_pseudogene	predicted gene 7041 [Source:MGI Symbol;Acc:MGI:3646096]
chr13	51858478	51859320	843	*	9.39	9.94	5.39	4.55	1.18e-62	3.41e-60	Distal Intergenic	51846744	51848224	1481	1	ENSMUSG00000021453	ENSMUST00000132480	11734	Gadd45g	Gadd45g	protein_coding	growth arrest and DNA-damage-inducible 45 gamma [Source:MGI Symbol;Acc:MGI:1346325]
chr6	29245824	29248888	3065	*	10.22	10.71	7.76	2.95	1.65e-62	4.75e-60	Distal Intergenic	29234434	29234564	131	1	ENSMUSG00000089289	ENSMUST00000158664	11390	Gm26021	Gm26021	snoRNA	predicted gene, 26021 [Source:MGI Symbol;Acc:MGI:5455798]
chr16	22389066	22389889	824	*	9.61	10.14	6.39	3.75	1.67e-62	4.81e-60	Intron (ENSMUST00000079601/ENSMUSG00000013089, intron 11 of 12)	22383579	22401829	18251	2	ENSMUSG00000013089	ENSMUST00000170803	11940	Etv5	Etv5	protein_coding	ets variant 5 [Source:MGI Symbol;Acc:MGI:1096867]
chr1	151118131	151119536	1406	*	9.49	10.03	6.06	3.97	3.75e-62	1.07e-59	Distal Intergenic	151107915	151108860	946	1	ENSMUSG00000100595	ENSMUST00000191430	10216	Gm19087	Gm19087	processed_pseudogene	predicted gene, 19087 [Source:MGI Symbol;Acc:MGI:5011272]
chr1	105813113	105815299	2187	*	9.62	10.15	6.5	3.65	4.26e-62	1.21e-59	Exon (ENSMUST00000027559/ENSMUSG00000026321, exon 4 of 10)	105819870	105825401	5532	1	ENSMUSG00000026321	ENSMUST00000187658	-4571	Tnfrsf11a	Tnfrsf11a	protein_coding	tumor necrosis factor receptor superfamily, member 11a, NFKB activator [Source:MGI Symbol;Acc:MGI:1314891]
chr1	131747038	131748272	1235	*	9.54	10.11	4.45	5.66	5.15e-62	1.46e-59	Promoter (2-3kb)	131750383	131751087	705	1	ENSMUSG00000042268	ENSMUST00000130544	-2111	Slc26a9	Slc26a9	protein_coding	solute carrier family 26, member 9 [Source:MGI Symbol;Acc:MGI:2444594]
chr11	67509120	67510030	911	*	9.6	10.18	4.13	6.05	5.4e-62	1.52e-59	Intron (ENSMUST00000108681/ENSMUSG00000033066, intron 1 of 13)	67547154	67684974	137821	1	ENSMUSG00000033066	ENSMUST00000041611	-37124	Gas7	Gas7	protein_coding	growth arrest specific 7 [Source:MGI Symbol;Acc:MGI:1202388]
chr8	124278060	124279699	1640	*	9.45	10	5.85	4.14	5.69e-62	1.6e-59	Intron (ENSMUST00000127664/ENSMUSG00000092329, intron 1 of 15)	124295103	124323729	28627	1	ENSMUSG00000089704	ENSMUST00000142547	-15404	Galnt2	Galnt2	protein_coding	polypeptide N-acetylgalactosaminyltransferase 2 [Source:MGI Symbol;Acc:MGI:894694]
chr15	89175273	89175773	501	*	9.35	9.91	5.06	4.86	6.85e-62	1.92e-59	Intron (ENSMUST00000109331/ENSMUSG00000036606, intron 1 of 37)	89155549	89170688	15140	2	ENSMUSG00000036606	ENSMUST00000060808	-4585	Plxnb2	Plxnb2	protein_coding	plexin B2 [Source:MGI Symbol;Acc:MGI:2154239]
chr4	129011347	129012484	1138	*	9.97	10.48	7.34	3.13	7.7e-62	2.15e-59	3' UTR	128993353	129008229	14877	1	ENSMUSG00000028792	ENSMUST00000152762	17994	Ak2	Ak2	protein_coding	adenylate kinase 2 [Source:MGI Symbol;Acc:MGI:87978]
chr1	74124540	74126607	2068	*	10.35	10.84	8.04	2.8	1.38e-61	3.84e-59	Promoter (<=1kb)	74125541	74148223	22683	1	ENSMUSG00000061815	ENSMUST00000080167	0	Rufy4	Rufy4	protein_coding	RUN and FYVE domain containing 4 [Source:MGI Symbol;Acc:MGI:3588214]
chr9	50476462	50479905	3444	*	11.04	11.52	8.86	2.65	1.4e-61	3.87e-59	Distal Intergenic	50494525	50505482	10958	1	ENSMUSG00000032068	ENSMUST00000114474	-14620	Plet1	Plet1	protein_coding	placenta expressed transcript 1 [Source:MGI Symbol;Acc:MGI:1923759]
chr13	29627255	29628614	1360	*	9.38	9.93	5.54	4.4	1.66e-61	4.56e-59	Intron (ENSMUST00000140278/ENSMUSG00000006191, intron 8 of 16)	29443776	29517454	73679	2	ENSMUSG00000006191	ENSMUST00000154209	-109801	Cdkal1	Cdkal1	protein_coding	CDK5 regulatory subunit associated protein 1-like 1 [Source:MGI Symbol;Acc:MGI:1921765]
chr12	85569539	85572397	2859	*	10.85	11.32	8.8	2.52	1.69e-61	4.64e-59	Distal Intergenic	85599027	85639878	40852	1	ENSMUSG00000034271	ENSMUST00000177587	-26630	Jdp2	Jdp2	protein_coding	Jun dimerization protein 2 [Source:MGI Symbol;Acc:MGI:1932093]
chr5	125146614	125148132	1519	*	9.62	10.15	6.5	3.65	1.81e-61	4.95e-59	Intron (ENSMUST00000111402/ENSMUSG00000029478, intron 1 of 47)	125017835	125124900	107066	2	ENSMUSG00000029478	ENSMUST00000055256	-21714	Ncor2	Ncor2	protein_coding	nuclear receptor co-repressor 2 [Source:MGI Symbol;Acc:MGI:1337080]
chr2	29629228	29629783	556	*	9.43	10	4.45	5.55	3.98e-61	1.08e-58	Intron (ENSMUST00000095087/ENSMUSG00000039844, intron 1 of 25)	29619910	29738327	118418	1	ENSMUSG00000039844	ENSMUST00000147755	9318	Rapgef1	Rapgef1	protein_coding	Rap guanine nucleotide exchange factor (GEF) 1 [Source:MGI Symbol;Acc:MGI:104580]
chr3	27445228	27446924	1697	*	9.97	10.48	7.28	3.2	3.99e-61	1.08e-58	Intron (ENSMUST00000195008/ENSMUSG00000039286, intron 23 of 26)	27371351	27378010	6660	1	ENSMUSG00000051136	ENSMUST00000057186	73877	Ghsr	Ghsr	protein_coding	growth hormone secretagogue receptor [Source:MGI Symbol;Acc:MGI:2441906]
chr4	139421756	139423024	1269	*	9.46	10.03	4.33	5.7	7.48e-61	2.02e-58	Exon (ENSMUST00000165860/ENSMUSG00000066036, exon 38 of 106)	139416212	139417026	815	1	ENSMUSG00000066036	ENSMUST00000149995	5544	Ubr4	Ubr4	protein_coding	ubiquitin protein ligase E3 component n-recognin 4 [Source:MGI Symbol;Acc:MGI:1916366]
chr14	54445554	54446395	842	*	9.81	10.39	3.72	6.67	1.03e-60	2.77e-58	Promoter (<=1kb)	54446318	54447861	1544	1	ENSMUSG00000115270	ENSMUST00000226138	0	5430430K15Rik	5430430K15Rik	TEC	RIKEN cDNA 5430430K15 gene [Source:MGI Symbol;Acc:MGI:1918585]
chr13	37714768	37715597	830	*	9.76	10.28	6.9	3.38	1.12e-60	3e-58	Promoter (<=1kb)	37699268	37716311	17044	2	ENSMUSG00000114732	ENSMUST00000224732	714	Gm40918	Gm40918	lincRNA	predicted gene, 40918 [Source:MGI Symbol;Acc:MGI:5623803]
chr17	8836174	8836777	604	*	9.48	10.06	4.27	5.79	1.13e-60	3.02e-58	Intron (ENSMUST00000115715/ENSMUSG00000023868, intron 1 of 21)	8849985	8982400	132416	1	ENSMUSG00000023868	ENSMUST00000115720	-13208	Pde10a	Pde10a	protein_coding	phosphodiesterase 10A [Source:MGI Symbol;Acc:MGI:1345143]
chr15	86212008	86212795	788	*	9.71	7.94	10.98	-3.04	1.21e-60	3.2e-58	Promoter (<=1kb)	86212554	86212657	104	2	ENSMUSG00000088071	ENSMUST00000157446	0	Gm22818	Gm22818	snRNA	predicted gene, 22818 [Source:MGI Symbol;Acc:MGI:5452595]
chr8	25465416	25466282	867	*	9.62	10.15	6.6	3.54	1.34e-60	3.54e-58	Intron (ENSMUST00000211266/ENSMUSG00000110063, intron 1 of 2)	25454273	25454704	432	1	ENSMUSG00000074412	ENSMUST00000098864	11143	Gm10689	Gm10689	processed_pseudogene	predicted gene 10689 [Source:MGI Symbol;Acc:MGI:3642613]
chr8	9008009	9009168	1160	*	9.36	9.93	4.67	5.26	1.52e-60	4e-58	Distal Intergenic	8920937	8932699	11763	2	ENSMUSG00000109346	ENSMUST00000209045	-75310	Gm44515	Gm44515	lincRNA	predicted gene 44515 [Source:MGI Symbol;Acc:MGI:5753091]
chr7	99674266	99675623	1358	*	9.73	8.1	10.96	-2.86	1.88e-60	4.92e-58	Intron (ENSMUST00000032985/ENSMUSG00000030737, intron 7 of 13)	99665153	99667394	2242	1	ENSMUSG00000085095	ENSMUST00000148972	9113	Gm15635	Gm15635	antisense	predicted gene 15635 [Source:MGI Symbol;Acc:MGI:3783079]
chr10	5070462	5071584	1123	*	9.5	10.08	4.2	5.88	1.9e-60	4.97e-58	Promoter (1-2kb)	5069192	5071975	2784	1	ENSMUSG00000096553	ENSMUST00000180100	1270	Gm10097	Gm10097	protein_coding	predicted gene 10097 [Source:MGI Symbol;Acc:MGI:3642295]
chr1	165717292	165718813	1522	*	9.26	7.38	10.55	-3.17	1.95e-60	5.07e-58	Promoter (2-3kb)	165721556	165722777	1222	1	ENSMUSG00000103686	ENSMUST00000192469	-2743	Gm37073	Gm37073	lincRNA	predicted gene, 37073 [Source:MGI Symbol;Acc:MGI:5610301]
chr3	93571920	93572732	813	*	9.71	10.23	6.84	3.39	2.04e-60	5.27e-58	Distal Intergenic	93560727	93564450	3724	1	ENSMUSG00000041959	ENSMUST00000170612	11193	S100a10	S100a10	protein_coding	S100 calcium binding protein A10 (calpactin) [Source:MGI Symbol;Acc:MGI:1339468]
chr2	157407434	157408106	673	*	9.53	10.11	4.13	5.98	2.11e-60	5.45e-58	Distal Intergenic	157418444	157471835	53392	1	ENSMUSG00000027646	ENSMUST00000109533	-10338	Src	Src	protein_coding	Rous sarcoma oncogene [Source:MGI Symbol;Acc:MGI:98397]
chr10	44988413	44989354	942	*	9.72	10.3	3.81	6.49	2.27e-60	5.83e-58	Distal Intergenic	45006110	45007117	1008	1	ENSMUSG00000095168	ENSMUST00000095717	-16756	Gm4795	Gm4795	processed_pseudogene	predicted pseudogene 4795 [Source:MGI Symbol;Acc:MGI:3646519]
chr10	60395598	60396485	888	*	10.04	10.54	7.5	3.04	2.68e-60	6.86e-58	Intron (ENSMUST00000073242/ENSMUSG00000012819, intron 26 of 66)	60399726	60403559	3834	1	ENSMUSG00000090439	ENSMUST00000164428	-3241	Gm17455	Gm17455	protein_coding	predicted gene, 17455 [Source:MGI Symbol;Acc:MGI:4937089]
chr1	62621316	62622631	1316	*	9.34	9.91	4.72	5.19	2.71e-60	6.91e-58	Intron (ENSMUST00000075374/ENSMUSG00000052062, intron 22 of 22)	62656695	62657788	1094	2	ENSMUSG00000081950	ENSMUST00000119592	35157	Gm11600	Gm11600	processed_pseudogene	predicted gene 11600 [Source:MGI Symbol;Acc:MGI:3651838]
chr11	98057306	98058327	1022	*	9.47	10	6.15	3.85	2.77e-60	7.03e-58	Distal Intergenic	98036623	98053462	16840	2	ENSMUSG00000017400	ENSMUST00000017544	-3844	Stac2	Stac2	protein_coding	SH3 and cysteine rich domain 2 [Source:MGI Symbol;Acc:MGI:2144518]
chr5	33002571	33003822	1252	*	9.52	10.05	6.35	3.71	3.18e-60	8.05e-58	Distal Intergenic	33018816	33027966	9151	1	ENSMUSG00000018965	ENSMUST00000019109	-14994	Ywhah	Ywhah	protein_coding	tyrosine 3-monooxygenase/tryptophan 5-monooxygenase activation protein, eta polypeptide [Source:MGI Symbol;Acc:MGI:109194]
chr1	152687164	152688561	1398	*	9.37	9.91	5.74	4.17	3.66e-60	9.23e-58	Promoter (<=1kb)	152684026	152687501	3476	2	ENSMUSG00000086145	ENSMUST00000139309	0	Gm15479	Gm15479	sense_intronic	predicted gene 15479 [Source:MGI Symbol;Acc:MGI:3705129]
chr12	8805229	8806194	966	*	9.47	10.01	6.13	3.88	4.56e-60	1.15e-57	Distal Intergenic	8771803	8790448	18646	1	ENSMUSG00000020592	ENSMUST00000160348	33426	Sdc1	Sdc1	protein_coding	syndecan 1 [Source:MGI Symbol;Acc:MGI:1349162]
chr11	118043156	118044519	1364	*	9.55	10.13	4.06	6.07	4.7e-60	1.18e-57	Exon (ENSMUST00000084803/ENSMUSG00000033987, exon 66 of 81)	118012343	118024011	11669	1	ENSMUSG00000017715	ENSMUST00000155507	30813	Pgs1	Pgs1	protein_coding	phosphatidylglycerophosphate synthase 1 [Source:MGI Symbol;Acc:MGI:1921701]
chr1	74381381	74382055	675	*	10.35	10.83	8.08	2.75	5.02e-60	1.25e-57	Promoter (<=1kb)	74381651	74384173	2523	1	ENSMUSG00000026177	ENSMUST00000133896	0	Slc11a1	Slc11a1	protein_coding	solute carrier family 11 (proton-coupled divalent metal ion transporters), member 1 [Source:MGI Symbol;Acc:MGI:1345275]
chr12	81668478	81670337	1860	*	9.57	10.1	6.51	3.59	5.12e-60	1.27e-57	Distal Intergenic	81631369	81664941	33573	1	ENSMUSG00000042734	ENSMUST00000036116	37109	Ttc9	Ttc9	protein_coding	tetratricopeptide repeat domain 9 [Source:MGI Symbol;Acc:MGI:1916730]
chr6	108665037	108666022	986	*	9.7	10.28	3.81	6.47	6.23e-60	1.54e-57	Promoter (1-2kb)	108663046	108665665	2620	1	ENSMUSG00000030103	ENSMUST00000204550	1991	Bhlhe40	Bhlhe40	protein_coding	basic helix-loop-helix family, member e40 [Source:MGI Symbol;Acc:MGI:1097714]
chr8	26722756	26723809	1054	*	9.36	9.91	5.79	4.12	6.48e-60	1.6e-57	Distal Intergenic	26745929	26760561	14633	2	ENSMUSG00000109689	ENSMUST00000210983	36752	Gm45646	Gm45646	lincRNA	predicted gene 45646 [Source:MGI Symbol;Acc:MGI:5791482]
chr18	80673431	80677674	4244	*	9.39	9.94	5.74	4.2	7.1e-60	1.74e-57	Intron (ENSMUST00000167977/ENSMUSG00000033016, intron 3 of 9)	80606205	80708173	101969	2	ENSMUSG00000033016	ENSMUST00000167977	30499	Nfatc1	Nfatc1	protein_coding	nuclear factor of activated T cells, cytoplasmic, calcineurin dependent 1 [Source:MGI Symbol;Acc:MGI:102469]
chr18	65375428	65376578	1151	*	9.64	10.16	6.68	3.48	7.88e-60	1.93e-57	Intron (ENSMUST00000035548/ENSMUSG00000032845, intron 2 of 12)	65265529	65393887	128359	2	ENSMUSG00000032845	ENSMUST00000035548	17309	Alpk2	Alpk2	protein_coding	alpha-kinase 2 [Source:MGI Symbol;Acc:MGI:2449492]
chr17	27037562	27038909	1348	*	10.05	10.55	7.54	3	1.1e-59	2.68e-57	Distal Intergenic	27030404	27034809	4406	1	ENSMUSG00000048731	ENSMUST00000154731	7158	Ggnbp1	Ggnbp1	protein_coding	gametogenetin binding protein 1 [Source:MGI Symbol;Acc:MGI:3055306]
chr13	37783697	37784711	1015	*	9.67	10.19	6.75	3.44	1.17e-59	2.85e-57	Intron (ENSMUST00000122842/ENSMUSG00000039087, intron 1 of 3)	37778400	37893849	115450	1	ENSMUSG00000039087	ENSMUST00000122842	5297	Rreb1	Rreb1	protein_coding	ras responsive element binding protein 1 [Source:MGI Symbol;Acc:MGI:2443664]
chr15	67138640	67140226	1587	*	9.36	9.93	4.51	5.42	1.6e-59	3.87e-57	Intron (ENSMUST00000229028/ENSMUSG00000013846, intron 2 of 8)	67114238	67129023	14786	2	ENSMUSG00000013846	ENSMUST00000230150	-9617	St3gal1	St3gal1	protein_coding	ST3 beta-galactoside alpha-2,3-sialyltransferase 1 [Source:MGI Symbol;Acc:MGI:98304]
chr10	60360713	60362912	2200	*	10.23	8.83	11.4	-2.57	2.07e-59	4.99e-57	Intron (ENSMUST00000020301/ENSMUSG00000020101, intron 3 of 6)	60349323	60369293	19971	1	ENSMUSG00000020101	ENSMUST00000105459	11390	Vsir	Vsir	protein_coding	V-set immunoregulatory receptor [Source:MGI Symbol;Acc:MGI:1921298]
chr7	100946418	100947013	596	*	9.61	10.13	6.64	3.49	2.33e-59	5.6e-57	Intron (ENSMUST00000060174/ENSMUSG00000048779, intron 1 of 2)	100950817	100951562	746	1	ENSMUSG00000109132	ENSMUST00000208262	-3804	Gm44545	Gm44545	TEC	predicted gene 44545 [Source:MGI Symbol;Acc:MGI:5753121]
chr1	14484252	14485532	1281	*	9.47	10.01	6.22	3.79	2.45e-59	5.86e-57	Distal Intergenic	14168958	14310235	141278	2	ENSMUSG00000025932	ENSMUST00000168081	-174017	Eya1	Eya1	protein_coding	EYA transcriptional coactivator and phosphatase 1 [Source:MGI Symbol;Acc:MGI:109344]
chr11	5860087	5861000	914	*	9.31	9.87	4.9	4.98	3.03e-59	7.22e-57	Promoter (<=1kb)	5861947	5872088	10142	1	ENSMUSG00000020473	ENSMUST00000102923	-947	Aebp1	Aebp1	protein_coding	AE binding protein 1 [Source:MGI Symbol;Acc:MGI:1197012]
chr10	61661841	61662946	1106	*	9.31	9.86	5.45	4.41	3.44e-59	8.18e-57	Promoter (<=1kb)	61662688	61665425	2738	1	ENSMUSG00000020089	ENSMUST00000160607	0	Ppa1	Ppa1	protein_coding	pyrophosphatase (inorganic) 1 [Source:MGI Symbol;Acc:MGI:97831]
chr7	125898941	125899998	1058	*	9.36	9.93	4.67	5.26	3.63e-59	8.59e-57	Intron (ENSMUST00000073935/ENSMUSG00000046182, intron 5 of 6)	125865271	125867975	2705	1	ENSMUSG00000032743	ENSMUST00000155059	33670	D430042O09Rik	D430042O09Rik	protein_coding	RIKEN cDNA D430042O09 gene [Source:MGI Symbol;Acc:MGI:2442760]
chr5	65990330	65991857	1528	*	10.01	10.51	7.37	3.14	3.86e-59	9.09e-57	Promoter (<=1kb)	65989090	65991112	2023	2	ENSMUSG00000054598	ENSMUST00000202278	0	9130230L23Rik	9130230L23Rik	protein_coding	RIKEN cDNA 9130230L23 gene [Source:MGI Symbol;Acc:MGI:3041166]
chr9	37242263	37242883	621	*	10.24	10.73	7.85	2.89	4.13e-59	9.7e-57	Intron (ENSMUST00000115068/ENSMUSG00000032122, intron 1 of 17)	37230512	37235154	4643	2	ENSMUSG00000032122	ENSMUST00000162018	-7109	Slc37a2	Slc37a2	protein_coding	solute carrier family 37 (glycerol-3-phosphate transporter), member 2 [Source:MGI Symbol;Acc:MGI:1929693]
chr8	122173385	122174760	1376	*	9.31	9.88	4.67	5.21	4.2e-59	9.82e-57	Intron (ENSMUST00000127664/ENSMUSG00000092329, intron 1 of 15)	122269569	122272646	3078	1	ENSMUSG00000043903	ENSMUST00000055537	-94809	Zfp469	Zfp469	lincRNA	zinc finger protein 469 [Source:MGI Symbol;Acc:MGI:2684868]
chr1	92712150	92712884	735	*	9.62	10.19	3.9	6.3	5.27e-59	1.23e-56	Downstream (1-2kb)	92714234	92717202	2969	2	ENSMUSG00000100546	ENSMUST00000188188	4318	Gm29483	Gm29483	lincRNA	predicted gene 29483 [Source:MGI Symbol;Acc:MGI:5580189]
chr13	96010784	96011610	827	*	9.82	10.32	7.14	3.18	6.41e-59	1.49e-56	Intron (ENSMUST00000161263/ENSMUSG00000051111, intron 4 of 12)	95989133	95990226	1094	2	ENSMUSG00000051111	ENSMUST00000220740	-20558	Sv2c	Sv2c	protein_coding	synaptic vesicle glycoprotein 2c [Source:MGI Symbol;Acc:MGI:1922459]
chr7	30594051	30594969	919	*	9.28	9.84	5.2	4.64	7.56e-59	1.75e-56	Promoter (1-2kb)	30589681	30592942	3262	2	ENSMUSG00000006310	ENSMUST00000108151	-1109	Zbtb32	Zbtb32	protein_coding	zinc finger and BTB domain containing 32 [Source:MGI Symbol;Acc:MGI:1891838]
chr4	139115213	139116712	1500	*	9.41	9.95	6.09	3.86	8.02e-59	1.85e-56	Intron (ENSMUST00000143971/ENSMUSG00000050608, intron 1 of 3)	139103823	139111243	7421	2	ENSMUSG00000050608	ENSMUST00000123488	-3970	Minos1	Minos1	protein_coding	mitochondrial inner membrane organizing system 1 [Source:MGI Symbol;Acc:MGI:1913628]
chr14	8153931	8154974	1044	*	9.59	10.11	6.62	3.5	8.49e-59	1.95e-56	Intron (ENSMUST00000036682/ENSMUSG00000033885, intron 16 of 17)	8166246	8167096	851	2	ENSMUSG00000021748	ENSMUST00000225747	12122	Pdhb	Pdhb	protein_coding	pyruvate dehydrogenase (lipoamide) beta [Source:MGI Symbol;Acc:MGI:1915513]
chr5	43692300	43693413	1114	*	9.28	9.84	4.81	5.03	9.94e-59	2.28e-56	Intron (ENSMUST00000048150/ENSMUSG00000039765, intron 12 of 39)	43696582	43717017	20436	1	ENSMUSG00000039765	ENSMUST00000127355	-3169	Cc2d2a	Cc2d2a	protein_coding	coiled-coil and C2 domain containing 2A [Source:MGI Symbol;Acc:MGI:1924487]
chr5	5342867	5344225	1359	*	9.59	10.12	6.62	3.5	1.03e-58	2.34e-56	Intron (ENSMUST00000030763/ENSMUSG00000028926, intron 2 of 14)	5309002	5311623	2622	2	ENSMUSG00000104867	ENSMUST00000198817	-31244	Gm43728	Gm43728	sense_intronic	predicted gene 43728 [Source:MGI Symbol;Acc:MGI:5663865]
chr11	78381658	78383433	1776	*	9.51	10.04	6.41	3.63	1.12e-58	2.55e-56	Intron (ENSMUST00000108294/ENSMUSG00000002057, intron 1 of 8)	78357577	78386558	28982	2	ENSMUSG00000002057	ENSMUST00000108294	3125	Foxn1	Foxn1	protein_coding	forkhead box N1 [Source:MGI Symbol;Acc:MGI:102949]
chr9	57278028	57278748	721	*	8.75	6.48	10.12	-3.64	1.13e-58	2.56e-56	Distal Intergenic	57253117	57262612	9496	2	ENSMUSG00000032300	ENSMUST00000034846	-15416	1700017B05Rik	1700017B05Rik	protein_coding	RIKEN cDNA 1700017B05 gene [Source:MGI Symbol;Acc:MGI:1921461]
chr1	82831570	82833045	1476	*	10.28	10.76	7.97	2.79	1.27e-58	2.87e-56	Distal Intergenic	82839446	82839498	53	1	ENSMUSG00000093782	ENSMUST00000177110	-6401	Gm22396	Gm22396	miRNA	predicted gene, 22396 [Source:MGI Symbol;Acc:MGI:5452173]
chr1	21085623	21086862	1240	*	9.33	9.88	5.76	4.11	1.31e-58	2.94e-56	Distal Intergenic	21080114	21081748	1635	1	ENSMUSG00000099971	ENSMUST00000186612	5509	Gm28287	Gm28287	antisense	predicted gene 28287 [Source:MGI Symbol;Acc:MGI:5578993]
chr2	152903559	152904846	1288	*	10.77	11.23	8.75	2.48	1.62e-58	3.64e-56	Distal Intergenic	152911352	152923068	11717	1	ENSMUSG00000027470	ENSMUST00000028970	-6506	Mylk2	Mylk2	protein_coding	myosin, light polypeptide kinase 2, skeletal muscle [Source:MGI Symbol;Acc:MGI:2139434]
chr9	57954893	57955893	1001	*	9.34	9.91	4.45	5.46	1.68e-58	3.75e-56	Exon (ENSMUST00000043059/ENSMUSG00000038264, exon 5 of 14)	57940113	57962865	22753	1	ENSMUSG00000038264	ENSMUST00000043059	14780	Sema7a	Sema7a	protein_coding	sema domain, immunoglobulin domain (Ig), and GPI membrane anchor, (semaphorin) 7A [Source:MGI Symbol;Acc:MGI:1306826]
chr7	88192643	88193404	762	*	9.14	7.24	10.45	-3.2	1.78e-58	3.96e-56	Distal Intergenic	88119158	88122400	3243	1	ENSMUSG00000108993	ENSMUST00000207127	73485	Gm44846	Gm44846	TEC	predicted gene 44846 [Source:MGI Symbol;Acc:MGI:5753422]
chr17	28510355	28511348	994	*	9.79	10.3	7.08	3.21	2.3e-58	5.11e-56	Promoter (<=1kb)	28399226	28511357	112132	2	ENSMUSG00000024222	ENSMUST00000233102	9	Fkbp5	Fkbp5	protein_coding	FK506 binding protein 5 [Source:MGI Symbol;Acc:MGI:104670]
chr10	84584343	84585208	866	*	9.3	9.85	5.42	4.42	2.33e-58	5.16e-56	5' UTR	84576897	84595300	18404	1	ENSMUSG00000020034	ENSMUST00000162874	7446	Tcp11l2	Tcp11l2	protein_coding	t-complex 11 (mouse) like 2 [Source:MGI Symbol;Acc:MGI:2444679]
chr4	134123954	134124968	1015	*	10.54	11.01	8.42	2.59	2.42e-58	5.33e-56	Promoter (<=1kb)	134124051	134126500	2450	1	ENSMUSG00000012126	ENSMUST00000151113	0	Ubxn11	Ubxn11	protein_coding	UBX domain protein 11 [Source:MGI Symbol;Acc:MGI:1914836]
chr2	157807549	157808667	1119	*	9.25	9.8	5.23	4.57	3.16e-58	6.95e-56	Intron (ENSMUST00000029178/ENSMUSG00000027649, intron 6 of 15)	157789864	157836575	46712	1	ENSMUSG00000027649	ENSMUST00000156300	17685	Ctnnbl1	Ctnnbl1	protein_coding	catenin, beta like 1 [Source:MGI Symbol;Acc:MGI:1913892]
chr1	154064727	154066161	1435	*	9.35	9.89	5.9	3.99	3.7e-58	8.1e-56	Intron (ENSMUST00000185465/ENSMUSG00000100627, intron 2 of 2)	154080095	154080199	105	2	ENSMUSG00000088669	ENSMUST00000158044	14038	Gm25336	Gm25336	snoRNA	predicted gene, 25336 [Source:MGI Symbol;Acc:MGI:5455113]
chr10	77250953	77253112	2160	*	10.39	10.87	8.18	2.68	4.11e-58	8.98e-56	Distal Intergenic	77259218	77269575	10358	1	ENSMUSG00000020260	ENSMUST00000020493	-6106	Pofut2	Pofut2	protein_coding	protein O-fucosyltransferase 2 [Source:MGI Symbol;Acc:MGI:1916863]
chr6	115953586	115954885	1300	*	9.31	9.85	5.74	4.11	4.73e-58	1.03e-55	Promoter (1-2kb)	115955800	115956364	565	2	ENSMUSG00000030123	ENSMUST00000123165	1479	Plxnd1	Plxnd1	protein_coding	plexin D1 [Source:MGI Symbol;Acc:MGI:2154244]
chr11	98002747	98003820	1074	*	9.88	10.38	7.28	3.1	4.9e-58	1.06e-55	3' UTR	97989578	97996181	6604	2	ENSMUSG00000038352	ENSMUST00000042971	-6566	Arl5c	Arl5c	protein_coding	ADP-ribosylation factor-like 5C [Source:MGI Symbol;Acc:MGI:3028577]
chr12	85420879	85421318	440	*	9.6	10.12	6.67	3.45	6.15e-58	1.33e-55	Distal Intergenic	85429574	85436081	6508	2	ENSMUSG00000113940	ENSMUST00000220805	14763	Gm40477	Gm40477	lincRNA	predicted gene, 40477 [Source:MGI Symbol;Acc:MGI:5623362]
chr11	83580835	83581632	798	*	9.26	9.81	5.33	4.48	7.43e-58	1.6e-55	Promoter (<=1kb)	83582056	83623693	41638	1	ENSMUSG00000051832	ENSMUST00000125626	-424	E230016K23Rik	E230016K23Rik	processed_transcript	RIKEN cDNA E230016K23 gene [Source:MGI Symbol;Acc:MGI:3041204]
chr16	31926160	31927218	1059	*	10.19	10.67	7.84	2.84	7.77e-58	1.67e-55	Promoter (1-2kb)	31924989	31925868	880	1	ENSMUSG00000083890	ENSMUST00000120250	1171	Gm15703	Gm15703	processed_pseudogene	predicted gene 15703 [Source:MGI Symbol;Acc:MGI:3783143]
chr15	76203656	76206378	2723	*	12.06	12.5	10.26	2.24	7.89e-58	1.69e-55	Promoter (<=1kb)	76170974	76206321	35348	2	ENSMUSG00000022565	ENSMUST00000073418	0	Plec	Plec	protein_coding	plectin [Source:MGI Symbol;Acc:MGI:1277961]
chr13	83572016	83572735	720	*	10.08	8.54	11.29	-2.75	8.68e-58	1.85e-55	Promoter (<=1kb)	83572348	83635453	63106	1	ENSMUSG00000005583	ENSMUST00000196730	0	Mef2c	Mef2c	protein_coding	myocyte enhancer factor 2C [Source:MGI Symbol;Acc:MGI:99458]
chr12	86612149	86613663	1515	*	9.69	10.26	3.72	6.55	9.21e-58	1.96e-55	Distal Intergenic	86650573	86651662	1090	1	ENSMUSG00000113369	ENSMUST00000220511	-36910	Gm8504	Gm8504	processed_pseudogene	predicted gene 8504 [Source:MGI Symbol;Acc:MGI:3643538]
chr8	94563199	94565102	1904	*	9.71	10.24	6.68	3.56	9.4e-58	1.99e-55	Promoter (<=1kb)	94562650	94570114	7465	1	ENSMUSG00000034361	ENSMUST00000156377	549	Cpne2	Cpne2	protein_coding	copine II [Source:MGI Symbol;Acc:MGI:2387578]
chr8	95672742	95673892	1151	*	9.24	9.8	4.9	4.9	9.79e-58	2.07e-55	Promoter (1-2kb)	95674696	95675394	699	2	ENSMUSG00000110701	ENSMUST00000212264	1502	Gm6013	Gm6013	processed_pseudogene	predicted gene 6013 [Source:MGI Symbol;Acc:MGI:3648988]
chr4	99939542	99940998	1457	*	9.34	9.88	5.94	3.95	1.11e-57	2.33e-55	Intron (ENSMUST00000058351/ENSMUSG00000025791, intron 1 of 10)	99765902	99929813	163912	2	ENSMUSG00000028549	ENSMUST00000123830	-9729	Itgb3bp	Itgb3bp	protein_coding	integrin beta 3 binding protein (beta3-endonexin) [Source:MGI Symbol;Acc:MGI:1914983]
chr13	28930703	28932230	1528	*	9.23	9.79	5.06	4.73	1.48e-57	3.11e-55	Distal Intergenic	28943048	28951671	8624	1	ENSMUSG00000097461	ENSMUST00000180992	-10818	Gm26735	Gm26735	lincRNA	predicted gene, 26735 [Source:MGI Symbol;Acc:MGI:5477229]
chr9	57973695	57974765	1071	*	9.25	9.81	5.27	4.54	2.08e-57	4.36e-55	Distal Intergenic	57998041	58007451	9411	1	ENSMUSG00000097604	ENSMUST00000181289	-23276	Gm17322	Gm17322	lincRNA	predicted gene, 17322 [Source:MGI Symbol;Acc:MGI:4936956]
chr4	150707011	150708395	1385	*	9.23	9.8	4.76	5.03	3.28e-57	6.85e-55	Distal Intergenic	150668248	150678792	10545	2	ENSMUSG00000085869	ENSMUST00000149065	-28219	Gm16079	Gm16079	lincRNA	predicted gene 16079 [Source:MGI Symbol;Acc:MGI:3802017]
chr2	34962993	34964031	1039	*	10.23	10.71	7.93	2.78	3.45e-57	7.18e-55	Promoter (<=1kb)	34964738	34964904	167	2	ENSMUSG00000083533	ENSMUST00000121107	873	Gm13450	Gm13450	processed_pseudogene	predicted gene 13450 [Source:MGI Symbol;Acc:MGI:3650133]
chr7	19010267	19011119	853	*	9.3	9.87	4.39	5.48	4.72e-57	9.79e-55	Downstream (2-3kb)	19004044	19006777	2734	1	ENSMUSG00000044030	ENSMUST00000053713	6223	Irf2bp1	Irf2bp1	protein_coding	interferon regulatory factor 2 binding protein 1 [Source:MGI Symbol;Acc:MGI:2442159]
chr18	5404588	5405552	965	*	9.22	9.78	4.94	4.84	4.75e-57	9.83e-55	Distal Intergenic	5368541	5370482	1942	2	ENSMUSG00000117617	ENSMUST00000234572	-34106	NA	ENSMUSG00000117617	lincRNA	novel transcript
chr8	13614316	13615736	1421	*	9.25	9.8	5.36	4.44	6.09e-57	1.25e-54	3' UTR	13595809	13606108	10300	2	ENSMUSG00000031453	ENSMUST00000132637	-8208	Rasa3	Rasa3	protein_coding	RAS p21 protein activator 3 [Source:MGI Symbol;Acc:MGI:1197013]
chr17	31161720	31163086	1367	*	9.22	9.78	4.85	4.92	6.25e-57	1.28e-54	Promoter (1-2kb)	31161396	31165053	3658	2	ENSMUSG00000024032	ENSMUST00000024831	1967	Tff1	Tff1	protein_coding	trefoil factor 1 [Source:MGI Symbol;Acc:MGI:88135]
chr11	117941439	117942220	782	*	9.8	10.31	7.14	3.17	6.64e-57	1.36e-54	Distal Intergenic	117921905	117922328	424	1	ENSMUSG00000082562	ENSMUST00000121028	19534	Gm11726	Gm11726	processed_pseudogene	predicted gene 11726 [Source:MGI Symbol;Acc:MGI:3650543]
chr18	80644062	80646489	2428	*	9.28	9.84	5.02	4.82	7.95e-57	1.62e-54	Intron (ENSMUST00000167977/ENSMUSG00000033016, intron 8 of 9)	80606205	80708173	101969	2	ENSMUSG00000033016	ENSMUST00000167977	61684	Nfatc1	Nfatc1	protein_coding	nuclear factor of activated T cells, cytoplasmic, calcineurin dependent 1 [Source:MGI Symbol;Acc:MGI:102469]
chr17	25129134	25130294	1161	*	9.4	9.93	6.2	3.73	8.28e-57	1.69e-54	Distal Intergenic	25133391	25162099	28709	1	ENSMUSG00000036636	ENSMUST00000162862	-3097	Clcn7	Clcn7	protein_coding	chloride channel, voltage-sensitive 7 [Source:MGI Symbol;Acc:MGI:1347048]
chr9	64506379	64508169	1791	*	9.2	9.76	5.02	4.74	8.42e-57	1.71e-54	Intron (ENSMUST00000093829/ENSMUSG00000036466, intron 3 of 22)	64501601	64687753	186153	1	ENSMUSG00000036466	ENSMUST00000144383	4778	Megf11	Megf11	protein_coding	multiple EGF-like-domains 11 [Source:MGI Symbol;Acc:MGI:1920951]
chr1	92724685	92726983	2299	*	9.53	10.05	6.52	3.53	8.92e-57	1.8e-54	Distal Intergenic	92714234	92717202	2969	2	ENSMUSG00000100546	ENSMUST00000188188	-7483	Gm29483	Gm29483	lincRNA	predicted gene 29483 [Source:MGI Symbol;Acc:MGI:5580189]
chr11	61686752	61687825	1074	*	9.26	9.81	5.48	4.33	1.07e-56	2.17e-54	Promoter (2-3kb)	61684419	61709951	25533	1	ENSMUSG00000042377	ENSMUST00000093019	2333	Fam83g	Fam83g	protein_coding	family with sequence similarity 83, member G [Source:MGI Symbol;Acc:MGI:1916890]
chr17	12804093	12805366	1274	*	9.21	9.78	4.81	4.97	1.25e-56	2.52e-54	Intron (ENSMUST00000160932/ENSMUSG00000078247, intron 1 of 2)	12795746	12800795	5050	2	ENSMUSG00000117061	ENSMUST00000233721	-3298	NA	ENSMUSG00000117061	lincRNA	novel transcript
chr7	112332317	112333451	1135	*	9.81	10.32	7.17	3.15	1.45e-56	2.91e-54	Intron (ENSMUST00000050149/ENSMUSG00000038244, intron 17 of 19)	112346729	112355194	8466	1	ENSMUSG00000038244	ENSMUST00000144509	-13278	Mical2	Mical2	protein_coding	microtubule associated monooxygenase, calponin and LIM domain containing 2 [Source:MGI Symbol;Acc:MGI:2444947]
chr5	112924817	112925673	857	*	9.34	9.88	5.98	3.9	1.59e-56	3.18e-54	Promoter (<=1kb)	112920062	112925798	5737	2	ENSMUSG00000042249	ENSMUST00000195928	125	Grk3	Grk3	protein_coding	G protein-coupled receptor kinase 3 [Source:MGI Symbol;Acc:MGI:87941]
chr6	120926844	120928109	1266	*	9.19	9.75	5.06	4.69	1.74e-56	3.46e-54	Distal Intergenic	120934825	120935535	711	2	ENSMUSG00000051586	ENSMUST00000140854	7426	Mical3	Mical3	protein_coding	microtubule associated monooxygenase, calponin and LIM domain containing 3 [Source:MGI Symbol;Acc:MGI:2442733]
chr19	4244845	4245543	699	*	9.23	9.79	4.81	4.98	2.07e-56	4.11e-54	Distal Intergenic	4231899	4233631	1733	1	ENSMUSG00000024854	ENSMUST00000025773	12946	Pold4	Pold4	protein_coding	polymerase (DNA-directed), delta 4 [Source:MGI Symbol;Acc:MGI:1916995]
chr1	57989045	57989994	950	*	9.22	9.79	4.76	5.02	2.14e-56	4.24e-54	Intron (ENSMUST00000163061/ENSMUSG00000054770, intron 4 of 9)	57995971	58025899	29929	1	ENSMUSG00000026039	ENSMUST00000027202	-5977	Sgo2a	Sgo2a	protein_coding	shugoshin 2A [Source:MGI Symbol;Acc:MGI:1098767]
chr7	92698587	92699228	642	*	9.34	9.88	5.72	4.17	2.3e-56	4.53e-54	Distal Intergenic	92706773	92708279	1507	1	ENSMUSG00000109395	ENSMUST00000207640	-7545	Gm45199	Gm45199	TEC	predicted gene 45199 [Source:MGI Symbol;Acc:MGI:5753775]
chr9	21739907	21740972	1066	*	9.29	9.83	5.87	3.96	2.49e-56	4.91e-54	Exon (ENSMUST00000215917/ENSMUSG00000032193, exon 9 of 9)	21736107	21740086	3980	1	ENSMUSG00000032193	ENSMUST00000217613	3800	Ldlr	Ldlr	protein_coding	low density lipoprotein receptor [Source:MGI Symbol;Acc:MGI:96765]
chr16	23374239	23376444	2206	*	10.22	8.83	11.38	-2.55	3.55e-56	6.97e-54	Distal Intergenic	23423422	23423735	314	2	ENSMUSG00000084439	ENSMUST00000122490	47291	Gm23430	Gm23430	misc_RNA	predicted gene, 23430 [Source:MGI Symbol;Acc:MGI:5453207]
chr11	4141884	4143231	1348	*	9.29	9.85	4.45	5.4	4.11e-56	8.05e-54	Promoter (2-3kb)	4139364	4139446	83	1	ENSMUSG00000093080	ENSMUST00000175339	2520	Mir3060	Mir3060	miRNA	microRNA 3060 [Source:MGI Symbol;Acc:MGI:4834232]
chr8	122144588	122145554	967	*	11.11	11.55	9.24	2.31	5.15e-56	1e-53	Intron (ENSMUST00000127664/ENSMUSG00000092329, intron 1 of 15)	122269569	122272646	3078	1	ENSMUSG00000043903	ENSMUST00000055537	-124015	Zfp469	Zfp469	lincRNA	zinc finger protein 469 [Source:MGI Symbol;Acc:MGI:2684868]
chr10	26264086	26264964	879	*	9.2	9.77	4.67	5.1	6.3e-56	1.23e-53	Promoter (<=1kb)	26263952	26271815	7864	1	ENSMUSG00000051354	ENSMUST00000219738	134	Samd3	Samd3	protein_coding	sterile alpha motif domain containing 3 [Source:MGI Symbol;Acc:MGI:2685469]
chr19	46483703	46484896	1194	*	9.85	10.35	7.32	3.03	6.8e-56	1.32e-53	Promoter (<=1kb)	46483097	46485982	2886	1	ENSMUSG00000025231	ENSMUST00000144341	606	Sufu	Sufu	protein_coding	SUFU negative regulator of hedgehog signaling [Source:MGI Symbol;Acc:MGI:1345643]
chr12	70890828	70891877	1050	*	9.29	9.86	4.33	5.53	7.61e-56	1.47e-53	Promoter (2-3kb)	70894823	70897916	3094	1	ENSMUSG00000048285	ENSMUST00000222045	-2946	Frmd6	Frmd6	protein_coding	FERM domain containing 6 [Source:MGI Symbol;Acc:MGI:2442579]
chr2	60369439	60370666	1228	*	9.21	9.76	5.48	4.28	7.64e-56	1.47e-53	Exon (ENSMUST00000151984/ENSMUSG00000086196, exon 6 of 6)	60293760	60383231	89472	2	ENSMUSG00000026980	ENSMUST00000028362	12565	Ly75	Ly75	protein_coding	lymphocyte antigen 75 [Source:MGI Symbol;Acc:MGI:106662]
chr9	7824660	7825326	667	*	9.97	10.46	7.55	2.91	7.73e-56	1.49e-53	Intron (ENSMUST00000190341/ENSMUSG00000057367, intron 4 of 7)	7818236	7835255	17020	2	ENSMUSG00000057367	ENSMUST00000074246	9929	Birc2	Birc2	protein_coding	baculoviral IAP repeat-containing 2 [Source:MGI Symbol;Acc:MGI:1197009]
chr10	67375900	67378351	2452	*	9.78	10.28	7.15	3.13	7.85e-56	1.5e-53	Intron (ENSMUST00000220398/ENSMUSG00000112314, intron 3 of 4)	67348803	67348962	160	2	ENSMUSG00000111908	ENSMUST00000219704	-26938	Gm47516	Gm47516	processed_pseudogene	predicted gene, 47516 [Source:MGI Symbol;Acc:MGI:6096511]
chr16	32672256	32673226	971	*	9.24	9.81	4.45	5.35	9.72e-56	1.86e-53	Promoter (<=1kb)	32673154	32679466	6313	1	ENSMUSG00000022791	ENSMUST00000115122	0	Tnk2	Tnk2	protein_coding	tyrosine kinase, non-receptor, 2 [Source:MGI Symbol;Acc:MGI:1858308]
chr8	110792911	110794188	1278	*	9.58	10.16	3.72	6.44	1.11e-55	2.12e-53	Promoter (2-3kb)	110755236	110790888	35653	2	ENSMUSG00000031750	ENSMUST00000148732	-2023	Il34	Il34	protein_coding	interleukin 34 [Source:MGI Symbol;Acc:MGI:1923777]
chr8	120332552	120333148	597	*	9.93	10.43	7.44	2.99	1.22e-55	2.32e-53	Intron (ENSMUST00000127664/ENSMUSG00000092329, intron 1 of 15)	120228456	120553634	325179	1	ENSMUSG00000031822	ENSMUST00000180448	104096	Gse1	Gse1	protein_coding	genetic suppressor element 1, coiled-coil protein [Source:MGI Symbol;Acc:MGI:1098275]
chr18	60963050	60964139	1090	*	9.73	10.23	7.09	3.14	1.55e-55	2.93e-53	Promoter (<=1kb)	60963554	60984863	21310	1	ENSMUSG00000024617	ENSMUST00000115295	0	Camk2a	Camk2a	protein_coding	calcium/calmodulin-dependent protein kinase II alpha [Source:MGI Symbol;Acc:MGI:88256]
chr6	145709634	145711033	1400	*	9.17	9.72	5.17	4.56	1.62e-55	3.06e-53	Distal Intergenic	145738693	145746273	7581	2	ENSMUSG00000085658	ENSMUST00000144757	35240	Gm15704	Gm15704	lincRNA	predicted gene 15704 [Source:MGI Symbol;Acc:MGI:3783144]
chr8	24554110	24555256	1147	*	9.58	10.09	6.76	3.33	1.91e-55	3.6e-53	Promoter (<=1kb)	24531892	24554597	22706	2	ENSMUSG00000031549	ENSMUST00000140417	0	Ido2	Ido2	protein_coding	indoleamine 2,3-dioxygenase 2 [Source:MGI Symbol;Acc:MGI:2142489]
chr6	128364504	128365639	1136	*	9.29	9.83	5.83	4	2.02e-55	3.79e-53	Promoter (<=1kb)	128365705	128373966	8262	1	ENSMUSG00000001517	ENSMUST00000112148	-66	Foxm1	Foxm1	protein_coding	forkhead box M1 [Source:MGI Symbol;Acc:MGI:1347487]
chr12	52847146	52848413	1268	*	9.2	9.77	4.67	5.1	2.47e-55	4.62e-53	Intron (ENSMUST00000095737/ENSMUSG00000061603, intron 2 of 13)	52795836	53148763	352928	1	ENSMUSG00000061603	ENSMUST00000219786	51310	Akap6	Akap6	protein_coding	A kinase (PRKA) anchor protein 6 [Source:MGI Symbol;Acc:MGI:3050566]
chr5	121339704	121341510	1807	*	9.8	10.31	7.07	3.25	2.98e-55	5.57e-53	Intron (ENSMUST00000042614/ENSMUSG00000042744, intron 55 of 75)	121356844	121357001	158	1	ENSMUSG00000077347	ENSMUST00000104159	-15334	Gm24671	Gm24671	snRNA	predicted gene, 24671 [Source:MGI Symbol;Acc:MGI:5454448]
chr13	56172338	56173704	1367	*	9.54	7.95	10.77	-2.82	3.51e-55	6.53e-53	3' UTR	56167600	56167722	123	1	ENSMUSG00000077799	ENSMUST00000104611	4738	Gm25148	Gm25148	snoRNA	predicted gene, 25148 [Source:MGI Symbol;Acc:MGI:5454925]
chr5	147291974	147293521	1548	*	10.03	10.52	7.64	2.87	3.75e-55	6.97e-53	Distal Intergenic	147283189	147283298	110	2	ENSMUSG00000098687	ENSMUST00000184115	-8676	Mir7k	Mir7k	miRNA	microRNA 7k [Source:MGI Symbol;Acc:MGI:5531196]
chr7	64239143	64240555	1413	*	9.23	9.79	4.62	5.17	4.15e-55	7.69e-53	Exon (ENSMUST00000085222/ENSMUSG00000030523, exon 21 of 27)	64244811	64268140	23330	1	ENSMUSG00000030523	ENSMUST00000205466	-4256	Trpm1	Trpm1	protein_coding	transient receptor potential cation channel, subfamily M, member 1 [Source:MGI Symbol;Acc:MGI:1330305]
chr11	85713382	85714603	1222	*	9.86	8.42	11.04	-2.62	4.17e-55	7.71e-53	Intron (ENSMUST00000108061/ENSMUSG00000059439, intron 24 of 27)	85702200	85719744	17545	2	ENSMUSG00000086199	ENSMUST00000151652	5141	Bcas3os1	Bcas3os1	antisense	breast carcinoma amplified sequence 3, opposite strand 1 [Source:MGI Symbol;Acc:MGI:1918739]
chr4	55732080	55735732	3653	*	9.59	10.12	6.58	3.54	5.05e-55	9.3e-53	Distal Intergenic	55605149	55636901	31753	1	ENSMUSG00000085375	ENSMUST00000123620	126931	Gm12506	Gm12506	lincRNA	predicted gene 12506 [Source:MGI Symbol;Acc:MGI:3651170]
chr16	44496680	44498015	1336	*	9.41	9.93	6.32	3.62	5.98e-55	1.1e-52	Intron (ENSMUST00000114634/ENSMUSG00000022687, intron 7 of 18)	44470444	44482428	11985	1	ENSMUSG00000071550	ENSMUST00000127303	26236	Cfap44	Cfap44	protein_coding	cilia and flagella associated protein 44 [Source:MGI Symbol;Acc:MGI:1277238]
chr16	11475118	11476164	1047	*	9.45	9.97	6.45	3.52	7.01e-55	1.28e-52	Intron (ENSMUST00000180792/ENSMUSG00000071669, intron 13 of 20)	11494821	11496306	1486	2	ENSMUSG00000082653	ENSMUST00000117770	20142	Gm15897	Gm15897	processed_pseudogene	predicted gene 15897 [Source:MGI Symbol;Acc:MGI:3801942]
chr12	85628682	85630668	1987	*	9.21	9.76	5.62	4.14	7.09e-55	1.29e-52	Intron (ENSMUST00000177587/ENSMUSG00000034271, intron 2 of 3)	85602222	85608292	6071	1	ENSMUSG00000034271	ENSMUST00000222689	26460	Jdp2	Jdp2	protein_coding	Jun dimerization protein 2 [Source:MGI Symbol;Acc:MGI:1932093]
chr6	89032926	89034573	1648	*	9.26	9.8	5.87	3.93	8.88e-55	1.62e-52	Intron (ENSMUST00000168837/ENSMUSG00000055403, intron 1 of 2)	89096110	89107834	11725	1	ENSMUSG00000055403	ENSMUST00000153517	-61537	4933427D06Rik	4933427D06Rik	lincRNA	RIKEN cDNA 4933427D06 gene [Source:MGI Symbol;Acc:MGI:3026922]
chr8	128035645	128036114	470	*	8.19	5.44	9.63	-4.18	9.86e-55	1.79e-52	Distal Intergenic	128278148	128278225	78	2	ENSMUSG00000099326	ENSMUST00000184910	242111	Mir21c	Mir21c	miRNA	microRNA 21c [Source:MGI Symbol;Acc:MGI:5531395]
chr1	120136088	120136773	686	*	9.23	9.77	5.79	3.98	1.39e-54	2.51e-52	Intron (ENSMUST00000027637/ENSMUSG00000026388, intron 1 of 4)	120150599	120165459	14861	1	ENSMUSG00000026388	ENSMUST00000187809	-13826	3110009E18Rik	3110009E18Rik	protein_coding	RIKEN cDNA 3110009E18 gene [Source:MGI Symbol;Acc:MGI:1920353]
chr13	43271510	43272283	774	*	9.19	9.76	4.51	5.25	1.56e-54	2.82e-52	Intron (ENSMUST00000055341/ENSMUSG00000051335, intron 1 of 1)	43265425	43303405	37981	2	ENSMUSG00000051335	ENSMUST00000222779	31122	Gfod1	Gfod1	protein_coding	glucose-fructose oxidoreductase domain containing 1 [Source:MGI Symbol;Acc:MGI:2145304]
chr9	116101321	116102274	954	*	9.12	7.24	10.41	-3.17	1.8e-54	3.25e-52	Intron (ENSMUST00000061101/ENSMUSG00000032440, intron 6 of 7)	116040593	116041064	472	2	ENSMUSG00000080848	ENSMUST00000117563	-60257	Gm9385	Gm9385	processed_pseudogene	predicted pseudogene 9385 [Source:MGI Symbol;Acc:MGI:3646182]
chr7	100082703	100084223	1521	*	9.33	9.86	6.13	3.73	1.83e-54	3.29e-52	3' UTR	100083662	100090037	6376	2	ENSMUSG00000030726	ENSMUST00000156518	5814	Pold3	Pold3	protein_coding	polymerase (DNA-directed), delta 3, accessory subunit [Source:MGI Symbol;Acc:MGI:1915217]
chr7	46130814	46132098	1285	*	9.22	9.79	4.33	5.46	2.07e-54	3.7e-52	Intron (ENSMUST00000210655/ENSMUSG00000040136, intron 3 of 25)	46104523	46136629	32107	2	ENSMUSG00000040136	ENSMUST00000210655	4531	Abcc8	Abcc8	protein_coding	ATP-binding cassette, sub-family C (CFTR/MRP), member 8 [Source:MGI Symbol;Acc:MGI:1352629]
chr5	37000255	37001951	1697	*	9.27	9.81	5.98	3.83	2.69e-54	4.8e-52	Distal Intergenic	36966104	36989205	23102	2	ENSMUSG00000039474	ENSMUST00000043964	-11050	Wfs1	Wfs1	protein_coding	wolframin ER transmembrane glycoprotein [Source:MGI Symbol;Acc:MGI:1328355]
chr19	3419206	3420020	815	*	9.15	9.71	4.76	4.95	3.05e-54	5.44e-52	Distal Intergenic	3409919	3414472	4554	2	ENSMUSG00000024907	ENSMUST00000025842	-4734	Gal	Gal	protein_coding	galanin [Source:MGI Symbol;Acc:MGI:95637]
chr10	127592558	127593002	445	*	9.87	10.36	7.42	2.94	3.15e-54	5.6e-52	Intron (ENSMUST00000049149/ENSMUSG00000040249, intron 10 of 88)	127596548	127597870	1323	1	ENSMUSG00000086499	ENSMUST00000124182	-3546	Gm16217	Gm16217	antisense	predicted gene 16217 [Source:MGI Symbol;Acc:MGI:3801959]
chr7	131551093	131552740	1648	*	9.22	9.76	5.79	3.97	3.54e-54	6.28e-52	Promoter (1-2kb)	131554061	131558014	3954	1	ENSMUSG00000050100	ENSMUST00000051997	-1321	Hmx2	Hmx2	protein_coding	H6 homeobox 2 [Source:MGI Symbol;Acc:MGI:107159]
chr11	86380406	86382747	2342	*	9.92	10.43	7.3	3.12	3.59e-54	6.35e-52	Distal Intergenic	86267033	86357602	90570	2	ENSMUSG00000034297	ENSMUST00000043624	-22804	Med13	Med13	protein_coding	mediator complex subunit 13 [Source:MGI Symbol;Acc:MGI:3029632]
chr14	121435547	121437902	2356	*	10.97	11.45	8.73	2.71	4.08e-54	7.19e-52	Distal Intergenic	121451730	121455762	4033	2	ENSMUSG00000115123	ENSMUST00000227451	17860	Gm33299	Gm33299	lincRNA	predicted gene, 33299 [Source:MGI Symbol;Acc:MGI:5592458]
chr7	74376256	74378102	1847	*	9.24	9.78	5.81	3.97	4.1e-54	7.21e-52	Intron (ENSMUST00000098371/ENSMUSG00000025790, intron 2 of 10)	74392698	74411233	18536	1	ENSMUSG00000085161	ENSMUST00000132826	-14596	Gm7580	Gm7580	antisense	predicted gene 7580 [Source:MGI Symbol;Acc:MGI:3646746]
chr4	47109281	47110753	1473	*	9.4	9.92	6.38	3.55	4.3e-54	7.54e-52	Intron (ENSMUST00000045041/ENSMUSG00000039774, intron 3 of 9)	47101032	47101478	447	1	ENSMUSG00000094286	ENSMUST00000179673	8249	Gm12424	Gm12424	processed_pseudogene	predicted gene 12424 [Source:MGI Symbol;Acc:MGI:3650991]
chr7	63816205	63817613	1409	*	10.24	10.72	8.05	2.67	4.52e-54	7.9e-52	Distal Intergenic	63810826	63811330	505	2	ENSMUSG00000108700	ENSMUST00000206446	-4875	Gm7482	Gm7482	processed_pseudogene	predicted gene 7482 [Source:MGI Symbol;Acc:MGI:3645480]
chr3	9397514	9398783	1270	*	9.43	9.95	6.44	3.51	5.31e-54	9.26e-52	Distal Intergenic	9402175	9402485	311	1	ENSMUSG00000088229	ENSMUST00000157604	-3392	Gm22604	Gm22604	misc_RNA	predicted gene, 22604 [Source:MGI Symbol;Acc:MGI:5452381]
chr9	110848840	110849879	1040	*	9.16	9.7	5.54	4.17	7.74e-54	1.35e-51	Promoter (<=1kb)	110849538	110856516	6979	1	ENSMUSG00000049719	ENSMUST00000119427	0	Prss46	Prss46	protein_coding	protease, serine 46 [Source:MGI Symbol;Acc:MGI:1921556]
chr4	63530478	63532598	2121	*	9.14	9.69	5.42	4.27	9.06e-54	1.57e-51	Distal Intergenic	63544772	63550750	5979	1	ENSMUSG00000039105	ENSMUST00000035301	-12174	Atp6v1g1	Atp6v1g1	protein_coding	ATPase, H+ transporting, lysosomal V1 subunit G1 [Source:MGI Symbol;Acc:MGI:1913540]
chr4	141928462	141929609	1148	*	9.12	9.69	4.67	5.02	9.79e-54	1.69e-51	Exon (ENSMUST00000105780/ENSMUSG00000051435, exon 18 of 33)	141916289	141933089	16801	2	ENSMUSG00000051435	ENSMUST00000036701	3480	Fhad1	Fhad1	protein_coding	forkhead-associated (FHA) phosphopeptide binding domain 1 [Source:MGI Symbol;Acc:MGI:1920323]
chr2	119172906	119174713	1808	*	9.79	10.29	7.27	3.02	1.69e-53	2.92e-51	Promoter (<=1kb)	119174509	119177575	3067	1	ENSMUSG00000055926	ENSMUST00000069711	0	Gm14137	Gm14137	protein_coding	predicted gene 14137 [Source:MGI Symbol;Acc:MGI:3651144]
chr16	10782136	10783018	883	*	9.13	9.69	4.98	4.71	1.91e-53	3.28e-51	Promoter (2-3kb)	10782240	10785536	3297	2	ENSMUSG00000038037	ENSMUST00000229866	2518	Socs1	Socs1	protein_coding	suppressor of cytokine signaling 1 [Source:MGI Symbol;Acc:MGI:1354910]
chr11	106795592	106796974	1383	*	9.1	9.66	4.9	4.76	1.97e-53	3.39e-51	Exon (ENSMUST00000103068/ENSMUSG00000018372, exon 4 of 19)	106789287	106791268	1982	1	ENSMUSG00000018372	ENSMUST00000130019	6305	Cep95	Cep95	protein_coding	centrosomal protein 95 [Source:MGI Symbol;Acc:MGI:2443502]
chr15	84769716	84770510	795	*	9.19	9.73	5.74	3.99	2.17e-53	3.71e-51	Promoter (<=1kb)	84769886	84771940	2055	1	ENSMUSG00000078954	ENSMUST00000169075	0	Arhgap8	Arhgap8	protein_coding	Rho GTPase activating protein 8 [Source:MGI Symbol;Acc:MGI:1920417]
chr4	47310843	47311705	863	*	9.71	10.22	7.1	3.11	2.53e-53	4.32e-51	Exon (ENSMUST00000082303/ENSMUSG00000028339, exon 38 of 39)	47303722	47313162	9441	1	ENSMUSG00000028339	ENSMUST00000107730	7121	Col15a1	Col15a1	protein_coding	collagen, type XV, alpha 1 [Source:MGI Symbol;Acc:MGI:88449]
chr4	136885523	136886740	1218	*	10.52	9.18	11.66	-2.47	2.85e-53	4.85e-51	Promoter (<=1kb)	136880129	136886187	6059	2	ENSMUSG00000036905	ENSMUST00000046384	0	C1qb	C1qb	protein_coding	complement component 1, q subcomponent, beta polypeptide [Source:MGI Symbol;Acc:MGI:88224]
chr2	30819534	30820799	1266	*	9.1	9.65	4.98	4.67	3.19e-53	5.41e-51	Promoter (<=1kb)	30819675	30822559	2885	1	ENSMUSG00000026857	ENSMUST00000143970	0	Ntmt1	Ntmt1	protein_coding	N-terminal Xaa-Pro-Lys N-methyltransferase 1 [Source:MGI Symbol;Acc:MGI:1913867]
chr11	70166186	70166934	749	*	10.29	9	11.41	-2.41	3.23e-53	5.47e-51	Promoter (<=1kb)	70166623	70170834	4212	1	ENSMUSG00000000318	ENSMUST00000102571	0	Clec10a	Clec10a	protein_coding	C-type lectin domain family 10, member A [Source:MGI Symbol;Acc:MGI:96975]
chr2	84961356	84962533	1178	*	9.1	9.67	4.72	4.95	4.18e-53	7.06e-51	Distal Intergenic	84980461	84983632	3172	1	ENSMUSG00000027073	ENSMUST00000028467	-17928	Prg2	Prg2	protein_coding	proteoglycan 2, bone marrow [Source:MGI Symbol;Acc:MGI:103294]
chr10	75512545	75514474	1930	*	10.29	10.78	7.86	2.93	4.35e-53	7.33e-51	Promoter (1-2kb)	75416467	75511281	94815	2	ENSMUSG00000033416	ENSMUST00000153125	-1264	Gucd1	Gucd1	protein_coding	guanylyl cyclase domain containing 1 [Source:MGI Symbol;Acc:MGI:1916028]
chr11	54933551	54934730	1180	*	10.3	10.77	8.14	2.64	4.8e-53	8.08e-51	Exon (ENSMUST00000108889/ENSMUSG00000020400, exon 6 of 18)	54918611	54921075	2465	2	ENSMUSG00000020400	ENSMUST00000132224	-12476	Tnip1	Tnip1	protein_coding	TNFAIP3 interacting protein 1 [Source:MGI Symbol;Acc:MGI:1926194]
chr15	62320521	62321744	1224	*	9.71	10.21	7.15	3.06	5.1e-53	8.56e-51	Intron (ENSMUST00000181416/ENSMUSG00000097039, intron 6 of 9)	62222603	62242505	19903	1	ENSMUSG00000097039	ENSMUST00000182141	97918	Pvt1	Pvt1	lincRNA	Pvt1 oncogene [Source:MGI Symbol;Acc:MGI:97824]
chr2	157395473	157396465	993	*	9.4	9.92	6.45	3.47	5.12e-53	8.57e-51	3' UTR	157418444	157471835	53392	1	ENSMUSG00000027646	ENSMUST00000109533	-21979	Src	Src	protein_coding	Rous sarcoma oncogene [Source:MGI Symbol;Acc:MGI:98397]
chr1	62688970	62690000	1031	*	9.29	9.86	3.98	5.88	5.38e-53	8.97e-51	Distal Intergenic	62703285	62739932	36648	1	ENSMUSG00000025969	ENSMUST00000126344	-13285	Nrp2	Nrp2	protein_coding	neuropilin 2 [Source:MGI Symbol;Acc:MGI:1100492]
chr10	82990905	82992438	1534	*	9.14	9.68	5.54	4.14	5.64e-53	9.39e-51	Intron (ENSMUST00000040110/ENSMUSG00000034612, intron 1 of 2)	82985498	83195900	210403	1	ENSMUSG00000034612	ENSMUST00000040110	5407	Chst11	Chst11	protein_coding	carbohydrate sulfotransferase 11 [Source:MGI Symbol;Acc:MGI:1927166]
chr13	52903618	52904735	1118	*	9.22	9.76	5.92	3.84	5.67e-53	9.42e-51	Intron (ENSMUST00000137064/ENSMUSG00000021460, intron 2 of 9)	52910323	52912946	2624	2	ENSMUSG00000021460	ENSMUST00000230563	8211	Auh	Auh	protein_coding	AU RNA binding protein/enoyl-coenzyme A hydratase [Source:MGI Symbol;Acc:MGI:1338011]
chr10	44518581	44519289	709	*	9.14	9.7	4.56	5.14	5.72e-53	9.48e-51	Intron (ENSMUST00000167340/ENSMUSG00000038151, intron 1 of 3)	44446717	44528501	81785	2	ENSMUSG00000038151	ENSMUST00000167340	9212	Prdm1	Prdm1	protein_coding	PR domain containing 1, with ZNF domain [Source:MGI Symbol;Acc:MGI:99655]
chr2	26230094	26231618	1525	*	9.23	9.78	5.62	4.16	6.63e-53	1.09e-50	Intron (ENSMUST00000036187/ENSMUSG00000036327, intron 1 of 12)	26208637	26225371	16735	2	ENSMUSG00000036327	ENSMUST00000091263	-4723	Qsox2	Qsox2	protein_coding	quiescin Q6 sulfhydryl oxidase 2 [Source:MGI Symbol;Acc:MGI:2387194]
chr5	52793431	52794786	1356	*	9.6	10.1	6.93	3.17	6.92e-53	1.14e-50	Intron (ENSMUST00000113901/ENSMUSG00000029179, intron 2 of 11)	52798030	52819184	21155	1	ENSMUSG00000029179	ENSMUST00000149612	-3244	Zcchc4	Zcchc4	protein_coding	zinc finger, CCHC domain containing 4 [Source:MGI Symbol;Acc:MGI:1926046]
chr13	95273548	95274744	1197	*	9.1	9.65	5.27	4.38	7.62e-53	1.25e-50	Distal Intergenic	95024454	95250336	225883	2	ENSMUSG00000021684	ENSMUST00000162412	-23212	Pde8b	Pde8b	protein_coding	phosphodiesterase 8B [Source:MGI Symbol;Acc:MGI:2443999]
chr19	44378349	44379892	1544	*	9.1	9.65	4.98	4.68	7.7e-53	1.26e-50	Distal Intergenic	44394451	44407709	13259	2	ENSMUSG00000037071	ENSMUST00000041331	27817	Scd1	Scd1	protein_coding	stearoyl-Coenzyme A desaturase 1 [Source:MGI Symbol;Acc:MGI:98239]
chr14	122056562	122058198	1637	*	9.56	10.08	6.82	3.26	7.89e-53	1.29e-50	Distal Intergenic	122034674	122038420	3747	1	ENSMUSG00000071229	ENSMUST00000045976	21888	Timm8a2	Timm8a2	protein_coding	translocase of inner mitochondrial membrane 8A2 [Source:MGI Symbol;Acc:MGI:3615492]
chr2	116952766	116953723	958	*	9.1	9.65	5.23	4.42	9.03e-53	1.47e-50	Distal Intergenic	116963237	116963549	313	1	ENSMUSG00000087910	ENSMUST00000157285	-9514	Gm24914	Gm24914	misc_RNA	predicted gene, 24914 [Source:MGI Symbol;Acc:MGI:5454691]
chr4	129268652	129269432	781	*	10.06	10.54	7.81	2.73	1.06e-52	1.73e-50	Distal Intergenic	129263730	129265010	1281	1	ENSMUSG00000087575	ENSMUST00000150171	4922	Gm12976	Gm12976	lincRNA	predicted gene 12976 [Source:MGI Symbol;Acc:MGI:3650499]
chr12	100887028	100888253	1226	*	9.65	10.16	7.02	3.14	1.13e-52	1.83e-50	Promoter (1-2kb)	100885880	100895488	9609	1	ENSMUSG00000021185	ENSMUST00000133970	1148	Dglucy	Dglucy	protein_coding	D-glutamate cyclase [Source:MGI Symbol;Acc:MGI:2444813]
chr2	170436096	170436810	715	*	10.32	10.78	8.23	2.55	1.22e-52	1.97e-50	Distal Intergenic	170397532	170427845	30314	2	ENSMUSG00000013523	ENSMUST00000145920	-8251	Bcas1	Bcas1	protein_coding	breast carcinoma amplified sequence 1 [Source:MGI Symbol;Acc:MGI:1924210]
chr5	117355675	117356902	1228	*	10.02	10.5	7.75	2.76	1.44e-52	2.33e-50	Promoter (<=1kb)	117357304	117378601	21298	1	ENSMUSG00000029364	ENSMUST00000031309	-402	Wsb2	Wsb2	protein_coding	WD repeat and SOCS box-containing 2 [Source:MGI Symbol;Acc:MGI:2144041]
chr2	27318128	27318976	849	*	9.6	10.11	6.96	3.15	1.62e-52	2.61e-50	Exon (ENSMUST00000185188/ENSMUSG00000009621, exon 3 of 30)	27326704	27331297	4594	1	ENSMUSG00000086669	ENSMUST00000156020	-7728	AA645442	AA645442	antisense	expressed sequence AA645442 [Source:MGI Symbol;Acc:MGI:3035071]
chr7	49212740	49213918	1179	*	9.08	9.64	4.85	4.79	1.63e-52	2.62e-50	Intron (ENSMUST00000183659/ENSMUSG00000052512, intron 2 of 39)	49195541	49199120	3580	1	ENSMUSG00000103834	ENSMUST00000195677	17199	Gm37613	Gm37613	TEC	predicted gene, 37613 [Source:MGI Symbol;Acc:MGI:5610841]
chr14	25639521	25641050	1530	*	9.46	9.97	6.63	3.34	1.64e-52	2.63e-50	Intron (ENSMUST00000162645/ENSMUSG00000007817, intron 7 of 23)	25656830	25658405	1576	1	ENSMUSG00000007817	ENSMUST00000162546	-15780	Zmiz1	Zmiz1	protein_coding	zinc finger, MIZ-type containing 1 [Source:MGI Symbol;Acc:MGI:3040693]
chr11	8615265	8617447	2183	*	9.08	9.63	5.13	4.5	1.89e-52	3.02e-50	5' UTR	8545693	8579121	33429	2	ENSMUSG00000020422	ENSMUST00000134823	-36144	Tns3	Tns3	protein_coding	tensin 3 [Source:MGI Symbol;Acc:MGI:2443012]
chr14	54435187	54436325	1139	*	9.13	9.69	4.39	5.3	1.91e-52	3.05e-50	Promoter (2-3kb)	54438592	54440479	1888	1	ENSMUSG00000000957	ENSMUST00000226710	-2267	Mmp14	Mmp14	protein_coding	matrix metallopeptidase 14 (membrane-inserted) [Source:MGI Symbol;Acc:MGI:101900]
chr1	43471334	43472153	820	*	9.17	9.71	5.62	4.1	2e-52	3.18e-50	Intron (ENSMUST00000187435/ENSMUSG00000066877, intron 1 of 2)	43457273	43462222	4950	1	ENSMUSG00000066877	ENSMUST00000124817	14061	Nck2	Nck2	protein_coding	non-catalytic region of tyrosine kinase adaptor protein 2 [Source:MGI Symbol;Acc:MGI:1306821]
chr9	90237433	90238173	741	*	9.89	8.48	11.06	-2.58	2.14e-52	3.4e-50	Intron (ENSMUST00000041767/ENSMUSG00000037410, intron 3 of 12)	90221295	90221625	331	2	ENSMUSG00000081520	ENSMUST00000120385	-15808	Gm16200	Gm16200	processed_pseudogene	predicted gene 16200 [Source:MGI Symbol;Acc:MGI:3801928]
chr7	24369753	24370430	678	*	9.77	10.27	7.21	3.06	2.25e-52	3.57e-50	Promoter (<=1kb)	24370263	24385205	14943	1	ENSMUSG00000054342	ENSMUST00000205428	0	Kcnn4	Kcnn4	protein_coding	potassium intermediate/small conductance calcium-activated channel, subfamily N, member 4 [Source:MGI Symbol;Acc:MGI:1277957]
chr19	4090435	4091034	600	*	9.09	9.64	5.17	4.47	2.5e-52	3.96e-50	Distal Intergenic	4086475	4087337	863	1	ENSMUSG00000024857	ENSMUST00000162584	3960	Cabp2	Cabp2	protein_coding	calcium binding protein 2 [Source:MGI Symbol;Acc:MGI:1352749]
chr6	67140138	67141921	1784	*	9.46	9.98	6.63	3.35	2.57e-52	4.05e-50	Intron (ENSMUST00000181304/ENSMUSG00000097603, intron 4 of 5)	67164924	67168110	3187	1	ENSMUSG00000097603	ENSMUST00000203974	-23003	A430010J10Rik	A430010J10Rik	processed_transcript	RIKEN cDNA A430010J10 gene [Source:MGI Symbol;Acc:MGI:2442501]
chr9	14770653	14772732	2080	*	9.48	10	6.35	3.66	2.89e-52	4.55e-50	Promoter (<=1kb)	14756593	14771013	14421	2	ENSMUSG00000031927	ENSMUST00000188350	0	1700012B09Rik	1700012B09Rik	protein_coding	RIKEN cDNA 1700012B09 gene [Source:MGI Symbol;Acc:MGI:1916575]
chr1	62591665	62592559	895	*	9.06	9.62	4.81	4.81	2.95e-52	4.62e-50	Intron (ENSMUST00000075374/ENSMUSG00000052062, intron 22 of 22)	62534491	62535942	1452	2	ENSMUSG00000100750	ENSMUST00000185587	-55723	Gm29084	Gm29084	antisense	predicted gene 29084 [Source:MGI Symbol;Acc:MGI:5579790]
chr2	73013780	73014551	772	*	9.15	9.69	5.69	4	3.06e-52	4.8e-50	Distal Intergenic	72987241	72988607	1367	1	ENSMUSG00000063714	ENSMUST00000137941	26539	Sp3os	Sp3os	antisense	trans-acting transcription factor 3, opposite strand [Source:MGI Symbol;Acc:MGI:1914936]
chr4	129224010	129225306	1297	*	9.27	9.84	3.98	5.86	3.34e-52	5.22e-50	Promoter (2-3kb)	129225383	129227480	2098	2	ENSMUSG00000050390	ENSMUST00000146376	2174	C77080	C77080	protein_coding	expressed sequence C77080 [Source:MGI Symbol;Acc:MGI:2140651]
chr19	3685662	3688455	2794	*	10.75	9.61	11.81	-2.21	3.67e-52	5.72e-50	Promoter (<=1kb)	3584828	3686556	101729	2	ENSMUSG00000024913	ENSMUST00000025856	0	Lrp5	Lrp5	protein_coding	low density lipoprotein receptor-related protein 5 [Source:MGI Symbol;Acc:MGI:1278315]
chr11	100536067	100536803	737	*	9.13	9.68	5.27	4.41	3.81e-52	5.92e-50	Distal Intergenic	100476356	100528000	51645	2	ENSMUSG00000020917	ENSMUST00000007131	-8067	Acly	Acly	protein_coding	ATP citrate lyase [Source:MGI Symbol;Acc:MGI:103251]
chr13	43260923	43262402	1480	*	9.24	9.77	6.06	3.72	3.88e-52	6.02e-50	Intron (ENSMUST00000055341/ENSMUSG00000051335, intron 1 of 1)	43265425	43303405	37981	2	ENSMUSG00000051335	ENSMUST00000222779	41003	Gfod1	Gfod1	protein_coding	glucose-fructose oxidoreductase domain containing 1 [Source:MGI Symbol;Acc:MGI:2145304]
chr9	86624074	86625381	1308	*	9.33	9.91	3.81	6.1	3.94e-52	6.1e-50	Intron (ENSMUST00000034989/ENSMUSG00000032418, intron 6 of 13)	86613541	86618737	5197	2	ENSMUSG00000032418	ENSMUST00000189847	-5337	Me1	Me1	protein_coding	malic enzyme 1, NADP(+)-dependent, cytosolic [Source:MGI Symbol;Acc:MGI:97043]
chr10	81101490	81102799	1310	*	9.45	10.03	3.62	6.41	4.59e-52	7.08e-50	Promoter (1-2kb)	81104616	81104675	60	1	ENSMUSG00000093498	ENSMUST00000176537	-1817	Mir5615-2	Mir5615-2	miRNA	microRNA 5615-2 [Source:MGI Symbol;Acc:MGI:5453144]
chr6	108895028	108897245	2218	*	9.09	9.65	4.56	5.09	5.32e-52	8.2e-50	Distal Intergenic	108882004	108882408	405	1	ENSMUSG00000107751	ENSMUST00000203838	13024	Gm6749	Gm6749	processed_pseudogene	predicted pseudogene 6749 [Source:MGI Symbol;Acc:MGI:3648518]
chr12	4159650	4161014	1365	*	10.11	10.59	7.92	2.66	6.98e-52	1.07e-49	Promoter (<=1kb)	4159600	4182945	23346	1	ENSMUSG00000020654	ENSMUST00000134680	50	Adcy3	Adcy3	protein_coding	adenylate cyclase 3 [Source:MGI Symbol;Acc:MGI:99675]
chr5	147010960	147012400	1441	*	9.25	9.82	3.98	5.84	7.15e-52	1.1e-49	Distal Intergenic	147018264	147019035	772	2	ENSMUSG00000016520	ENSMUST00000123092	6635	Lnx2	Lnx2	protein_coding	ligand of numb-protein X 2 [Source:MGI Symbol;Acc:MGI:2155959]
chr5	77217381	77218276	896	*	9.7	10.2	7.18	3.01	7.35e-52	1.12e-49	Distal Intergenic	77205107	77211471	6365	2	ENSMUSG00000053030	ENSMUST00000065216	-5910	Spink2	Spink2	protein_coding	serine peptidase inhibitor, Kazal type 2 [Source:MGI Symbol;Acc:MGI:1917232]
chr13	110538079	110538728	650	*	9.11	7.35	10.38	-3.03	7.87e-52	1.2e-49	Distal Intergenic	110627288	110629211	1924	1	ENSMUSG00000109853	ENSMUST00000209229	-88560	Gm33045	Gm33045	lincRNA	predicted gene, 33045 [Source:MGI Symbol;Acc:MGI:5592204]
chr12	40711700	40712912	1213	*	9.09	9.66	4.45	5.2	8.3e-52	1.26e-49	Intron (ENSMUST00000037488/ENSMUSG00000035954, intron 16 of 52)	40776703	40778756	2054	1	ENSMUSG00000035954	ENSMUST00000221731	-63791	Dock4	Dock4	protein_coding	dedicator of cytokinesis 4 [Source:MGI Symbol;Acc:MGI:1918006]
chr4	152184880	152187266	2387	*	10.35	10.82	8.3	2.51	8.94e-52	1.36e-49	Promoter (<=1kb)	152185765	152217796	32032	1	ENSMUSG00000028937	ENSMUST00000124548	0	Acot7	Acot7	protein_coding	acyl-CoA thioesterase 7 [Source:MGI Symbol;Acc:MGI:1917275]
chr17	24855611	24856454	844	*	9.32	9.89	3.81	6.08	9.91e-52	1.5e-49	Promoter (1-2kb)	24858201	24864446	6246	1	ENSMUSG00000024158	ENSMUST00000163132	-1747	Hagh	Hagh	protein_coding	hydroxyacyl glutathione hydrolase [Source:MGI Symbol;Acc:MGI:95745]
chr4	70396741	70398750	2010	*	9.07	9.62	5.27	4.35	1.06e-51	1.6e-49	Intron (ENSMUST00000144099/ENSMUSG00000039298, intron 3 of 36)	70398886	70403541	4656	2	ENSMUSG00000039298	ENSMUST00000126416	4791	Cdk5rap2	Cdk5rap2	protein_coding	CDK5 regulatory subunit associated protein 2 [Source:MGI Symbol;Acc:MGI:2384875]
chr2	30897122	30897836	715	*	9.06	9.61	5.06	4.55	1.21e-51	1.82e-49	Promoter (<=1kb)	30892488	30897469	4982	2	ENSMUSG00000050737	ENSMUST00000126588	0	Ptges	Ptges	protein_coding	prostaglandin E synthase [Source:MGI Symbol;Acc:MGI:1927593]
chr5	31076130	31076992	863	*	9.08	9.64	4.81	4.83	1.43e-51	2.16e-49	Promoter (<=1kb)	31075813	31076664	852	1	ENSMUSG00000013629	ENSMUST00000200917	317	Cad	Cad	protein_coding	carbamoyl-phosphate synthetase 2, aspartate transcarbamylase, and dihydroorotase [Source:MGI Symbol;Acc:MGI:1916969]
chr19	47491598	47492698	1101	*	9.07	9.63	4.51	5.12	1.68e-51	2.52e-49	Distal Intergenic	47501038	47508773	7736	2	ENSMUSG00000042694	ENSMUST00000182873	16075	Stn1	Stn1	protein_coding	STN1, CST complex subunit [Source:MGI Symbol;Acc:MGI:1915581]
chr2	112443125	112444426	1302	*	9.36	9.88	6.42	3.46	1.91e-51	2.86e-49	Distal Intergenic	112454997	112472162	17166	1	ENSMUSG00000055943	ENSMUST00000069747	-10571	Emc7	Emc7	protein_coding	ER membrane protein complex subunit 7 [Source:MGI Symbol;Acc:MGI:1920274]
chr9	45845666	45848708	3043	*	9.79	10.28	7.38	2.9	2.06e-51	3.07e-49	Intron (ENSMUST00000078111/ENSMUSG00000032086, intron 1 of 7)	45852723	45862219	9497	1	ENSMUSG00000032086	ENSMUST00000159970	-4015	Bace1	Bace1	protein_coding	beta-site APP cleaving enzyme 1 [Source:MGI Symbol;Acc:MGI:1346542]
chr7	43480401	43481654	1254	*	9.14	9.68	5.72	3.96	2.32e-51	3.46e-49	Promoter (2-3kb)	43474186	43478233	4048	2	ENSMUSG00000013367	ENSMUST00000206336	-2168	Iglon5	Iglon5	protein_coding	IgLON family member 5 [Source:MGI Symbol;Acc:MGI:2686277]
chr2	145785085	145786643	1559	*	9.51	10.02	6.79	3.23	2.34e-51	3.48e-49	Promoter (<=1kb)	145785980	145887616	101637	1	ENSMUSG00000001768	ENSMUST00000110005	0	Rin2	Rin2	protein_coding	Ras and Rab interactor 2 [Source:MGI Symbol;Acc:MGI:1921280]
chr14	25586698	25588041	1344	*	9.66	10.16	7.13	3.03	2.59e-51	3.84e-49	Intron (ENSMUST00000162645/ENSMUSG00000007817, intron 6 of 23)	25607357	25643657	36301	1	ENSMUSG00000007817	ENSMUST00000160190	-19316	Zmiz1	Zmiz1	protein_coding	zinc finger, MIZ-type containing 1 [Source:MGI Symbol;Acc:MGI:3040693]
chr4	129793102	129794768	1667	*	9.53	10.04	6.76	3.28	2.62e-51	3.88e-49	Distal Intergenic	129811219	129839232	28014	1	ENSMUSG00000028788	ENSMUST00000132386	-16451	Ptp4a2	Ptp4a2	protein_coding	protein tyrosine phosphatase 4a2 [Source:MGI Symbol;Acc:MGI:1277117]
chr19	5931420	5931976	557	*	9.81	10.3	7.36	2.94	2.83e-51	4.19e-49	Distal Intergenic	5917556	5924816	7261	2	ENSMUSG00000045664	ENSMUST00000055458	-6604	Cdc42ep2	Cdc42ep2	protein_coding	CDC42 effector protein (Rho GTPase binding) 2 [Source:MGI Symbol;Acc:MGI:1929744]
chr5	142963173	142964700	1528	*	9.09	9.63	5.54	4.1	3.39e-51	5e-49	Promoter (<=1kb)	142963250	142971953	8704	1	ENSMUSG00000029581	ENSMUST00000137552	0	Fscn1	Fscn1	protein_coding	fascin actin-bundling protein 1 [Source:MGI Symbol;Acc:MGI:1352745]
chr9	75221257	75222184	928	*	9.32	9.84	6.35	3.49	3.42e-51	5.02e-49	3' UTR	75232020	75305451	73432	1	ENSMUSG00000033590	ENSMUST00000036555	-9836	Myo5c	Myo5c	protein_coding	myosin VC [Source:MGI Symbol;Acc:MGI:2442485]
chr14	46790079	46791130	1052	*	9.23	9.76	6.09	3.66	4.26e-51	6.26e-49	Promoter (1-2kb)	46775567	46788411	12845	2	ENSMUSG00000015759	ENSMUST00000015903	-1668	Cnih1	Cnih1	protein_coding	cornichon family AMPA receptor auxiliary protein 1 [Source:MGI Symbol;Acc:MGI:1277202]
chr3	95725802	95727010	1209	*	9.1	9.65	5.2	4.45	4.53e-51	6.63e-49	Distal Intergenic	95734911	95734973	63	2	ENSMUSG00000098737	ENSMUST00000183853	7963	Mir7014	Mir7014	miRNA	microRNA 7014 [Source:MGI Symbol;Acc:MGI:5531219]
chr11	117238261	117243032	4772	*	10.13	10.61	7.92	2.7	4.83e-51	7.05e-49	Intron (ENSMUST00000093907/ENSMUSG00000059248, intron 2 of 11)	117232285	117362313	130029	1	ENSMUSG00000059248	ENSMUST00000106354	5976	Sept9	Sept9	protein_coding	septin 9 [Source:MGI Symbol;Acc:MGI:1858222]
chr1	136255175	136255727	553	*	9.04	9.6	4.56	5.04	5.14e-51	7.49e-49	Promoter (<=1kb)	136252671	136255846	3176	2	ENSMUSG00000102941	ENSMUST00000193939	119	Gm37552	Gm37552	lincRNA	predicted gene, 37552 [Source:MGI Symbol;Acc:MGI:5610780]
chr10	77314607	77316566	1960	*	10.3	10.77	8.23	2.54	5.15e-51	7.5e-49	Exon (ENSMUST00000149738/ENSMUSG00000020262, exon 5 of 5)	77325715	77340176	14462	2	ENSMUSG00000020262	ENSMUST00000146319	23610	Adarb1	Adarb1	protein_coding	adenosine deaminase, RNA-specific, B1 [Source:MGI Symbol;Acc:MGI:891999]
chr4	47230495	47231770	1276	*	9.12	9.66	5.72	3.95	5.33e-51	7.74e-49	Promoter (1-2kb)	47233267	47245512	12246	1	ENSMUSG00000028339	ENSMUST00000124105	-1497	Col15a1	Col15a1	protein_coding	collagen, type XV, alpha 1 [Source:MGI Symbol;Acc:MGI:88449]
chr3	61343856	61344967	1112	*	9.71	10.2	7.24	2.96	6.5e-51	9.41e-49	Distal Intergenic	61328699	61329193	495	2	ENSMUSG00000102667	ENSMUST00000192191	-14663	Gm19901	Gm19901	processed_pseudogene	predicted gene, 19901 [Source:MGI Symbol;Acc:MGI:5012086]
chr10	82974062	82974949	888	*	9.23	9.76	6.13	3.63	6.62e-51	9.56e-49	Distal Intergenic	82985498	83195900	210403	1	ENSMUSG00000034612	ENSMUST00000040110	-10549	Chst11	Chst11	protein_coding	carbohydrate sulfotransferase 11 [Source:MGI Symbol;Acc:MGI:1927166]
chr18	80660349	80660833	485	*	9.56	10.14	3.39	6.74	7.08e-51	1.02e-48	Intron (ENSMUST00000167977/ENSMUSG00000033016, intron 6 of 9)	80606205	80708173	101969	2	ENSMUSG00000033016	ENSMUST00000167977	47340	Nfatc1	Nfatc1	protein_coding	nuclear factor of activated T cells, cytoplasmic, calcineurin dependent 1 [Source:MGI Symbol;Acc:MGI:102469]
chr7	105474035	105476040	2006	*	9.15	9.69	5.67	4.02	7.42e-51	1.07e-48	Distal Intergenic	105481927	105483242	1316	1	ENSMUSG00000109735	ENSMUST00000210380	-5887	Gm45667	Gm45667	TEC	predicted gene 45667 [Source:MGI Symbol;Acc:MGI:5791503]
chr11	113732396	113734286	1891	*	11.02	11.47	9.2	2.27	7.42e-51	1.07e-48	Intron (ENSMUST00000106616/ENSMUSG00000041598, intron 1 of 1)	113728983	113739322	10340	2	ENSMUSG00000041598	ENSMUST00000131488	5036	Cdc42ep4	Cdc42ep4	protein_coding	CDC42 effector protein (Rho GTPase binding) 4 [Source:MGI Symbol;Acc:MGI:1929760]
chr13	112754904	112755938	1035	*	9.07	9.64	4.56	5.07	7.68e-51	1.1e-48	Distal Intergenic	112764848	112765616	769	1	ENSMUSG00000114286	ENSMUST00000225832	-8910	Gm47850	Gm47850	lincRNA	predicted gene, 47850 [Source:MGI Symbol;Acc:MGI:6097057]
chr1	183904981	183906001	1021	*	9.01	9.57	4.85	4.71	8.04e-51	1.15e-48	Distal Intergenic	183918130	183918276	147	1	ENSMUSG00000104007	ENSMUST00000194189	-12129	Gm38332	Gm38332	processed_pseudogene	predicted gene, 38332 [Source:MGI Symbol;Acc:MGI:5611560]
chr3	79551923	79553021	1099	*	9.86	10.34	7.5	2.84	8.55e-51	1.22e-48	Promoter (<=1kb)	79551314	79552193	880	2	ENSMUSG00000089746	ENSMUST00000161319	0	Gm3513	Gm3513	sense_intronic	predicted gene 3513 [Source:MGI Symbol;Acc:MGI:3781690]
chr11	118365079	118365707	629	*	9.53	10.04	6.89	3.15	9.38e-51	1.33e-48	Distal Intergenic	118303701	118355740	52040	2	ENSMUSG00000017466	ENSMUST00000155707	-9339	Timp2	Timp2	protein_coding	tissue inhibitor of metalloproteinase 2 [Source:MGI Symbol;Acc:MGI:98753]
chr10	120882184	120883537	1354	*	9.05	7.16	10.35	-3.19	1.26e-50	1.79e-48	Intron (ENSMUST00000092143/ENSMUSG00000051236, intron 1 of 6)	120783894	120871152	87259	2	ENSMUSG00000051236	ENSMUST00000130950	-11032	Msrb3	Msrb3	protein_coding	methionine sulfoxide reductase B3 [Source:MGI Symbol;Acc:MGI:2443538]
chr5	121699950	121701358	1409	*	9.09	9.65	4.33	5.32	1.29e-50	1.82e-48	Distal Intergenic	121711337	121749183	37847	1	ENSMUSG00000042605	ENSMUST00000162611	-9979	Atxn2	Atxn2	protein_coding	ataxin 2 [Source:MGI Symbol;Acc:MGI:1277223]
chr4	135679173	135680701	1529	*	9.69	10.19	7.23	2.96	1.33e-50	1.89e-48	Distal Intergenic	135686287	135708181	21895	1	ENSMUSG00000062157	ENSMUST00000074408	-5586	Ifnlr1	Ifnlr1	protein_coding	interferon lambda receptor 1 [Source:MGI Symbol;Acc:MGI:2429859]
chr8	46429589	46430371	783	*	9.11	9.68	4.2	5.48	1.38e-50	1.95e-48	Distal Intergenic	46451929	46452304	376	2	ENSMUSG00000109912	ENSMUST00000210082	21933	Gm45245	Gm45245	processed_pseudogene	predicted gene 45245 [Source:MGI Symbol;Acc:MGI:5791081]
chr15	91615010	91616052	1043	*	9.28	9.8	6.28	3.52	1.41e-50	1.99e-48	Promoter (1-2kb)	91617152	91617437	286	2	ENSMUSG00000087965	ENSMUST00000157340	1385	Gm25389	Gm25389	misc_RNA	predicted gene, 25389 [Source:MGI Symbol;Acc:MGI:5455166]
chr2	91278976	91280291	1316	*	9.67	10.17	7.06	3.11	1.48e-50	2.08e-48	Promoter (2-3kb)	91281742	91283141	1400	2	ENSMUSG00000040591	ENSMUST00000132092	2850	1110051M20Rik	1110051M20Rik	protein_coding	RIKEN cDNA 1110051M20 gene [Source:MGI Symbol;Acc:MGI:1915079]
chr6	53801704	53802589	886	*	10.15	10.63	7.89	2.74	1.53e-50	2.15e-48	Distal Intergenic	53818743	53868183	49441	1	ENSMUSG00000108175	ENSMUST00000204648	-16154	Gm16499	Gm16499	antisense	predicted gene 16499 [Source:MGI Symbol;Acc:MGI:3704267]
chr15	84975750	84976193	444	*	9.06	9.61	5.13	4.48	1.77e-50	2.47e-48	Intron (ENSMUST00000047144/ENSMUSG00000036046, intron 1 of 9)	84945720	84987971	42252	2	ENSMUSG00000036046	ENSMUST00000165743	11778	5031439G07Rik	5031439G07Rik	protein_coding	RIKEN cDNA 5031439G07 gene [Source:MGI Symbol;Acc:MGI:2444899]
chr2	29632090	29633618	1529	*	9.91	10.4	7.5	2.9	2.05e-50	2.87e-48	Intron (ENSMUST00000095087/ENSMUSG00000039844, intron 1 of 25)	29619910	29738327	118418	1	ENSMUSG00000039844	ENSMUST00000147755	12180	Rapgef1	Rapgef1	protein_coding	Rap guanine nucleotide exchange factor (GEF) 1 [Source:MGI Symbol;Acc:MGI:104580]
chr1	184260639	184261860	1222	*	9.03	9.58	5.36	4.21	2.44e-50	3.41e-48	Distal Intergenic	184358329	184390520	32192	1	ENSMUSG00000102682	ENSMUST00000195070	-96469	Gm37223	Gm37223	lincRNA	predicted gene, 37223 [Source:MGI Symbol;Acc:MGI:5610451]
chr8	83601979	83603004	1026	*	9	9.56	4.72	4.85	2.47e-50	3.44e-48	Promoter (1-2kb)	83600013	83600700	688	1	ENSMUSG00000110690	ENSMUST00000212023	1966	Gm18001	Gm18001	processed_pseudogene	predicted gene, 18001 [Source:MGI Symbol;Acc:MGI:5010186]
chr18	34731955	34733344	1390	*	9.05	9.62	4.51	5.11	2.5e-50	3.46e-48	3' UTR	34736359	34738014	1656	1	ENSMUSG00000078240	ENSMUST00000105038	-3015	Gm3550	Gm3550	protein_coding	predicted gene 3550 [Source:MGI Symbol;Acc:MGI:3781727]
chr10	127001961	127004054	2094	*	9.18	9.71	5.94	3.77	3.05e-50	4.22e-48	Promoter (<=1kb)	127003001	127006588	3588	1	ENSMUSG00000025432	ENSMUST00000126816	0	Avil	Avil	protein_coding	advillin [Source:MGI Symbol;Acc:MGI:1333798]
chr2	30349008	30349945	938	*	9.08	9.65	4.2	5.45	3.35e-50	4.63e-48	Promoter (1-2kb)	30345886	30347656	1771	2	ENSMUSG00000026860	ENSMUST00000146400	-1352	Sh3glb2	Sh3glb2	protein_coding	SH3-domain GRB2-like endophilin B2 [Source:MGI Symbol;Acc:MGI:2385131]
chr16	31597538	31599380	1843	*	9	9.56	4.9	4.66	3.73e-50	5.14e-48	Distal Intergenic	31590196	31593220	3025	2	ENSMUSG00000116793	ENSMUST00000232216	-4318	NA	ENSMUSG00000116793	lincRNA	novel transcript
chr2	116998860	117000175	1316	*	9.45	9.96	6.69	3.27	4.42e-50	6.07e-48	Distal Intergenic	116972575	116976428	3854	2	ENSMUSG00000099470	ENSMUST00000188763	-22432	Gm29340	Gm29340	lincRNA	predicted gene 29340 [Source:MGI Symbol;Acc:MGI:5580046]
chr5	113015541	113017346	1806	*	10.62	11.07	8.71	2.36	4.71e-50	6.47e-48	Promoter (<=1kb)	112917745	113015791	98047	2	ENSMUSG00000042249	ENSMUST00000197888	0	Grk3	Grk3	protein_coding	G protein-coupled receptor kinase 3 [Source:MGI Symbol;Acc:MGI:87941]
chr4	129016363	129017542	1180	*	9.02	9.58	4.51	5.07	4.74e-50	6.49e-48	Distal Intergenic	128993353	129008229	14877	1	ENSMUSG00000028792	ENSMUST00000152762	23010	Ak2	Ak2	protein_coding	adenylate kinase 2 [Source:MGI Symbol;Acc:MGI:87978]
chr8	111546383	111548667	2285	*	9.02	9.58	4.81	4.77	4.8e-50	6.56e-48	Intron (ENSMUST00000172856/ENSMUSG00000033545, intron 2 of 5)	111541259	111621664	80406	1	ENSMUSG00000033545	ENSMUST00000173781	5124	Znrf1	Znrf1	protein_coding	zinc and ring finger 1 [Source:MGI Symbol;Acc:MGI:2177308]
chr13	52114416	52115323	908	*	9.51	10.02	6.84	3.18	4.91e-50	6.7e-48	Intron (ENSMUST00000220691/ENSMUSG00000113211, intron 3 of 7)	52098542	52099856	1315	1	ENSMUSG00000113211	ENSMUST00000222527	15874	4921525O09Rik	4921525O09Rik	processed_transcript	RIKEN cDNA 4921525O09 gene [Source:MGI Symbol;Acc:MGI:1921300]
chr1	64225922	64226532	611	*	9.04	9.59	5.48	4.11	4.99e-50	6.79e-48	Intron (ENSMUST00000190863/ENSMUSG00000101895, intron 1 of 1)	64150201	64150665	465	1	ENSMUSG00000086721	ENSMUST00000117621	75721	Gm13750	Gm13750	processed_pseudogene	predicted gene 13750 [Source:MGI Symbol;Acc:MGI:3650598]
chr2	31024750	31027281	2532	*	11.12	11.56	9.36	2.2	5.56e-50	7.56e-48	3' UTR	31019819	31021381	1563	1	ENSMUSG00000026854	ENSMUST00000127776	4931	Usp20	Usp20	protein_coding	ubiquitin specific peptidase 20 [Source:MGI Symbol;Acc:MGI:1921520]
chr5	43881890	43882751	862	*	8.77	6.77	10.09	-3.32	5.58e-50	7.57e-48	Intron (ENSMUST00000030964/ENSMUSG00000029084, intron 1 of 7)	43876030	43877304	1275	1	ENSMUSG00000086479	ENSMUST00000123363	5860	Gm16014	Gm16014	sense_intronic	predicted gene 16014 [Source:MGI Symbol;Acc:MGI:3801812]
chr3	122520656	122522157	1502	*	9.37	9.89	6.58	3.31	6.07e-50	8.21e-48	Promoter (2-3kb)	122524646	122525405	760	1	ENSMUSG00000028121	ENSMUST00000197959	-2489	Bcar3	Bcar3	protein_coding	breast cancer anti-estrogen resistance 3 [Source:MGI Symbol;Acc:MGI:1352501]
chr10	82962275	82963173	899	*	9.62	10.12	7.11	3.01	6.09e-50	8.22e-48	Distal Intergenic	82954344	82955000	657	1	ENSMUSG00000071151	ENSMUST00000095396	7931	Gm4799	Gm4799	processed_pseudogene	predicted gene 4799 [Source:MGI Symbol;Acc:MGI:3648850]
chr19	57197416	57199703	2288	*	9.55	10.06	6.98	3.08	7.09e-50	9.56e-48	Promoter (<=1kb)	57033274	57197631	164358	2	ENSMUSG00000025085	ENSMUST00000099294	0	Ablim1	Ablim1	protein_coding	actin-binding LIM protein 1 [Source:MGI Symbol;Acc:MGI:1194500]
chr12	84941051	84942010	960	*	9.08	9.65	4.27	5.38	9.02e-50	1.21e-47	Promoter (1-2kb)	84934319	84943378	9060	2	ENSMUSG00000042350	ENSMUST00000163372	1368	Arel1	Arel1	protein_coding	apoptosis resistant E3 ubiquitin protein ligase 1 [Source:MGI Symbol;Acc:MGI:1915747]
chr13	101127608	101129814	2207	*	9.01	9.57	4.45	5.12	9.24e-50	1.24e-47	Distal Intergenic	101038602	101039246	645	2	ENSMUSG00000096722	ENSMUST00000179479	-88362	Hmgb1-ps9	Hmgb1-ps9	processed_pseudogene	high mobility group box 1, pseudogene 9 [Source:MGI Symbol;Acc:MGI:96115]
chr14	101594090	101595940	1851	*	8.61	6.4	9.97	-3.57	1.03e-49	1.38e-47	Intron (ENSMUST00000161991/ENSMUSG00000033083, intron 1 of 18)	101443723	101608486	164764	2	ENSMUSG00000033083	ENSMUST00000162617	12546	Tbc1d4	Tbc1d4	protein_coding	TBC1 domain family, member 4 [Source:MGI Symbol;Acc:MGI:2429660]
chr10	56486332	56487207	876	*	9.01	9.58	4.51	5.07	1.1e-49	1.47e-47	Distal Intergenic	56497341	56498094	754	1	ENSMUSG00000112825	ENSMUST00000219246	-10134	Gm9118	Gm9118	processed_pseudogene	predicted gene 9118 [Source:MGI Symbol;Acc:MGI:3648185]
chr1	155510290	155511455	1166	*	9.18	9.75	3.9	5.85	1.23e-49	1.63e-47	Distal Intergenic	155520173	155527111	6939	2	ENSMUSG00000073535	ENSMUST00000097531	15656	Gm5532	Gm5532	lincRNA	predicted gene 5532 [Source:MGI Symbol;Acc:MGI:3646828]
chr5	107087064	107088386	1323	*	8.98	9.54	4.62	4.93	1.31e-49	1.74e-47	Distal Intergenic	107048836	107056042	7207	1	ENSMUSG00000106554	ENSMUST00000199486	38228	Gm33474	Gm33474	lincRNA	predicted gene, 33474 [Source:MGI Symbol;Acc:MGI:5592633]
chr9	36735078	36736403	1326	*	9.18	9.75	3.9	5.85	1.41e-49	1.88e-47	Exon (ENSMUST00000120381/ENSMUSG00000032116, exon 16 of 18)	36722649	36727065	4417	2	ENSMUSG00000032113	ENSMUST00000173796	-8013	Chek1	Chek1	protein_coding	checkpoint kinase 1 [Source:MGI Symbol;Acc:MGI:1202065]
chr15	60739467	60740955	1489	*	8.98	9.54	4.85	4.69	1.43e-49	1.9e-47	Promoter (1-2kb)	60742858	60746524	3667	1	ENSMUSG00000112930	ENSMUST00000219083	-1903	Gm7086	Gm7086	transcribed_unprocessed_pseudogene	predicted pseudogene 7086 [Source:MGI Symbol;Acc:MGI:3648861]
chr8	120696297	120698062	1766	*	9.7	8.3	10.87	-2.57	1.54e-49	2.03e-47	Intron (ENSMUST00000127664/ENSMUSG00000092329, intron 1 of 15)	120685399	120686265	867	1	ENSMUSG00000104484	ENSMUST00000193913	10898	Gm33142	Gm33142	TEC	predicted gene, 33142 [Source:MGI Symbol;Acc:MGI:5592301]
chr6	123116276	123116920	645	*	9.03	9.58	5.48	4.1	1.6e-49	2.11e-47	Promoter (1-2kb)	123114595	123114745	151	1	ENSMUSG00000108212	ENSMUST00000205142	1681	Gm44132	Gm44132	processed_pseudogene	predicted gene, 44132 [Source:MGI Symbol;Acc:MGI:5690524]
chr2	112254792	112255781	990	*	9.17	9.7	6.04	3.66	1.73e-49	2.28e-47	Exon (ENSMUST00000043970/ENSMUSG00000041358, exon 2 of 7)	112247948	112259291	11344	2	ENSMUSG00000041358	ENSMUST00000043970	3510	Nutm1	Nutm1	protein_coding	NUT midline carcinoma, family member 1 [Source:MGI Symbol;Acc:MGI:2661384]
chrX	159953349	159954612	1264	*	9.23	9.75	6.22	3.53	1.8e-49	2.37e-47	Intron (ENSMUST00000112456/ENSMUSG00000040990, intron 13 of 17)	159943018	159973190	30173	1	ENSMUSG00000040990	ENSMUST00000130987	10331	Sh3kbp1	Sh3kbp1	protein_coding	SH3-domain kinase binding protein 1 [Source:MGI Symbol;Acc:MGI:1889583]
chr12	108392182	108394110	1929	*	9	9.56	4.51	5.05	1.91e-49	2.51e-47	Intron (ENSMUST00000138456/ENSMUSG00000058070, intron 1 of 6)	108410542	108539575	129034	1	ENSMUSG00000058070	ENSMUST00000054955	-16432	Eml1	Eml1	protein_coding	echinoderm microtubule associated protein like 1 [Source:MGI Symbol;Acc:MGI:1915769]
chr11	103139963	103141318	1356	*	8.97	9.52	5.09	4.43	2.02e-49	2.65e-47	Distal Intergenic	103133865	103138279	4415	1	ENSMUSG00000043372	ENSMUST00000130341	6098	Hexim2	Hexim2	protein_coding	hexamethylene bis-acetamide inducible 2 [Source:MGI Symbol;Acc:MGI:1918309]
chr17	29186468	29187478	1011	*	9.02	9.58	4.81	4.77	2.06e-49	2.69e-47	Promoter (2-3kb)	29157916	29184103	26188	2	ENSMUSG00000024008	ENSMUST00000126993	-2365	Cpne5	Cpne5	protein_coding	copine V [Source:MGI Symbol;Acc:MGI:2385908]
chr3	69439188	69441139	1952	*	10.22	10.69	8.06	2.63	2.28e-49	2.98e-47	Intron (ENSMUST00000029355/ENSMUSG00000027784, intron 1 of 3)	69431009	69432368	1360	2	ENSMUSG00000090743	ENSMUST00000165161	-6820	Gm17213	Gm17213	processed_pseudogene	predicted gene 17213 [Source:MGI Symbol;Acc:MGI:4938040]
chr2	145880855	145881598	744	*	8.65	6.63	9.97	-3.34	2.81e-49	3.66e-47	Promoter (2-3kb)	145878286	145878473	188	1	ENSMUSG00000092758	ENSMUST00000175017	2569	Gm25026	Gm25026	miRNA	predicted gene, 25026 [Source:MGI Symbol;Acc:MGI:5454803]
chr10	80878177	80879011	835	*	9.06	9.6	5.56	4.04	2.86e-49	3.71e-47	Promoter (<=1kb)	80879705	80890710	11006	1	ENSMUSG00000059406	ENSMUST00000219742	-694	Tmprss9	Tmprss9	protein_coding	transmembrane protease, serine 9 [Source:MGI Symbol;Acc:MGI:3612246]
chr5	136093869	136094937	1069	*	9.44	9.95	6.76	3.18	3.08e-49	4e-47	Promoter (<=1kb)	136095590	136102295	6706	1	ENSMUSG00000004952	ENSMUST00000145294	-653	Rasa4	Rasa4	protein_coding	RAS p21 protein activator 4 [Source:MGI Symbol;Acc:MGI:1858600]
chr5	136029542	136030522	981	*	9.09	9.66	4.06	5.6	3.29e-49	4.25e-47	3' UTR	136038496	136046487	7992	1	ENSMUSG00000042985	ENSMUST00000062606	-7974	Upk3b	Upk3b	protein_coding	uroplakin 3B [Source:MGI Symbol;Acc:MGI:2140882]
chr14	76760875	76763153	2279	*	9.13	9.66	5.87	3.79	3.92e-49	5.06e-47	Promoter (<=1kb)	76760131	76762217	2087	1	ENSMUSG00000115709	ENSMUST00000228541	744	4930431P22Rik	4930431P22Rik	lincRNA	RIKEN cDNA 4930431P22 gene [Source:MGI Symbol;Acc:MGI:1921133]
chr18	5509831	5510730	900	*	9.58	10.16	3.27	6.89	3.94e-49	5.08e-47	Intron (ENSMUST00000161921/ENSMUSG00000063087, intron 6 of 6)	5518415	5521109	2695	2	ENSMUSG00000063087	ENSMUST00000177190	10379	Gm10125	Gm10125	processed_transcript	predicted gene 10125 [Source:MGI Symbol;Acc:MGI:3642044]
chr12	86652214	86653074	861	*	8.99	9.55	4.51	5.04	4.45e-49	5.73e-47	Promoter (1-2kb)	86651170	86651254	85	1	ENSMUSG00000098423	ENSMUST00000184362	1044	Gm27993	Gm27993	misc_RNA	predicted gene, 27993 [Source:MGI Symbol;Acc:MGI:5531375]
chr6	97293758	97294813	1056	*	9.05	9.62	4.13	5.49	4.79e-49	6.15e-47	Promoter (2-3kb)	97287032	97291261	4230	2	ENSMUSG00000030064	ENSMUST00000203486	-2497	Frmd4b	Frmd4b	protein_coding	FERM domain containing 4B [Source:MGI Symbol;Acc:MGI:2141794]
chr12	73617031	73618176	1146	*	9.36	9.88	6.47	3.41	4.88e-49	6.25e-47	Intron (ENSMUST00000221153/ENSMUSG00000021108, intron 2 of 14)	73648921	73651897	2977	1	ENSMUSG00000021108	ENSMUST00000220898	-30745	Prkch	Prkch	protein_coding	protein kinase C, eta [Source:MGI Symbol;Acc:MGI:97600]
chr19	40964923	40966336	1414	*	10.32	10.78	8.34	2.44	5.22e-49	6.66e-47	Exon (ENSMUST00000134568/ENSMUSG00000061132, exon 3 of 3)	40928927	40994148	65222	2	ENSMUSG00000061132	ENSMUST00000117695	27812	Blnk	Blnk	protein_coding	B cell linker [Source:MGI Symbol;Acc:MGI:96878]
chr15	58997660	58998383	724	*	9.04	9.58	5.39	4.19	5.22e-49	6.66e-47	Intron (ENSMUST00000080371/ENSMUSG00000022353, intron 3 of 14)	58984136	58988905	4770	1	ENSMUSG00000115062	ENSMUST00000226216	13524	4930544F09Rik	4930544F09Rik	antisense	RIKEN cDNA 4930544F09 gene [Source:MGI Symbol;Acc:MGI:1922448]
chr15	99225211	99226674	1464	*	9.31	9.82	6.47	3.36	5.61e-49	7.15e-47	Promoter (<=1kb)	99224861	99242817	17957	1	ENSMUSG00000037579	ENSMUST00000041415	350	Kcnh3	Kcnh3	protein_coding	potassium voltage-gated channel, subfamily H (eag-related), member 3 [Source:MGI Symbol;Acc:MGI:1341723]
chr6	90700492	90702468	1977	*	9.13	9.66	5.94	3.72	6.43e-49	8.18e-47	Intron (ENSMUST00000101153/ENSMUSG00000034312, intron 1 of 13)	90689818	90694696	4879	2	ENSMUSG00000034312	ENSMUST00000205068	-5796	Iqsec1	Iqsec1	protein_coding	IQ motif and Sec7 domain 1 [Source:MGI Symbol;Acc:MGI:1196356]
chr6	28989166	28989727	562	*	8.97	9.54	4.45	5.08	6.65e-49	8.44e-47	Intron (ENSMUST00000164104/ENSMUSG00000092090, intron 1 of 1)	28981634	29028922	47289	1	ENSMUSG00000092090	ENSMUST00000164104	7532	Gm3294	Gm3294	lincRNA	predicted gene 3294 [Source:MGI Symbol;Acc:MGI:3781472]
chr6	17875601	17876802	1202	*	9.18	9.7	6.09	3.61	7.08e-49	8.97e-47	Intron (ENSMUST00000115420/ENSMUSG00000029534, intron 8 of 13)	17854984	17906492	51509	1	ENSMUSG00000029534	ENSMUST00000144743	20617	St7	St7	protein_coding	suppression of tumorigenicity 7 [Source:MGI Symbol;Acc:MGI:1927450]
chr18	60609296	60610154	859	*	9.49	9.99	6.89	3.1	7.95e-49	1.01e-46	Promoter (<=1kb)	60600207	60610105	9899	2	ENSMUSG00000043079	ENSMUST00000115318	0	Synpo	Synpo	protein_coding	synaptopodin [Source:MGI Symbol;Acc:MGI:1099446]
chr13	37666134	37667826	1693	*	10.25	10.71	8.18	2.54	8.38e-49	1.06e-46	Promoter (<=1kb)	37657022	37667734	10713	2	ENSMUSG00000114828	ENSMUST00000225013	0	AI463229	AI463229	lincRNA	expressed sequence AI463229 [Source:MGI Symbol;Acc:MGI:2145255]
chr4	70236747	70237965	1219	*	9.11	9.65	5.69	3.96	8.47e-49	1.07e-46	Intron (ENSMUST00000144099/ENSMUSG00000039298, intron 33 of 36)	70242471	70243852	1382	2	ENSMUSG00000039298	ENSMUST00000124251	5887	Cdk5rap2	Cdk5rap2	protein_coding	CDK5 regulatory subunit associated protein 2 [Source:MGI Symbol;Acc:MGI:2384875]
chr2	122305726	122306804	1079	*	8.99	9.54	5.09	4.44	9.2e-49	1.16e-46	Promoter (<=1kb)	122303552	122305711	2160	2	ENSMUSG00000027224	ENSMUST00000155561	-15	Duoxa1	Duoxa1	protein_coding	dual oxidase maturation factor 1 [Source:MGI Symbol;Acc:MGI:2384861]
chr17	46932837	46933803	967	*	10.59	11.04	8.74	2.3	9.66e-49	1.21e-46	Promoter (<=1kb)	46930243	46933075	2833	2	ENSMUSG00000023977	ENSMUST00000224442	0	Ubr2	Ubr2	protein_coding	ubiquitin protein ligase E3 component n-recognin 2 [Source:MGI Symbol;Acc:MGI:1861099]
chr4	148969270	148970280	1011	*	9.06	9.59	5.74	3.86	1.16e-48	1.45e-46	Exon (ENSMUST00000128067/ENSMUSG00000028975, exon 5 of 7)	148960360	148966998	6639	1	ENSMUSG00000086740	ENSMUST00000153443	8910	Gm17029	Gm17029	antisense	predicted gene 17029 [Source:MGI Symbol;Acc:MGI:4937856]
chr11	114722599	114724117	1519	*	9.88	10.36	7.65	2.71	1.22e-48	1.52e-46	Distal Intergenic	114727408	114745158	17751	1	ENSMUSG00000034706	ENSMUST00000151053	-3291	Dnaic2	Dnaic2	protein_coding	dynein, axonemal, intermediate chain 2 [Source:MGI Symbol;Acc:MGI:2685574]
chr11	95402489	95404337	1849	*	9.02	9.56	5.59	3.97	1.24e-48	1.55e-46	Distal Intergenic	95414080	95493406	79327	1	ENSMUSG00000057522	ENSMUST00000107724	-9743	Spop	Spop	protein_coding	speckle-type POZ protein [Source:MGI Symbol;Acc:MGI:1343085]
chr15	102230650	102232268	1619	*	9.61	10.11	7.13	2.98	1.44e-48	1.79e-46	Promoter (<=1kb)	102215995	102231944	15950	2	ENSMUSG00000001281	ENSMUST00000001327	0	Itgb7	Itgb7	protein_coding	integrin beta 7 [Source:MGI Symbol;Acc:MGI:96616]
chr17	88195073	88196166	1094	*	9.23	9.75	6.3	3.45	1.46e-48	1.82e-46	Distal Intergenic	88168487	88170604	2118	1	ENSMUSG00000117369	ENSMUST00000233989	26586	NA	ENSMUSG00000117369	lincRNA	Novel transcript
chr8	11371555	11373108	1554	*	9.01	9.58	4.2	5.38	1.46e-48	1.82e-46	Intron (ENSMUST00000033899/ENSMUSG00000031503, intron 4 of 47)	11404908	11421254	16347	1	ENSMUSG00000031503	ENSMUST00000145295	-31800	Col4a2	Col4a2	protein_coding	collagen, type IV, alpha 2 [Source:MGI Symbol;Acc:MGI:88455]
chr5	3538603	3539883	1281	*	8.99	9.54	5.3	4.24	1.66e-48	2.06e-46	Distal Intergenic	3543833	3570238	26406	1	ENSMUSG00000058503	ENSMUST00000197082	-3950	Fam133b	Fam133b	protein_coding	family with sequence similarity 133, member B [Source:MGI Symbol;Acc:MGI:1915402]
chr12	52853619	52854723	1105	*	9.15	9.72	3.9	5.83	1.72e-48	2.13e-46	Intron (ENSMUST00000095737/ENSMUSG00000061603, intron 2 of 13)	52795836	53148763	352928	1	ENSMUSG00000061603	ENSMUST00000219786	57783	Akap6	Akap6	protein_coding	A kinase (PRKA) anchor protein 6 [Source:MGI Symbol;Acc:MGI:3050566]
chr2	27437904	27438714	811	*	9.67	10.17	7.11	3.06	2.23e-48	2.76e-46	Distal Intergenic	27442324	27444221	1898	1	ENSMUSG00000109946	ENSMUST00000209765	-3610	Brd3os	Brd3os	protein_coding	bromodomain containing 3, opposite strand [Source:MGI Symbol;Acc:MGI:106557]
chr12	25239906	25240966	1061	*	8.96	9.51	5.13	4.38	2.33e-48	2.87e-46	Distal Intergenic	25282595	25282939	345	1	ENSMUSG00000113745	ENSMUST00000221995	-41629	Gm19340	Gm19340	processed_pseudogene	predicted gene, 19340 [Source:MGI Symbol;Acc:MGI:5011525]
chr13	56476752	56477693	942	*	9.4	9.91	6.72	3.2	2.34e-48	2.88e-46	Downstream (1-2kb)	56479277	56482246	2970	2	ENSMUSG00000021538	ENSMUST00000022019	4553	Il9	Il9	protein_coding	interleukin 9 [Source:MGI Symbol;Acc:MGI:96563]
chr19	53008108	53009277	1170	*	8.96	9.51	5.23	4.27	2.55e-48	3.12e-46	Promoter (1-2kb)	53010656	53010756	101	2	ENSMUSG00000098730	ENSMUST00000184510	1479	Mir6407	Mir6407	miRNA	microRNA 6407 [Source:MGI Symbol;Acc:MGI:5531214]
chr4	133345866	133348578	2713	*	9.71	10.2	7.32	2.89	2.56e-48	3.13e-46	Intron (ENSMUST00000135929/ENSMUSG00000037622, intron 1 of 5)	133308792	133352878	44087	2	ENSMUSG00000037622	ENSMUST00000135929	4300	Wdtc1	Wdtc1	protein_coding	WD and tetratricopeptide repeats 1 [Source:MGI Symbol;Acc:MGI:2685541]
chr7	64316163	64318845	2683	*	9.5	10.01	6.89	3.12	2.79e-48	3.41e-46	3' UTR	64300633	64321221	20589	1	ENSMUSG00000030522	ENSMUST00000206680	15530	Mtmr10	Mtmr10	protein_coding	myotubularin related protein 10 [Source:MGI Symbol;Acc:MGI:2142292]
chr5	134408152	134409192	1041	*	9.02	9.59	4.13	5.46	2.88e-48	3.51e-46	Exon (ENSMUST00000111244/ENSMUSG00000023079, exon 5 of 30)	134384936	134402188	17253	2	ENSMUSG00000023079	ENSMUST00000202202	-5964	Gtf2ird1	Gtf2ird1	protein_coding	general transcription factor II I repeat domain-containing 1 [Source:MGI Symbol;Acc:MGI:1861942]
chr12	85645025	85646430	1406	*	8.94	9.5	4.85	4.64	2.93e-48	3.57e-46	Distal Intergenic	85662442	85662868	427	1	ENSMUSG00000113249	ENSMUST00000222443	-16012	Gm33312	Gm33312	processed_pseudogene	predicted gene, 33312 [Source:MGI Symbol;Acc:MGI:5592471]
chr4	118030988	118031953	966	*	8.95	9.5	5.2	4.3	2.98e-48	3.62e-46	Promoter (<=1kb)	117940354	118031882	91529	2	ENSMUSG00000028538	ENSMUST00000138274	0	St3gal3	St3gal3	protein_coding	ST3 beta-galactoside alpha-2,3-sialyltransferase 3 [Source:MGI Symbol;Acc:MGI:1316659]
chr14	33287837	33288452	616	*	9.07	9.64	3.98	5.66	3.24e-48	3.93e-46	Intron (ENSMUST00000111956/ENSMUSG00000063506, intron 3 of 10)	33306118	33369932	63815	1	ENSMUSG00000063506	ENSMUST00000137590	-17666	Arhgap22	Arhgap22	protein_coding	Rho GTPase activating protein 22 [Source:MGI Symbol;Acc:MGI:2443418]
chr4	147905950	147906925	976	*	8.97	9.52	5.09	4.42	3.27e-48	3.96e-46	Promoter (1-2kb)	147873599	147904704	31106	2	ENSMUSG00000029020	ENSMUST00000030884	-1246	Mfn2	Mfn2	protein_coding	mitofusin 2 [Source:MGI Symbol;Acc:MGI:2442230]
chr11	97971001	97972679	1679	*	8.99	9.53	5.45	4.08	3.83e-48	4.63e-46	Promoter (2-3kb)	97968792	97969235	444	1	ENSMUSG00000082715	ENSMUST00000118176	2209	Gm11633	Gm11633	processed_pseudogene	predicted gene 11633 [Source:MGI Symbol;Acc:MGI:3650676]
chr7	64226656	64227855	1200	*	9.13	9.66	6.04	3.62	3.95e-48	4.77e-46	Promoter (<=1kb)	64226948	64231280	4333	1	ENSMUSG00000030523	ENSMUST00000205939	0	Trpm1	Trpm1	protein_coding	transient receptor potential cation channel, subfamily M, member 1 [Source:MGI Symbol;Acc:MGI:1330305]
chr9	107982097	107983809	1713	*	10.5	9.31	11.59	-2.28	4.47e-48	5.38e-46	Promoter (<=1kb)	107983025	107984053	1029	1	ENSMUSG00000032596	ENSMUST00000177071	0	Uba7	Uba7	protein_coding	ubiquitin-like modifier activating enzyme 7 [Source:MGI Symbol;Acc:MGI:1349462]
chr11	58337287	58337913	627	*	8.94	9.5	4.9	4.6	4.68e-48	5.62e-46	Exon (ENSMUST00000116376/ENSMUSG00000013646, exon 3 of 7)	58331275	58347720	16446	1	ENSMUSG00000013646	ENSMUST00000154278	6012	Sh3bp5l	Sh3bp5l	protein_coding	SH3 binding domain protein 5 like [Source:MGI Symbol;Acc:MGI:1933124]
chr7	28726702	28728385	1684	*	9.6	10.09	7.15	2.94	5.2e-48	6.23e-46	Intron (ENSMUST00000032818/ENSMUSG00000030598, intron 2 of 6)	28732500	28737482	4983	1	ENSMUSG00000030598	ENSMUST00000167118	-4115	Fbxo17	Fbxo17	protein_coding	F-box protein 17 [Source:MGI Symbol;Acc:MGI:1354707]
chr8	70766007	70769629	3623	*	12.51	12.94	10.84	2.1	5.34e-48	6.39e-46	Promoter (<=1kb)	70768461	70769388	928	2	ENSMUSG00000031834	ENSMUST00000143785	0	Pik3r2	Pik3r2	protein_coding	phosphoinositide-3-kinase regulatory subunit 2 [Source:MGI Symbol;Acc:MGI:1098772]
chr12	86693116	86695875	2760	*	10.56	11.01	8.71	2.29	5.68e-48	6.79e-46	Distal Intergenic	86702355	86705964	3610	2	ENSMUSG00000021257	ENSMUST00000167272	10089	Angel1	Angel1	protein_coding	angel homolog 1 [Source:MGI Symbol;Acc:MGI:1915987]
chr9	71826140	71826814	675	*	8.93	9.48	5.09	4.39	6.08e-48	7.26e-46	Promoter (<=1kb)	71827276	71827537	262	2	ENSMUSG00000099220	ENSMUST00000183453	723	Gm27220	Gm27220	processed_pseudogene	predicted gene 27220 [Source:MGI Symbol;Acc:MGI:5521063]
chr5	148895075	148896453	1379	*	9.1	9.67	3.9	5.78	6.17e-48	7.35e-46	Intron (ENSMUST00000047257/ENSMUSG00000041298, intron 4 of 10)	148875683	148879079	3397	2	ENSMUSG00000041298	ENSMUST00000139269	-15996	Katnal1	Katnal1	protein_coding	katanin p60 subunit A-like 1 [Source:MGI Symbol;Acc:MGI:2387638]
chr11	57911534	57912282	749	*	9	9.55	5.3	4.25	6.26e-48	7.44e-46	Distal Intergenic	57880896	57881186	291	1	ENSMUSG00000084223	ENSMUST00000119500	30638	Gm12244	Gm12244	processed_pseudogene	predicted gene 12244 [Source:MGI Symbol;Acc:MGI:3649493]
chr15	77888280	77888680	401	*	8.97	9.51	5.42	4.09	6.55e-48	7.78e-46	Distal Intergenic	77915047	77915700	654	2	ENSMUSG00000005354	ENSMUST00000173561	27020	Txn2	Txn2	protein_coding	thioredoxin 2 [Source:MGI Symbol;Acc:MGI:1929468]
chr5	147071020	147072180	1161	*	9.11	9.65	5.81	3.84	7.39e-48	8.76e-46	Intron (ENSMUST00000016664/ENSMUSG00000016520, intron 1 of 9)	147016655	147076586	59932	2	ENSMUSG00000016520	ENSMUST00000016664	4406	Lnx2	Lnx2	protein_coding	ligand of numb-protein X 2 [Source:MGI Symbol;Acc:MGI:2155959]
chr5	114783089	114784315	1227	*	10.03	10.5	7.83	2.67	8.57e-48	1.01e-45	Promoter (1-2kb)	114786045	114803611	17567	1	ENSMUSG00000041870	ENSMUST00000137519	-1730	Ankrd13a	Ankrd13a	protein_coding	ankyrin repeat domain 13a [Source:MGI Symbol;Acc:MGI:1915670]
chr9	66276287	66277899	1613	*	9.94	10.41	7.74	2.67	9.81e-48	1.16e-45	Distal Intergenic	66268374	66271715	3342	1	ENSMUSG00000032380	ENSMUST00000129778	7913	Dapk2	Dapk2	protein_coding	death-associated protein kinase 2 [Source:MGI Symbol;Acc:MGI:1341297]
chr5	90611363	90612930	1568	*	9.99	10.48	7.63	2.85	1.09e-47	1.29e-45	Promoter (1-2kb)	90603623	90609801	6179	2	ENSMUSG00000029370	ENSMUST00000202807	-1562	Rassf6	Rassf6	protein_coding	Ras association (RalGDS/AF-6) domain family member 6 [Source:MGI Symbol;Acc:MGI:1920496]
chr11	77482902	77484108	1207	*	8.92	9.47	5.02	4.45	1.15e-47	1.36e-45	Intron (ENSMUST00000037593/ENSMUSG00000037907, intron 1 of 14)	77470485	77489666	19182	2	ENSMUSG00000037907	ENSMUST00000037593	5558	Ankrd13b	Ankrd13b	protein_coding	ankyrin repeat domain 13b [Source:MGI Symbol;Acc:MGI:2144501]
chr15	80060475	80061689	1215	*	8.93	9.49	4.45	5.04	1.26e-47	1.48e-45	Distal Intergenic	80078498	80078591	94	2	ENSMUSG00000077734	ENSMUST00000104546	16902	Snord83b	Snord83b	snoRNA	small nucleolar RNA, C/D box 83B [Source:MGI Symbol;Acc:MGI:3819557]
chr14	101637532	101638657	1126	*	8.98	9.52	5.48	4.04	1.27e-47	1.49e-45	Promoter (1-2kb)	101632981	101640448	7468	2	ENSMUSG00000075486	ENSMUST00000227868	1791	Commd6	Commd6	protein_coding	COMM domain containing 6 [Source:MGI Symbol;Acc:MGI:1913450]
chr9	75422022	75422738	717	*	8.9	9.46	4.72	4.74	1.28e-47	1.5e-45	Distal Intergenic	75410184	75417709	7526	1	ENSMUSG00000097021	ENSMUST00000180533	11838	4933433G15Rik	4933433G15Rik	lincRNA	RIKEN cDNA 4933433G15 gene [Source:MGI Symbol;Acc:MGI:1918524]
chr19	4135137	4136680	1544	*	9.52	10.03	6.8	3.23	1.29e-47	1.5e-45	Promoter (2-3kb)	4135425	4139609	4185	2	ENSMUSG00000024842	ENSMUST00000025761	2929	Cabp4	Cabp4	protein_coding	calcium binding protein 4 [Source:MGI Symbol;Acc:MGI:1920910]
chr17	27141843	27142663	821	*	9.01	9.57	4.39	5.18	1.3e-47	1.52e-45	Downstream (1-2kb)	27122663	27133916	11254	2	ENSMUSG00000024208	ENSMUST00000025045	-7927	Uqcc2	Uqcc2	protein_coding	ubiquinol-cytochrome c reductase complex assembly factor 2 [Source:MGI Symbol;Acc:MGI:1914517]
chr16	13504554	13506197	1644	*	8.91	9.46	4.94	4.52	1.31e-47	1.52e-45	Distal Intergenic	13514131	13520419	6289	2	ENSMUSG00000099411	ENSMUST00000187920	14222	2310015D24Rik	2310015D24Rik	lincRNA	RIKEN cDNA 2310015D24 gene [Source:MGI Symbol;Acc:MGI:1917350]
chr19	5450848	5452213	1366	*	9	9.53	5.62	3.92	1.61e-47	1.87e-45	Intron (ENSMUST00000025850/ENSMUSG00000024912, intron 2 of 3)	5447703	5455945	8243	1	ENSMUSG00000024912	ENSMUST00000025850	3145	Fosl1	Fosl1	protein_coding	fos-like antigen 1 [Source:MGI Symbol;Acc:MGI:107179]
chr6	146908829	146910321	1493	*	9.35	9.87	6.63	3.24	1.7e-47	1.97e-45	Intron (ENSMUST00000016631/ENSMUSG00000016487, intron 1 of 26)	146888589	147032025	143437	1	ENSMUSG00000016487	ENSMUST00000111623	20240	Ppfibp1	Ppfibp1	protein_coding	PTPRF interacting protein, binding protein 1 (liprin beta 1) [Source:MGI Symbol;Acc:MGI:1914783]
chr16	75717570	75718275	706	*	8.95	9.49	5.23	4.26	1.74e-47	2.02e-45	Distal Intergenic	75746207	75746468	262	2	ENSMUSG00000080750	ENSMUST00000118757	28193	Gm15553	Gm15553	processed_pseudogene	predicted gene 15553 [Source:MGI Symbol;Acc:MGI:3783002]
chr15	76397400	76398601	1202	*	8.97	9.54	4.2	5.34	2.19e-47	2.53e-45	Intron (ENSMUST00000161305/ENSMUSG00000022558, intron 4 of 31)	76390031	76439744	49714	1	ENSMUSG00000022558	ENSMUST00000092595	7369	Mroh1	Mroh1	protein_coding	maestro heat-like repeat family member 1 [Source:MGI Symbol;Acc:MGI:2442558]
chr8	26913064	26914133	1070	*	9.33	9.84	6.6	3.23	2.29e-47	2.64e-45	Distal Intergenic	26880491	26884380	3890	2	ENSMUSG00000100335	ENSMUST00000210263	-28684	2310008N11Rik	2310008N11Rik	lincRNA	RIKEN cDNA 2310008N11 gene [Source:MGI Symbol;Acc:MGI:1919566]
chr18	6700625	6701546	922	*	8.97	9.52	5.02	4.5	2.51e-47	2.89e-45	Distal Intergenic	6687843	6691317	3475	2	ENSMUSG00000117620	ENSMUST00000234799	-9308	NA	ENSMUSG00000117620	processed_pseudogene	novel pseudogene
chr12	54834905	54835788	884	*	9.72	10.2	7.39	2.81	2.53e-47	2.91e-45	Distal Intergenic	54860480	54861738	1259	2	ENSMUSG00000062929	ENSMUST00000223320	25950	Cfl2	Cfl2	protein_coding	cofilin 2, muscle [Source:MGI Symbol;Acc:MGI:101763]
chr2	30214593	30215290	698	*	9.79	10.27	7.53	2.74	2.56e-47	2.93e-45	Distal Intergenic	30185124	30205847	20724	2	ENSMUSG00000039648	ENSMUST00000044038	-8746	Kyat1	Kyat1	protein_coding	kynurenine aminotransferase 1 [Source:MGI Symbol;Acc:MGI:1917516]
chr11	46282354	46283321	968	*	9.11	9.64	5.92	3.72	3.02e-47	3.46e-45	Intron (ENSMUST00000165599/ENSMUSG00000020340, intron 5 of 30)	46196071	46270669	74599	2	ENSMUSG00000020340	ENSMUST00000142017	-11685	Cyfip2	Cyfip2	protein_coding	cytoplasmic FMR1 interacting protein 2 [Source:MGI Symbol;Acc:MGI:1924134]
chr10	81256526	81258202	1677	*	10.3	10.76	8.36	2.4	3.16e-47	3.62e-45	Promoter (<=1kb)	81257299	81262981	5683	1	ENSMUSG00000004933	ENSMUST00000117488	0	Matk	Matk	protein_coding	megakaryocyte-associated tyrosine kinase [Source:MGI Symbol;Acc:MGI:99259]
chr11	117352957	117353876	920	*	10.19	10.65	8.19	2.46	3.37e-47	3.85e-45	Promoter (<=1kb)	117353180	117356999	3820	1	ENSMUSG00000059248	ENSMUST00000134852	0	Sept9	Sept9	protein_coding	septin 9 [Source:MGI Symbol;Acc:MGI:1858222]
chr5	112900430	112901646	1217	*	8.89	9.45	4.56	4.89	3.39e-47	3.87e-45	Distal Intergenic	112688876	112896362	207487	2	ENSMUSG00000072720	ENSMUST00000086617	-4068	Myo18b	Myo18b	protein_coding	myosin XVIIIb [Source:MGI Symbol;Acc:MGI:1921626]
chr10	81612710	81613578	869	*	8.91	9.47	4.56	4.91	4.23e-47	4.81e-45	Promoter (2-3kb)	81606368	81609791	3424	2	ENSMUSG00000097718	ENSMUST00000180482	-2919	Gm26896	Gm26896	lincRNA	predicted gene, 26896 [Source:MGI Symbol;Acc:MGI:5477390]
chr3	145951342	145952267	926	*	9.33	9.84	6.63	3.21	4.39e-47	4.98e-45	Distal Intergenic	145939086	145944198	5113	1	ENSMUSG00000036873	ENSMUST00000188034	12256	2410004B18Rik	2410004B18Rik	protein_coding	RIKEN cDNA 2410004B18 gene [Source:MGI Symbol;Acc:MGI:1913671]
chr9	13608210	13609045	836	*	9.18	9.7	6.23	3.46	4.66e-47	5.28e-45	Intron (ENSMUST00000159294/ENSMUSG00000031925, intron 1 of 4)	13621226	13621326	101	1	ENSMUSG00000093092	ENSMUST00000175351	-12181	Gm22643	Gm22643	miRNA	predicted gene, 22643 [Source:MGI Symbol;Acc:MGI:5452420]
chr1	153129515	153130608	1094	*	8.9	9.45	5.13	4.32	4.72e-47	5.34e-45	Promoter (2-3kb)	153124173	153127234	3062	2	ENSMUSG00000026479	ENSMUST00000189005	-2281	Lamc2	Lamc2	protein_coding	laminin, gamma 2 [Source:MGI Symbol;Acc:MGI:99913]
chr2	58579671	58581093	1423	*	8.9	9.45	5.06	4.39	5.41e-47	6.11e-45	Promoter (2-3kb)	58583676	58624605	40930	1	ENSMUSG00000026839	ENSMUST00000229829	-2583	Upp2	Upp2	protein_coding	uridine phosphorylase 2 [Source:MGI Symbol;Acc:MGI:1923904]
chr11	60733952	60735404	1453	*	10.27	10.73	8.32	2.4	5.86e-47	6.61e-45	Promoter (<=1kb)	60735861	60735957	97	1	ENSMUSG00000089581	ENSMUST00000158956	-457	Gm23341	Gm23341	snRNA	predicted gene, 23341 [Source:MGI Symbol;Acc:MGI:5453118]
chr17	65648200	65649533	1334	*	9.04	9.57	5.83	3.74	6.34e-47	7.14e-45	Downstream (2-3kb)	65637507	65642168	4662	2	ENSMUSG00000050612	ENSMUST00000050236	-6032	Txndc2	Txndc2	protein_coding	thioredoxin domain containing 2 (spermatozoa) [Source:MGI Symbol;Acc:MGI:2389312]
chr15	67713782	67715068	1287	*	9.05	9.59	5.64	3.95	6.65e-47	7.47e-45	Distal Intergenic	67873828	67874067	240	1	ENSMUSG00000115875	ENSMUST00000230402	-158760	Gm49408	Gm49408	processed_pseudogene	predicted gene, 49408 [Source:MGI Symbol;Acc:MGI:6155033]
chr19	44331804	44332919	1116	*	9.66	10.15	7.32	2.83	6.74e-47	7.56e-45	Promoter (<=1kb)	44333092	44334723	1632	1	ENSMUSG00000050195	ENSMUST00000133314	-173	Scd4	Scd4	protein_coding	stearoyl-coenzyme A desaturase 4 [Source:MGI Symbol;Acc:MGI:2670997]
chr17	56478017	56479659	1643	*	10.1	10.57	8	2.57	7.26e-47	8.13e-45	Promoter (1-2kb)	56412433	56476483	64051	2	ENSMUSG00000013236	ENSMUST00000067538	-1534	Ptprs	Ptprs	protein_coding	protein tyrosine phosphatase, receptor type, S [Source:MGI Symbol;Acc:MGI:97815]
chr12	71887039	71888797	1759	*	9.17	9.69	6.25	3.44	8.38e-47	9.37e-45	Promoter (<=1kb)	71889730	71992325	102596	1	ENSMUSG00000034574	ENSMUST00000221317	-933	Daam1	Daam1	protein_coding	dishevelled associated activator of morphogenesis 1 [Source:MGI Symbol;Acc:MGI:1914596]
chr2	30322234	30323763	1530	*	9.14	9.71	3.72	6	8.5e-47	9.49e-45	Promoter (<=1kb)	30306067	30323986	17920	2	ENSMUSG00000084892	ENSMUST00000141035	223	Gm14471	Gm14471	processed_transcript	predicted gene 14471 [Source:MGI Symbol;Acc:MGI:3650368]
chr3	87847933	87849528	1596	*	8.96	9.5	5.48	4.02	9.5e-47	1.06e-44	Promoter (<=1kb)	87847011	87849936	2926	1	ENSMUSG00000028071	ENSMUST00000194639	922	Sh2d2a	Sh2d2a	protein_coding	SH2 domain containing 2A [Source:MGI Symbol;Acc:MGI:1351596]
chr5	72854573	72856533	1961	*	9.46	9.96	6.92	3.04	1.16e-46	1.29e-44	Intron (ENSMUST00000071944/ENSMUSG00000029217, intron 1 of 18)	72823462	72844449	20988	2	ENSMUSG00000029217	ENSMUST00000202547	-10124	Tec	Tec	protein_coding	tec protein tyrosine kinase [Source:MGI Symbol;Acc:MGI:98662]
chr13	97976411	97977392	982	*	9.01	9.55	5.64	3.91	1.27e-46	1.41e-44	Intron (ENSMUST00000109426/ENSMUSG00000021662, intron 16 of 35)	97942202	97946927	4726	2	ENSMUSG00000021662	ENSMUST00000225269	-29484	Arhgef28	Arhgef28	protein_coding	Rho guanine nucleotide exchange factor (GEF) 28 [Source:MGI Symbol;Acc:MGI:1346016]
chr11	32705112	32706906	1795	*	9.04	9.57	5.87	3.69	1.35e-46	1.49e-44	Intron (ENSMUST00000109366/ENSMUSG00000020271, intron 1 of 12)	32642904	32720574	77671	1	ENSMUSG00000020271	ENSMUST00000143290	62208	Fbxw11	Fbxw11	protein_coding	F-box and WD-40 domain protein 11 [Source:MGI Symbol;Acc:MGI:2144023]
chr4	40817957	40818817	861	*	8.88	9.43	5.13	4.3	1.38e-46	1.52e-44	Intron (ENSMUST00000030121/ENSMUSG00000028413, intron 2 of 5)	40850056	40850138	83	2	ENSMUSG00000096377	ENSMUST00000177794	31321	Mir5123	Mir5123	miRNA	microRNA 5123 [Source:MGI Symbol;Acc:MGI:4950448]
chr13	83608917	83609814	898	*	9.56	8.17	10.72	-2.55	1.62e-46	1.79e-44	Intron (ENSMUST00000198199/ENSMUSG00000005583, intron 4 of 10)	83625603	83662736	37134	1	ENSMUSG00000005583	ENSMUST00000200138	-15789	Mef2c	Mef2c	protein_coding	myocyte enhancer factor 2C [Source:MGI Symbol;Acc:MGI:99458]
chr15	75850823	75851633	811	*	9.96	10.43	7.85	2.58	1.71e-46	1.89e-44	Distal Intergenic	75854819	75856228	1410	2	ENSMUSG00000098203	ENSMUST00000182514	4595	Gm9568	Gm9568	processed_pseudogene	predicted gene 9568 [Source:MGI Symbol;Acc:MGI:3779978]
chr11	54884348	54885301	954	*	10.4	9.22	11.48	-2.26	1.78e-46	1.96e-44	Distal Intergenic	54902453	54909576	7124	1	ENSMUSG00000018339	ENSMUST00000125094	-17152	Gpx3	Gpx3	protein_coding	glutathione peroxidase 3 [Source:MGI Symbol;Acc:MGI:105102]
chr8	106717926	106718588	663	*	9.19	9.71	6.32	3.4	1.92e-46	2.11e-44	Exon (ENSMUST00000048359/ENSMUSG00000041949, exon 9 of 18)	106683146	106706262	23117	1	ENSMUSG00000041949	ENSMUST00000211979	34780	Tango6	Tango6	protein_coding	transport and golgi organization 6 [Source:MGI Symbol;Acc:MGI:2142786]
chr5	125425827	125427251	1425	*	8.89	9.45	4.45	5	2.33e-46	2.56e-44	Promoter (<=1kb)	125423563	125426732	3170	2	ENSMUSG00000029480	ENSMUST00000198746	0	Dhx37	Dhx37	protein_coding	DEAH (Asp-Glu-Ala-His) box polypeptide 37 [Source:MGI Symbol;Acc:MGI:3028576]
chr9	21496643	21498356	1714	*	9.51	10.01	6.98	3.03	2.34e-46	2.57e-44	Promoter (<=1kb)	21496495	21496564	70	2	ENSMUSG00000065547	ENSMUST00000083613	-79	Mir199a-1	Mir199a-1	miRNA	microRNA 199a-1 [Source:MGI Symbol;Acc:MGI:2676863]
chr10	56581593	56583004	1412	*	8.86	9.41	4.72	4.7	2.36e-46	2.58e-44	Distal Intergenic	56656194	56656886	693	1	ENSMUSG00000045048	ENSMUST00000062156	-73190	Gm9795	Gm9795	processed_pseudogene	predicted pseudogene 9795 [Source:MGI Symbol;Acc:MGI:3704361]
chr7	142487420	142488838	1419	*	8.9	9.47	4.45	5.02	2.49e-46	2.72e-44	Promoter (<=1kb)	142489017	142490422	1406	1	ENSMUSG00000018819	ENSMUST00000126149	-179	Lsp1	Lsp1	protein_coding	lymphocyte specific 1 [Source:MGI Symbol;Acc:MGI:96832]
chr10	81365407	81368710	3304	*	12.5	12.91	10.96	1.95	2.55e-46	2.78e-44	Promoter (<=1kb)	81364024	81365816	1793	2	ENSMUSG00000020234	ENSMUST00000020456	0	4930404N11Rik	4930404N11Rik	protein_coding	RIKEN cDNA 4930404N11 gene [Source:MGI Symbol;Acc:MGI:1921072]
chr1	20997341	20998627	1287	*	8.9	9.45	5.13	4.32	2.77e-46	3.02e-44	3' UTR	21004313	21043656	39344	2	ENSMUSG00000041779	ENSMUST00000187210	45029	Tram2	Tram2	protein_coding	translocating chain-associating membrane protein 2 [Source:MGI Symbol;Acc:MGI:1924817]
chr2	157410298	157411778	1481	*	9.4	9.98	3.27	6.71	2.89e-46	3.14e-44	Distal Intergenic	157418444	157471835	53392	1	ENSMUSG00000027646	ENSMUST00000109533	-6666	Src	Src	protein_coding	Rous sarcoma oncogene [Source:MGI Symbol;Acc:MGI:98397]
chr16	3723089	3724254	1166	*	10.36	10.81	8.39	2.42	2.94e-46	3.19e-44	Distal Intergenic	3707218	3718097	10880	2	ENSMUSG00000022534	ENSMUST00000023180	-4992	Mefv	Mefv	protein_coding	Mediterranean fever [Source:MGI Symbol;Acc:MGI:1859396]
chr12	85185947	85186762	816	*	9.04	9.61	3.81	5.81	3.12e-46	3.38e-44	Promoter (1-2kb)	85187514	85187805	292	2	ENSMUSG00000113681	ENSMUST00000221330	1043	Gm45930	Gm45930	processed_pseudogene	predicted gene, 45930 [Source:MGI Symbol;Acc:MGI:5825567]
chr17	8195439	8196254	816	*	9.02	7.33	10.27	-2.94	3.2e-46	3.46e-44	3' UTR	8182247	8194945	12699	1	ENSMUSG00000069135	ENSMUST00000161898	13192	Fgfr1op	Fgfr1op	protein_coding	Fgfr1 oncogene partner [Source:MGI Symbol;Acc:MGI:1922546]
chr1	120235782	120237306	1525	*	9.43	9.94	6.77	3.16	3.32e-46	3.58e-44	Intron (ENSMUST00000140490/ENSMUSG00000026389, intron 3 of 4)	120190757	120265255	74499	2	ENSMUSG00000026389	ENSMUST00000140490	27949	Steap3	Steap3	protein_coding	STEAP family member 3 [Source:MGI Symbol;Acc:MGI:1915678]
chr19	10495236	10496267	1032	*	9.04	9.61	3.81	5.8	3.68e-46	3.97e-44	Distal Intergenic	10474257	10482897	8641	2	ENSMUSG00000035179	ENSMUST00000038842	-12339	Ppp1r32	Ppp1r32	protein_coding	protein phosphatase 1, regulatory subunit 32 [Source:MGI Symbol;Acc:MGI:1915002]
chr9	96781989	96783564	1576	*	9.14	9.66	6.22	3.44	4.23e-46	4.55e-44	Exon (ENSMUST00000189067/ENSMUSG00000101581, exon 7 of 7)	96765601	96773290	7690	1	ENSMUSG00000101581	ENSMUST00000190054	16388	C430002N11Rik	C430002N11Rik	processed_transcript	RIKEN cDNA C430002N11 gene [Source:MGI Symbol;Acc:MGI:2442576]
chr2	102763945	102765464	1520	*	8.98	9.54	4.45	5.09	4.6e-46	4.94e-44	Promoter (2-3kb)	102761173	102781557	20385	1	ENSMUSG00000005089	ENSMUST00000154446	2772	Slc1a2	Slc1a2	protein_coding	solute carrier family 1 (glial high affinity glutamate transporter), member 2 [Source:MGI Symbol;Acc:MGI:101931]
chr10	80177505	80177921	417	*	8.97	9.54	3.98	5.56	4.61e-46	4.94e-44	Promoter (1-2kb)	80179482	80190010	10529	1	ENSMUSG00000003070	ENSMUST00000003154	-1561	Efna2	Efna2	protein_coding	ephrin A2 [Source:MGI Symbol;Acc:MGI:102707]
chr1	92703888	92704993	1106	*	9.38	9.95	3.27	6.69	5.25e-46	5.62e-44	Distal Intergenic	92714234	92717202	2969	2	ENSMUSG00000100546	ENSMUST00000188188	12209	Gm29483	Gm29483	lincRNA	predicted gene 29483 [Source:MGI Symbol;Acc:MGI:5580189]
chr8	69848895	69850152	1258	*	9.01	9.54	5.83	3.71	5.32e-46	5.69e-44	Promoter (<=1kb)	69848039	69864977	16939	1	ENSMUSG00000031860	ENSMUST00000132259	856	Pbx4	Pbx4	protein_coding	pre B cell leukemia homeobox 4 [Source:MGI Symbol;Acc:MGI:1931321]
chr9	71805526	71806987	1462	*	10.95	11.38	9.16	2.23	5.97e-46	6.37e-44	Distal Intergenic	71827276	71827537	262	2	ENSMUSG00000099220	ENSMUST00000183453	20550	Gm27220	Gm27220	processed_pseudogene	predicted gene 27220 [Source:MGI Symbol;Acc:MGI:5521063]
chr19	57079039	57080045	1007	*	10.16	10.62	8.17	2.44	6.06e-46	6.46e-44	Exon (ENSMUST00000079360/ENSMUSG00000025085, exon 8 of 26)	57039447	57047238	7792	2	ENSMUSG00000025085	ENSMUST00000137389	-31801	Ablim1	Ablim1	protein_coding	actin-binding LIM protein 1 [Source:MGI Symbol;Acc:MGI:1194500]
chr6	116240212	116241073	862	*	9.49	10.07	3.13	6.94	6.25e-46	6.65e-44	Intron (ENSMUST00000036759/ENSMUSG00000024104, intron 19 of 30)	116225972	116229802	3831	1	ENSMUSG00000024104	ENSMUST00000203297	14240	Washc2	Washc2	protein_coding	WASH complex subunit 2` [Source:MGI Symbol;Acc:MGI:106463]
chr2	94287549	94288617	1069	*	8.86	9.42	4.45	4.97	6.56e-46	6.97e-44	Distal Intergenic	94160637	94264918	104282	2	ENSMUSG00000075020	ENSMUST00000211430	-22631	Mir670hg	Mir670hg	lincRNA	MIR670 host gene (non-protein coding) [Source:MGI Symbol;Acc:MGI:3041234]
chr6	89064854	89065481	628	*	8.99	9.53	5.67	3.86	7.29e-46	7.73e-44	Intron (ENSMUST00000168837/ENSMUSG00000055403, intron 1 of 2)	89096110	89107834	11725	1	ENSMUSG00000055403	ENSMUST00000153517	-30629	4933427D06Rik	4933427D06Rik	lincRNA	RIKEN cDNA 4933427D06 gene [Source:MGI Symbol;Acc:MGI:3026922]
chrX	160603929	160605215	1287	*	9.02	9.55	5.81	3.74	7.35e-46	7.79e-44	Distal Intergenic	160557787	160562749	4963	1	ENSMUSG00000031295	ENSMUST00000153907	46142	Phka2	Phka2	protein_coding	phosphorylase kinase alpha 2 [Source:MGI Symbol;Acc:MGI:97577]
chr3	89941225	89942490	1266	*	8.99	9.56	3.9	5.67	7.47e-46	7.9e-44	Promoter (1-2kb)	89941197	89943757	2561	2	ENSMUSG00000060671	ENSMUST00000166502	1267	Atp8b2	Atp8b2	protein_coding	ATPase, class I, type 8B, member 2 [Source:MGI Symbol;Acc:MGI:1859660]
chr9	64191796	64192727	932	*	8.87	9.43	4.33	5.1	8.54e-46	9.01e-44	Promoter (2-3kb)	64187289	64195678	8390	2	ENSMUSG00000004936	ENSMUST00000152535	2951	Map2k1	Map2k1	protein_coding	mitogen-activated protein kinase kinase 1 [Source:MGI Symbol;Acc:MGI:1346866]
chr7	56107396	56108708	1313	*	8.86	9.41	4.81	4.61	9.4e-46	9.9e-44	Exon (ENSMUST00000076226/ENSMUSG00000030451, exon 17 of 93)	56067984	56072980	4997	1	ENSMUSG00000030451	ENSMUST00000206990	39412	Herc2	Herc2	protein_coding	HECT and RLD domain containing E3 ubiquitin protein ligase 2 [Source:MGI Symbol;Acc:MGI:103234]
chr17	31066688	31067709	1022	*	8.84	9.4	4.62	4.78	9.86e-46	1.04e-43	Intron (ENSMUST00000024829/ENSMUSG00000024030, intron 2 of 14)	31059604	31059731	128	1	ENSMUSG00000089622	ENSMUST00000158997	7084	Gm25447	Gm25447	rRNA	predicted gene, 25447 [Source:MGI Symbol;Acc:MGI:5455224]
chr17	5993244	5996109	2866	*	9.6	10.09	7.22	2.87	1.07e-45	1.13e-43	Promoter (<=1kb)	5996016	6038328	42313	1	ENSMUSG00000023805	ENSMUST00000115787	0	Synj2	Synj2	protein_coding	synaptojanin 2 [Source:MGI Symbol;Acc:MGI:1201671]
chr4	140530528	140531512	985	*	9.27	9.78	6.48	3.3	1.09e-45	1.14e-43	Intron (ENSMUST00000138493/ENSMUSG00000040964, intron 12 of 15)	140544314	140568381	24068	2	ENSMUSG00000040964	ENSMUST00000140403	36869	Arhgef10l	Arhgef10l	protein_coding	Rho guanine nucleotide exchange factor (GEF) 10-like [Source:MGI Symbol;Acc:MGI:1920004]
chr16	49937942	49939589	1648	*	8.99	9.53	5.79	3.74	1.25e-45	1.31e-43	Distal Intergenic	49866833	49911091	44259	1	ENSMUSG00000055447	ENSMUST00000229104	71109	Cd47	Cd47	protein_coding	CD47 antigen (Rh-related antigen, integrin-associated signal transducer) [Source:MGI Symbol;Acc:MGI:96617]
chr5	32055146	32056089	944	*	9.1	9.68	3.62	6.06	1.41e-45	1.48e-43	Intron (ENSMUST00000201352/ENSMUSG00000052139, intron 10 of 11)	32045978	32084753	38776	1	ENSMUSG00000052139	ENSMUST00000202080	9168	Babam2	Babam2	protein_coding	BRISC and BRCA1 A complex member 2 [Source:MGI Symbol;Acc:MGI:1333875]
chr2	92065199	92067150	1952	*	9.96	10.42	7.87	2.55	1.43e-45	1.49e-43	Intron (ENSMUST00000150482/ENSMUSG00000087197, intron 1 of 1)	92054989	92059369	4381	2	ENSMUSG00000087018	ENSMUST00000123840	-5830	2900072N19Rik	2900072N19Rik	lincRNA	RIKEN cDNA 2900072N19 gene [Source:MGI Symbol;Acc:MGI:1920283]
chr8	25468171	25469376	1206	*	9	9.53	5.81	3.72	1.69e-45	1.76e-43	Intron (ENSMUST00000211266/ENSMUSG00000110063, intron 1 of 2)	25454273	25454704	432	1	ENSMUSG00000074412	ENSMUST00000098864	13898	Gm10689	Gm10689	processed_pseudogene	predicted gene 10689 [Source:MGI Symbol;Acc:MGI:3642613]
chr4	136569999	136570469	471	*	9.37	9.88	6.64	3.24	1.76e-45	1.83e-43	Promoter (1-2kb)	136555235	136568607	13373	2	ENSMUSG00000036940	ENSMUST00000155354	-1392	Kdm1a	Kdm1a	protein_coding	lysine (K)-specific demethylase 1A [Source:MGI Symbol;Acc:MGI:1196256]
chr15	83565235	83566221	987	*	9.41	9.91	6.89	3.03	1.87e-45	1.94e-43	Promoter (1-2kb)	83563875	83572325	8451	1	ENSMUSG00000041736	ENSMUST00000208463	1360	Tspo	Tspo	protein_coding	translocator protein [Source:MGI Symbol;Acc:MGI:88222]
chr2	37749169	37749831	663	*	8.86	9.42	4.33	5.09	2.06e-45	2.13e-43	Distal Intergenic	37776249	37799103	22855	1	ENSMUSG00000035403	ENSMUST00000050372	-26418	Crb2	Crb2	protein_coding	crumbs family member 2 [Source:MGI Symbol;Acc:MGI:2679260]
chr4	141245986	141248048	2063	*	9.65	10.13	7.35	2.78	2.06e-45	2.14e-43	Promoter (<=1kb)	141246396	141248109	1714	1	ENSMUSG00000028919	ENSMUST00000147903	0	Arhgef19	Arhgef19	protein_coding	Rho guanine nucleotide exchange factor (GEF) 19 [Source:MGI Symbol;Acc:MGI:1925912]
chr18	60992516	60993690	1175	*	8.95	9.49	5.69	3.8	2.22e-45	2.3e-43	Downstream (1-2kb)	60995381	61014199	18819	2	ENSMUSG00000052026	ENSMUST00000025520	20509	Slc6a7	Slc6a7	protein_coding	solute carrier family 6 (neurotransmitter transporter, L-proline), member 7 [Source:MGI Symbol;Acc:MGI:2147363]
chr1	180506626	180508094	1469	*	8.82	9.38	4.67	4.71	2.26e-45	2.33e-43	Downstream (<1kb)	180508778	180519727	10950	2	ENSMUSG00000102608	ENSMUST00000194222	11633	Gm37267	Gm37267	lincRNA	predicted gene, 37267 [Source:MGI Symbol;Acc:MGI:5610495]
chr15	64220095	64223744	3650	*	10.08	10.55	7.98	2.57	2.27e-45	2.33e-43	Intron (ENSMUST00000177371/ENSMUSG00000022377, intron 1 of 27)	64158939	64208491	49553	2	ENSMUSG00000022377	ENSMUST00000176358	-11604	Asap1	Asap1	protein_coding	ArfGAP with SH3 domain, ankyrin repeat and PH domain1 [Source:MGI Symbol;Acc:MGI:1342335]
chr13	43411772	43412913	1142	*	8.83	9.39	4.62	4.77	2.36e-45	2.43e-43	Promoter (<=1kb)	43403255	43412484	9230	2	ENSMUSG00000038546	ENSMUST00000221092	0	Ranbp9	Ranbp9	protein_coding	RAN binding protein 9 [Source:MGI Symbol;Acc:MGI:1928741]
chr5	136632218	136632709	492	*	8.97	9.51	5.48	4.03	2.39e-45	2.46e-43	Distal Intergenic	136693146	136701094	7949	1	ENSMUSG00000005474	ENSMUST00000196068	-60437	Myl10	Myl10	protein_coding	myosin, light chain 10, regulatory [Source:MGI Symbol;Acc:MGI:1891705]
chr2	33204386	33207110	2725	*	10.01	10.47	7.96	2.51	2.42e-45	2.49e-43	Intron (ENSMUST00000131298/ENSMUSG00000038831, intron 8 of 17)	33211805	33211941	137	2	ENSMUSG00000088836	ENSMUST00000158211	4831	Gm23546	Gm23546	snoRNA	predicted gene, 23546 [Source:MGI Symbol;Acc:MGI:5453323]
chr18	61378254	61378989	736	*	8.88	9.45	4.27	5.18	2.52e-45	2.59e-43	Intron (ENSMUST00000075299/ENSMUSG00000033871, intron 1 of 11)	61397813	61397925	113	1	ENSMUSG00000093026	ENSMUST00000175285	-18824	Gm25301	Gm25301	miRNA	predicted gene, 25301 [Source:MGI Symbol;Acc:MGI:5455078]
chr17	47658037	47659840	1804	*	8.82	7.06	10.08	-3.02	2.81e-45	2.87e-43	Intron (ENSMUST00000132397/ENSMUSG00000023984, intron 3 of 8)	47649621	47672184	22564	1	ENSMUSG00000090115	ENSMUST00000145314	8416	Usp49	Usp49	protein_coding	ubiquitin specific peptidase 49 [Source:MGI Symbol;Acc:MGI:2685391]
chr11	120139139	120139873	735	*	8.82	9.37	4.94	4.43	2.83e-45	2.89e-43	Promoter (2-3kb)	120139109	120142784	3676	2	ENSMUSG00000061306	ENSMUST00000152859	2911	Slc38a10	Slc38a10	protein_coding	solute carrier family 38, member 10 [Source:MGI Symbol;Acc:MGI:1919305]
chr19	29417504	29418725	1222	*	9.34	9.85	6.73	3.12	2.92e-45	2.98e-43	Intron (ENSMUST00000112576/ENSMUSG00000016498, intron 1 of 5)	29410919	29471157	60239	1	ENSMUSG00000016498	ENSMUST00000112576	6585	Pdcd1lg2	Pdcd1lg2	protein_coding	programmed cell death 1 ligand 2 [Source:MGI Symbol;Acc:MGI:1930125]
chr6	17478884	17479610	727	*	9.09	9.66	3.62	6.05	3.21e-45	3.27e-43	Intron (ENSMUST00000115443/ENSMUSG00000009376, intron 1 of 21)	17491241	17571823	80583	1	ENSMUSG00000009376	ENSMUST00000080469	-11631	Met	Met	protein_coding	met proto-oncogene [Source:MGI Symbol;Acc:MGI:96969]
chr5	108680421	108681541	1121	*	8.93	9.5	4.13	5.37	3.31e-45	3.36e-43	Promoter (1-2kb)	108682605	108683317	713	1	ENSMUSG00000033540	ENSMUST00000133482	-1064	Idua	Idua	protein_coding	iduronidase, alpha-L [Source:MGI Symbol;Acc:MGI:96418]
chr14	61238478	61239618	1141	*	8.95	9.49	5.59	3.89	3.33e-45	3.38e-43	Intron (ENSMUST00000089394/ENSMUSG00000048279, intron 9 of 9)	61222816	61232440	9625	2	ENSMUSG00000035296	ENSMUST00000129886	-6038	Sgcg	Sgcg	protein_coding	sarcoglycan, gamma (dystrophin-associated glycoprotein) [Source:MGI Symbol;Acc:MGI:1346524]
chr6	137687451	137688460	1010	*	9.11	9.63	6.08	3.56	3.38e-45	3.42e-43	Distal Intergenic	137517071	137654876	137806	2	ENSMUSG00000015766	ENSMUST00000132920	-32575	Eps8	Eps8	protein_coding	epidermal growth factor receptor pathway substrate 8 [Source:MGI Symbol;Acc:MGI:104684]
chr2	157416886	157417876	991	*	8.93	9.47	5.45	4.02	3.5e-45	3.54e-43	Promoter (<=1kb)	157418444	157471835	53392	1	ENSMUSG00000027646	ENSMUST00000109533	-568	Src	Src	protein_coding	Rous sarcoma oncogene [Source:MGI Symbol;Acc:MGI:98397]
chr4	89056680	89057797	1118	*	8.98	9.55	3.9	5.66	3.71e-45	3.75e-43	Promoter (<=1kb)	89058796	89084614	25819	1	ENSMUSG00000085183	ENSMUST00000129601	-999	Wincr1	Wincr1	lincRNA	WNT induced non-coding RNA 1 [Source:MGI Symbol;Acc:MGI:3649757]
chr4	133399033	133400125	1093	*	8.83	9.39	4.62	4.77	3.76e-45	3.8e-43	Intron (ENSMUST00000030669/ENSMUSG00000028854, intron 1 of 11)	133416306	133420555	4250	1	ENSMUSG00000028854	ENSMUST00000156079	-16181	Slc9a1	Slc9a1	protein_coding	solute carrier family 9 (sodium/hydrogen exchanger), member 1 [Source:MGI Symbol;Acc:MGI:102462]
chr6	140547694	140548865	1172	*	8.98	9.51	5.81	3.7	3.91e-45	3.94e-43	Intron (ENSMUST00000087622/ENSMUSG00000030231, intron 11 of 30)	140544153	140597110	52958	1	ENSMUSG00000030231	ENSMUST00000205026	3541	Plekha5	Plekha5	protein_coding	pleckstrin homology domain containing, family A member 5 [Source:MGI Symbol;Acc:MGI:1923802]
chr13	9239189	9240132	944	*	8.83	9.39	4.45	4.94	4.19e-45	4.21e-43	Distal Intergenic	9223537	9224971	1435	1	ENSMUSG00000113936	ENSMUST00000222096	15652	Gm8784	Gm8784	processed_pseudogene	predicted gene 8784 [Source:MGI Symbol;Acc:MGI:3646031]
chr15	102314535	102316492	1958	*	11.08	11.5	9.44	2.05	4.28e-45	4.3e-43	Promoter (<=1kb)	102316485	102317076	592	1	ENSMUSG00000058290	ENSMUST00000230116	0	Espl1	Espl1	protein_coding	extra spindle pole bodies 1, separase [Source:MGI Symbol;Acc:MGI:2146156]
chr6	32028235	32028891	657	*	9.45	9.94	6.98	2.96	4.37e-45	4.38e-43	Distal Intergenic	32050246	32058921	8676	1	ENSMUSG00000029766	ENSMUST00000201926	-21355	1700012A03Rik	1700012A03Rik	protein_coding	RIKEN cDNA 1700012A03 gene [Source:MGI Symbol;Acc:MGI:1923632]
chr2	4445428	4446853	1426	*	8.83	9.39	4.39	5	4.44e-45	4.44e-43	Intron (ENSMUST00000177457/ENSMUSG00000026657, intron 3 of 24)	4458434	4466670	8237	2	ENSMUSG00000086874	ENSMUST00000139479	19817	Gm13175	Gm13175	antisense	predicted gene 13175 [Source:MGI Symbol;Acc:MGI:3651286]
chr15	25652512	25653777	1266	*	8.95	9.52	3.9	5.62	4.62e-45	4.62e-43	Intron (ENSMUST00000110457/ENSMUSG00000022272, intron 1 of 40)	25634627	25638243	3617	1	ENSMUSG00000115252	ENSMUST00000228949	17885	Gm48996	Gm48996	TEC	predicted gene, 48996 [Source:MGI Symbol;Acc:MGI:6118344]
chr13	37874626	37875339	714	*	8.81	9.36	4.67	4.7	4.88e-45	4.87e-43	Intron (ENSMUST00000122842/ENSMUSG00000039087, intron 1 of 3)	37888434	37952002	63569	1	ENSMUSG00000039087	ENSMUST00000124268	-13095	Rreb1	Rreb1	protein_coding	ras responsive element binding protein 1 [Source:MGI Symbol;Acc:MGI:2443664]
chr6	24166590	24167440	851	*	8.92	9.46	5.62	3.84	5.15e-45	5.13e-43	Promoter (<=1kb)	24134842	24168090	33249	2	ENSMUSG00000029700	ENSMUST00000176692	650	Slc13a1	Slc13a1	protein_coding	solute carrier family 13 (sodium/sulfate symporters), member 1 [Source:MGI Symbol;Acc:MGI:1859937]
chr18	5740103	5741557	1455	*	9.24	9.75	6.45	3.3	5.36e-45	5.33e-43	Intron (ENSMUST00000025081/ENSMUSG00000024238, intron 2 of 7)	5731081	5772804	41724	1	ENSMUSG00000024238	ENSMUST00000177030	9022	Zeb1	Zeb1	protein_coding	zinc finger E-box binding homeobox 1 [Source:MGI Symbol;Acc:MGI:1344313]
chr7	122207375	122208950	1576	*	8.57	6.5	9.91	-3.41	5.92e-45	5.88e-43	Distal Intergenic	122219496	122222824	3329	1	ENSMUSG00000030865	ENSMUST00000033152	-10546	Chp2	Chp2	protein_coding	calcineurin-like EF hand protein 2 [Source:MGI Symbol;Acc:MGI:1917511]
chr11	110544299	110545786	1488	*	8.97	9.55	3.81	5.74	6.67e-45	6.62e-43	Promoter (<=1kb)	110544507	110546399	1893	1	ENSMUSG00000085985	ENSMUST00000144689	0	Gm11682	Gm11682	lincRNA	predicted gene 11682 [Source:MGI Symbol;Acc:MGI:3651410]
chr3	95979874	95980875	1002	*	9.02	9.59	3.72	5.88	7.18e-45	7.11e-43	Distal Intergenic	95988819	95995668	6850	2	ENSMUSG00000015745	ENSMUST00000123006	14793	Plekho1	Plekho1	protein_coding	pleckstrin homology domain containing, family O member 1 [Source:MGI Symbol;Acc:MGI:1914470]
chr2	72175625	72177658	2034	*	8.99	9.52	5.76	3.76	8.1e-45	8.01e-43	Promoter (2-3kb)	72179693	72257472	77780	1	ENSMUSG00000049044	ENSMUST00000153887	-2035	Rapgef4	Rapgef4	protein_coding	Rap guanine nucleotide exchange factor (GEF) 4 [Source:MGI Symbol;Acc:MGI:1917723]
chr1	91857269	91858650	1382	*	8.9	9.46	4.13	5.33	9.14e-45	9.02e-43	Distal Intergenic	91822515	91823985	1471	1	ENSMUSG00000101414	ENSMUST00000188329	34754	Gm29101	Gm29101	sense_intronic	predicted gene 29101 [Source:MGI Symbol;Acc:MGI:5579807]
chr2	117303563	117304682	1120	*	9.79	10.26	7.61	2.65	9.21e-45	9.08e-43	Intron (ENSMUST00000102534/ENSMUSG00000027347, intron 3 of 16)	117282542	117342709	60168	2	ENSMUSG00000027347	ENSMUST00000172901	38027	Rasgrp1	Rasgrp1	protein_coding	RAS guanyl releasing protein 1 [Source:MGI Symbol;Acc:MGI:1314635]
chr13	24453619	24455072	1454	*	9.12	9.7	3.51	6.19	9.55e-45	9.4e-43	Intron (ENSMUST00000224953/ENSMUSG00000016756, intron 11 of 15)	24486662	24486764	103	2	ENSMUSG00000089413	ENSMUST00000158788	31692	Gm22013	Gm22013	snRNA	predicted gene, 22013 [Source:MGI Symbol;Acc:MGI:5451790]
chr19	5049992	5051395	1404	*	9.91	10.37	7.82	2.55	1.08e-44	1.06e-42	Promoter (<=1kb)	5050481	5057071	6591	1	ENSMUSG00000024883	ENSMUST00000225427	0	Rin1	Rin1	protein_coding	Ras and Rab interactor 1 [Source:MGI Symbol;Acc:MGI:2385695]
chr14	7971775	7972662	888	*	9.38	9.88	6.85	3.02	1.09e-44	1.07e-42	Intron (ENSMUST00000026315/ENSMUSG00000025279, intron 6 of 7)	7975872	7977222	1351	2	ENSMUSG00000025279	ENSMUST00000145234	4560	Dnase1l3	Dnase1l3	protein_coding	deoxyribonuclease 1-like 3 [Source:MGI Symbol;Acc:MGI:1314633]
chr4	134126850	134127835	986	*	9.51	10	7.12	2.88	1.15e-44	1.12e-42	Promoter (<=1kb)	134127840	134128737	898	2	ENSMUSG00000028843	ENSMUST00000136408	902	Sh3bgrl3	Sh3bgrl3	protein_coding	SH3 domain binding glutamic acid-rich protein-like 3 [Source:MGI Symbol;Acc:MGI:1920973]
chr9	71015641	71016515	875	*	8.85	9.42	4.2	5.22	1.26e-44	1.23e-42	Distal Intergenic	70798172	70952226	154055	2	ENSMUSG00000032207	ENSMUST00000216798	-63415	Lipc	Lipc	protein_coding	lipase, hepatic [Source:MGI Symbol;Acc:MGI:96216]
chr6	115989047	115989757	711	*	8.92	9.46	5.67	3.79	1.3e-44	1.27e-42	Intron (ENSMUST00000015511/ENSMUSG00000030123, intron 1 of 35)	115954811	115995005	40195	2	ENSMUSG00000030123	ENSMUST00000015511	5248	Plxnd1	Plxnd1	protein_coding	plexin D1 [Source:MGI Symbol;Acc:MGI:2154244]
chr1	88125769	88127079	1311	*	8.99	9.52	5.9	3.62	1.44e-44	1.41e-42	Promoter (<=1kb)	88126776	88127609	834	1	ENSMUSG00000084195	ENSMUST00000120729	0	Gm15372	Gm15372	unprocessed_pseudogene	predicted gene 15372 [Source:MGI Symbol;Acc:MGI:3707469]
chr1	89019708	89020475	768	*	8.94	9.51	3.9	5.61	1.5e-44	1.46e-42	Intron (ENSMUST00000186180/ENSMUSG00000099378, intron 2 of 2)	89016113	89022210	6098	1	ENSMUSG00000099378	ENSMUST00000186180	3595	1700067G17Rik	1700067G17Rik	lincRNA	RIKEN cDNA 1700067G17 gene [Source:MGI Symbol;Acc:MGI:1920725]
chr1	134818414	134819733	1320	*	8.83	9.37	5.23	4.14	1.54e-44	1.5e-42	Intron (ENSMUST00000045665/ENSMUSG00000073557, intron 18 of 23)	134819916	134827549	7634	2	ENSMUSG00000103976	ENSMUST00000194520	7816	Gm37677	Gm37677	TEC	predicted gene, 37677 [Source:MGI Symbol;Acc:MGI:5610905]
chr9	90270808	90273041	2234	*	10.06	10.52	8.04	2.49	1.56e-44	1.51e-42	Promoter (<=1kb)	90229053	90270804	41752	2	ENSMUSG00000037410	ENSMUST00000144348	-4	Tbc1d2b	Tbc1d2b	protein_coding	TBC1 domain family, member 2B [Source:MGI Symbol;Acc:MGI:1914266]
chr12	51947407	51947898	492	*	8.88	9.42	5.48	3.94	1.56e-44	1.52e-42	Promoter (<=1kb)	51942253	51947304	5052	2	ENSMUSG00000035181	ENSMUST00000219277	-103	Heatr5a	Heatr5a	protein_coding	HEAT repeat containing 5A [Source:MGI Symbol;Acc:MGI:2444133]
chr9	58441625	58443074	1450	*	8.79	9.35	4.94	4.41	1.57e-44	1.52e-42	Distal Intergenic	58455122	58469635	14514	1	ENSMUSG00000097651	ENSMUST00000181967	-12048	4930461G14Rik	4930461G14Rik	lincRNA	RIKEN cDNA 4930461G14 gene [Source:MGI Symbol;Acc:MGI:1922129]
chr2	152926151	152928216	2066	*	10.5	10.96	8.58	2.38	1.59e-44	1.54e-42	Distal Intergenic	152931898	152933208	1311	2	ENSMUSG00000074676	ENSMUST00000099200	4992	Foxs1	Foxs1	protein_coding	forkhead box S1 [Source:MGI Symbol;Acc:MGI:95546]
chr14	30634648	30635833	1186	*	9.87	10.34	7.76	2.57	1.67e-44	1.61e-42	Promoter (<=1kb)	30636160	30654077	17918	1	ENSMUSG00000114553	ENSMUST00000225011	-327	Gm7644	Gm7644	lincRNA	predicted gene 7644 [Source:MGI Symbol;Acc:MGI:3646878]
chr12	79600042	79600826	785	*	9.55	10.13	2.98	7.15	1.77e-44	1.71e-42	Intron (ENSMUST00000171210/ENSMUSG00000059060, intron 7 of 10)	79327353	79701856	374504	1	ENSMUSG00000059060	ENSMUST00000221257	272689	Rad51b	Rad51b	protein_coding	RAD51 paralog B [Source:MGI Symbol;Acc:MGI:1099436]
chr2	166739215	166740703	1489	*	8.89	9.42	5.54	3.89	1.79e-44	1.73e-42	Distal Intergenic	166566342	166713832	147491	2	ENSMUSG00000039621	ENSMUST00000036719	-25383	Prex1	Prex1	protein_coding	phosphatidylinositol-3,4,5-trisphosphate-dependent Rac exchange factor 1 [Source:MGI Symbol;Acc:MGI:3040696]
chr1	135659179	135660518	1340	*	10.29	9.18	11.34	-2.16	1.87e-44	1.8e-42	Intron (ENSMUST00000112103/ENSMUSG00000090399, intron 1 of 1)	135606447	135688105	81659	2	ENSMUSG00000090399	ENSMUST00000112103	27587	Gm38399	Gm38399	lincRNA	predicted gene, 38399 [Source:MGI Symbol;Acc:MGI:5620007]
chr5	147086301	147087693	1393	*	8.86	9.4	5.36	4.04	1.97e-44	1.89e-42	Intron (ENSMUST00000110557/ENSMUSG00000029642, intron 1 of 2)	147077564	147111574	34011	1	ENSMUSG00000029642	ENSMUST00000202444	8737	Polr1d	Polr1d	protein_coding	polymerase (RNA) I polypeptide D [Source:MGI Symbol;Acc:MGI:108403]
chr6	125580446	125581769	1324	*	8.97	9.5	5.69	3.81	2.09e-44	2e-42	Intron (ENSMUST00000100941/ENSMUSG00000001930, intron 7 of 10)	125566251	125578578	12328	1	ENSMUSG00000001930	ENSMUST00000126709	14195	Vwf	Vwf	protein_coding	Von Willebrand factor [Source:MGI Symbol;Acc:MGI:98941]
chr5	105717437	105718830	1394	*	10.06	8.78	11.18	-2.4	2.27e-44	2.17e-42	Intron (ENSMUST00000060531/ENSMUSG00000046079, intron 1 of 2)	105731389	105811837	80449	1	ENSMUSG00000046079	ENSMUST00000156630	-12559	Lrrc8d	Lrrc8d	protein_coding	leucine rich repeat containing 8D [Source:MGI Symbol;Acc:MGI:1922368]
chr2	32146687	32147310	624	*	8.97	9.5	5.83	3.67	2.6e-44	2.48e-42	Distal Intergenic	32151082	32234537	83456	1	ENSMUSG00000039262	ENSMUST00000036691	-3772	Prrc2b	Prrc2b	protein_coding	proline-rich coiled-coil 2B [Source:MGI Symbol;Acc:MGI:1923304]
chr11	119988456	119989602	1147	*	9.68	10.16	7.43	2.73	3.06e-44	2.92e-42	Intron (ENSMUST00000075180/ENSMUSG00000025372, intron 6 of 13)	119997671	120002199	4529	1	ENSMUSG00000025372	ENSMUST00000131580	-8069	Baiap2	Baiap2	protein_coding	brain-specific angiogenesis inhibitor 1-associated protein 2 [Source:MGI Symbol;Acc:MGI:2137336]
chr5	52786360	52787412	1053	*	8.82	9.37	5.17	4.2	3.37e-44	3.21e-42	Intron (ENSMUST00000113901/ENSMUSG00000029179, intron 2 of 11)	52783122	52796131	13010	1	ENSMUSG00000029179	ENSMUST00000198465	3238	Zcchc4	Zcchc4	protein_coding	zinc finger, CCHC domain containing 4 [Source:MGI Symbol;Acc:MGI:1926046]
chr1	62735991	62737424	1434	*	9.13	9.65	6.32	3.33	3.41e-44	3.25e-42	Intron (ENSMUST00000126344/ENSMUSG00000025969, intron 2 of 2)	62714723	62718073	3351	2	ENSMUSG00000100811	ENSMUST00000189205	-17918	Gm29083	Gm29083	antisense	predicted gene 29083 [Source:MGI Symbol;Acc:MGI:5579789]
chr7	29504501	29506108	1608	*	9.62	10.1	7.35	2.75	3.42e-44	3.25e-42	Promoter (<=1kb)	29320378	29505460	185083	2	ENSMUSG00000030583	ENSMUST00000085809	0	Sipa1l3	Sipa1l3	protein_coding	signal-induced proliferation-associated 1 like 3 [Source:MGI Symbol;Acc:MGI:1921456]
chr8	116587256	116588382	1127	*	9.33	9.84	6.72	3.12	3.45e-44	3.27e-42	Intron (ENSMUST00000109102/ENSMUSG00000031758, intron 4 of 6)	116505015	116515915	10901	1	ENSMUSG00000034467	ENSMUST00000078170	82241	Dynlrb2	Dynlrb2	protein_coding	dynein light chain roadblock-type 2 [Source:MGI Symbol;Acc:MGI:1922715]
chr9	122454153	122456106	1954	*	8.78	9.33	4.9	4.43	3.58e-44	3.4e-42	Distal Intergenic	122435818	122438165	2348	2	ENSMUSG00000111146	ENSMUST00000214817	-15988	Gm35454	Gm35454	lincRNA	predicted gene, 35454 [Source:MGI Symbol;Acc:MGI:5594613]
chr12	111386385	111387084	700	*	10.56	10.99	8.81	2.18	3.83e-44	3.62e-42	Distal Intergenic	111292976	111377718	84743	2	ENSMUSG00000021279	ENSMUST00000041965	-8667	Cdc42bpb	Cdc42bpb	protein_coding	CDC42 binding protein kinase beta [Source:MGI Symbol;Acc:MGI:2136459]
chr7	132735953	132736698	746	*	9.04	9.56	6.09	3.47	4.09e-44	3.86e-42	Intron (ENSMUST00000124096/ENSMUSG00000030849, intron 2 of 6)	132713365	132776916	63552	2	ENSMUSG00000030956	ENSMUST00000106168	40218	Fam53b	Fam53b	protein_coding	family with sequence similarity 53, member B [Source:MGI Symbol;Acc:MGI:1925188]
chr19	41176819	41178005	1187	*	9.26	9.76	6.63	3.13	4.15e-44	3.92e-42	Intron (ENSMUST00000025986/ENSMUSG00000025013, intron 2 of 20)	41083981	41206774	122794	2	ENSMUSG00000025013	ENSMUST00000025986	28769	Tll2	Tll2	protein_coding	tolloid-like 2 [Source:MGI Symbol;Acc:MGI:1346044]
chr8	124241504	124242606	1103	*	9.7	8.42	10.82	-2.4	4.22e-44	3.97e-42	Intron (ENSMUST00000127664/ENSMUSG00000092329, intron 1 of 15)	124231508	124334310	102803	1	ENSMUSG00000089704	ENSMUST00000142578	9996	Galnt2	Galnt2	protein_coding	polypeptide N-acetylgalactosaminyltransferase 2 [Source:MGI Symbol;Acc:MGI:894694]
chr6	72395490	72397159	1670	*	9	9.53	5.94	3.59	4.44e-44	4.18e-42	Distal Intergenic	72385223	72390703	5481	2	ENSMUSG00000050732	ENSMUST00000059983	-4787	Vamp8	Vamp8	protein_coding	vesicle-associated membrane protein 8 [Source:MGI Symbol;Acc:MGI:1336882]
chr14	24854405	24855878	1474	*	8.79	9.34	4.94	4.4	4.45e-44	4.18e-42	Distal Intergenic	24833635	24835089	1455	1	ENSMUSG00000114965	ENSMUST00000223735	20770	Gm47906	Gm47906	lincRNA	predicted gene, 47906 [Source:MGI Symbol;Acc:MGI:6097148]
chr5	77245659	77246712	1054	*	9.49	9.98	7.07	2.91	4.99e-44	4.68e-42	Distal Intergenic	77227378	77227950	573	1	ENSMUSG00000107034	ENSMUST00000201959	18281	Gm19060	Gm19060	processed_pseudogene	predicted gene, 19060 [Source:MGI Symbol;Acc:MGI:5011245]
chr3	122408075	122409578	1504	*	9.64	10.12	7.39	2.73	5.3e-44	4.97e-42	Intron (ENSMUST00000196134/ENSMUSG00000028121, intron 6 of 6)	122419757	122426866	7110	1	ENSMUSG00000028121	ENSMUST00000200544	-10179	Bcar3	Bcar3	protein_coding	breast cancer anti-estrogen resistance 3 [Source:MGI Symbol;Acc:MGI:1352501]
chr1	87550883	87551561	679	*	9.07	9.64	3.62	6.03	5.81e-44	5.43e-42	Intron (ENSMUST00000166055/ENSMUSG00000079434, intron 1 of 2)	87543635	87544692	1058	2	ENSMUSG00000090994	ENSMUST00000172004	-6191	Gm6153	Gm6153	processed_pseudogene	predicted gene 6153 [Source:MGI Symbol;Acc:MGI:3645798]
chr12	86999289	87000865	1577	*	8.8	9.34	5.06	4.29	5.88e-44	5.49e-42	Distal Intergenic	86980763	86990430	9668	2	ENSMUSG00000048483	ENSMUST00000222543	-8859	Zdhhc22	Zdhhc22	protein_coding	zinc finger, DHHC-type containing 22 [Source:MGI Symbol;Acc:MGI:2685108]
chr8	126539482	126540588	1107	*	10.08	10.54	8.08	2.45	5.94e-44	5.54e-42	Distal Intergenic	126566970	126590988	24019	1	ENSMUSG00000097060	ENSMUST00000181773	-26382	Gm26759	Gm26759	antisense	predicted gene, 26759 [Source:MGI Symbol;Acc:MGI:5477253]
chr11	83703452	83704573	1122	*	9.15	7.63	10.35	-2.72	6.09e-44	5.67e-42	Promoter (<=1kb)	83703991	83706268	2278	1	ENSMUSG00000069792	ENSMUST00000092836	0	Wfdc17	Wfdc17	protein_coding	WAP four-disulfide core domain 17 [Source:MGI Symbol;Acc:MGI:3649773]
chr4	155851284	155853402	2119	*	8.82	9.37	5.27	4.1	6.26e-44	5.82e-42	Promoter (<=1kb)	155853410	155853951	542	1	ENSMUSG00000029071	ENSMUST00000140529	-8	Dvl1	Dvl1	protein_coding	dishevelled segment polarity protein 1 [Source:MGI Symbol;Acc:MGI:94941]
chr18	80603112	80604385	1274	*	8.78	9.33	5.02	4.31	6.75e-44	6.27e-42	Downstream (1-2kb)	80606205	80708173	101969	2	ENSMUSG00000033016	ENSMUST00000167977	103788	Nfatc1	Nfatc1	protein_coding	nuclear factor of activated T cells, cytoplasmic, calcineurin dependent 1 [Source:MGI Symbol;Acc:MGI:102469]
chr18	67500059	67501221	1163	*	9.36	9.86	6.86	3	6.79e-44	6.29e-42	Promoter (2-3kb)	67496574	67497729	1156	2	ENSMUSG00000024533	ENSMUST00000226000	-2330	Spire1	Spire1	protein_coding	spire type actin nucleation factor 1 [Source:MGI Symbol;Acc:MGI:1915416]
chr8	107254492	107255675	1184	*	8.82	9.37	5.27	4.1	6.85e-44	6.35e-42	Distal Intergenic	107262793	107263248	456	2	ENSMUSG00000057657	ENSMUST00000080443	7573	Rps18-ps3	Rps18-ps3	processed_pseudogene	ribosomal protein S18, pseudogene 3 [Source:MGI Symbol;Acc:MGI:3642474]
chr19	21819849	21820773	925	*	8.93	9.47	5.76	3.7	7.09e-44	6.55e-42	Intron (ENSMUST00000025663/ENSMUSG00000024754, intron 12 of 23)	21778342	21858327	79986	1	ENSMUSG00000024754	ENSMUST00000096194	41507	Cemip2	Cemip2	protein_coding	cell migration inducing hyaluronidase 2 [Source:MGI Symbol;Acc:MGI:1890373]
chr17	48355737	48356525	789	*	9.58	10.07	7.28	2.79	7.13e-44	6.59e-42	Distal Intergenic	48359916	48367146	7231	1	ENSMUSG00000023993	ENSMUST00000224001	-3391	Treml1	Treml1	protein_coding	triggering receptor expressed on myeloid cells-like 1 [Source:MGI Symbol;Acc:MGI:1918576]
chr6	129406166	129407838	1673	*	9.87	8.64	10.97	-2.32	7.2e-44	6.64e-42	Promoter (1-2kb)	129408862	129424763	15902	1	ENSMUSG00000046080	ENSMUST00000058352	-1024	Clec9a	Clec9a	protein_coding	C-type lectin domain family 9, member a [Source:MGI Symbol;Acc:MGI:2444608]
chr10	80773714	80775196	1483	*	10.26	10.71	8.4	2.31	7.27e-44	6.7e-42	Promoter (2-3kb)	80777556	80794391	16836	1	ENSMUSG00000061589	ENSMUST00000150338	-2360	Dot1l	Dot1l	protein_coding	DOT1-like, histone H3 methyltransferase (S. cerevisiae) [Source:MGI Symbol;Acc:MGI:2143886]
chr12	78906800	78908550	1751	*	9.27	9.78	6.59	3.19	7.79e-44	7.16e-42	Promoter (<=1kb)	78888691	78906964	18274	2	ENSMUSG00000021118	ENSMUST00000021544	0	Plek2	Plek2	protein_coding	pleckstrin 2 [Source:MGI Symbol;Acc:MGI:1351466]
chr3	68493238	68496351	3114	*	9.75	10.23	7.56	2.67	7.99e-44	7.34e-42	Promoter (<=1kb)	68493491	68618659	125169	1	ENSMUSG00000027777	ENSMUST00000192555	0	Schip1	Schip1	protein_coding	schwannomin interacting protein 1 [Source:MGI Symbol;Acc:MGI:1353557]
chr15	81748226	81748984	759	*	8.77	9.32	4.94	4.38	8.22e-44	7.54e-42	Promoter (2-3kb)	81718790	81745530	26741	2	ENSMUSG00000022391	ENSMUST00000230726	-2696	Rangap1	Rangap1	protein_coding	RAN GTPase activating protein 1 [Source:MGI Symbol;Acc:MGI:103071]
chr3	96087174	96088284	1111	*	8.77	9.33	4.72	4.61	8.42e-44	7.71e-42	Promoter (<=1kb)	96086871	96087056	186	1	ENSMUSG00000105995	ENSMUST00000199987	303	Gm43554	Gm43554	processed_pseudogene	predicted gene 43554 [Source:MGI Symbol;Acc:MGI:5663691]
chr8	12045761	12047449	1689	*	8.78	9.33	4.94	4.39	8.64e-44	7.9e-42	Distal Intergenic	11948339	12000216	51878	1	ENSMUSG00000109995	ENSMUST00000209977	97422	B020031H02Rik	B020031H02Rik	lincRNA	RIKEN cDNA B020031H02 gene [Source:MGI Symbol;Acc:MGI:3588231]
chr13	92629515	92630404	890	*	8.78	9.34	4.33	5.01	9.27e-44	8.46e-42	Intron (ENSMUST00000049488/ENSMUSG00000021703, intron 1 of 11)	92611174	92686193	75020	1	ENSMUSG00000021703	ENSMUST00000224250	18341	Serinc5	Serinc5	protein_coding	serine incorporator 5 [Source:MGI Symbol;Acc:MGI:2444223]
chr9	114775237	114775792	556	*	7.97	5.43	9.38	-3.95	1.02e-43	9.32e-42	Promoter (<=1kb)	114763292	114775451	12160	2	ENSMUSG00000032436	ENSMUST00000217056	0	Cmtm7	Cmtm7	protein_coding	CKLF-like MARVEL transmembrane domain containing 7 [Source:MGI Symbol;Acc:MGI:2447166]
chr14	73449263	73451925	2663	*	9.63	10.12	7.36	2.75	1.07e-43	9.78e-42	Distal Intergenic	73493093	73493924	832	1	ENSMUSG00000115530	ENSMUST00000226353	-41168	Gm4266	Gm4266	processed_pseudogene	predicted gene 4266 [Source:MGI Symbol;Acc:MGI:3782443]
chr7	44907869	44909325	1457	*	9.89	10.35	7.81	2.54	1.09e-43	9.91e-42	Promoter (<=1kb)	44906114	44909828	3715	2	ENSMUSG00000060279	ENSMUST00000207814	503	Ap2a1	Ap2a1	protein_coding	adaptor-related protein complex 2, alpha 1 subunit [Source:MGI Symbol;Acc:MGI:101921]
chr7	142362268	142363427	1160	*	9.24	9.75	6.55	3.2	1.1e-43	9.97e-42	Intron (ENSMUST00000059223/ENSMUSG00000045777, intron 2 of 3)	142355508	142372259	16752	2	ENSMUSG00000045777	ENSMUST00000084412	8832	Ifitm10	Ifitm10	protein_coding	interferon induced transmembrane protein 10 [Source:MGI Symbol;Acc:MGI:2444776]
chr2	93457820	93459625	1806	*	11.4	11.82	9.79	2.03	1.25e-43	1.14e-41	Promoter (2-3kb)	93421827	93461912	40086	2	ENSMUSG00000027215	ENSMUST00000150508	2287	Cd82	Cd82	protein_coding	CD82 antigen [Source:MGI Symbol;Acc:MGI:104651]
chr10	66849423	66850165	743	*	8.83	9.37	5.27	4.11	1.32e-43	1.2e-41	Distal Intergenic	66837597	66839501	1905	1	ENSMUSG00000112379	ENSMUST00000218961	11826	Gm47900	Gm47900	lincRNA	predicted gene, 47900 [Source:MGI Symbol;Acc:MGI:6097137]
chr2	117976838	117977552	715	*	9.7	8.42	10.82	-2.4	1.35e-43	1.22e-41	Intron (ENSMUST00000148587/ENSMUSG00000087203, intron 8 of 9)	118039843	118041480	1638	1	ENSMUSG00000103266	ENSMUST00000193616	-62291	Gm36979	Gm36979	TEC	predicted gene, 36979 [Source:MGI Symbol;Acc:MGI:5610207]
chr17	63167657	63168845	1189	*	9.09	9.61	6.22	3.39	1.44e-43	1.3e-41	Intron (ENSMUST00000024761/ENSMUSG00000023965, intron 7 of 8)	63202738	63202854	117	1	ENSMUSG00000088853	ENSMUST00000158228	-33893	Gm24730	Gm24730	snoRNA	predicted gene, 24730 [Source:MGI Symbol;Acc:MGI:5454507]
chr2	170306728	170308620	1893	*	10.49	10.93	8.66	2.27	1.45e-43	1.31e-41	Distal Intergenic	170285035	170285880	846	1	ENSMUSG00000084013	ENSMUST00000118388	21693	Gm14270	Gm14270	processed_pseudogene	predicted gene 14270 [Source:MGI Symbol;Acc:MGI:3649849]
chr11	97523476	97524568	1093	*	8.77	9.32	4.56	4.76	1.48e-43	1.33e-41	Promoter (1-2kb)	97519612	97521895	2284	2	ENSMUSG00000087042	ENSMUST00000134289	-1581	Gm11611	Gm11611	sense_intronic	predicted gene 11611 [Source:MGI Symbol;Acc:MGI:3707011]
chr8	122181071	122182273	1203	*	9.5	9.99	7.14	2.85	1.63e-43	1.47e-41	Intron (ENSMUST00000127664/ENSMUSG00000092329, intron 1 of 15)	122269569	122272646	3078	1	ENSMUSG00000043903	ENSMUST00000055537	-87296	Zfp469	Zfp469	lincRNA	zinc finger protein 469 [Source:MGI Symbol;Acc:MGI:2684868]
chr11	73108600	73110491	1892	*	9.28	9.78	6.68	3.1	1.66e-43	1.49e-41	Intron (ENSMUST00000102537/ENSMUSG00000005947, intron 2 of 25)	73090583	73147446	56864	1	ENSMUSG00000005947	ENSMUST00000006101	18017	Itgae	Itgae	protein_coding	integrin alpha E, epithelial-associated [Source:MGI Symbol;Acc:MGI:1298377]
chr2	127523743	127524980	1238	*	9.59	8.27	10.72	-2.45	1.68e-43	1.51e-41	Promoter (1-2kb)	127458240	127522094	63855	2	ENSMUSG00000079056	ENSMUST00000137625	-1649	Kcnip3	Kcnip3	protein_coding	Kv channel interacting protein 3, calsenilin [Source:MGI Symbol;Acc:MGI:1929258]
chr16	44238017	44240626	2610	*	10.25	10.69	8.39	2.31	1.69e-43	1.52e-41	3' UTR	44240180	44269532	29353	2	ENSMUSG00000022696	ENSMUST00000127567	28906	Sidt1	Sidt1	protein_coding	SID1 transmembrane family, member 1 [Source:MGI Symbol;Acc:MGI:2443155]
chr18	61758545	61759431	887	*	8.79	7.05	10.05	-3	1.72e-43	1.54e-41	Exon (ENSMUST00000154876/ENSMUSG00000033032, exon 2 of 16)	61734357	61735909	1553	1	ENSMUSG00000098702	ENSMUST00000184530	24188	1500015A07Rik	1500015A07Rik	antisense	RIKEN cDNA 1500015A07 gene [Source:MGI Symbol;Acc:MGI:1916232]
chr9	106377461	106378670	1210	*	9.25	9.76	6.6	3.16	1.76e-43	1.57e-41	Promoter (2-3kb)	106374619	106375721	1103	1	ENSMUSG00000053716	ENSMUST00000193878	2842	Dusp7	Dusp7	protein_coding	dual specificity phosphatase 7 [Source:MGI Symbol;Acc:MGI:2387100]
chr2	157036081	157037558	1478	*	9.86	10.32	7.77	2.56	1.8e-43	1.61e-41	Promoter (2-3kb)	157037050	157040239	3190	2	ENSMUSG00000055485	ENSMUST00000133571	2681	Soga1	Soga1	protein_coding	suppressor of glucose, autophagy associated 1 [Source:MGI Symbol;Acc:MGI:2444575]
chr18	6285752	6286343	592	*	8.78	9.33	4.67	4.67	1.91e-43	1.7e-41	Distal Intergenic	6241314	6242174	861	2	ENSMUSG00000006740	ENSMUST00000170959	-43578	Kif5b	Kif5b	protein_coding	kinesin family member 5B [Source:MGI Symbol;Acc:MGI:1098268]
chr2	30899292	30899847	556	*	9.15	9.72	3.39	6.33	1.96e-43	1.75e-41	Promoter (1-2kb)	30892488	30897469	4982	2	ENSMUSG00000050737	ENSMUST00000126588	-1823	Ptges	Ptges	protein_coding	prostaglandin E synthase [Source:MGI Symbol;Acc:MGI:1927593]
chr14	32049619	32050931	1313	*	8.84	9.39	4.94	4.45	1.99e-43	1.77e-41	Exon (ENSMUST00000022460/ENSMUSG00000021903, exon 6 of 10)	32035915	32036338	424	2	ENSMUSG00000115628	ENSMUST00000228805	-13281	Gm49084	Gm49084	processed_pseudogene	predicted gene, 49084 [Source:MGI Symbol;Acc:MGI:6118471]
chr16	31182480	31182948	469	*	8.76	9.32	4.39	4.92	2.08e-43	1.85e-41	Intron (ENSMUST00000230698/ENSMUSG00000049076, intron 1 of 22)	31095954	31200991	105038	2	ENSMUSG00000049076	ENSMUST00000229010	18043	Acap2	Acap2	protein_coding	ArfGAP with coiled-coil, ankyrin repeat and PH domains 2 [Source:MGI Symbol;Acc:MGI:1925868]
chr5	73344222	73345031	810	*	8.75	9.31	4.76	4.55	2.11e-43	1.87e-41	Distal Intergenic	73327665	73341028	13364	2	ENSMUSG00000029153	ENSMUST00000200821	-3194	Ociad2	Ociad2	protein_coding	OCIA domain containing 2 [Source:MGI Symbol;Acc:MGI:1916377]
chr14	30877869	30879612	1744	*	9.12	9.64	6.28	3.36	2.12e-43	1.87e-41	Promoter (<=1kb)	30879200	30881610	2411	1	ENSMUSG00000042485	ENSMUST00000040715	0	Mustn1	Mustn1	protein_coding	musculoskeletal, embryonic nuclear protein 1 [Source:MGI Symbol;Acc:MGI:1913425]
chr12	100326494	100327102	609	*	8.78	9.34	4.27	5.07	2.18e-43	1.92e-41	Intron (ENSMUST00000062957/ENSMUSG00000033530, intron 18 of 19)	100301610	100332909	31300	2	ENSMUSG00000033530	ENSMUST00000223255	5807	Ttc7b	Ttc7b	protein_coding	tetratricopeptide repeat domain 7B [Source:MGI Symbol;Acc:MGI:2144724]
chr10	60807639	60808821	1183	*	10.04	8.89	11.11	-2.23	2.45e-43	2.16e-41	Exon (ENSMUST00000218180/ENSMUSG00000112592, exon 1 of 1)	60808660	60814323	5664	2	ENSMUSG00000112592	ENSMUST00000218180	5502	Gm19972	Gm19972	TEC	predicted gene, 19972 [Source:MGI Symbol;Acc:MGI:5012157]
chr11	101604527	101605620	1094	*	9.72	10.19	7.53	2.66	2.58e-43	2.27e-41	Promoter (<=1kb)	101604850	101605040	191	1	ENSMUSG00000065820	ENSMUST00000083886	0	Gm26316	Gm26316	snRNA	predicted gene, 26316 [Source:MGI Symbol;Acc:MGI:5456093]
chr5	108385211	108386847	1637	*	8.77	9.33	4.33	5	2.66e-43	2.34e-41	Promoter (1-2kb)	108388391	108431743	43353	1	ENSMUSG00000029491	ENSMUST00000031456	-1544	Pde6b	Pde6b	protein_coding	phosphodiesterase 6B, cGMP, rod receptor, beta polypeptide [Source:MGI Symbol;Acc:MGI:97525]
chr7	110715454	110716017	564	*	8.81	9.35	5.17	4.19	2.73e-43	2.4e-41	Promoter (2-3kb)	110712041	110713397	1357	2	ENSMUSG00000109749	ENSMUST00000209719	-2057	Gm18907	Gm18907	processed_pseudogene	predicted gene, 18907 [Source:MGI Symbol;Acc:MGI:5011092]
chr9	108280073	108281043	971	*	8.94	9.51	3.72	5.8	2.93e-43	2.57e-41	Distal Intergenic	108290429	108296498	6070	1	ENSMUSG00000032606	ENSMUST00000035227	-9386	Nicn1	Nicn1	protein_coding	nicolin 1 [Source:MGI Symbol;Acc:MGI:1913507]
chr7	132751264	132752509	1246	*	8.75	9.31	4.51	4.8	3.05e-43	2.67e-41	Intron (ENSMUST00000124096/ENSMUSG00000030849, intron 2 of 6)	132713365	132776916	63552	2	ENSMUSG00000030956	ENSMUST00000106168	24407	Fam53b	Fam53b	protein_coding	family with sequence similarity 53, member B [Source:MGI Symbol;Acc:MGI:1925188]
chr4	53445471	53446828	1358	*	8.74	9.29	4.76	4.53	3.41e-43	2.98e-41	Intron (ENSMUST00000107646/ENSMUSG00000028412, intron 1 of 12)	53440684	53563450	122767	1	ENSMUSG00000028412	ENSMUST00000107647	4787	Slc44a1	Slc44a1	protein_coding	solute carrier family 44, member 1 [Source:MGI Symbol;Acc:MGI:2140592]
chr7	24386365	24388009	1645	*	11.21	11.63	9.59	2.04	3.48e-43	3.05e-41	Exon (ENSMUST00000206910/ENSMUSG00000054342, exon 1 of 1)	24383054	24386690	3637	1	ENSMUSG00000054342	ENSMUST00000206910	3311	Kcnn4	Kcnn4	protein_coding	potassium intermediate/small conductance calcium-activated channel, subfamily N, member 4 [Source:MGI Symbol;Acc:MGI:1277957]
chr5	43853345	43856273	2929	*	9.07	7.51	10.28	-2.77	3.53e-43	3.08e-41	Distal Intergenic	43868553	43912375	43823	1	ENSMUSG00000029084	ENSMUST00000030964	-12280	Cd38	Cd38	protein_coding	CD38 antigen [Source:MGI Symbol;Acc:MGI:107474]
chr5	32052165	32053684	1520	*	8.95	9.48	5.9	3.58	3.74e-43	3.26e-41	Intron (ENSMUST00000201352/ENSMUSG00000052139, intron 10 of 11)	32045978	32084753	38776	1	ENSMUSG00000052139	ENSMUST00000202080	6187	Babam2	Babam2	protein_coding	BRISC and BRCA1 A complex member 2 [Source:MGI Symbol;Acc:MGI:1333875]
chr2	166667639	166668203	565	*	8.75	9.3	4.62	4.69	4.02e-43	3.5e-41	Intron (ENSMUST00000036719/ENSMUSG00000039621, intron 1 of 39)	166655027	166655142	116	2	ENSMUSG00000093063	ENSMUST00000175322	-12497	Gm23152	Gm23152	rRNA	predicted gene, 23152 [Source:MGI Symbol;Acc:MGI:5452929]
chr9	22125344	22126539	1196	*	9.86	10.33	7.81	2.52	4.08e-43	3.54e-41	Intron (ENSMUST00000214165/ENSMUSG00000111856, intron 2 of 3)	22126731	22130598	3868	2	ENSMUSG00000001348	ENSMUST00000115315	4059	Acp5	Acp5	protein_coding	acid phosphatase 5, tartrate resistant [Source:MGI Symbol;Acc:MGI:87883]
chr8	124318216	124319740	1525	*	8.99	9.52	5.83	3.69	4.74e-43	4.12e-41	Intron (ENSMUST00000127664/ENSMUSG00000092329, intron 3 of 15)	124305132	124306507	1376	2	ENSMUSG00000089745	ENSMUST00000162325	-11709	1810008B01Rik	1810008B01Rik	antisense	RIKEN cDNA 1810008B01 gene [Source:MGI Symbol;Acc:MGI:1916312]
chr11	50217760	50218354	595	*	8.75	9.31	4.51	4.81	4.75e-43	4.12e-41	Intron (ENSMUST00000147468/ENSMUSG00000036620, intron 1 of 2)	50210890	50231099	20210	1	ENSMUSG00000036620	ENSMUST00000147468	6870	Mgat4b	Mgat4b	protein_coding	mannoside acetylglucosaminyltransferase 4, isoenzyme B [Source:MGI Symbol;Acc:MGI:2143974]
chr12	85641435	85643228	1794	*	8.93	9.51	3.72	5.79	5.24e-43	4.54e-41	Distal Intergenic	85662442	85662868	427	1	ENSMUSG00000113249	ENSMUST00000222443	-19214	Gm33312	Gm33312	processed_pseudogene	predicted gene, 33312 [Source:MGI Symbol;Acc:MGI:5592471]
chr19	37025961	37027269	1309	*	8.82	9.36	5.39	3.97	5.37e-43	4.64e-41	Intron (ENSMUST00000079754/ENSMUSG00000039652, intron 10 of 10)	36926079	37012752	86674	1	ENSMUSG00000040565	ENSMUST00000099494	99882	Btaf1	Btaf1	protein_coding	B-TFIID TATA-box binding protein associated factor 1 [Source:MGI Symbol;Acc:MGI:2147538]
chr10	44754913	44756458	1546	*	8.76	9.31	4.9	4.42	5.84e-43	5.04e-41	Intron (ENSMUST00000217315/ENSMUSG00000110893, intron 1 of 1)	44730769	44738900	8132	2	ENSMUSG00000111494	ENSMUST00000213122	-16013	4930431F10Rik	4930431F10Rik	lincRNA	RIKEN cDNA 4930431F10 gene [Source:MGI Symbol;Acc:MGI:1918888]
chr8	95012296	95013006	711	*	9.33	9.85	6.33	3.52	6.14e-43	5.3e-41	3' UTR	95017692	95045250	27559	1	ENSMUSG00000060470	ENSMUST00000051259	-4686	Adgrg3	Adgrg3	protein_coding	adhesion G protein-coupled receptor G3 [Source:MGI Symbol;Acc:MGI:1859670]
chr15	101413842	101415844	2003	*	8.87	9.41	5.39	4.02	6.38e-43	5.5e-41	Promoter (1-2kb)	101412449	101427789	15341	1	ENSMUSG00000023039	ENSMUST00000131069	1393	Krt7	Krt7	protein_coding	keratin 7 [Source:MGI Symbol;Acc:MGI:96704]
chr8	117394834	117396141	1308	*	8.73	9.28	4.67	4.62	6.62e-43	5.7e-41	Intron (ENSMUST00000166750/ENSMUSG00000034390, intron 3 of 20)	117423416	117459423	36008	1	ENSMUSG00000034390	ENSMUST00000212884	-27275	Cmip	Cmip	protein_coding	c-Maf inducing protein [Source:MGI Symbol;Acc:MGI:1921690]
chr11	80042621	80044158	1538	*	10.1	10.56	8.13	2.44	7.2e-43	6.19e-41	Downstream (2-3kb)	80018480	80029868	11389	2	ENSMUSG00000097335	ENSMUST00000181152	-12753	Gm26563	Gm26563	lincRNA	predicted gene, 26563 [Source:MGI Symbol;Acc:MGI:5477057]
chr7	128220597	128221460	864	*	8.32	6.22	9.66	-3.44	7.29e-43	6.25e-41	Promoter (<=1kb)	128215616	128220788	5173	2	ENSMUSG00000108604	ENSMUST00000205621	0	Gm44850	Gm44850	antisense	predicted gene 44850 [Source:MGI Symbol;Acc:MGI:5753426]
chr2	75285080	75286659	1580	*	8.77	9.33	4.51	4.82	7.84e-43	6.72e-41	Exon (ENSMUST00000229776/ENSMUSG00000100303, exon 6 of 6)	75297487	75312853	15367	1	ENSMUSG00000100303	ENSMUST00000229528	-10828	2600014E21Rik	2600014E21Rik	lincRNA	RIKEN cDNA 2600014E21 gene [Source:MGI Symbol;Acc:MGI:1919384]
chr16	49951587	49952557	971	*	9.03	9.55	6.13	3.42	8.12e-43	6.96e-41	Distal Intergenic	49866833	49911091	44259	1	ENSMUSG00000055447	ENSMUST00000229104	84754	Cd47	Cd47	protein_coding	CD47 antigen (Rh-related antigen, integrin-associated signal transducer) [Source:MGI Symbol;Acc:MGI:96617]
chr1	179862490	179863826	1337	*	8.72	9.28	4.67	4.61	8.3e-43	7.09e-41	Distal Intergenic	179744894	179803680	58787	2	ENSMUSG00000026491	ENSMUST00000027768	-58810	Ahctf1	Ahctf1	protein_coding	AT hook containing transcription factor 1 [Source:MGI Symbol;Acc:MGI:1915033]
chr3	153904692	153905598	907	*	9.01	9.53	6.09	3.43	8.38e-43	7.15e-41	Promoter (<=1kb)	153857269	153904731	47463	2	ENSMUSG00000005493	ENSMUST00000188338	0	Msh4	Msh4	protein_coding	mutS homolog 4 [Source:MGI Symbol;Acc:MGI:1860077]
chr4	129067400	129069068	1669	*	9.7	10.17	7.49	2.69	9.04e-43	7.71e-41	Intron (ENSMUST00000168461/ENSMUSG00000028793, intron 1 of 8)	129058814	129084526	25713	1	ENSMUSG00000028793	ENSMUST00000097874	8586	Rnf19b	Rnf19b	protein_coding	ring finger protein 19B [Source:MGI Symbol;Acc:MGI:1922484]
chr4	53186519	53187983	1465	*	9.66	8.2	10.84	-2.65	9.51e-43	8.1e-41	Distal Intergenic	53030787	53159895	129109	2	ENSMUSG00000015243	ENSMUST00000030010	-26624	Abca1	Abca1	protein_coding	ATP-binding cassette, sub-family A (ABC1), member 1 [Source:MGI Symbol;Acc:MGI:99607]
chr14	7958297	7959338	1042	*	8.98	9.5	6.02	3.48	1.08e-42	9.22e-41	Promoter (1-2kb)	7957288	7960636	3349	1	ENSMUSG00000109649	ENSMUST00000211339	1009	Gm45521	Gm45521	protein_coding	predicted gene 45521 [Source:MGI Symbol;Acc:MGI:5791357]
chr9	121913937	121914790	854	*	8.72	9.28	4.56	4.72	1.09e-42	9.3e-41	Promoter (1-2kb)	121914356	121916305	1950	2	ENSMUSG00000050445	ENSMUST00000062474	1515	Cyp8b1	Cyp8b1	protein_coding	cytochrome P450, family 8, subfamily b, polypeptide 1 [Source:MGI Symbol;Acc:MGI:1338044]
chr7	67444607	67446079	1473	*	11.1	10.1	12.11	-2.01	1.13e-42	9.6e-41	Promoter (<=1kb)	67429073	67443933	14861	2	ENSMUSG00000109329	ENSMUST00000208755	-674	Gm33926	Gm33926	lincRNA	predicted gene, 33926 [Source:MGI Symbol;Acc:MGI:5593085]
chr2	157445964	157448156	2193	*	9.72	10.2	7.58	2.62	1.14e-42	9.63e-41	Intron (ENSMUST00000109533/ENSMUSG00000027646, intron 2 of 13)	157455671	157471838	16168	1	ENSMUSG00000027646	ENSMUST00000109531	-7515	Src	Src	protein_coding	Rous sarcoma oncogene [Source:MGI Symbol;Acc:MGI:98397]
chr11	67896793	67897578	786	*	9.85	10.31	7.8	2.51	1.14e-42	9.67e-41	Exon (ENSMUST00000021288/ENSMUSG00000020905, exon 5 of 15)	67855357	67876619	21263	2	ENSMUSG00000020905	ENSMUST00000129961	-20174	Usp43	Usp43	protein_coding	ubiquitin specific peptidase 43 [Source:MGI Symbol;Acc:MGI:2444541]
chr4	45847543	45848601	1059	*	9.33	9.83	6.86	2.96	1.15e-42	9.74e-41	Promoter (<=1kb)	45848664	45887008	38345	1	ENSMUSG00000028327	ENSMUST00000107783	-63	Stra6l	Stra6l	protein_coding	STRA6-like [Source:MGI Symbol;Acc:MGI:1921402]
chr10	94116129	94118181	2053	*	9.5	9.99	7.15	2.84	1.18e-42	9.99e-41	Intron (ENSMUST00000020208/ENSMUSG00000020021, intron 8 of 20)	94108739	94111153	2415	1	ENSMUSG00000111539	ENSMUST00000214721	7390	Gm48372	Gm48372	TEC	predicted gene, 48372 [Source:MGI Symbol;Acc:MGI:6097846]
chr18	65302234	65303019	786	*	8.89	9.42	5.72	3.7	1.19e-42	1.01e-40	Intron (ENSMUST00000035548/ENSMUSG00000032845, intron 5 of 12)	65274743	65349534	74792	2	ENSMUSG00000032845	ENSMUST00000141250	46515	Alpk2	Alpk2	protein_coding	alpha-kinase 2 [Source:MGI Symbol;Acc:MGI:2449492]
chr2	165391687	165392940	1254	*	9.02	9.54	6.13	3.41	1.23e-42	1.04e-40	Downstream (<1kb)	165374264	165388259	13996	2	ENSMUSG00000017667	ENSMUST00000103084	-3428	Zfp334	Zfp334	protein_coding	zinc finger protein 334 [Source:MGI Symbol;Acc:MGI:2388656]
chr17	23984943	23985493	551	*	8.81	9.35	5.39	3.96	1.34e-42	1.12e-40	Distal Intergenic	23972212	23980566	8355	2	ENSMUSG00000024124	ENSMUST00000234765	-4377	Prss30	Prss30	protein_coding	protease, serine 30 [Source:MGI Symbol;Acc:MGI:1353645]
chr11	61698675	61700417	1743	*	8.74	9.28	5.02	4.27	1.41e-42	1.18e-40	Intron (ENSMUST00000093019/ENSMUSG00000042377, intron 2 of 4)	61684419	61709951	25533	1	ENSMUSG00000042377	ENSMUST00000093019	14256	Fam83g	Fam83g	protein_coding	family with sequence similarity 83, member G [Source:MGI Symbol;Acc:MGI:1916890]
chr17	8213995	8214893	899	*	9.04	7.37	10.29	-2.92	1.43e-42	1.2e-40	Distal Intergenic	8236043	8256108	20066	1	ENSMUSG00000040899	ENSMUST00000231340	-21150	Ccr6	Ccr6	protein_coding	chemokine (C-C motif) receptor 6 [Source:MGI Symbol;Acc:MGI:1333797]
chr19	11812956	11813609	654	*	8.74	9.29	5.06	4.23	1.56e-42	1.31e-40	Intron (ENSMUST00000075304/ENSMUSG00000041488, intron 1 of 10)	11781597	11818721	37125	2	ENSMUSG00000041488	ENSMUST00000211047	5112	Stx3	Stx3	protein_coding	syntaxin 3 [Source:MGI Symbol;Acc:MGI:103077]
chr4	130806826	130807249	424	*	8.9	9.48	3.72	5.76	1.6e-42	1.34e-40	Intron (ENSMUST00000070478/ENSMUSG00000025743, intron 1 of 4)	130811938	130819059	7122	1	ENSMUSG00000025743	ENSMUST00000152591	-4689	Sdc3	Sdc3	protein_coding	syndecan 3 [Source:MGI Symbol;Acc:MGI:1349163]
chr18	69547399	69548443	1045	*	8.73	9.28	4.98	4.3	1.6e-42	1.34e-40	Intron (ENSMUST00000203002/ENSMUSG00000053477, intron 6 of 6)	69551963	69552071	109	1	ENSMUSG00000088659	ENSMUST00000158034	-3520	Gm24845	Gm24845	rRNA	predicted gene, 24845 [Source:MGI Symbol;Acc:MGI:5454622]
chr11	109593380	109594087	708	*	8.72	9.27	4.85	4.42	1.66e-42	1.39e-40	Intron (ENSMUST00000103060/ENSMUSG00000041895, intron 4 of 12)	109573331	109611432	38102	2	ENSMUSG00000041895	ENSMUST00000103060	17345	Wipi1	Wipi1	protein_coding	WD repeat domain, phosphoinositide interacting 1 [Source:MGI Symbol;Acc:MGI:1261864]
chr18	39378296	39379159	864	*	9.06	9.64	3.39	6.25	1.67e-42	1.39e-40	Intron (ENSMUST00000135378/ENSMUSG00000085289, intron 2 of 3)	39367038	39389425	22388	2	ENSMUSG00000085289	ENSMUST00000135378	10266	Gm15337	Gm15337	antisense	predicted gene 15337 [Source:MGI Symbol;Acc:MGI:3705103]
chr1	53850901	53851929	1029	*	10.52	9.47	11.54	-2.08	2.01e-42	1.67e-40	Promoter (1-2kb)	53849424	53849495	72	1	ENSMUSG00000098443	ENSMUST00000184834	1477	Mir7681	Mir7681	miRNA	microRNA 7681 [Source:MGI Symbol;Acc:MGI:5531188]
chr16	94518722	94519863	1142	*	9.76	8.53	10.87	-2.34	2.13e-42	1.77e-40	Intron (ENSMUST00000210205/ENSMUSG00000116589, intron 1 of 1)	94501677	94526394	24718	2	ENSMUSG00000022898	ENSMUST00000125229	6531	Vps26c	Vps26c	protein_coding	VPS26 endosomal protein sorting factor C [Source:MGI Symbol;Acc:MGI:1206040]
chr5	112990678	112992003	1326	*	8.89	9.42	5.67	3.76	2.13e-42	1.77e-40	Intron (ENSMUST00000065167/ENSMUSG00000042249, intron 1 of 20)	112960544	113015503	54960	2	ENSMUSG00000042249	ENSMUST00000197776	23500	Grk3	Grk3	protein_coding	G protein-coupled receptor kinase 3 [Source:MGI Symbol;Acc:MGI:87941]
chr5	134726606	134727691	1086	*	9.02	9.54	6.08	3.46	2.21e-42	1.83e-40	Promoter (1-2kb)	134702838	134725300	22463	2	ENSMUSG00000029675	ENSMUST00000202570	-1306	Eln	Eln	protein_coding	elastin [Source:MGI Symbol;Acc:MGI:95317]
chr7	48887704	48889024	1321	*	8.91	9.44	5.74	3.7	2.33e-42	1.93e-40	Promoter (<=1kb)	48887230	48908599	21370	1	ENSMUSG00000085995	ENSMUST00000211055	474	Gm2788	Gm2788	processed_transcript	predicted gene 2788 [Source:MGI Symbol;Acc:MGI:3780956]
chr10	118085073	118086192	1120	*	10.43	9.35	11.47	-2.11	2.41e-42	2e-40	Distal Intergenic	118112517	118124094	11578	1	ENSMUSG00000112470	ENSMUST00000218667	-26325	5330439M10Rik	5330439M10Rik	lincRNA	RIKEN cDNA 5330439M10 gene [Source:MGI Symbol;Acc:MGI:1925487]
chr9	37232354	37233170	817	*	8.97	9.49	5.96	3.53	2.43e-42	2.01e-40	Promoter (1-2kb)	37230512	37235154	4643	2	ENSMUSG00000032122	ENSMUST00000162018	1984	Slc37a2	Slc37a2	protein_coding	solute carrier family 37 (glycerol-3-phosphate transporter), member 2 [Source:MGI Symbol;Acc:MGI:1929693]
chr14	102902845	102903272	428	*	9.2	7.75	10.39	-2.63	2.47e-42	2.04e-40	Distal Intergenic	102818164	102834758	16595	2	ENSMUSG00000115816	ENSMUST00000227348	-68087	Gm34589	Gm34589	processed_transcript	predicted gene, 34589 [Source:MGI Symbol;Acc:MGI:5593748]
chr9	119375432	119376358	927	*	9.79	10.37	2.62	7.76	2.52e-42	2.07e-40	Promoter (1-2kb)	119378191	119393325	15135	1	ENSMUSG00000035769	ENSMUST00000213383	-1833	Xylb	Xylb	protein_coding	xylulokinase homolog (H. influenzae) [Source:MGI Symbol;Acc:MGI:2142985]
chr2	31164635	31165802	1168	*	9.95	10.41	7.9	2.51	2.75e-42	2.27e-40	Intron (ENSMUST00000056433/ENSMUSG00000000194, intron 1 of 17)	31172267	31184851	12585	1	ENSMUSG00000000194	ENSMUST00000151991	-6465	Gpr107	Gpr107	protein_coding	G protein-coupled receptor 107 [Source:MGI Symbol;Acc:MGI:2139054]
chr9	13445253	13447135	1883	*	8.86	9.39	5.69	3.7	2.76e-42	2.27e-40	Promoter (<=1kb)	13444034	13446753	2720	2	ENSMUSG00000090592	ENSMUST00000167906	0	Gm17571	Gm17571	protein_coding	predicted gene, 17571 [Source:MGI Symbol;Acc:MGI:4937205]
chr6	38829087	38830452	1366	*	8.88	9.45	3.72	5.73	3.05e-42	2.5e-40	Intron (ENSMUST00000161779/ENSMUSG00000061436, intron 1 of 14)	38697880	38837224	139345	2	ENSMUSG00000061436	ENSMUST00000160962	6772	Hipk2	Hipk2	protein_coding	homeodomain interacting protein kinase 2 [Source:MGI Symbol;Acc:MGI:1314872]
chr3	96069563	96070553	991	*	8.75	9.31	4.13	5.18	3.25e-42	2.66e-40	Distal Intergenic	95999832	96058466	58635	2	ENSMUSG00000015747	ENSMUST00000015891	-11097	Vps45	Vps45	protein_coding	vacuolar protein sorting 45 [Source:MGI Symbol;Acc:MGI:891965]
chr4	8906637	8907207	571	*	8.93	9.45	5.92	3.54	3.25e-42	2.66e-40	Distal Intergenic	8941259	8941656	398	1	ENSMUSG00000083786	ENSMUST00000119493	-34052	Rps18-ps2	Rps18-ps2	processed_pseudogene	ribosomal protein S18, pseudogene 2 [Source:MGI Symbol;Acc:MGI:3652274]
chr13	92962666	92964505	1840	*	9.42	9.9	7.05	2.86	3.27e-42	2.68e-40	Distal Intergenic	92898286	92907126	8841	1	ENSMUSG00000114823	ENSMUST00000225872	64380	Gm31630	Gm31630	processed_transcript	predicted gene, 31630 [Source:MGI Symbol;Acc:MGI:5590789]
chr12	100275917	100277914	1998	*	10.44	10.87	8.68	2.19	3.4e-42	2.78e-40	Promoter (<=1kb)	100276609	100300908	24300	1	ENSMUSG00000113679	ENSMUST00000223300	0	Gm10432	Gm10432	processed_transcript	predicted gene 10432 [Source:MGI Symbol;Acc:MGI:3642011]
chr11	77496819	77498472	1654	*	9.98	10.45	7.96	2.49	3.69e-42	3.01e-40	Promoter (<=1kb)	77499091	77503115	4025	1	ENSMUSG00000011877	ENSMUST00000152428	-619	Git1	Git1	protein_coding	G protein-coupled receptor kinase-interactor 1 [Source:MGI Symbol;Acc:MGI:1927140]
chr12	8386419	8387456	1038	*	8.8	9.34	5.48	3.86	3.88e-42	3.16e-40	Distal Intergenic	8394209	8400356	6148	1	ENSMUSG00000112452	ENSMUST00000218567	-6753	Gm48075	Gm48075	lincRNA	predicted gene, 48075 [Source:MGI Symbol;Acc:MGI:6097409]
chr2	93202434	93204156	1723	*	8.78	9.32	5.39	3.93	3.9e-42	3.17e-40	3' UTR	93198919	93200598	1680	1	ENSMUSG00000068735	ENSMUST00000143164	3515	Trp53i11	Trp53i11	protein_coding	transformation related protein 53 inducible protein 11 [Source:MGI Symbol;Acc:MGI:2670995]
chr5	21174972	21176118	1147	*	8.77	9.31	5.33	3.98	3.96e-42	3.22e-40	Distal Intergenic	21186255	21259766	73512	1	ENSMUSG00000039934	ENSMUST00000197522	-10137	Gsap	Gsap	protein_coding	gamma-secretase activating protein [Source:MGI Symbol;Acc:MGI:2442259]
chr6	124374731	124375915	1185	*	9.55	8.18	10.7	-2.52	4.16e-42	3.38e-40	Promoter (2-3kb)	124372162	124374805	2644	1	ENSMUSG00000107988	ENSMUST00000204273	2569	Gm44006	Gm44006	lincRNA	predicted gene, 44006 [Source:MGI Symbol;Acc:MGI:5690398]
chr15	10814934	10817168	2235	*	8.71	9.27	4.56	4.7	4.43e-42	3.59e-40	Promoter (<=1kb)	10814827	10835214	20388	1	ENSMUSG00000115151	ENSMUST00000228418	107	Gm19276	Gm19276	lincRNA	predicted gene, 19276 [Source:MGI Symbol;Acc:MGI:5011461]
chr18	65304768	65306467	1700	*	9.1	9.61	6.38	3.23	4.77e-42	3.86e-40	Exon (ENSMUST00000035548/ENSMUSG00000032845, exon 5 of 13)	65274743	65349534	74792	2	ENSMUSG00000032845	ENSMUST00000141250	43067	Alpk2	Alpk2	protein_coding	alpha-kinase 2 [Source:MGI Symbol;Acc:MGI:2449492]
chr5	114718755	114719591	837	*	9.03	9.61	3.39	6.21	4.83e-42	3.91e-40	Promoter (<=1kb)	114719515	114719578	64	1	ENSMUSG00000098656	ENSMUST00000185016	0	Mir7028	Mir7028	miRNA	microRNA 7028 [Source:MGI Symbol;Acc:MGI:5531056]
chr7	67706946	67708634	1689	*	8.99	9.57	3.51	6.06	5.22e-42	4.21e-40	Intron (ENSMUST00000032774/ENSMUSG00000030555, intron 8 of 11)	67725261	67726014	754	1	ENSMUSG00000030555	ENSMUST00000154697	-16627	Ttc23	Ttc23	protein_coding	tetratricopeptide repeat domain 23 [Source:MGI Symbol;Acc:MGI:1914259]
chr10	77210989	77212147	1159	*	10.34	10.77	8.56	2.22	5.28e-42	4.26e-40	Distal Intergenic	77052178	77166548	114371	2	ENSMUSG00000001435	ENSMUST00000081654	-44441	Col18a1	Col18a1	protein_coding	collagen, type XVIII, alpha 1 [Source:MGI Symbol;Acc:MGI:88451]
chr13	37248908	37250070	1163	*	8.68	6.91	9.94	-3.03	5.4e-42	4.35e-40	Promoter (<=1kb)	37248660	37252165	3506	1	ENSMUSG00000114249	ENSMUST00000225533	248	Gm47709	Gm47709	lincRNA	predicted gene, 47709 [Source:MGI Symbol;Acc:MGI:6096829]
chr15	83407241	83408912	1672	*	10.77	11.2	9.12	2.08	5.46e-42	4.39e-40	Promoter (1-2kb)	83405626	83406063	438	2	ENSMUSG00000049414	ENSMUST00000079706	-1178	Gm5417	Gm5417	processed_pseudogene	predicted gene 5417 [Source:MGI Symbol;Acc:MGI:3648626]
chr1	86186692	86187290	599	*	8.83	9.39	4.2	5.19	5.47e-42	4.39e-40	Intron (ENSMUST00000123618/ENSMUSG00000062590, intron 10 of 19)	86196390	86252392	56003	1	ENSMUSG00000062590	ENSMUST00000150059	-9100	Armc9	Armc9	protein_coding	armadillo repeat containing 9 [Source:MGI Symbol;Acc:MGI:1926045]
chr6	34189468	34190241	774	*	9.03	9.6	3.39	6.21	5.47e-42	4.39e-40	Distal Intergenic	34179232	34186392	7161	1	ENSMUSG00000087613	ENSMUST00000145644	10236	Gm13855	Gm13855	lincRNA	predicted gene 13855 [Source:MGI Symbol;Acc:MGI:3652198]
chr15	27997282	27998142	861	*	8.9	9.48	3.62	5.86	5.79e-42	4.64e-40	Promoter (1-2kb)	27919133	27995363	76231	2	ENSMUSG00000022263	ENSMUST00000228950	-1919	Trio	Trio	protein_coding	triple functional domain (PTPRF interacting) [Source:MGI Symbol;Acc:MGI:1927230]
chr14	61736533	61739843	3311	*	9.48	9.97	7.19	2.77	5.85e-42	4.68e-40	Distal Intergenic	61683510	61685656	2147	1	ENSMUSG00000104187	ENSMUST00000194021	53023	Gm37820	Gm37820	TEC	predicted gene, 37820 [Source:MGI Symbol;Acc:MGI:5611048]
chr4	70213596	70215006	1411	*	8.79	9.36	3.9	5.47	6.2e-42	4.96e-40	Downstream (1-2kb)	70242471	70243852	1382	2	ENSMUSG00000039298	ENSMUST00000124251	28846	Cdk5rap2	Cdk5rap2	protein_coding	CDK5 regulatory subunit associated protein 2 [Source:MGI Symbol;Acc:MGI:2384875]
chr1	192086820	192088081	1262	*	9.09	9.6	6.36	3.24	6.5e-42	5.19e-40	Intron (ENSMUST00000085573/ENSMUSG00000026637, intron 1 of 11)	192092355	192099628	7274	1	ENSMUSG00000097089	ENSMUST00000181127	-4274	Gm26879	Gm26879	antisense	predicted gene, 26879 [Source:MGI Symbol;Acc:MGI:5477373]
chr8	12784292	12785065	774	*	8.7	9.25	4.94	4.31	6.81e-42	5.43e-40	Intron (ENSMUST00000033818/ENSMUSG00000031441, intron 1 of 29)	12811416	12814383	2968	1	ENSMUSG00000031441	ENSMUST00000125031	-26351	Atp11a	Atp11a	protein_coding	ATPase, class VI, type 11A [Source:MGI Symbol;Acc:MGI:1354735]
chr11	102894250	102895386	1137	*	8.72	9.27	5.09	4.17	7.08e-42	5.65e-40	Promoter (1-2kb)	102887336	102897131	9796	2	ENSMUSG00000020932	ENSMUST00000067444	1745	Gfap	Gfap	protein_coding	glial fibrillary acidic protein [Source:MGI Symbol;Acc:MGI:95697]
chr2	167574855	167576392	1538	*	8.72	9.26	5.09	4.17	8.24e-42	6.56e-40	Intron (ENSMUST00000127006/ENSMUSG00000085596, intron 2 of 3)	167591395	167591870	476	1	ENSMUSG00000081511	ENSMUST00000118482	-15003	Gm11475	Gm11475	processed_pseudogene	predicted gene 11475 [Source:MGI Symbol;Acc:MGI:3652278]
chr15	80021671	80022739	1069	*	8.73	9.29	4.2	5.09	8.43e-42	6.71e-40	Intron (ENSMUST00000230187/ENSMUSG00000116125, intron 1 of 4)	80002391	80014977	12587	2	ENSMUSG00000000489	ENSMUST00000229168	-6694	Pdgfb	Pdgfb	protein_coding	platelet derived growth factor, B polypeptide [Source:MGI Symbol;Acc:MGI:97528]
chr2	153572551	153574478	1928	*	9.36	9.85	6.9	2.96	8.59e-42	6.82e-40	Distal Intergenic	153407462	153529971	122510	2	ENSMUSG00000061411	ENSMUST00000035346	-42580	Nol4l	Nol4l	protein_coding	nucleolar protein 4-like [Source:MGI Symbol;Acc:MGI:1918765]
chr9	43261723	43262484	762	*	8.71	9.27	4.72	4.55	8.6e-42	6.82e-40	Promoter (1-2kb)	43264133	43266756	2624	1	ENSMUSG00000095385	ENSMUST00000210588	-1649	D630033O11Rik	D630033O11Rik	lincRNA	RIKEN cDNA D630033O11 gene [Source:MGI Symbol;Acc:MGI:2685434]
chr15	62286697	62287755	1059	*	9.04	9.55	6.22	3.34	9.86e-42	7.81e-40	Intron (ENSMUST00000181416/ENSMUSG00000097039, intron 5 of 9)	62222603	62242505	19903	1	ENSMUSG00000097039	ENSMUST00000182141	64094	Pvt1	Pvt1	lincRNA	Pvt1 oncogene [Source:MGI Symbol;Acc:MGI:97824]
chr4	95215011	95216296	1286	*	9	7.43	10.21	-2.78	1.11e-41	8.75e-40	Distal Intergenic	95193362	95206248	12887	1	ENSMUSG00000084918	ENSMUST00000126143	21649	Gm12708	Gm12708	lincRNA	predicted gene 12708 [Source:MGI Symbol;Acc:MGI:3652178]
chr18	57255024	57255588	565	*	8.8	9.37	3.9	5.48	1.11e-41	8.78e-40	Intron (ENSMUST00000075770/ENSMUSG00000024593, intron 9 of 24)	57354733	57392719	37987	1	ENSMUSG00000024594	ENSMUST00000025490	-99145	Prrc1	Prrc1	protein_coding	proline-rich coiled-coil 1 [Source:MGI Symbol;Acc:MGI:1916106]
chr2	48615686	48616279	594	*	8.79	9.33	5.51	3.82	1.27e-41	1e-39	Distal Intergenic	48062548	48457245	394698	2	ENSMUSG00000086353	ENSMUST00000127672	-158441	Gm13481	Gm13481	lincRNA	predicted gene 13481 [Source:MGI Symbol;Acc:MGI:3651624]
chr1	93794433	93794897	465	*	8.84	9.41	3.72	5.69	1.36e-41	1.08e-39	Exon (ENSMUST00000027503/ENSMUSG00000026281, exon 4 of 5)	93792724	93799001	6278	2	ENSMUSG00000026281	ENSMUST00000112893	4104	Dtymk	Dtymk	protein_coding	deoxythymidylate kinase [Source:MGI Symbol;Acc:MGI:108396]
chr7	101761947	101763609	1663	*	9.03	9.54	6.2	3.34	1.49e-41	1.17e-39	Promoter (<=1kb)	101763579	101769386	5808	1	ENSMUSG00000001829	ENSMUST00000136193	0	Clpb	Clpb	protein_coding	ClpB caseinolytic peptidase B [Source:MGI Symbol;Acc:MGI:1100517]
chr1	87180387	87181851	1465	*	9.88	10.35	7.8	2.54	1.59e-41	1.25e-39	Promoter (1-2kb)	87183313	87188405	5093	1	ENSMUSG00000036480	ENSMUST00000044533	-1462	Prss56	Prss56	protein_coding	protease, serine 56 [Source:MGI Symbol;Acc:MGI:1916703]
chr9	71829216	71830524	1309	*	8.81	9.38	3.81	5.57	1.61e-41	1.27e-39	Promoter (1-2kb)	71827276	71827537	262	2	ENSMUSG00000099220	ENSMUST00000183453	-1679	Gm27220	Gm27220	processed_pseudogene	predicted gene 27220 [Source:MGI Symbol;Acc:MGI:5521063]
chr10	81424821	81425633	813	*	8.81	9.35	5.62	3.73	1.75e-41	1.37e-39	Promoter (1-2kb)	81399138	81427114	27977	2	ENSMUSG00000055053	ENSMUST00000078185	1481	Nfic	Nfic	protein_coding	nuclear factor I/C [Source:MGI Symbol;Acc:MGI:109591]
chr2	35254413	35255278	866	*	8.69	9.25	4.33	4.92	1.8e-41	1.41e-39	Promoter (1-2kb)	35256380	35307890	51511	1	ENSMUSG00000026879	ENSMUST00000201185	-1102	Gsn	Gsn	protein_coding	gelsolin [Source:MGI Symbol;Acc:MGI:95851]
chr11	67379740	67380443	704	*	8.82	9.36	5.48	3.88	1.82e-41	1.42e-39	Distal Intergenic	67364785	67369204	4420	1	ENSMUSG00000060180	ENSMUST00000181027	14955	Myh13	Myh13	protein_coding	myosin, heavy polypeptide 13, skeletal muscle [Source:MGI Symbol;Acc:MGI:1339967]
chr10	78428469	78429665	1197	*	9.42	9.91	7.09	2.81	1.85e-41	1.44e-39	Promoter (<=1kb)	78428271	78438847	10577	1	ENSMUSG00000112652	ENSMUST00000218544	198	4921516A02Rik	4921516A02Rik	antisense	RIKEN cDNA 4921516A02 gene [Source:MGI Symbol;Acc:MGI:3696861]
chr2	146272221	146273151	931	*	8.71	9.25	5.13	4.12	1.91e-41	1.49e-39	Intron (ENSMUST00000109986/ENSMUSG00000037110, intron 38 of 40)	146244784	146261375	16592	2	ENSMUSG00000037110	ENSMUST00000124583	-10846	Ralgapa2	Ralgapa2	protein_coding	Ral GTPase activating protein, alpha subunit 2 (catalytic) [Source:MGI Symbol;Acc:MGI:3036245]
chr8	79349759	79351223	1465	*	8.68	9.23	4.62	4.62	2e-41	1.56e-39	Promoter (<=1kb)	79343673	79350051	6379	2	ENSMUSG00000031681	ENSMUST00000210678	0	Smad1	Smad1	protein_coding	SMAD family member 1 [Source:MGI Symbol;Acc:MGI:109452]
chr11	69883220	69884285	1066	*	8.71	9.26	4.98	4.28	2.3e-41	1.79e-39	Promoter (1-2kb)	69882032	69882094	63	2	ENSMUSG00000104996	ENSMUST00000198919	-1126	Mir6924	Mir6924	miRNA	microRNA 6924 [Source:MGI Symbol;Acc:MGI:5562732]
chr11	115660390	115661019	630	*	8.68	9.24	4.33	4.91	2.32e-41	1.81e-39	Promoter (2-3kb)	115657491	115657559	69	2	ENSMUSG00000084277	ENSMUST00000118223	-2831	Gm11702	Gm11702	processed_pseudogene	predicted gene 11702 [Source:MGI Symbol;Acc:MGI:3649846]
chr8	34622451	34624280	1830	*	10.08	10.53	8.21	2.32	2.35e-41	1.83e-39	Intron (ENSMUST00000211381/ENSMUSG00000109819, intron 1 of 4)	34608305	34619429	11125	1	ENSMUSG00000109880	ENSMUST00000211296	14146	Gm34096	Gm34096	lincRNA	predicted gene, 34096 [Source:MGI Symbol;Acc:MGI:5593255]
chr6	72925904	72927634	1731	*	8.73	9.27	5.27	4	2.4e-41	1.86e-39	Distal Intergenic	72953236	72957247	4012	1	ENSMUSG00000097569	ENSMUST00000180809	-25602	Gm26640	Gm26640	lincRNA	predicted gene, 26640 [Source:MGI Symbol;Acc:MGI:5477134]
chr7	120865142	120866925	1784	*	9.95	10.41	7.97	2.43	2.47e-41	1.91e-39	Exon (ENSMUST00000141810/ENSMUSG00000085118, exon 3 of 3)	120865509	120875298	9790	2	ENSMUSG00000085118	ENSMUST00000141810	8373	Gm15774	Gm15774	antisense	predicted gene 15774 [Source:MGI Symbol;Acc:MGI:3783215]
chr19	21104154	21105230	1077	*	10.86	11.27	9.26	2.01	2.53e-41	1.96e-39	Distal Intergenic	20783458	20954202	170745	2	ENSMUSG00000024749	ENSMUST00000039500	-149952	Tmc1	Tmc1	protein_coding	transmembrane channel-like gene family 1 [Source:MGI Symbol;Acc:MGI:2151016]
chr11	3905335	3905977	643	*	8.74	9.31	3.98	5.33	2.63e-41	2.04e-39	Downstream (1-2kb)	3907021	3914664	7644	2	ENSMUSG00000048807	ENSMUST00000109995	8687	Slc35e4	Slc35e4	protein_coding	solute carrier family 35, member E4 [Source:MGI Symbol;Acc:MGI:2144150]
chr5	33802452	33803809	1358	*	10.09	10.54	8.19	2.36	2.68e-41	2.07e-39	Distal Intergenic	33820725	33897966	77242	1	ENSMUSG00000057406	ENSMUST00000075812	-16916	Nsd2	Nsd2	protein_coding	nuclear receptor binding SET domain protein 2 [Source:MGI Symbol;Acc:MGI:1276574]
chr3	144505768	144506768	1001	*	9.01	9.53	6.17	3.36	2.76e-41	2.13e-39	Intron (ENSMUST00000043325/ENSMUSG00000040151, intron 1 of 6)	144493986	144497172	3187	2	ENSMUSG00000104903	ENSMUST00000196451	-8596	Gm43707	Gm43707	sense_intronic	predicted gene 43707 [Source:MGI Symbol;Acc:MGI:5663844]
chr4	134132235	134132820	586	*	8.76	9.31	5.13	4.17	2.88e-41	2.22e-39	Promoter (<=1kb)	134131098	134132642	1545	2	ENSMUSG00000037443	ENSMUST00000138144	0	Cep85	Cep85	protein_coding	centrosomal protein 85 [Source:MGI Symbol;Acc:MGI:1917262]
chr7	141096544	141097517	974	*	9.11	9.62	6.47	3.15	2.89e-41	2.22e-39	Promoter (<=1kb)	141093280	141096688	3409	2	ENSMUSG00000025494	ENSMUST00000209199	0	Sigirr	Sigirr	protein_coding	single immunoglobulin and toll-interleukin 1 receptor (TIR) domain [Source:MGI Symbol;Acc:MGI:1344402]
chr4	63228885	63230500	1616	*	8.71	9.28	4.27	5.01	3.08e-41	2.37e-39	Intron (ENSMUST00000125504/ENSMUSG00000045672, intron 3 of 24)	63234286	63333713	99428	1	ENSMUSG00000045672	ENSMUST00000184067	-3786	Col27a1	Col27a1	protein_coding	collagen, type XXVII, alpha 1 [Source:MGI Symbol;Acc:MGI:2672118]
chr7	101449635	101451391	1757	*	11.02	11.43	9.47	1.97	3.11e-41	2.39e-39	Promoter (<=1kb)	101450520	101512817	62298	1	ENSMUSG00000110195	ENSMUST00000209537	0	Pde2a	Pde2a	protein_coding	phosphodiesterase 2A, cGMP-stimulated [Source:MGI Symbol;Acc:MGI:2446107]
chrX	96121882	96123309	1428	*	9.29	9.78	6.77	3.01	3.16e-41	2.43e-39	Intron (ENSMUST00000117399/ENSMUSG00000031207, intron 1 of 12)	96096097	96151959	55863	1	ENSMUSG00000031207	ENSMUST00000135027	25785	Msn	Msn	protein_coding	moesin [Source:MGI Symbol;Acc:MGI:97167]
chr1	151187912	151188796	885	*	8.78	9.35	3.9	5.45	3.26e-41	2.5e-39	Distal Intergenic	151192376	151194054	1679	1	ENSMUSG00000114943	ENSMUST00000224330	-3580	Gm8947	Gm8947	protein_coding	predicted gene 8947 [Source:MGI Symbol;Acc:MGI:3648958]
chr7	45679535	45680552	1018	*	9.51	9.98	7.26	2.73	3.37e-41	2.58e-39	Intron (ENSMUST00000040636/ENSMUSG00000040364, intron 3 of 3)	45684022	45694553	10532	1	ENSMUSG00000070564	ENSMUST00000182750	-3470	Ntn5	Ntn5	protein_coding	netrin 5 [Source:MGI Symbol;Acc:MGI:2685330]
chr18	78056623	78057751	1129	*	8.93	9.45	5.96	3.49	3.41e-41	2.61e-39	Promoter (<=1kb)	78043614	78057395	13782	2	ENSMUSG00000091055	ENSMUST00000170760	0	Siglec15	Siglec15	protein_coding	sialic acid binding Ig-like lectin 15 [Source:MGI Symbol;Acc:MGI:3646642]
chr10	120060753	120061934	1182	*	8.79	9.32	5.56	3.76	3.42e-41	2.61e-39	Intron (ENSMUST00000077871/ENSMUSG00000034813, intron 20 of 21)	120084708	120092209	7502	2	ENSMUSG00000020228	ENSMUST00000148241	30275	Helb	Helb	protein_coding	helicase (DNA) B [Source:MGI Symbol;Acc:MGI:2152895]
chr10	44630574	44633112	2539	*	9.82	8.55	10.93	-2.37	3.84e-41	2.93e-39	Intron (ENSMUST00000217008/ENSMUSG00000111535, intron 2 of 3)	44647518	44662496	14979	1	ENSMUSG00000111034	ENSMUST00000217458	-14406	Gm48066	Gm48066	lincRNA	predicted gene, 48066 [Source:MGI Symbol;Acc:MGI:6097394]
chr5	122302545	122304929	2385	*	10.58	11.02	8.85	2.17	4.01e-41	3.05e-39	Promoter (<=1kb)	122302422	122303039	618	1	ENSMUSG00000083909	ENSMUST00000120513	123	Gm15842	Gm15842	processed_pseudogene	predicted gene 15842 [Source:MGI Symbol;Acc:MGI:3801843]
chr13	107485554	107486954	1401	*	9.35	9.86	6.77	3.08	4.03e-41	3.07e-39	Distal Intergenic	107469822	107482718	12897	1	ENSMUSG00000114780	ENSMUST00000223617	15732	AI197445	AI197445	lincRNA	expressed sequence AI197445 [Source:MGI Symbol;Acc:MGI:2145191]
chr7	109643476	109644327	852	*	8.65	9.21	4.56	4.64	4.64e-41	3.52e-39	Intron (ENSMUST00000207745/ENSMUSG00000031024, intron 1 of 3)	109523911	109617147	93237	2	ENSMUSG00000031024	ENSMUST00000168005	-26329	St5	St5	protein_coding	suppression of tumorigenicity 5 [Source:MGI Symbol;Acc:MGI:108517]
chr10	117984786	117985210	425	*	8.68	9.24	4.45	4.79	4.83e-41	3.67e-39	Distal Intergenic	118004938	118005287	350	1	ENSMUSG00000102896	ENSMUST00000193027	-19728	Gm37852	Gm37852	TEC	predicted gene, 37852 [Source:MGI Symbol;Acc:MGI:5611080]
chr9	51985776	51988479	2704	*	8.76	9.3	5.36	3.94	4.86e-41	3.68e-39	Distal Intergenic	52002274	52003281	1008	2	ENSMUSG00000098076	ENSMUST00000182467	14802	Gm6981	Gm6981	processed_pseudogene	predicted pseudogene 6981 [Source:MGI Symbol;Acc:MGI:3646966]
chr1	72225322	72226986	1665	*	10	10.45	8.09	2.36	5.23e-41	3.97e-39	Promoter (<=1kb)	72226240	72226430	191	1	ENSMUSG00000094655	ENSMUST00000178786	0	Gm25360	Gm25360	snRNA	predicted gene, 25360 [Source:MGI Symbol;Acc:MGI:5455137]
chr13	63154431	63155061	631	*	8.9	9.44	5.45	3.99	5.3e-41	4.01e-39	Promoter (2-3kb)	63151504	63215822	64319	1	ENSMUSG00000021458	ENSMUST00000220457	2927	2010111I01Rik	2010111I01Rik	protein_coding	RIKEN cDNA 2010111I01 gene [Source:MGI Symbol;Acc:MGI:1919311]
chr11	117306769	117309138	2370	*	10.9	11.31	9.33	1.98	5.56e-41	4.2e-39	Promoter (<=1kb)	117308154	117352212	44059	1	ENSMUSG00000059248	ENSMUST00000153668	0	Sept9	Sept9	protein_coding	septin 9 [Source:MGI Symbol;Acc:MGI:1858222]
chr2	167485336	167486399	1064	*	8.85	9.42	3.62	5.81	5.91e-41	4.46e-39	Promoter (<=1kb)	167484520	167485830	1311	2	ENSMUSG00000047030	ENSMUST00000147051	0	Spata2	Spata2	protein_coding	spermatogenesis associated 2 [Source:MGI Symbol;Acc:MGI:2146885]
chr1	180419417	180421067	1651	*	9.26	9.76	6.7	3.06	6.01e-41	4.53e-39	Exon (ENSMUST00000070181/ENSMUSG00000038855, exon 6 of 8)	180437882	180462612	24731	2	ENSMUSG00000053963	ENSMUST00000210737	41545	Stum	Stum	protein_coding	mechanosensory transduction mediator [Source:MGI Symbol;Acc:MGI:2138735]
chr6	87981596	87982875	1280	*	9.45	9.93	7.15	2.78	6.06e-41	4.56e-39	Promoter (<=1kb)	87980421	87981637	1217	2	ENSMUSG00000044927	ENSMUST00000056403	0	H1fx	H1fx	protein_coding	H1 histone family, member X [Source:MGI Symbol;Acc:MGI:2685307]
chr5	114926373	114927122	750	*	8.94	9.46	6.06	3.4	6.5e-41	4.89e-39	Promoter (2-3kb)	114929849	114933367	3519	1	ENSMUSG00000041827	ENSMUST00000152329	-2727	Oasl1	Oasl1	protein_coding	2'-5' oligoadenylate synthetase-like 1 [Source:MGI Symbol;Acc:MGI:2180849]
chr6	122869745	122870558	814	*	8.8	9.34	5.62	3.72	6.92e-41	5.2e-39	Distal Intergenic	122874474	122888941	14468	1	ENSMUSG00000030327	ENSMUST00000032477	-3916	Necap1	Necap1	protein_coding	NECAP endocytosis associated 1 [Source:MGI Symbol;Acc:MGI:1914852]
chr10	43462448	43463842	1395	*	8.74	9.3	3.9	5.41	7.99e-41	5.99e-39	Intron (ENSMUST00000159139/ENSMUSG00000038240, intron 7 of 7)	43456427	43456501	75	2	ENSMUSG00000094955	ENSMUST00000178135	-5947	Gm3699	Gm3699	processed_pseudogene	predicted gene 3699 [Source:MGI Symbol;Acc:MGI:3781875]
chr5	90771321	90772851	1531	*	9.63	8.35	10.74	-2.39	8.43e-41	6.32e-39	Promoter (<=1kb)	90772435	90773383	949	1	ENSMUSG00000029373	ENSMUST00000031320	0	Pf4	Pf4	protein_coding	platelet factor 4 [Source:MGI Symbol;Acc:MGI:1888711]
chr6	140825770	140826842	1073	*	8.73	9.27	5.2	4.07	8.48e-41	6.35e-39	Distal Intergenic	140784499	140784704	206	2	ENSMUSG00000108039	ENSMUST00000203498	-41066	Gm43925	Gm43925	processed_pseudogene	predicted gene, 43925 [Source:MGI Symbol;Acc:MGI:5690317]
chr16	18732743	18733912	1170	*	9.81	10.28	7.79	2.48	8.66e-41	6.48e-39	Distal Intergenic	18776847	18778262	1416	1	ENSMUSG00000041378	ENSMUST00000043577	-42935	Cldn5	Cldn5	protein_coding	claudin 5 [Source:MGI Symbol;Acc:MGI:1276112]
chr9	90204444	90205044	601	*	8.69	9.23	5.13	4.1	8.67e-41	6.48e-39	3' UTR	90195128	90200097	4970	1	ENSMUSG00000032363	ENSMUST00000124441	9316	Adamts7	Adamts7	protein_coding	a disintegrin-like and metallopeptidase (reprolysin type) with thrombospondin type 1 motif, 7 [Source:MGI Symbol;Acc:MGI:1347346]
chr9	63094088	63095180	1093	*	8.7	9.24	5.17	4.07	8.7e-41	6.49e-39	Distal Intergenic	63080267	63082973	2707	2	ENSMUSG00000111144	ENSMUST00000214934	-11115	Gm48193	Gm48193	lincRNA	predicted gene, 48193 [Source:MGI Symbol;Acc:MGI:6097576]
chr10	120308071	120309177	1107	*	8.75	9.28	5.36	3.92	8.72e-41	6.5e-39	Promoter (1-2kb)	120310278	120312812	2535	1	ENSMUSG00000102382	ENSMUST00000192540	-1101	Gm38141	Gm38141	TEC	predicted gene, 38141 [Source:MGI Symbol;Acc:MGI:5611369]
chr11	119975134	119976533	1400	*	8.72	9.26	5.2	4.06	8.98e-41	6.69e-39	Intron (ENSMUST00000075180/ENSMUSG00000025372, intron 3 of 13)	119960021	119960387	367	1	ENSMUSG00000025372	ENSMUST00000146960	15113	Baiap2	Baiap2	protein_coding	brain-specific angiogenesis inhibitor 1-associated protein 2 [Source:MGI Symbol;Acc:MGI:2137336]
chr10	21304283	21305434	1152	*	8.66	9.21	4.98	4.23	9.06e-41	6.74e-39	Exon (ENSMUST00000020153/ENSMUSG00000019977, exon 3 of 18)	21296058	21352553	56496	1	ENSMUSG00000019977	ENSMUST00000218714	8225	Hbs1l	Hbs1l	protein_coding	Hbs1-like (S. cerevisiae) [Source:MGI Symbol;Acc:MGI:1891704]
chr4	9103410	9104774	1365	*	8.65	9.2	4.81	4.39	9.22e-41	6.85e-39	Distal Intergenic	9210003	9210108	106	1	ENSMUSG00000075958	ENSMUST00000082782	-105229	Gm23423	Gm23423	snRNA	predicted gene, 23423 [Source:MGI Symbol;Acc:MGI:5453200]
chr2	157427598	157428977	1380	*	10.6	11.03	8.92	2.11	9.23e-41	6.85e-39	Intron (ENSMUST00000109533/ENSMUSG00000027646, intron 1 of 13)	157424392	157458600	34209	1	ENSMUSG00000027646	ENSMUST00000129770	3206	Src	Src	protein_coding	Rous sarcoma oncogene [Source:MGI Symbol;Acc:MGI:98397]
chr2	33816196	33817189	994	*	9.1	9.61	6.47	3.14	9.32e-41	6.91e-39	Intron (ENSMUST00000041555/ENSMUSG00000038740, intron 6 of 9)	33812957	33813326	370	1	ENSMUSG00000089596	ENSMUST00000158971	3239	Nron	Nron	misc_RNA	non-protein coding RNA, repressor of NFAT [Source:MGI Symbol;Acc:MGI:2444126]
chr3	103605708	103606519	812	*	8.68	9.24	4.72	4.52	9.36e-41	6.93e-39	Intron (ENSMUST00000121834/ENSMUSG00000027849, intron 3 of 6)	103601943	103603202	1260	1	ENSMUSG00000104764	ENSMUST00000199589	3765	Gm43066	Gm43066	sense_intronic	predicted gene 43066 [Source:MGI Symbol;Acc:MGI:5663203]
chr12	85518182	85520103	1922	*	9.72	10.19	7.66	2.53	9.61e-41	7.11e-39	Distal Intergenic	85529598	85542280	12683	1	ENSMUSG00000114163	ENSMUST00000220590	-9495	Gm32296	Gm32296	lincRNA	predicted gene, 32296 [Source:MGI Symbol;Acc:MGI:5591455]
chr11	86944658	86947104	2447	*	8.67	9.22	4.85	4.37	1.03e-40	7.61e-39	Exon (ENSMUST00000018571/ENSMUSG00000018427, exon 3 of 5)	86936425	86993707	57283	2	ENSMUSG00000018427	ENSMUST00000018571	46603	Ypel2	Ypel2	protein_coding	yippee like 2 [Source:MGI Symbol;Acc:MGI:1925114]
chr11	75406051	75407078	1028	*	9.41	9.9	7.03	2.87	1.08e-40	7.94e-39	Downstream (2-3kb)	75399609	75400633	1025	1	ENSMUSG00000018809	ENSMUST00000135774	6442	Smyd4	Smyd4	protein_coding	SET and MYND domain containing 4 [Source:MGI Symbol;Acc:MGI:2442796]
chr16	92683762	92684612	851	*	8.67	9.23	4.2	5.03	1.08e-40	7.96e-39	Intron (ENSMUST00000023673/ENSMUSG00000022952, intron 4 of 7)	92686758	92695495	8738	2	ENSMUSG00000022952	ENSMUST00000187242	10883	Runx1	Runx1	protein_coding	runt related transcription factor 1 [Source:MGI Symbol;Acc:MGI:99852]
chr2	4317266	4318749	1484	*	9.05	9.56	6.36	3.2	1.15e-40	8.47e-39	Promoter (<=1kb)	4316479	4318886	2408	1	ENSMUSG00000102494	ENSMUST00000194090	787	Gm36988	Gm36988	sense_intronic	predicted gene, 36988 [Source:MGI Symbol;Acc:MGI:5610216]
chr14	61970904	61972083	1180	*	10.39	9.34	11.42	-2.08	1.15e-40	8.48e-39	Distal Intergenic	62012319	62012633	315	1	ENSMUSG00000114368	ENSMUST00000224570	-40236	Gm47953	Gm47953	processed_pseudogene	predicted gene, 47953 [Source:MGI Symbol;Acc:MGI:6097224]
chr6	65513333	65514293	961	*	8.67	9.24	4.2	5.03	1.18e-40	8.69e-39	Distal Intergenic	65525313	65631786	106474	1	ENSMUSG00000044162	ENSMUST00000212402	-11020	Tnip3	Tnip3	protein_coding	TNFAIP3 interacting protein 3 [Source:MGI Symbol;Acc:MGI:3041165]
chr3	32668357	32670678	2322	*	8.78	9.32	5.54	3.78	1.21e-40	8.89e-39	Distal Intergenic	32706298	32718613	12316	1	ENSMUSG00000027671	ENSMUST00000194781	-35620	Actl6a	Actl6a	protein_coding	actin-like 6A [Source:MGI Symbol;Acc:MGI:1861453]
chr6	67080997	67081941	945	*	9.12	9.63	6.48	3.15	1.36e-40	9.96e-39	Distal Intergenic	67076760	67080097	3338	1	ENSMUSG00000087231	ENSMUST00000204847	4237	E230016M11Rik	E230016M11Rik	processed_transcript	RIKEN cDNA E230016M11 gene [Source:MGI Symbol;Acc:MGI:2443524]
chr6	100072004	100073351	1348	*	8.7	9.26	4.06	5.21	1.37e-40	1e-38	Distal Intergenic	100143423	100143814	392	2	ENSMUSG00000107558	ENSMUST00000204605	70463	2010109P13Rik	2010109P13Rik	TEC	RIKEN cDNA 2010109P13 gene [Source:MGI Symbol;Acc:MGI:1917515]
chr2	31118178	31119558	1381	*	9.89	10.36	7.72	2.64	1.5e-40	1.1e-38	Promoter (1-2kb)	31058944	31116312	57369	2	ENSMUSG00000075415	ENSMUST00000149196	-1866	Fnbp1	Fnbp1	protein_coding	formin binding protein 1 [Source:MGI Symbol;Acc:MGI:109606]
chr15	38457191	38458608	1418	*	9.43	9.91	7.12	2.79	1.55e-40	1.13e-38	Promoter (2-3kb)	38436225	38455134	18910	2	ENSMUSG00000115009	ENSMUST00000228650	-2057	G930009F23Rik	G930009F23Rik	lincRNA	RIKEN cDNA G930009F23 gene [Source:MGI Symbol;Acc:MGI:3642701]
chr7	127153211	127154110	900	*	8.65	9.21	4.45	4.75	1.68e-40	1.22e-38	Promoter (<=1kb)	127155069	127156006	938	1	ENSMUSG00000108362	ENSMUST00000206027	-959	Gm18561	Gm18561	processed_pseudogene	predicted gene, 18561 [Source:MGI Symbol;Acc:MGI:5010746]
chr19	43896214	43896849	636	*	9.35	9.83	7	2.83	1.75e-40	1.27e-38	Intron (ENSMUST00000212396/ENSMUSG00000025195, intron 4 of 15)	43847763	43890691	42929	2	ENSMUSG00000025195	ENSMUST00000212048	-5523	Dnmbp	Dnmbp	protein_coding	dynamin binding protein [Source:MGI Symbol;Acc:MGI:1917352]
chr8	81866335	81867512	1178	*	8.63	9.19	4.39	4.8	1.75e-40	1.27e-38	Intron (ENSMUST00000213285/ENSMUSG00000037940, intron 10 of 24)	81856368	82122570	266203	1	ENSMUSG00000037940	ENSMUST00000109851	9967	Inpp4b	Inpp4b	protein_coding	inositol polyphosphate-4-phosphatase, type II [Source:MGI Symbol;Acc:MGI:2158925]
chr1	167588771	167590732	1962	*	8.7	9.26	4.67	4.59	1.89e-40	1.38e-38	Distal Intergenic	167598384	167639623	41240	1	ENSMUSG00000015843	ENSMUST00000015987	-7652	Rxrg	Rxrg	protein_coding	retinoid X receptor gamma [Source:MGI Symbol;Acc:MGI:98216]
chr11	61607722	61608584	863	*	8.87	9.44	3.51	5.93	1.99e-40	1.45e-38	Distal Intergenic	61517250	61579687	62438	2	ENSMUSG00000001036	ENSMUST00000179936	-28035	Epn2	Epn2	protein_coding	epsin 2 [Source:MGI Symbol;Acc:MGI:1333766]
chr8	125385537	125386985	1449	*	9.41	9.9	7.13	2.77	2.01e-40	1.46e-38	Distal Intergenic	125418063	125492710	74648	2	ENSMUSG00000001995	ENSMUST00000108775	105725	Sipa1l2	Sipa1l2	protein_coding	signal-induced proliferation-associated 1 like 2 [Source:MGI Symbol;Acc:MGI:2676970]
chr1	171248540	171249172	633	*	8.69	9.24	5.06	4.18	2.23e-40	1.62e-38	Promoter (1-2kb)	171250421	171260637	10217	1	ENSMUSG00000006403	ENSMUST00000111315	-1249	Adamts4	Adamts4	protein_coding	a disintegrin-like and metallopeptidase (reprolysin type) with thrombospondin type 1 motif, 4 [Source:MGI Symbol;Acc:MGI:1339949]
chr17	26484250	26486157	1908	*	8.85	9.37	5.79	3.59	2.23e-40	1.62e-38	Distal Intergenic	26506516	26507723	1208	2	ENSMUSG00000024190	ENSMUST00000146077	21566	Dusp1	Dusp1	protein_coding	dual specificity phosphatase 1 [Source:MGI Symbol;Acc:MGI:105120]
chr10	44679533	44680834	1302	*	8.99	9.52	5.94	3.58	2.4e-40	1.74e-38	Intron (ENSMUST00000217008/ENSMUSG00000111535, intron 2 of 3)	44668384	44668494	111	1	ENSMUSG00000098642	ENSMUST00000185159	11149	Gm27977	Gm27977	rRNA	predicted gene, 27977 [Source:MGI Symbol;Acc:MGI:5531359]
chr16	92608238	92609991	1754	*	8.98	9.5	6.18	3.31	2.43e-40	1.75e-38	Promoter (2-3kb)	92612814	92620105	7292	1	ENSMUSG00000097139	ENSMUST00000180989	-2823	Gm26626	Gm26626	antisense	predicted gene, 26626 [Source:MGI Symbol;Acc:MGI:5477120]
chr2	128226514	128227051	538	*	8.93	9.5	3.39	6.11	2.51e-40	1.81e-38	Intron (ENSMUST00000225087/ENSMUSG00000074813, intron 3 of 6)	128237693	128239643	1951	2	ENSMUSG00000086879	ENSMUST00000136025	12592	Gm14012	Gm14012	lincRNA	predicted gene 14012 [Source:MGI Symbol;Acc:MGI:3649274]
chr3	68693047	68694147	1101	*	9.34	9.83	6.99	2.84	2.68e-40	1.93e-38	Promoter (<=1kb)	68693993	68698023	4031	1	ENSMUSG00000027776	ENSMUST00000191910	0	Il12a	Il12a	protein_coding	interleukin 12a [Source:MGI Symbol;Acc:MGI:96539]
chr5	105636725	105637765	1041	*	8.62	9.18	4.39	4.79	3.34e-40	2.4e-38	Distal Intergenic	105580440	105581772	1333	1	ENSMUSG00000085771	ENSMUST00000150195	56285	C230066G23Rik	C230066G23Rik	sense_intronic	RIKEN cDNA C230066G23 gene [Source:MGI Symbol;Acc:MGI:2141339]
chr2	131443065	131444534	1470	*	8.86	9.38	5.83	3.55	3.71e-40	2.67e-38	Distal Intergenic	131454128	131454640	513	2	ENSMUSG00000083671	ENSMUST00000117272	10106	Gm14304	Gm14304	processed_pseudogene	predicted gene 14304 [Source:MGI Symbol;Acc:MGI:3650849]
chr9	56872197	56873703	1507	*	8.92	9.44	6.06	3.38	3.91e-40	2.81e-38	Intron (ENSMUST00000214057/ENSMUSG00000032911, intron 1 of 4)	56865033	56899870	34838	1	ENSMUSG00000032911	ENSMUST00000035661	7164	Cspg4	Cspg4	protein_coding	chondroitin sulfate proteoglycan 4 [Source:MGI Symbol;Acc:MGI:2153093]
chr16	20353872	20355067	1196	*	9.21	9.79	2.98	6.81	4.03e-40	2.89e-38	Intron (ENSMUST00000079158/ENSMUSG00000022822, intron 25 of 29)	20338929	20364006	25078	2	ENSMUSG00000022822	ENSMUST00000148003	8939	Abcc5	Abcc5	protein_coding	ATP-binding cassette, sub-family C (CFTR/MRP), member 5 [Source:MGI Symbol;Acc:MGI:1351644]
chr7	38230080	38230661	582	*	8.69	9.24	5.2	4.03	4.42e-40	3.17e-38	Promoter (2-3kb)	38216972	38228016	11045	2	ENSMUSG00000074170	ENSMUST00000098513	-2064	Plekhf1	Plekhf1	protein_coding	pleckstrin homology domain containing, family F (with FYVE domain) member 1 [Source:MGI Symbol;Acc:MGI:1919537]
chr1	36325410	36326472	1063	*	9.31	9.8	6.96	2.84	5.04e-40	3.61e-38	Distal Intergenic	36332708	36333420	713	1	ENSMUSG00000102762	ENSMUST00000192234	-6236	4930403P22Rik	4930403P22Rik	lincRNA	RIKEN cDNA 4930403P22 gene [Source:MGI Symbol;Acc:MGI:1921057]
chr17	31788119	31789581	1463	*	8.78	9.31	5.64	3.66	5.04e-40	3.61e-38	Promoter (<=1kb)	31789504	31793080	3577	1	ENSMUSG00000117355	ENSMUST00000234022	0	NA	ENSMUSG00000117355	lincRNA	novel transcript
chr2	180033152	180034893	1742	*	8.88	9.4	5.94	3.46	5.51e-40	3.94e-38	Promoter (2-3kb)	180036819	180037488	670	2	ENSMUSG00000027566	ENSMUST00000135650	2595	Psma7	Psma7	protein_coding	proteasome (prosome, macropain) subunit, alpha type 7 [Source:MGI Symbol;Acc:MGI:1347070]
chr11	105424331	105425288	958	*	9.03	9.54	6.33	3.2	5.59e-40	3.99e-38	Intron (ENSMUST00000138977/ENSMUSG00000078627, intron 4 of 11)	105434445	105435412	968	1	ENSMUSG00000086089	ENSMUST00000155987	-9157	Gm11640	Gm11640	antisense	predicted gene 11640 [Source:MGI Symbol;Acc:MGI:3649238]
chr11	118459010	118459834	825	*	10	8.9	11.05	-2.15	5.83e-40	4.16e-38	Distal Intergenic	118444200	118454995	10796	2	ENSMUSG00000086514	ENSMUST00000142751	-4015	Gm11747	Gm11747	antisense	predicted gene 11747 [Source:MGI Symbol;Acc:MGI:3702093]
chr5	118212094	118213363	1270	*	8.78	9.35	3.72	5.64	5.85e-40	4.17e-38	Promoter (<=1kb)	118211053	118211342	290	2	ENSMUSG00000089248	ENSMUST00000158623	-752	Gm24050	Gm24050	misc_RNA	predicted gene, 24050 [Source:MGI Symbol;Acc:MGI:5453827]
chr7	110281613	110282244	632	*	8.61	9.16	4.67	4.5	5.86e-40	4.17e-38	Promoter (<=1kb)	110277782	110281527	3746	2	ENSMUSG00000109799	ENSMUST00000210796	-86	Gm45515	Gm45515	antisense	predicted gene 45515 [Source:MGI Symbol;Acc:MGI:5791351]
chr6	120189173	120191305	2133	*	10.35	10.79	8.62	2.17	6.48e-40	4.61e-38	Promoter (2-3kb)	120193823	120200334	6512	1	ENSMUSG00000041377	ENSMUST00000035244	-2518	Ninj2	Ninj2	protein_coding	ninjurin 2 [Source:MGI Symbol;Acc:MGI:1352751]
chr10	78226789	78227500	712	*	8.63	9.18	4.94	4.24	6.66e-40	4.73e-38	Intron (ENSMUST00000000384/ENSMUSG00000000374, intron 3 of 22)	78217187	78244622	27436	2	ENSMUSG00000000374	ENSMUST00000217980	17122	Trappc10	Trappc10	protein_coding	trafficking protein particle complex 10 [Source:MGI Symbol;Acc:MGI:1336209]
chr5	113826592	113827354	763	*	9.2	9.78	2.98	6.8	6.68e-40	4.74e-38	Intron (ENSMUST00000100874/ENSMUSG00000048163, intron 1 of 1)	113828159	113830472	2314	2	ENSMUSG00000048163	ENSMUST00000198891	3118	Selplg	Selplg	protein_coding	selectin, platelet (p-selectin) ligand [Source:MGI Symbol;Acc:MGI:106689]
chr8	27172140	27172792	653	*	8.61	9.17	4.39	4.77	6.93e-40	4.91e-38	Promoter (1-2kb)	27168840	27171012	2173	2	ENSMUSG00000109719	ENSMUST00000210111	-1128	Gm45266	Gm45266	TEC	predicted gene 45266 [Source:MGI Symbol;Acc:MGI:5791102]
chr10	61201825	61202449	625	*	8.93	9.44	6.11	3.33	7.05e-40	4.99e-38	Intron (ENSMUST00000092486/ENSMUSG00000059901, intron 19 of 21)	61175942	61188839	12898	1	ENSMUSG00000020096	ENSMUST00000126831	25883	Tbata	Tbata	protein_coding	thymus, brain and testes associated [Source:MGI Symbol;Acc:MGI:1923820]
chr4	124695690	124696501	812	*	9.47	9.95	7.27	2.68	7.4e-40	5.23e-38	Promoter (1-2kb)	124697505	124697607	103	2	ENSMUSG00000088067	ENSMUST00000157442	1106	Gm24480	Gm24480	snRNA	predicted gene, 24480 [Source:MGI Symbol;Acc:MGI:5454257]
chr4	134618926	134619540	615	*	9.67	8.46	10.77	-2.31	7.44e-40	5.25e-38	Intron (ENSMUST00000038628/ENSMUSG00000037306, intron 3 of 12)	134567723	134567851	129	2	ENSMUSG00000099289	ENSMUST00000185007	-51075	Mir6403	Mir6403	miRNA	microRNA 6403 [Source:MGI Symbol;Acc:MGI:5531374]
chr12	3389348	3390218	871	*	9.57	10.04	7.42	2.62	7.48e-40	5.27e-38	Promoter (1-2kb)	3387381	3404933	17553	1	ENSMUSG00000020668	ENSMUST00000219895	1967	Kif3c	Kif3c	protein_coding	kinesin family member 3C [Source:MGI Symbol;Acc:MGI:107979]
chr17	43406491	43408017	1527	*	8.88	9.4	5.96	3.44	7.57e-40	5.33e-38	Intron (ENSMUST00000226087/ENSMUSG00000056492, intron 2 of 20)	43389488	43422587	33100	1	ENSMUSG00000056492	ENSMUST00000225466	17003	Adgrf5	Adgrf5	protein_coding	adhesion G protein-coupled receptor F5 [Source:MGI Symbol;Acc:MGI:2182928]
chr17	3349735	3350951	1217	*	9.12	9.62	6.55	3.07	7.6e-40	5.35e-38	Promoter (2-3kb)	3346711	3347067	357	2	ENSMUSG00000115330	ENSMUST00000226386	-2668	Gm49221	Gm49221	processed_pseudogene	predicted gene, 49221 [Source:MGI Symbol;Acc:MGI:6118677]
chr7	82802240	82802888	649	*	8.72	7.06	9.96	-2.89	7.91e-40	5.56e-38	Distal Intergenic	82743368	82755644	12277	2	ENSMUSG00000086690	ENSMUST00000144828	-46596	4933406J10Rik	4933406J10Rik	antisense	RIKEN cDNA 4933406J10 gene [Source:MGI Symbol;Acc:MGI:1921308]
chr1	127270242	127271451	1210	*	10.51	9.52	11.5	-1.97	7.95e-40	5.58e-38	Promoter (<=1kb)	127270524	127275285	4762	1	ENSMUSG00000104378	ENSMUST00000194151	0	Gm37510	Gm37510	TEC	predicted gene, 37510 [Source:MGI Symbol;Acc:MGI:5610738]
chr13	41662387	41663583	1197	*	9.22	9.71	6.7	3.01	8.33e-40	5.84e-38	Distal Intergenic	41655697	41656524	828	1	ENSMUSG00000054258	ENSMUST00000067176	6690	Gm5082	Gm5082	lincRNA	predicted gene 5082 [Source:MGI Symbol;Acc:MGI:3644232]
chr7	49887568	49888620	1053	*	8.63	9.2	4.13	5.07	8.59e-40	6.02e-38	Distal Intergenic	49910146	49963856	53711	1	ENSMUSG00000039728	ENSMUST00000056442	-21526	Slc6a5	Slc6a5	protein_coding	solute carrier family 6 (neurotransmitter transporter, glycine), member 5 [Source:MGI Symbol;Acc:MGI:105090]
chr6	145302861	145303949	1089	*	9.29	7.94	10.43	-2.49	8.8e-40	6.16e-38	Promoter (<=1kb)	145303152	145308951	5800	1	ENSMUSG00000087277	ENSMUST00000126922	0	2010013B24Rik	2010013B24Rik	lincRNA	RIKEN cDNA 2010013B24 gene [Source:MGI Symbol;Acc:MGI:1919329]
chr7	126821919	126823021	1103	*	10.97	11.38	9.45	1.92	9.03e-40	6.31e-38	Promoter (<=1kb)	126823303	126830214	6912	1	ENSMUSG00000058966	ENSMUST00000079423	-282	Fam57b	Fam57b	protein_coding	family with sequence similarity 57, member B [Source:MGI Symbol;Acc:MGI:1916202]
chr14	31134304	31137637	3334	*	9.38	8.07	10.52	-2.45	9.39e-40	6.56e-38	Promoter (<=1kb)	31134310	31136304	1995	1	ENSMUSG00000071547	ENSMUST00000226588	0	Nt5dc2	Nt5dc2	protein_coding	5'-nucleotidase domain containing 2 [Source:MGI Symbol;Acc:MGI:1917271]
chr4	133941153	133943209	2057	*	9.59	10.06	7.47	2.59	1.07e-39	7.49e-38	Distal Intergenic	133965444	133967243	1800	2	ENSMUSG00000003038	ENSMUST00000123234	24034	Hmgn2	Hmgn2	protein_coding	high mobility group nucleosomal binding domain 2 [Source:MGI Symbol;Acc:MGI:96136]
chr19	57013083	57013821	739	*	9.01	9.52	6.23	3.29	1.12e-39	7.81e-38	Distal Intergenic	56923540	57008228	84689	2	ENSMUSG00000025083	ENSMUST00000148049	-4855	Afap1l2	Afap1l2	protein_coding	actin filament associated protein 1-like 2 [Source:MGI Symbol;Acc:MGI:2147658]
chr12	73324144	73325881	1738	*	10.83	11.26	9.19	2.07	1.2e-39	8.33e-38	Intron (ENSMUST00000140523/ENSMUSG00000044712, intron 5 of 15)	73318629	73339989	21361	1	ENSMUSG00000044712	ENSMUST00000134247	5515	Slc38a6	Slc38a6	protein_coding	solute carrier family 38, member 6 [Source:MGI Symbol;Acc:MGI:3648156]
chr7	24992669	24993804	1136	*	8.63	9.19	4.2	4.99	1.21e-39	8.45e-38	Exon (ENSMUST00000146595/ENSMUSG00000040907, exon 11 of 11)	24987604	24987667	64	2	ENSMUSG00000099258	ENSMUST00000184595	-5002	Mir7047	Mir7047	miRNA	microRNA 7047 [Source:MGI Symbol;Acc:MGI:5530652]
chr2	118116346	118119726	3381	*	8.45	6.61	9.74	-3.13	1.28e-39	8.93e-38	Exon (ENSMUST00000039559/ENSMUSG00000040152, exon 8 of 22)	118122940	118123764	825	1	ENSMUSG00000040152	ENSMUST00000142588	-3214	Thbs1	Thbs1	protein_coding	thrombospondin 1 [Source:MGI Symbol;Acc:MGI:98737]
chr6	108699523	108700032	510	*	8.62	9.18	4.27	4.91	1.31e-39	9.09e-38	Distal Intergenic	108663046	108665665	2620	1	ENSMUSG00000030103	ENSMUST00000204550	36477	Bhlhe40	Bhlhe40	protein_coding	basic helix-loop-helix family, member e40 [Source:MGI Symbol;Acc:MGI:1097714]
chr13	56470373	56471525	1153	*	8.63	9.2	4.06	5.14	1.45e-39	1.01e-37	3' UTR	56479277	56482246	2970	2	ENSMUSG00000021538	ENSMUST00000022019	10721	Il9	Il9	protein_coding	interleukin 9 [Source:MGI Symbol;Acc:MGI:96563]
chr1	171129224	171129876	653	*	8.28	6.3	9.6	-3.3	1.67e-39	1.16e-37	3' UTR	171125034	171126659	1626	1	ENSMUSG00000026649	ENSMUST00000124157	4190	Cfap126	Cfap126	protein_coding	cilia and flagella associated protein 126 [Source:MGI Symbol;Acc:MGI:1922722]
chr10	93943976	93946348	2373	*	10.93	11.34	9.41	1.93	1.76e-39	1.22e-37	Intron (ENSMUST00000148450/ENSMUSG00000036099, intron 2 of 2)	93963768	93963863	96	2	ENSMUSG00000065607	ENSMUST00000083673	17515	Mir331	Mir331	miRNA	microRNA 331 [Source:MGI Symbol;Acc:MGI:3619347]
chr8	116621496	116622845	1350	*	8.72	9.29	3.72	5.58	1.81e-39	1.25e-37	Intron (ENSMUST00000109102/ENSMUSG00000031758, intron 2 of 6)	116574400	116732991	158592	2	ENSMUSG00000031758	ENSMUST00000109102	110146	Cdyl2	Cdyl2	protein_coding	chromodomain protein, Y chromosome-like 2 [Source:MGI Symbol;Acc:MGI:1923046]
chr10	118564580	118565179	600	*	8.62	9.17	4.76	4.41	1.84e-39	1.27e-37	Distal Intergenic	118502035	118556525	54491	2	ENSMUSG00000112230	ENSMUST00000220034	-8055	Ifngas1	Ifngas1	lincRNA	Ifng antisense RNA 1 [Source:MGI Symbol;Acc:MGI:1934663]
chr7	101443838	101444855	1018	*	8.76	9.33	3.62	5.72	1.92e-39	1.32e-37	Intron (ENSMUST00000084894/ENSMUSG00000030653, intron 1 of 31)	101450520	101512817	62298	1	ENSMUSG00000110195	ENSMUST00000209537	-5665	Pde2a	Pde2a	protein_coding	phosphodiesterase 2A, cGMP-stimulated [Source:MGI Symbol;Acc:MGI:2446107]
chr1	51761104	51762215	1112	*	8.61	9.17	4.45	4.72	1.95e-39	1.34e-37	Promoter (2-3kb)	51760353	51764470	4118	2	ENSMUSG00000018417	ENSMUST00000145367	2255	Myo1b	Myo1b	protein_coding	myosin IB [Source:MGI Symbol;Acc:MGI:107752]
chr8	22497455	22498780	1326	*	9.35	9.83	7.04	2.79	1.97e-39	1.36e-37	Intron (ENSMUST00000067786/ENSMUSG00000037656, intron 1 of 10)	22506125	22535221	29097	1	ENSMUSG00000037656	ENSMUST00000209347	-7345	Slc20a2	Slc20a2	protein_coding	solute carrier family 20, member 2 [Source:MGI Symbol;Acc:MGI:97851]
chr15	27867388	27868516	1129	*	8.94	9.52	3.27	6.25	2.01e-39	1.38e-37	Promoter (<=1kb)	27863799	27867231	3433	2	ENSMUSG00000115161	ENSMUST00000228406	-157	Gm20555	Gm20555	TEC	predicted gene, 20555 [Source:MGI Symbol;Acc:MGI:5295662]
chr11	86595972	86596789	818	*	8.66	9.2	5.23	3.96	2.03e-39	1.39e-37	Intron (ENSMUST00000018315/ENSMUSG00000018171, intron 10 of 11)	86584930	86602263	17334	2	ENSMUSG00000018171	ENSMUST00000123590	5474	Vmp1	Vmp1	protein_coding	vacuole membrane protein 1 [Source:MGI Symbol;Acc:MGI:1923159]
chr1	159888767	159891168	2402	*	10.11	10.56	8.25	2.31	2.03e-39	1.4e-37	Exon (ENSMUST00000192069/ENSMUSG00000015829, exon 14 of 23)	159850397	159863649	13253	1	ENSMUSG00000015829	ENSMUST00000192457	38370	Tnr	Tnr	protein_coding	tenascin R [Source:MGI Symbol;Acc:MGI:99516]
chr17	67988657	67989707	1051	*	8.79	9.31	5.74	3.57	2.19e-39	1.5e-37	Intron (ENSMUST00000024840/ENSMUSG00000024043, intron 1 of 17)	67842713	68004120	161408	2	ENSMUSG00000024043	ENSMUST00000024840	14413	Arhgap28	Arhgap28	protein_coding	Rho GTPase activating protein 28 [Source:MGI Symbol;Acc:MGI:2147003]
chr18	77953984	77955294	1311	*	9.06	9.56	6.45	3.11	2.23e-39	1.53e-37	Exon (ENSMUST00000044622/ENSMUSG00000039840, exon 4 of 44)	77938467	78035027	96561	1	ENSMUSG00000039840	ENSMUST00000044622	15517	Epg5	Epg5	protein_coding	ectopic P-granules autophagy protein 5 homolog (C. elegans) [Source:MGI Symbol;Acc:MGI:1918673]
chr7	24470319	24470756	438	*	8.69	9.26	3.81	5.45	2.3e-39	1.57e-37	Intron (ENSMUST00000002284/ENSMUSG00000046223, intron 3 of 6)	24462500	24475968	13469	1	ENSMUSG00000046223	ENSMUST00000206636	7819	Plaur	Plaur	protein_coding	plasminogen activator, urokinase receptor [Source:MGI Symbol;Acc:MGI:97612]
chr8	71578283	71581356	3074	*	10.25	10.68	8.5	2.18	2.34e-39	1.6e-37	Promoter (<=1kb)	71579213	71587301	8089	1	ENSMUSG00000031808	ENSMUST00000212211	0	Slc27a1	Slc27a1	protein_coding	solute carrier family 27 (fatty acid transporter), member 1 [Source:MGI Symbol;Acc:MGI:1347098]
chr6	140619903	140621917	2015	*	9.34	9.84	6.8	3.04	2.34e-39	1.6e-37	Promoter (<=1kb)	140620162	140622423	2262	2	ENSMUSG00000107750	ENSMUST00000204392	506	Gm44013	Gm44013	TEC	predicted gene, 44013 [Source:MGI Symbol;Acc:MGI:5690405]
chr5	118221727	118223080	1354	*	8.66	9.21	5.09	4.11	2.4e-39	1.64e-37	Intron (ENSMUST00000117177/ENSMUSG00000032850, intron 8 of 11)	118193572	118229145	35574	2	ENSMUSG00000032850	ENSMUST00000134281	6065	Rnft2	Rnft2	protein_coding	ring finger protein, transmembrane 2 [Source:MGI Symbol;Acc:MGI:2442859]
chr11	112987735	112988565	831	*	8.62	9.18	4.39	4.78	2.42e-39	1.65e-37	Distal Intergenic	112825179	112832469	7291	1	ENSMUSG00000020624	ENSMUST00000153429	162556	4933434M16Rik	4933434M16Rik	lincRNA	RIKEN cDNA 4933434M16 gene [Source:MGI Symbol;Acc:MGI:1918453]
chr11	118378955	118380276	1322	*	10.33	10.76	8.63	2.13	2.49e-39	1.69e-37	Distal Intergenic	118392751	118398151	5401	2	ENSMUSG00000033880	ENSMUST00000144529	17875	Lgals3bp	Lgals3bp	protein_coding	lectin, galactoside-binding, soluble, 3 binding protein [Source:MGI Symbol;Acc:MGI:99554]
chr4	88213879	88214339	461	*	9.59	10.06	7.49	2.57	2.53e-39	1.72e-37	Intron (ENSMUST00000097992/ENSMUSG00000038368, intron 11 of 43)	88151696	88151970	275	1	ENSMUSG00000082597	ENSMUST00000117297	62183	Gm12645	Gm12645	processed_pseudogene	predicted gene 12645 [Source:MGI Symbol;Acc:MGI:3649678]
chr15	101247913	101248443	531	*	8.63	6.79	9.91	-3.12	2.57e-39	1.75e-37	Distal Intergenic	101254269	101274795	20527	1	ENSMUSG00000023034	ENSMUST00000228985	-5826	Nr4a1	Nr4a1	protein_coding	nuclear receptor subfamily 4, group A, member 1 [Source:MGI Symbol;Acc:MGI:1352454]
chr16	30064045	30066011	1967	*	9.81	8.65	10.88	-2.23	2.65e-39	1.8e-37	Promoter (<=1kb)	30064384	30065580	1197	1	ENSMUSG00000022528	ENSMUST00000160592	0	Hes1	Hes1	protein_coding	hes family bHLH transcription factor 1 [Source:MGI Symbol;Acc:MGI:104853]
chr3	97822855	97824955	2101	*	9.92	10.37	8.03	2.35	2.94e-39	1.99e-37	Promoter (<=1kb)	97796732	97824621	27890	2	ENSMUSG00000038170	ENSMUST00000200232	0	Pde4dip	Pde4dip	protein_coding	phosphodiesterase 4D interacting protein (myomegalin) [Source:MGI Symbol;Acc:MGI:1891434]
chr5	111205285	111206696	1412	*	8.63	9.18	4.94	4.24	2.95e-39	2e-37	Intron (ENSMUST00000040111/ENSMUSG00000033209, intron 7 of 23)	111197140	111197679	540	1	ENSMUSG00000105027	ENSMUST00000197532	8145	Gm43676	Gm43676	TEC	predicted gene 43676 [Source:MGI Symbol;Acc:MGI:5663813]
chr4	107576895	107577936	1042	*	8.76	7.09	10	-2.91	3.1e-39	2.1e-37	Intron (ENSMUST00000046005/ENSMUSG00000034762, intron 4 of 10)	107581203	107627471	46269	1	ENSMUSG00000034762	ENSMUST00000138211	-3267	Glis1	Glis1	protein_coding	GLIS family zinc finger 1 [Source:MGI Symbol;Acc:MGI:2386723]
chr13	43032219	43033319	1101	*	8.98	9.49	6.28	3.2	3.21e-39	2.17e-37	Intron (ENSMUST00000128646/ENSMUSG00000054728, intron 4 of 13)	43052148	43052410	263	2	ENSMUSG00000088527	ENSMUST00000157902	19091	Gm26086	Gm26086	misc_RNA	predicted gene, 26086 [Source:MGI Symbol;Acc:MGI:5455863]
chr6	49032820	49033593	774	*	8.62	9.18	4.06	5.12	3.22e-39	2.17e-37	Promoter (2-3kb)	49036546	49038377	1832	1	ENSMUSG00000029816	ENSMUST00000205103	-2953	Gpnmb	Gpnmb	protein_coding	glycoprotein (transmembrane) nmb [Source:MGI Symbol;Acc:MGI:1934765]
chr9	45313460	45314947	1488	*	10.02	10.46	8.16	2.3	3.3e-39	2.23e-37	Distal Intergenic	45319100	45347581	28482	1	ENSMUSG00000037129	ENSMUST00000034597	-4153	Tmprss13	Tmprss13	protein_coding	transmembrane protease, serine 13 [Source:MGI Symbol;Acc:MGI:2682935]
chr14	121000284	121001436	1153	*	8.64	9.19	4.81	4.38	3.52e-39	2.37e-37	Distal Intergenic	121035200	121235089	199890	1	ENSMUSG00000025555	ENSMUST00000135010	-33764	Farp1	Farp1	protein_coding	FERM, RhoGEF (Arhgef) and pleckstrin domain protein 1 (chondrocyte-derived) [Source:MGI Symbol;Acc:MGI:2446173]
chr17	35779127	35780721	1595	*	10.26	9.13	11.32	-2.18	3.72e-39	2.51e-37	Exon (ENSMUST00000172874/ENSMUSG00000092171, exon 3 of 3)	35772450	35780687	8238	1	ENSMUSG00000092171	ENSMUST00000172874	6677	4833427F10Rik	4833427F10Rik	lincRNA	RIKEN cDNA 4833427F10 gene [Source:MGI Symbol;Acc:MGI:1921851]
chr2	71002495	71002880	386	*	8.77	9.3	5.56	3.74	3.76e-39	2.53e-37	Intron (ENSMUST00000100037/ENSMUSG00000041975, intron 2 of 9)	70965437	71018374	52938	2	ENSMUSG00000041975	ENSMUST00000121586	15494	Mettl8	Mettl8	protein_coding	methyltransferase like 8 [Source:MGI Symbol;Acc:MGI:2385142]
chr10	76542240	76543267	1028	*	9.22	9.72	6.81	2.91	3.86e-39	2.59e-37	Promoter (<=1kb)	76541882	76542746	865	1	ENSMUSG00000033105	ENSMUST00000163049	358	Lss	Lss	protein_coding	lanosterol synthase [Source:MGI Symbol;Acc:MGI:1336155]
chr12	100310641	100311456	816	*	8.59	9.15	4.56	4.59	3.86e-39	2.59e-37	Intron (ENSMUST00000062957/ENSMUSG00000033530, intron 19 of 19)	100290285	100302315	12031	1	ENSMUSG00000113679	ENSMUST00000220721	20356	Gm10432	Gm10432	processed_transcript	predicted gene 10432 [Source:MGI Symbol;Acc:MGI:3642011]
chr4	107223748	107225196	1449	*	8.73	9.27	5.33	3.93	3.89e-39	2.61e-37	Distal Intergenic	107233759	107235980	2222	2	ENSMUSG00000028617	ENSMUST00000142657	10784	Lrrc42	Lrrc42	protein_coding	leucine rich repeat containing 42 [Source:MGI Symbol;Acc:MGI:1925059]
chr7	109455953	109457210	1258	*	9.07	9.58	6.51	3.07	4e-39	2.68e-37	Exon (ENSMUST00000106739/ENSMUSG00000031026, exon 16 of 20)	109279223	109439081	159859	2	ENSMUSG00000031027	ENSMUST00000141210	-16872	Stk33	Stk33	protein_coding	serine/threonine kinase 33 [Source:MGI Symbol;Acc:MGI:2152419]
chr9	106675592	106676888	1297	*	9.24	9.73	6.83	2.9	4.19e-39	2.81e-37	Intron (ENSMUST00000169068/ENSMUSG00000040813, intron 3 of 5)	106662376	106685302	22927	2	ENSMUSG00000040813	ENSMUST00000214885	8414	Tex264	Tex264	protein_coding	testis expressed gene 264 [Source:MGI Symbol;Acc:MGI:1096570]
chr19	42769810	42771293	1484	*	8.79	9.36	3.51	5.85	4.3e-39	2.87e-37	Promoter (<=1kb)	42766811	42769810	3000	2	ENSMUSG00000025188	ENSMUST00000161761	0	Hps1	Hps1	protein_coding	HPS1, biogenesis of lysosomal organelles complex 3 subunit 1 [Source:MGI Symbol;Acc:MGI:2177763]
chr7	16781067	16784349	3283	*	11.18	11.58	9.72	1.86	4.6e-39	3.07e-37	Promoter (<=1kb)	16781340	16798274	16935	1	ENSMUSG00000001918	ENSMUST00000108496	0	Slc1a5	Slc1a5	protein_coding	solute carrier family 1 (neutral amino acid transporter), member 5 [Source:MGI Symbol;Acc:MGI:105305]
chr2	102980988	102982143	1156	*	9.64	10.11	7.56	2.55	4.61e-39	3.08e-37	Distal Intergenic	102811141	102901665	90525	2	ENSMUSG00000005087	ENSMUST00000111194	-79323	Cd44	Cd44	protein_coding	CD44 antigen [Source:MGI Symbol;Acc:MGI:88338]
chr13	43239926	43242228	2303	*	9.02	9.53	6.38	3.15	4.68e-39	3.12e-37	Intron (ENSMUST00000055341/ENSMUSG00000051335, intron 1 of 1)	43265425	43303405	37981	2	ENSMUSG00000051335	ENSMUST00000222779	61177	Gfod1	Gfod1	protein_coding	glucose-fructose oxidoreductase domain containing 1 [Source:MGI Symbol;Acc:MGI:2145304]
chr9	55361881	55362990	1110	*	9.55	10.02	7.44	2.59	4.78e-39	3.18e-37	Intron (ENSMUST00000085754/ENSMUSG00000032313, intron 1 of 10)	55333201	55437358	104158	1	ENSMUSG00000032313	ENSMUST00000130465	28680	Tmem266	Tmem266	protein_coding	transmembrane protein 266 [Source:MGI Symbol;Acc:MGI:2142980]
chr7	142088644	142089661	1018	*	8.58	9.13	4.76	4.37	4.79e-39	3.19e-37	Intron (ENSMUST00000039926/ENSMUSG00000037887, intron 2 of 6)	142079490	142095272	15783	2	ENSMUSG00000037887	ENSMUST00000039926	5611	Dusp8	Dusp8	protein_coding	dual specificity phosphatase 8 [Source:MGI Symbol;Acc:MGI:106626]
chr15	86050562	86051581	1020	*	9.37	9.85	7.08	2.78	4.88e-39	3.24e-37	Distal Intergenic	86057695	86137634	79940	1	ENSMUSG00000035900	ENSMUST00000088931	-6114	Gramd4	Gramd4	protein_coding	GRAM domain containing 4 [Source:MGI Symbol;Acc:MGI:2676308]
chr19	24586245	24586999	755	*	8.59	9.16	4.2	4.95	4.92e-39	3.26e-37	Distal Intergenic	24294794	24555872	261079	2	ENSMUSG00000024867	ENSMUST00000025800	-30373	Pip5k1b	Pip5k1b	protein_coding	phosphatidylinositol-4-phosphate 5-kinase, type 1 beta [Source:MGI Symbol;Acc:MGI:107930]
chr9	95187993	95189137	1145	*	8.69	9.23	5.2	4.03	5.35e-39	3.55e-37	Intron (ENSMUST00000033463/ENSMUSG00000031129, intron 14 of 15)	95121686	95124551	2866	1	ENSMUSG00000031129	ENSMUST00000162329	66307	Slc9a9	Slc9a9	protein_coding	solute carrier family 9 (sodium/hydrogen exchanger), member 9 [Source:MGI Symbol;Acc:MGI:2679732]
chr17	6807925	6809479	1555	*	8.63	9.19	4.06	5.14	5.46e-39	3.62e-37	Promoter (<=1kb)	6808509	6818529	10021	1	ENSMUSG00000116644	ENSMUST00000231816	0	NA	ENSMUSG00000116644	lincRNA	novel transcript
chr11	4826245	4827512	1268	*	8.63	9.17	5.17	4.01	5.79e-39	3.83e-37	Promoter (1-2kb)	4818505	4824921	6417	2	ENSMUSG00000009073	ENSMUST00000167480	-1324	Nf2	Nf2	protein_coding	neurofibromin 2 [Source:MGI Symbol;Acc:MGI:97307]
chr3	30943616	30944849	1234	*	8.57	9.12	4.67	4.46	5.86e-39	3.87e-37	Intron (ENSMUST00000168645/ENSMUSG00000037652, intron 6 of 14)	30921023	30933111	12089	2	ENSMUSG00000037652	ENSMUST00000124472	-10505	Phc3	Phc3	protein_coding	polyhomeotic 3 [Source:MGI Symbol;Acc:MGI:2181434]
chr11	6380659	6381425	767	*	8.57	9.12	4.67	4.45	6.17e-39	4.07e-37	Distal Intergenic	6389074	6406158	17085	1	ENSMUSG00000041164	ENSMUST00000109787	-7649	Zmiz2	Zmiz2	protein_coding	zinc finger, MIZ-type containing 2 [Source:MGI Symbol;Acc:MGI:106374]
chr2	28523757	28526718	2962	*	12.78	13.18	11.33	1.85	6.28e-39	4.14e-37	Intron (ENSMUST00000135803/ENSMUSG00000026821, intron 1 of 3)	28533355	28553066	19712	1	ENSMUSG00000026821	ENSMUST00000113893	-6637	Ralgds	Ralgds	protein_coding	ral guanine nucleotide dissociation stimulator [Source:MGI Symbol;Acc:MGI:107485]
chr2	128565706	128567000	1295	*	8.6	9.17	4.06	5.11	6.34e-39	4.18e-37	Distal Intergenic	128557254	128558234	981	2	ENSMUSG00000082671	ENSMUST00000122132	-7472	Gm14006	Gm14006	processed_pseudogene	predicted gene 14006 [Source:MGI Symbol;Acc:MGI:3652192]
chr11	115640886	115642155	1270	*	10.19	10.62	8.43	2.19	6.91e-39	4.55e-37	Downstream (1-2kb)	115614184	115628295	14112	2	ENSMUSG00000020744	ENSMUST00000178003	-12591	Slc25a19	Slc25a19	protein_coding	solute carrier family 25 (mitochondrial thiamine pyrophosphate carrier), member 19 [Source:MGI Symbol;Acc:MGI:1914533]
chr19	5929650	5931081	1432	*	11.55	11.96	10.02	1.94	7.12e-39	4.68e-37	Distal Intergenic	5917556	5924816	7261	2	ENSMUSG00000045664	ENSMUST00000055458	-4834	Cdc42ep2	Cdc42ep2	protein_coding	CDC42 effector protein (Rho GTPase binding) 2 [Source:MGI Symbol;Acc:MGI:1929744]
chr9	70290285	70291755	1471	*	8.65	9.19	5.3	3.89	7.12e-39	4.68e-37	Intron (ENSMUST00000213863/ENSMUSG00000032220, intron 2 of 3)	70207368	70399766	192399	1	ENSMUSG00000032220	ENSMUST00000034745	82917	Myo1e	Myo1e	protein_coding	myosin IE [Source:MGI Symbol;Acc:MGI:106621]
chr4	138950358	138952118	1761	*	8.7	9.27	3.72	5.55	7.37e-39	4.84e-37	Distal Intergenic	138967112	138968360	1249	1	ENSMUSG00000070661	ENSMUST00000116094	-14994	Rnf186	Rnf186	protein_coding	ring finger protein 186 [Source:MGI Symbol;Acc:MGI:1914075]
chr8	126743085	126743837	753	*	8.61	9.17	4.06	5.11	7.47e-39	4.9e-37	Distal Intergenic	126755571	126758334	2764	2	ENSMUSG00000110626	ENSMUST00000212695	14497	Gm45805	Gm45805	lincRNA	predicted gene 45805 [Source:MGI Symbol;Acc:MGI:5804920]
chr14	67100212	67101551	1340	*	9.25	9.74	6.9	2.84	7.99e-39	5.23e-37	Distal Intergenic	67074830	67074947	118	1	ENSMUSG00000098365	ENSMUST00000184709	25382	Gm27647	Gm27647	miRNA	predicted gene, 27647 [Source:MGI Symbol;Acc:MGI:5531029]
chr15	27849379	27851056	1678	*	8.65	9.19	5.3	3.89	8.03e-39	5.25e-37	Promoter (2-3kb)	27849491	27853377	3887	2	ENSMUSG00000022263	ENSMUST00000226580	2321	Trio	Trio	protein_coding	triple functional domain (PTPRF interacting) [Source:MGI Symbol;Acc:MGI:1927230]
chr1	73947414	73947855	442	*	8.81	9.34	5.79	3.55	8.05e-39	5.26e-37	Intron (ENSMUST00000169786/ENSMUSG00000055322, intron 19 of 34)	73925130	73941014	15885	2	ENSMUSG00000055322	ENSMUST00000189228	-6400	Tns1	Tns1	protein_coding	tensin 1 [Source:MGI Symbol;Acc:MGI:104552]
chr12	52228503	52229531	1029	*	8.58	9.13	4.9	4.23	8.43e-39	5.5e-37	Intron (ENSMUST00000040090/ENSMUSG00000035142, intron 6 of 10)	52176087	52271079	94993	1	ENSMUSG00000035142	ENSMUST00000162111	52416	Nubpl	Nubpl	protein_coding	nucleotide binding protein-like [Source:MGI Symbol;Acc:MGI:1924076]
chrX	104760127	104761159	1033	*	8.57	9.12	4.81	4.31	8.49e-39	5.54e-37	Distal Intergenic	104746482	104746772	291	1	ENSMUSG00000083049	ENSMUST00000122247	13645	Gm14822	Gm14822	processed_pseudogene	predicted gene 14822 [Source:MGI Symbol;Acc:MGI:3801968]
chr9	40919755	40920669	915	*	8.68	9.25	3.72	5.54	8.68e-39	5.66e-37	Intron (ENSMUST00000034521/ENSMUSG00000032023, intron 4 of 8)	40929909	40930426	518	2	ENSMUSG00000111346	ENSMUST00000217265	9757	Gm18586	Gm18586	processed_pseudogene	predicted gene, 18586 [Source:MGI Symbol;Acc:MGI:5010771]
chr15	79119289	79120602	1314	*	8.63	9.19	3.98	5.21	8.76e-39	5.7e-37	Exon (ENSMUST00000040320/ENSMUSG00000033039, exon 4 of 16)	79125052	79133287	8236	1	ENSMUSG00000033039	ENSMUST00000229694	-4450	Micall1	Micall1	protein_coding	microtubule associated monooxygenase, calponin and LIM domain containing -like 1 [Source:MGI Symbol;Acc:MGI:105870]
chr16	10286078	10287278	1201	*	9.03	9.53	6.38	3.15	8.89e-39	5.78e-37	Intron (ENSMUST00000078357/ENSMUSG00000022505, intron 3 of 4)	10273750	10273821	72	1	ENSMUSG00000093251	ENSMUST00000175510	12328	Gm22932	Gm22932	miRNA	predicted gene, 22932 [Source:MGI Symbol;Acc:MGI:5452709]
chr5	66542446	66543441	996	*	8.65	9.22	3.81	5.41	9e-39	5.85e-37	5' UTR	66452267	66546957	94691	2	ENSMUSG00000029207	ENSMUST00000161716	3516	Apbb2	Apbb2	protein_coding	amyloid beta (A4) precursor protein-binding, family B, member 2 [Source:MGI Symbol;Acc:MGI:108405]
chr10	51459484	51461026	1543	*	8.94	9.45	6.22	3.23	9.34e-39	6.06e-37	Exon (ENSMUST00000219395/ENSMUSG00000112212, exon 4 of 5)	51455980	51461404	5425	1	ENSMUSG00000112212	ENSMUST00000219395	3504	Gm46189	Gm46189	lincRNA	predicted gene, 46189 [Source:MGI Symbol;Acc:MGI:5825826]
chr14	73179134	73179615	482	*	8.56	6.85	9.82	-2.97	1.11e-38	7.19e-37	Intron (ENSMUST00000164822/ENSMUSG00000022106, intron 14 of 14)	73174451	73182682	8232	1	ENSMUSG00000022106	ENSMUST00000170278	4683	Rcbtb2	Rcbtb2	protein_coding	regulator of chromosome condensation (RCC1) and BTB (POZ) domain containing protein 2 [Source:MGI Symbol;Acc:MGI:1917200]
chr9	75427048	75428510	1463	*	8.59	9.13	4.98	4.15	1.13e-38	7.35e-37	Distal Intergenic	75441524	75466432	24909	1	ENSMUSG00000042487	ENSMUST00000213767	-13014	Leo1	Leo1	protein_coding	Leo1, Paf1/RNA polymerase II complex component [Source:MGI Symbol;Acc:MGI:2685031]
chr16	23320077	23322476	2400	*	8.97	9.48	6.3	3.18	1.16e-38	7.48e-37	5' UTR	23290470	23358595	68126	1	ENSMUSG00000022885	ENSMUST00000115335	29607	St6gal1	St6gal1	protein_coding	beta galactoside alpha 2,6 sialyltransferase 1 [Source:MGI Symbol;Acc:MGI:108470]
chr5	96911559	96913155	1597	*	10.84	9.85	11.83	-1.98	1.28e-38	8.29e-37	Promoter (<=1kb)	96912700	96913241	542	2	ENSMUSG00000105871	ENSMUST00000196944	86	Gm43147	Gm43147	TEC	predicted gene 43147 [Source:MGI Symbol;Acc:MGI:5663284]
chr4	57780592	57781343	752	*	8.56	9.11	4.81	4.3	1.29e-38	8.34e-37	Promoter (<=1kb)	57782180	57855202	73023	1	ENSMUSG00000038729	ENSMUST00000124581	-837	Akap2	Akap2	protein_coding	A kinase (PRKA) anchor protein 2 [Source:MGI Symbol;Acc:MGI:1306795]
chr10	79934332	79934770	439	*	8.97	7.49	10.16	-2.68	1.33e-38	8.55e-37	Intron (ENSMUST00000019708/ENSMUSG00000019564, intron 3 of 8)	79930424	79931218	795	1	ENSMUSG00000019564	ENSMUST00000131118	3908	Arid3a	Arid3a	protein_coding	AT rich interactive domain 3A (BRIGHT-like) [Source:MGI Symbol;Acc:MGI:1328360]
chr19	25077811	25078740	930	*	8.56	9.11	4.39	4.72	1.39e-38	8.99e-37	Exon (ENSMUST00000025831/ENSMUSG00000052085, exon 5 of 48)	24999529	25202432	202904	1	ENSMUSG00000052085	ENSMUST00000025831	78282	Dock8	Dock8	protein_coding	dedicator of cytokinesis 8 [Source:MGI Symbol;Acc:MGI:1921396]
chr11	77011035	77012696	1662	*	8.82	9.39	3.39	6	1.45e-38	9.34e-37	Promoter (1-2kb)	77008914	77009873	960	2	ENSMUSG00000087398	ENSMUST00000138817	-1162	Gm12343	Gm12343	antisense	predicted gene 12343 [Source:MGI Symbol;Acc:MGI:3649817]
chr5	117358952	117359940	989	*	9.03	9.54	6.41	3.13	1.46e-38	9.42e-37	Promoter (1-2kb)	117361022	117370922	9901	1	ENSMUSG00000029364	ENSMUST00000138071	-1082	Wsb2	Wsb2	protein_coding	WD repeat and SOCS box-containing 2 [Source:MGI Symbol;Acc:MGI:2144041]
chr17	12170392	12171858	1467	*	9.9	10.35	8.01	2.33	1.56e-38	1e-36	Intron (ENSMUST00000164143/ENSMUSG00000023827, intron 2 of 4)	12189921	12190456	536	1	ENSMUSG00000063911	ENSMUST00000074412	-18063	Tdgf1-ps2	Tdgf1-ps2	processed_pseudogene	teratocarcinoma-derived growth factor, pseudogene 2 [Source:MGI Symbol;Acc:MGI:107366]
chr8	110808421	110810160	1740	*	8.67	9.22	5.2	4.01	1.79e-38	1.15e-36	Promoter (2-3kb)	110755525	110805924	50400	2	ENSMUSG00000031750	ENSMUST00000137362	-2497	Il34	Il34	protein_coding	interleukin 34 [Source:MGI Symbol;Acc:MGI:1923777]
chr1	80641196	80642404	1209	*	8.87	9.38	6.06	3.32	1.85e-38	1.18e-36	Intron (ENSMUST00000077946/ENSMUSG00000038608, intron 2 of 55)	80501713	80665275	163563	2	ENSMUSG00000038608	ENSMUST00000190983	22871	Dock10	Dock10	protein_coding	dedicator of cytokinesis 10 [Source:MGI Symbol;Acc:MGI:2146320]
chr7	28595952	28596912	961	*	9.03	9.53	6.44	3.09	2e-38	1.28e-36	Promoter (1-2kb)	28569299	28598086	28788	2	ENSMUSG00000030602	ENSMUST00000150454	1174	Pak4	Pak4	protein_coding	p21 (RAC1) activated kinase 4 [Source:MGI Symbol;Acc:MGI:1917834]
chr2	148522050	148523231	1182	*	9.6	8.35	10.72	-2.37	2.22e-38	1.42e-36	Distal Intergenic	148468890	148478780	9891	1	ENSMUSG00000087678	ENSMUST00000129067	53160	Gm14120	Gm14120	lincRNA	predicted gene 14120 [Source:MGI Symbol;Acc:MGI:3651530]
chr7	142462104	142463261	1158	*	9.33	9.81	7	2.81	2.33e-38	1.49e-36	Promoter (1-2kb)	142460864	142494603	33740	1	ENSMUSG00000018819	ENSMUST00000105967	1240	Lsp1	Lsp1	protein_coding	lymphocyte specific 1 [Source:MGI Symbol;Acc:MGI:96832]
chr5	24263852	24264515	664	*	8.94	9.45	6.17	3.28	2.35e-38	1.5e-36	Distal Intergenic	24256822	24257037	216	1	ENSMUSG00000081071	ENSMUST00000117132	7030	Gm9836	Gm9836	processed_pseudogene	predicted pseudogene 9836 [Source:MGI Symbol;Acc:MGI:3642194]
chr3	50615144	50616156	1013	*	9.98	10.42	8.15	2.27	2.38e-38	1.52e-36	Distal Intergenic	50516399	50607223	90825	2	ENSMUSG00000102715	ENSMUST00000194629	-7921	Gm6209	Gm6209	processed_transcript	predicted gene 6209 [Source:MGI Symbol;Acc:MGI:3643374]
chr3	116848008	116849474	1467	*	8.72	9.25	5.51	3.74	2.4e-38	1.53e-36	Promoter (1-2kb)	116846946	116847324	379	1	ENSMUSG00000105241	ENSMUST00000199505	1062	Gm43542	Gm43542	processed_pseudogene	predicted gene 43542 [Source:MGI Symbol;Acc:MGI:5663679]
chr4	156227894	156229469	1576	*	11.19	11.59	9.71	1.88	2.48e-38	1.58e-36	Promoter (<=1kb)	156221456	156228500	7045	2	ENSMUSG00000078485	ENSMUST00000219227	0	Plekhn1	Plekhn1	protein_coding	pleckstrin homology domain containing, family N member 1 [Source:MGI Symbol;Acc:MGI:2387630]
chr2	128902812	128904054	1243	*	8.79	9.37	3.39	5.97	2.6e-38	1.65e-36	Distal Intergenic	128925571	128925692	122	2	ENSMUSG00000092719	ENSMUST00000174978	21638	Gm22859	Gm22859	miRNA	predicted gene, 22859 [Source:MGI Symbol;Acc:MGI:5452636]
chr5	124512855	124513587	733	*	8.54	9.1	4.51	4.59	2.6e-38	1.65e-36	Promoter (1-2kb)	124493652	124514659	21008	2	ENSMUSG00000029392	ENSMUST00000199766	1072	Rilpl1	Rilpl1	protein_coding	Rab interacting lysosomal protein-like 1 [Source:MGI Symbol;Acc:MGI:1922945]
chr1	156009869	156011246	1378	*	8.55	9.11	4.2	4.91	2.85e-38	1.81e-36	Intron (ENSMUST00000169241/ENSMUSG00000026466, intron 9 of 9)	156017324	156018619	1296	2	ENSMUSG00000026466	ENSMUST00000124212	7373	Tor1aip1	Tor1aip1	protein_coding	torsin A interacting protein 1 [Source:MGI Symbol;Acc:MGI:3582693]
chr15	103145564	103146853	1290	*	9.36	9.83	7.11	2.72	2.89e-38	1.83e-36	Promoter (<=1kb)	103123070	103146828	23759	2	ENSMUSG00000097003	ENSMUST00000181306	0	D930007P13Rik	D930007P13Rik	lincRNA	Riken cDNA D930007P13 gene [Source:MGI Symbol;Acc:MGI:3715731]
chr9	66212183	66214037	1855	*	8.83	9.34	5.96	3.38	3.28e-38	2.08e-36	Intron (ENSMUST00000034944/ENSMUSG00000032380, intron 2 of 11)	66220747	66268950	48204	1	ENSMUSG00000032380	ENSMUST00000132987	-6710	Dapk2	Dapk2	protein_coding	death-associated protein kinase 2 [Source:MGI Symbol;Acc:MGI:1341297]
chr9	123931201	123932341	1141	*	10.78	9.82	11.76	-1.93	3.39e-38	2.15e-36	Distal Intergenic	123962124	123968692	6569	2	ENSMUSG00000025804	ENSMUST00000026911	36351	Ccr1	Ccr1	protein_coding	chemokine (C-C motif) receptor 1 [Source:MGI Symbol;Acc:MGI:104618]
chr4	129204519	129205187	669	*	8.76	9.33	3.51	5.82	3.47e-38	2.2e-36	Intron (ENSMUST00000106054/ENSMUSG00000028811, intron 4 of 12)	129209538	129210852	1315	1	ENSMUSG00000028811	ENSMUST00000146106	-4351	Yars	Yars	protein_coding	tyrosyl-tRNA synthetase [Source:MGI Symbol;Acc:MGI:2147627]
chr3	146224814	146225687	874	*	8.79	9.36	3.39	5.97	3.54e-38	2.24e-36	Intron (ENSMUST00000039164/ENSMUSG00000036832, intron 1 of 2)	146220963	146286186	65224	1	ENSMUSG00000036832	ENSMUST00000039164	3851	Lpar3	Lpar3	protein_coding	lysophosphatidic acid receptor 3 [Source:MGI Symbol;Acc:MGI:1929469]
chr11	4975791	4976688	898	*	9.08	9.58	6.58	3	3.56e-38	2.25e-36	Distal Intergenic	4986824	5042729	55906	1	ENSMUSG00000009090	ENSMUST00000109897	-10136	Ap1b1	Ap1b1	protein_coding	adaptor protein complex AP-1, beta 1 subunit [Source:MGI Symbol;Acc:MGI:1096368]
chr1	105906165	105906915	751	*	8.85	9.37	5.98	3.39	3.65e-38	2.3e-36	Distal Intergenic	105887633	105891012	3380	2	ENSMUSG00000102690	ENSMUST00000194221	-15153	Gm37779	Gm37779	TEC	predicted gene, 37779 [Source:MGI Symbol;Acc:MGI:5611007]
chr17	34142515	34143351	837	*	10	8.91	11.04	-2.13	3.72e-38	2.35e-36	Promoter (<=1kb)	34143307	34147839	4533	1	ENSMUSG00000037548	ENSMUST00000173262	0	H2-DMb2	H2-DMb2	protein_coding	histocompatibility 2, class II, locus Mb2 [Source:MGI Symbol;Acc:MGI:95923]
chr1	79753119	79754537	1419	*	8.53	9.08	4.45	4.63	3.84e-38	2.42e-36	Intron (ENSMUST00000113512/ENSMUSG00000073643, intron 1 of 11)	79733620	79761721	28102	2	ENSMUSG00000073643	ENSMUST00000186464	7184	Wdfy1	Wdfy1	protein_coding	WD repeat and FYVE domain containing 1 [Source:MGI Symbol;Acc:MGI:1916618]
chr3	122943343	122944415	1073	*	8.98	9.49	6.36	3.12	4.36e-38	2.74e-36	Intron (ENSMUST00000090379/ENSMUSG00000039701, intron 14 of 15)	122947197	122949627	2431	2	ENSMUSG00000039701	ENSMUST00000198814	5212	Usp53	Usp53	protein_coding	ubiquitin specific peptidase 53 [Source:MGI Symbol;Acc:MGI:2139607]
chr10	83093686	83095603	1918	*	10.04	10.48	8.21	2.28	4.39e-38	2.76e-36	Intron (ENSMUST00000040110/ENSMUSG00000034612, intron 2 of 2)	83139150	83142038	2889	2	ENSMUSG00000090200	ENSMUST00000160997	46435	1700025N21Rik	1700025N21Rik	antisense	RIKEN cDNA 1700025N21 gene [Source:MGI Symbol;Acc:MGI:1916665]
chr5	139970156	139971029	874	*	8.63	9.17	5.33	3.83	4.76e-38	2.99e-36	5' UTR	139963296	139963791	496	2	ENSMUSG00000106090	ENSMUST00000196164	-6365	Gm43704	Gm43704	processed_pseudogene	predicted gene 43704 [Source:MGI Symbol;Acc:MGI:5663841]
chr17	27546623	27547871	1249	*	10.39	10.83	8.65	2.18	4.83e-38	3.03e-36	Exon (ENSMUST00000231483/ENSMUSG00000116657, exon 1 of 1)	27552972	27553323	352	1	ENSMUSG00000116548	ENSMUST00000231925	-5101	NA	ENSMUSG00000116548	TEC	TEC
chr3	50736837	50737819	983	*	8.82	9.34	5.74	3.6	4.97e-38	3.12e-36	Distal Intergenic	50679698	50683401	3704	2	ENSMUSG00000104281	ENSMUST00000193929	-53436	Gm37461	Gm37461	TEC	predicted gene, 37461 [Source:MGI Symbol;Acc:MGI:5610689]
chr9	106260708	106261717	1010	*	10.09	10.52	8.32	2.2	5.05e-38	3.16e-36	Distal Intergenic	106233458	106248654	15197	2	ENSMUSG00000032786	ENSMUST00000141118	-12054	Alas1	Alas1	protein_coding	aminolevulinic acid synthase 1 [Source:MGI Symbol;Acc:MGI:87989]
chr2	118007913	118008477	565	*	10.02	8.97	11.05	-2.08	5.38e-38	3.37e-36	Intron (ENSMUST00000148587/ENSMUSG00000087203, intron 8 of 9)	118039843	118041480	1638	1	ENSMUSG00000103266	ENSMUST00000193616	-31366	Gm36979	Gm36979	TEC	predicted gene, 36979 [Source:MGI Symbol;Acc:MGI:5610207]
chr4	138356273	138357153	881	*	8.57	9.14	3.98	5.16	5.64e-38	3.53e-36	Intron (ENSMUST00000030535/ENSMUSG00000028755, intron 1 of 3)	138338528	138367992	29465	2	ENSMUSG00000028755	ENSMUST00000030535	10839	Cda	Cda	protein_coding	cytidine deaminase [Source:MGI Symbol;Acc:MGI:1919519]
chr8	84501217	84502595	1379	*	10.57	10.99	8.99	2	5.68e-38	3.55e-36	Intron (ENSMUST00000135382/ENSMUSG00000034656, intron 4 of 5)	84547094	84554084	6991	1	ENSMUSG00000034656	ENSMUST00000129620	-44499	Cacna1a	Cacna1a	protein_coding	calcium channel, voltage-dependent, P/Q type, alpha 1A subunit [Source:MGI Symbol;Acc:MGI:109482]
chr2	173257644	173258881	1238	*	9.42	9.9	7.23	2.67	5.72e-38	3.57e-36	Intron (ENSMUST00000036248/ENSMUSG00000038400, intron 1 of 3)	173228046	173276189	48144	2	ENSMUSG00000038400	ENSMUST00000139306	17308	Pmepa1	Pmepa1	protein_coding	prostate transmembrane protein, androgen induced 1 [Source:MGI Symbol;Acc:MGI:1929600]
chr1	62550637	62552571	1935	*	8.86	9.44	3.27	6.17	5.98e-38	3.73e-36	Intron (ENSMUST00000075374/ENSMUSG00000052062, intron 21 of 22)	62534491	62535942	1452	2	ENSMUSG00000100750	ENSMUST00000185587	-14695	Gm29084	Gm29084	antisense	predicted gene 29084 [Source:MGI Symbol;Acc:MGI:5579790]
chr11	110511333	110511906	574	*	8.6	9.16	4.27	4.89	6.01e-38	3.74e-36	Intron (ENSMUST00000020949/ENSMUSG00000020623, intron 11 of 11)	110479039	110497926	18888	1	ENSMUSG00000020623	ENSMUST00000133920	32294	Map2k6	Map2k6	protein_coding	mitogen-activated protein kinase kinase 6 [Source:MGI Symbol;Acc:MGI:1346870]
chr5	76051625	76052049	425	*	8.58	9.15	3.9	5.25	6.1e-38	3.79e-36	Intron (ENSMUST00000201402/ENSMUSG00000106756, intron 2 of 3)	76043098	76055899	12802	1	ENSMUSG00000106756	ENSMUST00000201402	8527	Gm32780	Gm32780	lincRNA	predicted gene, 32780 [Source:MGI Symbol;Acc:MGI:5591939]
chr18	63833320	63834106	787	*	8.61	9.17	4.2	4.97	6.13e-38	3.81e-36	Intron (ENSMUST00000072726/ENSMUSG00000040560, intron 20 of 27)	63909082	63909156	75	2	ENSMUSG00000084642	ENSMUST00000122693	75050	Gm24384	Gm24384	snRNA	predicted gene, 24384 [Source:MGI Symbol;Acc:MGI:5454161]
chr5	144963166	144964201	1036	*	10.37	10.81	8.64	2.17	6.15e-38	3.82e-36	Promoter (1-2kb)	144876495	144965839	89345	2	ENSMUSG00000038780	ENSMUST00000110677	1638	Smurf1	Smurf1	protein_coding	SMAD specific E3 ubiquitin protein ligase 1 [Source:MGI Symbol;Acc:MGI:1923038]
chr10	116931278	116932139	862	*	8.91	9.42	6.17	3.26	6.29e-38	3.9e-36	Intron (ENSMUST00000020375/ENSMUSG00000064181, intron 3 of 9)	116915940	116919933	3994	2	ENSMUSG00000064181	ENSMUST00000219570	-11345	Rab3ip	Rab3ip	protein_coding	RAB3A interacting protein [Source:MGI Symbol;Acc:MGI:105933]
chr18	80550515	80551070	556	*	8.57	9.13	4.27	4.87	6.39e-38	3.96e-36	Distal Intergenic	80407959	80469695	61737	2	ENSMUSG00000033323	ENSMUST00000036229	-80820	Ctdp1	Ctdp1	protein_coding	CTD (carboxy-terminal domain, RNA polymerase II, polypeptide A) phosphatase, subunit 1 [Source:MGI Symbol;Acc:MGI:1926953]
chr11	97456585	97457944	1360	*	8.59	9.16	3.9	5.26	6.4e-38	3.97e-36	Exon (ENSMUST00000121799/ENSMUSG00000049807, exon 11 of 24)	97452130	97502402	50273	1	ENSMUSG00000049807	ENSMUST00000142465	4455	Arhgap23	Arhgap23	protein_coding	Rho GTPase activating protein 23 [Source:MGI Symbol;Acc:MGI:3697726]
chr8	25303985	25305608	1624	*	10	10.45	8.16	2.29	6.61e-38	4.09e-36	Promoter (<=1kb)	25302980	25306205	3226	2	ENSMUSG00000110140	ENSMUST00000209774	597	5430421F17Rik	5430421F17Rik	lincRNA	RIKEN cDNA 5430421F17 gene [Source:MGI Symbol;Acc:MGI:1921739]
chr11	82830691	82831867	1177	*	8.6	9.17	3.81	5.36	6.65e-38	4.11e-36	Promoter (1-2kb)	82807422	82829043	21622	2	ENSMUSG00000020696	ENSMUST00000103218	-1648	Rffl	Rffl	protein_coding	ring finger and FYVE like domain containing protein [Source:MGI Symbol;Acc:MGI:1914588]
chr5	122702046	122702592	547	*	9.5	8.28	10.6	-2.31	7.15e-38	4.41e-36	Distal Intergenic	122697202	122697600	399	2	ENSMUSG00000059352	ENSMUST00000071235	-4446	Gm10064	Gm10064	processed_pseudogene	predicted gene 10064 [Source:MGI Symbol;Acc:MGI:3645905]
chr17	56883659	56885097	1439	*	9.17	9.66	6.75	2.91	7.25e-38	4.47e-36	Exon (ENSMUST00000025048/ENSMUSG00000024209, exon 10 of 14)	56875503	56877818	2316	1	ENSMUSG00000024209	ENSMUST00000125425	8156	1700061G19Rik	1700061G19Rik	protein_coding	RIKEN cDNA 1700061G19 gene [Source:MGI Symbol;Acc:MGI:1925875]
chr2	129262719	129264590	1872	*	9.41	9.89	7.24	2.64	7.3e-38	4.5e-36	Intron (ENSMUST00000141964/ENSMUSG00000085485, intron 2 of 2)	129246376	129268526	22151	1	ENSMUSG00000085485	ENSMUST00000141964	16343	Gm14024	Gm14024	antisense	predicted gene 14024 [Source:MGI Symbol;Acc:MGI:3649704]
chr3	68608222	68609545	1324	*	8.71	9.28	3.51	5.77	7.32e-38	4.51e-36	Intron (ENSMUST00000182006/ENSMUSG00000102422, intron 6 of 10)	68596175	68598163	1989	1	ENSMUSG00000027777	ENSMUST00000182360	12047	Schip1	Schip1	protein_coding	schwannomin interacting protein 1 [Source:MGI Symbol;Acc:MGI:1353557]
chr11	8579452	8580515	1064	*	9.86	10.31	7.98	2.33	7.51e-38	4.62e-36	Promoter (<=1kb)	8545693	8579121	33429	2	ENSMUSG00000020422	ENSMUST00000134823	-331	Tns3	Tns3	protein_coding	tensin 3 [Source:MGI Symbol;Acc:MGI:2443012]
chr17	45757473	45758610	1138	*	10.22	9.16	11.25	-2.09	7.67e-38	4.72e-36	Promoter (<=1kb)	45756710	45788594	31885	1	ENSMUSG00000097727	ENSMUST00000180519	763	F630040K05Rik	F630040K05Rik	lincRNA	RIKEN cDNA F630040K05 gene [Source:MGI Symbol;Acc:MGI:4437734]
chr9	57201882	57203954	2073	*	9.65	10.12	7.58	2.54	7.78e-38	4.77e-36	Distal Intergenic	57175275	57186108	10834	1	ENSMUSG00000100282	ENSMUST00000185243	26607	1700041C23Rik	1700041C23Rik	lincRNA	RIKEN cDNA 1700041C23 gene [Source:MGI Symbol;Acc:MGI:1914569]
chr18	70632039	70633908	1870	*	8.66	9.19	5.42	3.76	7.78e-38	4.77e-36	Distal Intergenic	70617773	70625777	8005	1	ENSMUSG00000024513	ENSMUST00000128555	14266	Mbd2	Mbd2	protein_coding	methyl-CpG binding domain protein 2 [Source:MGI Symbol;Acc:MGI:1333813]
chr11	75551512	75552548	1037	*	8.93	9.44	6.22	3.23	7.85e-38	4.81e-36	Promoter (<=1kb)	75551429	75551511	83	1	ENSMUSG00000093100	ENSMUST00000175359	83	Mir3971	Mir3971	miRNA	microRNA 3971 [Source:MGI Symbol;Acc:MGI:4950411]
chr14	25485973	25488319	2347	*	10.53	10.95	8.95	2	7.88e-38	4.82e-36	Intron (ENSMUST00000161766/ENSMUSG00000007817, intron 1 of 2)	25480054	25481105	1052	1	ENSMUSG00000114539	ENSMUST00000224666	5919	Gm47921	Gm47921	sense_intronic	predicted gene, 47921 [Source:MGI Symbol;Acc:MGI:6097176]
chr18	75454934	75457062	2129	*	9.5	9.97	7.37	2.6	8.08e-38	4.94e-36	Intron (ENSMUST00000165559/ENSMUSG00000052928, intron 10 of 11)	75514645	75522806	8162	1	ENSMUSG00000097712	ENSMUST00000181913	-57583	Gm10532	Gm10532	lincRNA	predicted gene 10532 [Source:MGI Symbol;Acc:MGI:3641671]
chr11	116174883	116176582	1700	*	8.53	9.08	4.56	4.52	8.09e-38	4.94e-36	Exon (ENSMUST00000130229/ENSMUSG00000020777, exon 6 of 10)	116175343	116181214	5872	2	ENSMUSG00000020777	ENSMUST00000150549	4632	Acox1	Acox1	protein_coding	acyl-Coenzyme A oxidase 1, palmitoyl [Source:MGI Symbol;Acc:MGI:1330812]
chr12	35391793	35392602	810	*	8.2	6.16	9.53	-3.37	8.63e-38	5.27e-36	Distal Intergenic	35441190	35441296	107	1	ENSMUSG00000065195	ENSMUST00000083261	-48588	Gm26071	Gm26071	snRNA	predicted gene, 26071 [Source:MGI Symbol;Acc:MGI:5455848]
chr13	56549382	56550103	722	*	8.54	9.08	4.85	4.23	8.85e-38	5.4e-36	Promoter (<=1kb)	56542464	56548502	6039	2	ENSMUSG00000021539	ENSMUST00000062806	-880	Lect2	Lect2	protein_coding	leukocyte cell-derived chemotaxin 2 [Source:MGI Symbol;Acc:MGI:1278342]
chr11	84901025	84902122	1098	*	8.54	9.09	4.56	4.53	9.04e-38	5.51e-36	Exon (ENSMUST00000093969/ENSMUSG00000020527, exon 17 of 25)	84893087	84893153	67	1	ENSMUSG00000092644	ENSMUST00000174903	7938	Gm23564	Gm23564	miRNA	predicted gene, 23564 [Source:MGI Symbol;Acc:MGI:5453341]
chr17	13866945	13867791	847	*	9.79	8.67	10.84	-2.17	9.13e-38	5.56e-36	Intron (ENSMUST00000170827/ENSMUSG00000068036, intron 22 of 32)	13862317	13862803	487	2	ENSMUSG00000089883	ENSMUST00000160079	-4142	Gm3355	Gm3355	processed_pseudogene	predicted gene 3355 [Source:MGI Symbol;Acc:MGI:3781533]
chr5	77251680	77252803	1124	*	9.86	10.3	7.98	2.32	9.21e-38	5.6e-36	Distal Intergenic	77265491	77286432	20942	1	ENSMUSG00000029249	ENSMUST00000080359	-12688	Rest	Rest	protein_coding	RE1-silencing transcription factor [Source:MGI Symbol;Acc:MGI:104897]
chr7	19221322	19222984	1663	*	9.15	9.64	6.75	2.89	9.63e-38	5.85e-36	5' UTR	19228334	19247868	19535	1	ENSMUSG00000052214	ENSMUST00000063976	-5350	Opa3	Opa3	protein_coding	optic atrophy 3 [Source:MGI Symbol;Acc:MGI:2686271]
chr12	80234322	80236283	1962	*	8.57	9.11	5.09	4.02	9.97e-38	6.05e-36	Intron (ENSMUST00000021554/ENSMUSG00000015143, intron 1 of 20)	80196949	80258784	61836	2	ENSMUSG00000015143	ENSMUST00000220351	22501	Actn1	Actn1	protein_coding	actinin, alpha 1 [Source:MGI Symbol;Acc:MGI:2137706]
chr4	149979443	149980767	1325	*	9.56	10.03	7.46	2.57	1e-37	6.07e-36	3' UTR	149995848	150001265	5418	2	ENSMUSG00000028980	ENSMUST00000153394	20498	H6pd	H6pd	protein_coding	hexose-6-phosphate dehydrogenase (glucose 1-dehydrogenase) [Source:MGI Symbol;Acc:MGI:2140356]
chr1	133842735	133843609	875	*	8.68	9.25	3.62	5.63	1.02e-37	6.17e-36	Distal Intergenic	133835189	133838372	3184	1	ENSMUSG00000100830	ENSMUST00000190927	7546	Gm28441	Gm28441	lincRNA	predicted gene 28441 [Source:MGI Symbol;Acc:MGI:5579147]
chr2	18213582	18214792	1211	*	8.51	9.06	4.62	4.45	1.02e-37	6.17e-36	Promoter (2-3kb)	18209229	18216902	7674	2	ENSMUSG00000026740	ENSMUST00000172210	2110	Dnajc1	Dnajc1	protein_coding	DnaJ heat shock protein family (Hsp40) member C1 [Source:MGI Symbol;Acc:MGI:103268]
chr5	120176402	120177113	712	*	8.78	9.36	3.39	5.96	1.03e-37	6.24e-36	Promoter (<=1kb)	120175725	120197969	22245	1	ENSMUSG00000029594	ENSMUST00000202788	677	Rbm19	Rbm19	protein_coding	RNA binding motif protein 19 [Source:MGI Symbol;Acc:MGI:1921361]
chr5	140150957	140151936	980	*	8.63	9.19	3.72	5.48	1.07e-37	6.5e-36	Promoter (<=1kb)	140149156	140151487	2332	2	ENSMUSG00000106497	ENSMUST00000200614	0	Gm43195	Gm43195	TEC	predicted gene 43195 [Source:MGI Symbol;Acc:MGI:5663332]
chr11	68467504	68469146	1643	*	11.1	11.51	9.56	1.95	1.08e-37	6.5e-36	Intron (ENSMUST00000021283/ENSMUSG00000020901, intron 1 of 18)	68473795	68496249	22455	1	ENSMUSG00000020901	ENSMUST00000126876	-4649	Pik3r5	Pik3r5	protein_coding	phosphoinositide-3-kinase regulatory subunit 5 [Source:MGI Symbol;Acc:MGI:2443588]
chr8	13740372	13740982	611	*	7.87	5.53	9.25	-3.72	1.17e-37	7.04e-36	Intron (ENSMUST00000166277/ENSMUSG00000090336, intron 3 of 3)	13745876	13747478	1603	2	ENSMUSG00000109617	ENSMUST00000210184	6496	Gm7669	Gm7669	processed_pseudogene	predicted gene 7669 [Source:MGI Symbol;Acc:MGI:3648911]
chr16	10569543	10570267	725	*	9.1	9.59	6.63	2.96	1.17e-37	7.05e-36	Intron (ENSMUST00000115824/ENSMUSG00000068663, intron 4 of 23)	10545409	10741824	196416	1	ENSMUSG00000068663	ENSMUST00000115828	24134	Clec16a	Clec16a	protein_coding	C-type lectin domain family 16, member A [Source:MGI Symbol;Acc:MGI:1921624]
chr8	46431737	46432927	1191	*	8.61	9.18	3.9	5.28	1.19e-37	7.14e-36	Distal Intergenic	46451929	46452304	376	2	ENSMUSG00000109912	ENSMUST00000210082	19377	Gm45245	Gm45245	processed_pseudogene	predicted gene 45245 [Source:MGI Symbol;Acc:MGI:5791081]
chr16	64906652	64908143	1492	*	8.8	9.34	5.56	3.77	1.2e-37	7.22e-36	Distal Intergenic	64911273	64912278	1006	1	ENSMUSG00000097999	ENSMUST00000182707	-3130	Gm9061	Gm9061	processed_pseudogene	predicted gene 9061 [Source:MGI Symbol;Acc:MGI:3647637]
chr14	27248989	27249667	679	*	8.54	9.08	4.9	4.19	1.26e-37	7.57e-36	Intron (ENSMUST00000225949/ENSMUSG00000021895, intron 4 of 13)	27238062	27240494	2433	1	ENSMUSG00000114888	ENSMUST00000225718	10927	NA	ENSMUSG00000114888	TEC	TEC
chr7	46734810	46735563	754	*	9.48	9.95	7.36	2.58	1.26e-37	7.58e-36	Promoter (1-2kb)	46734787	46736671	1885	2	ENSMUSG00000109624	ENSMUST00000211148	1108	Saa-ps	Saa-ps	unprocessed_pseudogene	serum amyloid A, pseudogene [Source:MGI Symbol;Acc:MGI:108518]
chr13	51968357	51970478	2122	*	9.22	9.71	6.91	2.8	1.27e-37	7.6e-36	Promoter (2-3kb)	51973214	51976583	3370	1	ENSMUSG00000097495	ENSMUST00000181851	-2736	Gm26651	Gm26651	lincRNA	predicted gene, 26651 [Source:MGI Symbol;Acc:MGI:5477145]
chr4	139639783	139641393	1611	*	9.49	9.96	7.39	2.57	1.27e-37	7.62e-36	Promoter (2-3kb)	139644042	139644111	70	1	ENSMUSG00000098569	ENSMUST00000183787	-2649	Mir7020	Mir7020	miRNA	microRNA 7020 [Source:MGI Symbol;Acc:MGI:5531141]
chr16	20371641	20373138	1498	*	9.24	9.73	6.93	2.8	1.35e-37	8.08e-36	Exon (ENSMUST00000079158/ENSMUSG00000022822, exon 17 of 30)	20368877	20376642	7766	2	ENSMUSG00000022822	ENSMUST00000127582	3504	Abcc5	Abcc5	protein_coding	ATP-binding cassette, sub-family C (CFTR/MRP), member 5 [Source:MGI Symbol;Acc:MGI:1351644]
chr16	43303240	43304022	783	*	8.59	9.15	3.9	5.26	1.45e-37	8.65e-36	Intron (ENSMUST00000126354/ENSMUSG00000022708, intron 7 of 7)	43307935	43308281	347	2	ENSMUSG00000102967	ENSMUST00000192064	4259	Gm37946	Gm37946	TEC	predicted gene, 37946 [Source:MGI Symbol;Acc:MGI:5611174]
chr4	55488571	55489598	1028	*	9.2	9.68	6.85	2.83	1.48e-37	8.83e-36	Distal Intergenic	55508294	55508708	415	1	ENSMUSG00000082952	ENSMUST00000119155	-18696	Gm12507	Gm12507	processed_pseudogene	predicted gene 12507 [Source:MGI Symbol;Acc:MGI:3651171]
chr2	170275231	170276307	1077	*	8.5	9.06	4.51	4.55	1.48e-37	8.85e-36	Distal Intergenic	170285035	170285880	846	1	ENSMUSG00000084013	ENSMUST00000118388	-8728	Gm14270	Gm14270	processed_pseudogene	predicted gene 14270 [Source:MGI Symbol;Acc:MGI:3649849]
chr2	128380005	128380965	961	*	8.73	9.26	5.74	3.52	1.5e-37	8.97e-36	Intron (ENSMUST00000225087/ENSMUSG00000074813, intron 1 of 6)	128423654	128424565	912	1	ENSMUSG00000079053	ENSMUST00000131961	-42689	Gm14010	Gm14010	lincRNA	predicted gene 14010 [Source:MGI Symbol;Acc:MGI:3649271]
chr1	133841463	133842121	659	*	8.5	9.06	4.45	4.6	1.56e-37	9.29e-36	Distal Intergenic	133835189	133838372	3184	1	ENSMUSG00000100830	ENSMUST00000190927	6274	Gm28441	Gm28441	lincRNA	predicted gene 28441 [Source:MGI Symbol;Acc:MGI:5579147]
chr14	54442422	54443463	1042	*	10.39	10.81	8.75	2.06	1.66e-37	9.86e-36	Promoter (2-3kb)	54446318	54447861	1544	1	ENSMUSG00000115270	ENSMUST00000226138	-2855	5430430K15Rik	5430430K15Rik	TEC	RIKEN cDNA 5430430K15 gene [Source:MGI Symbol;Acc:MGI:1918585]
chr12	86689590	86690469	880	*	8.76	9.33	3.39	5.94	1.72e-37	1.02e-35	Intron (ENSMUST00000021681/ENSMUSG00000021256, intron 5 of 6)	86678700	86692091	13392	1	ENSMUSG00000021256	ENSMUST00000021681	10890	Vash1	Vash1	protein_coding	vasohibin 1 [Source:MGI Symbol;Acc:MGI:2442543]
chr1	134457819	134458887	1069	*	9.45	9.92	7.32	2.6	1.74e-37	1.03e-35	Promoter (2-3kb)	134455555	134490873	35319	1	ENSMUSG00000026455	ENSMUST00000116528	2264	Klhl12	Klhl12	protein_coding	kelch-like 12 [Source:MGI Symbol;Acc:MGI:2385619]
chr7	126369260	126370310	1051	*	8.71	9.23	5.62	3.62	1.81e-37	1.08e-35	Promoter (<=1kb)	126363824	126369541	5718	2	ENSMUSG00000030742	ENSMUST00000206793	0	Lat	Lat	protein_coding	linker for activation of T cells [Source:MGI Symbol;Acc:MGI:1342293]
chr12	85615097	85616280	1184	*	8.58	9.15	3.81	5.34	1.87e-37	1.11e-35	Intron (ENSMUST00000177587/ENSMUSG00000034271, intron 2 of 3)	85602222	85608292	6071	1	ENSMUSG00000034271	ENSMUST00000222689	12875	Jdp2	Jdp2	protein_coding	Jun dimerization protein 2 [Source:MGI Symbol;Acc:MGI:1932093]
chr2	31013445	31013830	386	*	8.68	9.25	3.51	5.75	2.08e-37	1.23e-35	Intron (ENSMUST00000102849/ENSMUSG00000026854, intron 15 of 24)	31019819	31021381	1563	1	ENSMUSG00000026854	ENSMUST00000127776	-5989	Usp20	Usp20	protein_coding	ubiquitin specific peptidase 20 [Source:MGI Symbol;Acc:MGI:1921520]
chr15	25494524	25495449	926	*	8.55	9.09	5.02	4.07	2.08e-37	1.23e-35	Distal Intergenic	25458489	25460983	2495	1	ENSMUSG00000115729	ENSMUST00000228099	36035	Gm48957	Gm48957	processed_transcript	predicted gene, 48957 [Source:MGI Symbol;Acc:MGI:6118287]
chr15	77537550	77538347	798	*	8.74	9.26	5.79	3.47	2.19e-37	1.29e-35	Distal Intergenic	77528830	77533316	4487	2	ENSMUSG00000044309	ENSMUST00000230863	-4234	Apol7c	Apol7c	protein_coding	apolipoprotein L 7c [Source:MGI Symbol;Acc:MGI:1920912]
chr4	130789694	130790539	846	*	10.33	10.75	8.67	2.08	2.22e-37	1.31e-35	Promoter (1-2kb)	130792537	130826319	33783	1	ENSMUSG00000025743	ENSMUST00000070478	-1998	Sdc3	Sdc3	protein_coding	syndecan 3 [Source:MGI Symbol;Acc:MGI:1349163]
chr10	44436463	44438359	1897	*	8.73	9.25	5.74	3.51	2.27e-37	1.34e-35	3' UTR	44418400	44424324	5925	2	ENSMUSG00000111078	ENSMUST00000215400	-12139	Gm35028	Gm35028	lincRNA	predicted gene, 35028 [Source:MGI Symbol;Acc:MGI:5594187]
chr9	118673932	118674731	800	*	9.8	8.64	10.87	-2.23	2.43e-37	1.44e-35	Intron (ENSMUST00000044165/ENSMUSG00000039115, intron 11 of 27)	118685835	118807231	121397	1	ENSMUSG00000039115	ENSMUST00000125021	-11104	Itga9	Itga9	protein_coding	integrin alpha 9 [Source:MGI Symbol;Acc:MGI:104756]
chr4	150549199	150550723	1525	*	8.61	9.14	5.33	3.81	2.43e-37	1.44e-35	Intron (ENSMUST00000105682/ENSMUSG00000039852, intron 11 of 22)	150566869	150568544	1676	2	ENSMUSG00000085213	ENSMUST00000128800	17821	Gm13091	Gm13091	antisense	predicted gene 13091 [Source:MGI Symbol;Acc:MGI:3649653]
chr1	38437722	38438435	714	*	8.58	9.12	5.2	3.92	2.45e-37	1.45e-35	Intron (ENSMUST00000095027/ENSMUSG00000037138, intron 4 of 21)	38388829	38390244	1416	1	ENSMUSG00000087131	ENSMUST00000131663	48893	Gm16152	Gm16152	antisense	predicted gene 16152 [Source:MGI Symbol;Acc:MGI:3802058]
chr14	62001408	62001965	558	*	8.64	6.99	9.88	-2.89	2.46e-37	1.45e-35	Distal Intergenic	62012319	62012633	315	1	ENSMUSG00000114368	ENSMUST00000224570	-10354	Gm47953	Gm47953	processed_pseudogene	predicted gene, 47953 [Source:MGI Symbol;Acc:MGI:6097224]
chr1	39758439	39759788	1350	*	9.95	10.4	8.13	2.27	2.5e-37	1.47e-35	Distal Intergenic	39665301	39720997	55697	2	ENSMUSG00000057173	ENSMUST00000151913	-37442	Rfx8	Rfx8	protein_coding	regulatory factor X 8 [Source:MGI Symbol;Acc:MGI:3588206]
chr11	119932938	119934022	1085	*	10.21	10.64	8.43	2.22	2.57e-37	1.51e-35	Downstream (1-2kb)	119938511	119942074	3564	1	ENSMUSG00000086924	ENSMUST00000143428	-4489	Gm11766	Gm11766	lincRNA	predicted gene 11766 [Source:MGI Symbol;Acc:MGI:3650673]
chr6	116001416	116002417	1002	*	8.77	9.29	5.74	3.55	2.58e-37	1.52e-35	Distal Intergenic	115954811	115995005	40195	2	ENSMUSG00000030123	ENSMUST00000015511	-6411	Plxnd1	Plxnd1	protein_coding	plexin D1 [Source:MGI Symbol;Acc:MGI:2154244]
chr4	145233348	145234279	932	*	10.79	9.89	11.73	-1.84	2.65e-37	1.56e-35	Intron (ENSMUST00000030336/ENSMUSG00000028599, intron 1 of 9)	145213463	145246870	33408	2	ENSMUSG00000028599	ENSMUST00000030336	12591	Tnfrsf1b	Tnfrsf1b	protein_coding	tumor necrosis factor receptor superfamily, member 1b [Source:MGI Symbol;Acc:MGI:1314883]
chr5	121806916	121807834	919	*	9.41	9.88	7.21	2.67	2.82e-37	1.65e-35	Promoter (<=1kb)	121806245	121813455	7211	1	ENSMUSG00000042605	ENSMUST00000160462	671	Atxn2	Atxn2	protein_coding	ataxin 2 [Source:MGI Symbol;Acc:MGI:1277223]
chr17	48274302	48275997	1696	*	9.26	7.9	10.42	-2.52	2.86e-37	1.67e-35	Promoter (1-2kb)	48272439	48274512	2074	1	ENSMUSG00000051682	ENSMUST00000153131	1863	Treml4	Treml4	protein_coding	triggering receptor expressed on myeloid cells-like 4 [Source:MGI Symbol;Acc:MGI:1923239]
chr2	92627468	92628226	759	*	8.52	9.08	4.13	4.95	2.94e-37	1.72e-35	Distal Intergenic	92599707	92615250	15544	1	ENSMUSG00000027221	ENSMUST00000065797	27761	Chst1	Chst1	protein_coding	carbohydrate sulfotransferase 1 [Source:MGI Symbol;Acc:MGI:1924219]
chr2	120473334	120473938	605	*	8.59	9.16	3.81	5.35	3.26e-37	1.91e-35	Promoter (2-3kb)	120476918	120504913	27996	1	ENSMUSG00000079110	ENSMUST00000110716	-2980	Capn3	Capn3	protein_coding	calpain 3 [Source:MGI Symbol;Acc:MGI:107437]
chr6	43384427	43385031	605	*	7.86	5.56	9.23	-3.68	3.29e-37	1.92e-35	Intron (ENSMUST00000067888/ENSMUSG00000029735, intron 8 of 8)	43373805	43375552	1748	1	ENSMUSG00000084325	ENSMUST00000120824	10622	Gm15550	Gm15550	processed_pseudogene	predicted gene 15550 [Source:MGI Symbol;Acc:MGI:3782999]
chr4	19922229	19922766	538	*	8.52	9.09	4.06	5.03	3.29e-37	1.92e-35	Promoter (<=1kb)	19876841	19922605	45765	2	ENSMUSG00000028238	ENSMUST00000029900	0	Atp6v0d2	Atp6v0d2	protein_coding	ATPase, H+ transporting, lysosomal V0 subunit D2 [Source:MGI Symbol;Acc:MGI:1924415]
chr1	135812693	135814226	1534	*	8.73	9.26	5.69	3.56	3.38e-37	1.97e-35	Distal Intergenic	135818598	135833342	14745	1	ENSMUSG00000041782	ENSMUST00000038760	-4372	Lad1	Lad1	protein_coding	ladinin [Source:MGI Symbol;Acc:MGI:109343]
chr19	53917511	53918706	1196	*	8.51	9.07	4.13	4.94	3.4e-37	1.98e-35	Intron (ENSMUST00000074371/ENSMUSG00000024975, intron 5 of 11)	53903351	53929861	26511	1	ENSMUSG00000024975	ENSMUST00000165617	14160	Pdcd4	Pdcd4	protein_coding	programmed cell death 4 [Source:MGI Symbol;Acc:MGI:107490]
chr12	79633524	79634111	588	*	9.16	7.78	10.31	-2.53	3.56e-37	2.07e-35	Intron (ENSMUST00000171210/ENSMUSG00000059060, intron 7 of 10)	79917019	79924733	7715	2	ENSMUSG00000112765	ENSMUST00000218818	290622	9430078K24Rik	9430078K24Rik	lincRNA	RIKEN cDNA 9430078K24 gene [Source:MGI Symbol;Acc:MGI:1924540]
chr5	147057259	147058207	949	*	8.49	9.05	4.33	4.71	3.72e-37	2.16e-35	Intron (ENSMUST00000016664/ENSMUSG00000016520, intron 1 of 9)	147016655	147076586	59932	2	ENSMUSG00000016520	ENSMUST00000016664	18379	Lnx2	Lnx2	protein_coding	ligand of numb-protein X 2 [Source:MGI Symbol;Acc:MGI:2155959]
chr2	158498035	158498892	858	*	8.52	9.07	4.9	4.17	3.94e-37	2.29e-35	3' UTR	158502612	158508198	5587	1	ENSMUSG00000044405	ENSMUST00000059889	-3720	Adig	Adig	protein_coding	adipogenin [Source:MGI Symbol;Acc:MGI:2675492]
chr16	32568053	32568979	927	*	8.9	9.42	6.06	3.36	4.38e-37	2.54e-35	Distal Intergenic	32551742	32553682	1941	1	ENSMUSG00000116957	ENSMUST00000232103	16311	NA	ENSMUSG00000116957	lincRNA	novel transcript
chr6	135153130	135154323	1194	*	9.02	9.52	6.51	3.01	4.8e-37	2.79e-35	Intron (ENSMUST00000045855/ENSMUSG00000042770, intron 2 of 3)	135148648	135148781	134	1	ENSMUSG00000088372	ENSMUST00000157747	4482	Gm22881	Gm22881	snoRNA	predicted gene, 22881 [Source:MGI Symbol;Acc:MGI:5452658]
chr3	115968728	115969847	1120	*	8.79	9.32	5.74	3.58	4.99e-37	2.89e-35	Intron (ENSMUST00000067485/ENSMUSG00000054414, intron 8 of 10)	115979902	115979955	54	1	ENSMUSG00000089261	ENSMUST00000158636	-10055	Mir669n	Mir669n	miRNA	microRNA 669n [Source:MGI Symbol;Acc:MGI:3837039]
chr1	38647267	38647929	663	*	8.78	9.36	3.27	6.09	4.99e-37	2.89e-35	Intron (ENSMUST00000039827/ENSMUSG00000037138, intron 1 of 22)	38177327	38664955	487629	2	ENSMUSG00000037138	ENSMUST00000039827	17026	Aff3	Aff3	protein_coding	AF4/FMR2 family, member 3 [Source:MGI Symbol;Acc:MGI:106927]
chr5	114322516	114324326	1811	*	9.13	9.62	6.7	2.92	5.03e-37	2.91e-35	Exon (ENSMUST00000169347/ENSMUSG00000066952, exon 6 of 32)	114314941	114364576	49636	1	ENSMUSG00000066952	ENSMUST00000202006	7575	Myo1h	Myo1h	protein_coding	myosin 1H [Source:MGI Symbol;Acc:MGI:1914674]
chr12	111568693	111569249	557	*	8.59	9.16	3.72	5.44	5.09e-37	2.94e-35	Distal Intergenic	111572321	111574340	2020	2	ENSMUSG00000096995	ENSMUST00000221597	5091	2810029C07Rik	2810029C07Rik	bidirectional_promoter_lncRNA	RIKEN cDNA 2810029C07 gene [Source:MGI Symbol;Acc:MGI:1919920]
chr13	111933499	111933889	391	*	7.98	5.82	9.33	-3.51	5.24e-37	3.02e-35	Distal Intergenic	111882396	111884177	1782	2	ENSMUSG00000114429	ENSMUST00000225689	-49322	NA	ENSMUSG00000114429	processed_pseudogene	neutrophil cytosolic factor 2 (Ncf2) pseudogene
chr16	23314428	23315523	1096	*	10.12	9.11	11.12	-2.01	5.5e-37	3.17e-35	Intron (ENSMUST00000023601/ENSMUSG00000022885, intron 2 of 7)	23290470	23358595	68126	1	ENSMUSG00000022885	ENSMUST00000115335	23958	St6gal1	St6gal1	protein_coding	beta galactoside alpha 2,6 sialyltransferase 1 [Source:MGI Symbol;Acc:MGI:108470]
chr17	26241844	26242898	1055	*	8.84	9.35	6.06	3.3	5.66e-37	3.26e-35	Promoter (1-2kb)	26212713	26244141	31429	2	ENSMUSG00000024187	ENSMUST00000118487	1243	Fam234a	Fam234a	protein_coding	family with sequence similarity 234, member A [Source:MGI Symbol;Acc:MGI:2146854]
chr7	135508741	135510229	1489	*	8.63	9.16	5.48	3.68	5.79e-37	3.33e-35	Downstream (1-2kb)	135511466	135528654	17189	2	ENSMUSG00000050866	ENSMUST00000053716	18425	Clrn3	Clrn3	protein_coding	clarin 3 [Source:MGI Symbol;Acc:MGI:2142022]
chr2	38621227	38622065	839	*	8.53	9.1	3.9	5.2	5.8e-37	3.33e-35	Promoter (<=1kb)	38622801	38623264	464	1	ENSMUSG00000082931	ENSMUST00000121784	-736	Gm13586	Gm13586	processed_pseudogene	predicted gene 13586 [Source:MGI Symbol;Acc:MGI:3649994]
chr16	11442430	11443557	1128	*	8.84	9.35	6.09	3.26	5.83e-37	3.35e-35	Promoter (1-2kb)	11445185	11631727	186543	1	ENSMUSG00000071669	ENSMUST00000151478	-1628	Snx29	Snx29	protein_coding	sorting nexin 29 [Source:MGI Symbol;Acc:MGI:1921728]
chr11	101415277	101415981	705	*	8.68	9.23	4.67	4.57	5.88e-37	3.38e-35	Promoter (<=1kb)	101413763	101414579	817	2	ENSMUSG00000075528	ENSMUST00000189049	-698	Aarsd1	Aarsd1	protein_coding	alanyl-tRNA synthetase domain containing 1 [Source:MGI Symbol;Acc:MGI:1916934]
chr11	117311113	117311807	695	*	8.52	9.08	4.06	5.02	6.32e-37	3.63e-35	Promoter (2-3kb)	117308154	117352212	44059	1	ENSMUSG00000059248	ENSMUST00000153668	2959	Sept9	Sept9	protein_coding	septin 9 [Source:MGI Symbol;Acc:MGI:1858222]
chr11	109703865	109704971	1107	*	8.85	9.36	6.11	3.25	6.37e-37	3.65e-35	Intron (ENSMUST00000155559/ENSMUSG00000020614, intron 1 of 11)	109672926	109722256	49331	2	ENSMUSG00000020614	ENSMUST00000020938	17285	Fam20a	Fam20a	protein_coding	family with sequence similarity 20, member A [Source:MGI Symbol;Acc:MGI:2388266]
chr15	64532395	64533966	1572	*	8.6	9.14	5.36	3.77	6.93e-37	3.97e-35	Distal Intergenic	64627409	64633508	6100	2	ENSMUSG00000115328	ENSMUST00000227641	99542	Gm30691	Gm30691	lincRNA	predicted gene, 30691 [Source:MGI Symbol;Acc:MGI:5589850]
chr3	152912000	152913384	1385	*	10.93	10.05	11.86	-1.81	6.96e-37	3.98e-35	Intron (ENSMUST00000161596/ENSMUSG00000039047, intron 14 of 14)	152920240	152921399	1160	1	ENSMUSG00000090017	ENSMUST00000160076	-6856	Gm16213	Gm16213	antisense	predicted gene 16213 [Source:MGI Symbol;Acc:MGI:3801725]
chr1	105865848	105867399	1552	*	8.73	9.26	5.76	3.49	7.84e-37	4.48e-35	Distal Intergenic	105887633	105891012	3380	2	ENSMUSG00000102690	ENSMUST00000194221	23613	Gm37779	Gm37779	TEC	predicted gene, 37779 [Source:MGI Symbol;Acc:MGI:5611007]
chr15	36761561	36762914	1354	*	8.66	9.18	5.59	3.59	7.89e-37	4.51e-35	Distal Intergenic	36790712	36792414	1703	2	ENSMUSG00000022285	ENSMUST00000126184	29500	Ywhaz	Ywhaz	protein_coding	tyrosine 3-monooxygenase/tryptophan 5-monooxygenase activation protein, zeta polypeptide [Source:MGI Symbol;Acc:MGI:109484]
chr5	120775155	120777940	2786	*	10.62	11.04	9.01	2.03	8.08e-37	4.61e-35	Promoter (<=1kb)	120753098	120777661	24564	2	ENSMUSG00000032661	ENSMUST00000044833	0	Oas3	Oas3	protein_coding	2'-5' oligoadenylate synthetase 3 [Source:MGI Symbol;Acc:MGI:2180850]
chr3	19473680	19474734	1055	*	9.05	7.68	10.21	-2.53	8.15e-37	4.65e-35	Distal Intergenic	19508595	19610732	102138	1	ENSMUSG00000027606	ENSMUST00000118968	-33861	Dnajc5b	Dnajc5b	protein_coding	DnaJ heat shock protein family (Hsp40) member C5 beta [Source:MGI Symbol;Acc:MGI:1913576]
chr11	101220995	101221956	962	*	8.75	9.28	5.56	3.71	8.16e-37	4.65e-35	Intron (ENSMUST00000107284/ENSMUSG00000006920, intron 1 of 20)	101197389	101226426	29038	2	ENSMUSG00000006920	ENSMUST00000100417	4470	Ezh1	Ezh1	protein_coding	enhancer of zeste 1 polycomb repressive complex 2 subunit [Source:MGI Symbol;Acc:MGI:1097695]
chr14	63128449	63129559	1111	*	10.49	9.56	11.45	-1.89	8.26e-37	4.7e-35	Intron (ENSMUST00000006235/ENSMUSG00000021939, intron 1 of 9)	63122514	63123782	1269	1	ENSMUSG00000021939	ENSMUST00000225639	5935	Ctsb	Ctsb	protein_coding	cathepsin B [Source:MGI Symbol;Acc:MGI:88561]
chr16	45124179	45125136	958	*	8.96	9.54	2.98	6.56	8.31e-37	4.73e-35	Intron (ENSMUST00000099498/ENSMUSG00000022665, intron 7 of 8)	45144027	45151921	7895	2	ENSMUSG00000022664	ENSMUST00000152364	26785	Slc35a5	Slc35a5	protein_coding	solute carrier family 35, member A5 [Source:MGI Symbol;Acc:MGI:1921352]
chr11	69441459	69443809	2351	*	9.1	9.59	6.68	2.91	8.68e-37	4.93e-35	Intron (ENSMUST00000035539/ENSMUSG00000005237, intron 62 of 84)	69448548	69453676	5129	1	ENSMUSG00000086591	ENSMUST00000124108	-4739	Dnah2os	Dnah2os	antisense	dynein, axonemal, heavy chain 2, opposite strand [Source:MGI Symbol;Acc:MGI:1924973]
chr7	125871571	125872635	1065	*	8.49	9.04	4.39	4.65	8.76e-37	4.97e-35	Exon (ENSMUST00000124223/ENSMUSG00000032743, exon 24 of 27)	125865271	125867975	2705	1	ENSMUSG00000032743	ENSMUST00000155059	6300	D430042O09Rik	D430042O09Rik	protein_coding	RIKEN cDNA D430042O09 gene [Source:MGI Symbol;Acc:MGI:2442760]
chr12	85423061	85424330	1270	*	10.53	10.95	8.95	2	9e-37	5.11e-35	Distal Intergenic	85429574	85436081	6508	2	ENSMUSG00000113940	ENSMUST00000220805	11751	Gm40477	Gm40477	lincRNA	predicted gene, 40477 [Source:MGI Symbol;Acc:MGI:5623362]
chr4	53126778	53127794	1017	*	9.46	8.21	10.57	-2.36	9.29e-37	5.27e-35	Exon (ENSMUST00000030010/ENSMUSG00000015243, exon 5 of 50)	53030787	53159895	129109	2	ENSMUSG00000015243	ENSMUST00000030010	32101	Abca1	Abca1	protein_coding	ATP-binding cassette, sub-family A (ABC1), member 1 [Source:MGI Symbol;Acc:MGI:99607]
chr1	36965417	36966204	788	*	8.55	9.11	3.81	5.3	9.69e-37	5.49e-35	Distal Intergenic	36957930	36958427	498	2	ENSMUSG00000080054	ENSMUST00000116168	-6990	Rpl12-ps1	Rpl12-ps1	processed_pseudogene	ribosomal protein L12, pseudogene 1 [Source:MGI Symbol;Acc:MGI:3646154]
chr15	103476699	103477744	1046	*	8.61	9.14	5.27	3.88	9.71e-37	5.5e-35	Promoter (1-2kb)	103479135	103497938	18804	1	ENSMUSG00000022488	ENSMUST00000229835	-1391	Nckap1l	Nckap1l	protein_coding	NCK associated protein 1 like [Source:MGI Symbol;Acc:MGI:1926063]
chr8	122699041	122699574	534	*	9.07	7.59	10.26	-2.67	9.85e-37	5.57e-35	Promoter (<=1kb)	122625141	122699109	73969	2	ENSMUSG00000006362	ENSMUST00000127984	0	Cbfa2t3	Cbfa2t3	protein_coding	CBFA2/RUNX1 translocation partner 3 [Source:MGI Symbol;Acc:MGI:1338013]
chr9	61664081	61664601	521	*	8.77	9.29	5.9	3.39	1e-36	5.67e-35	Distal Intergenic	61763084	61763442	359	1	ENSMUSG00000111739	ENSMUST00000213572	-98483	Gm47241	Gm47241	processed_pseudogene	predicted gene, 47241 [Source:MGI Symbol;Acc:MGI:6096063]
chr6	82994260	82994697	438	*	9.16	9.65	6.82	2.83	1.03e-36	5.83e-35	Promoter (2-3kb)	82991645	82993111	1467	1	ENSMUSG00000107599	ENSMUST00000203285	2615	Gm43981	Gm43981	TEC	predicted gene, 43981 [Source:MGI Symbol;Acc:MGI:5690373]
chr18	82508610	82509386	777	*	8.47	9.03	4.51	4.52	1.09e-36	6.13e-35	Intron (ENSMUST00000091789/ENSMUSG00000041607, intron 2 of 3)	82523544	82524021	478	2	ENSMUSG00000061684	ENSMUST00000130005	14635	Rpl21-ps8	Rpl21-ps8	processed_pseudogene	ribosomal protein L21, pseudogene 8 [Source:MGI Symbol;Acc:MGI:3648345]
chr18	35299059	35300784	1726	*	8.77	9.29	5.87	3.41	1.1e-36	6.2e-35	Intron (ENSMUST00000025215/ENSMUSG00000024357, intron 7 of 9)	35209011	35215024	6014	2	ENSMUSG00000071862	ENSMUST00000091636	-84035	Lrrtm2	Lrrtm2	protein_coding	leucine rich repeat transmembrane neuronal 2 [Source:MGI Symbol;Acc:MGI:2389174]
chr13	51704578	51705569	992	*	8.5	9.06	4.13	4.93	1.1e-36	6.21e-35	Promoter (<=1kb)	51685529	51704971	19443	2	ENSMUSG00000021451	ENSMUST00000110042	0	Sema4d	Sema4d	protein_coding	sema domain, immunoglobulin domain (Ig), transmembrane domain (TM) and short cytoplasmic domain, (semaphorin) 4D [Source:MGI Symbol;Acc:MGI:109244]
chr4	141658528	141659488	961	*	8.95	9.46	6.39	3.06	1.14e-36	6.39e-35	Intron (ENSMUST00000084203/ENSMUSG00000028917, intron 1 of 19)	141625734	141664118	38385	2	ENSMUSG00000028917	ENSMUST00000084203	4630	Plekhm2	Plekhm2	protein_coding	pleckstrin homology domain containing, family M (with RUN domain) member 2 [Source:MGI Symbol;Acc:MGI:1916832]
chr16	92948442	92949158	717	*	8.53	9.1	3.81	5.29	1.22e-36	6.86e-35	Distal Intergenic	92861877	92874472	12596	1	ENSMUSG00000116805	ENSMUST00000231501	86565	NA	ENSMUSG00000116805	lincRNA	novel transcript
chr7	80560829	80562221	1393	*	8.48	9.03	4.72	4.31	1.35e-36	7.55e-35	Distal Intergenic	80454993	80535119	80127	2	ENSMUSG00000030528	ENSMUST00000081314	-25710	Blm	Blm	protein_coding	Bloom syndrome, RecQ like helicase [Source:MGI Symbol;Acc:MGI:1328362]
chr6	116621118	116621630	513	*	8.66	7.05	9.9	-2.85	1.36e-36	7.66e-35	Promoter (<=1kb)	116621411	116622524	1114	2	ENSMUSG00000108138	ENSMUST00000203788	894	Gm18485	Gm18485	processed_pseudogene	predicted gene, 18485 [Source:MGI Symbol;Acc:MGI:5010670]
chr16	16346066	16347547	1482	*	8.59	9.16	3.62	5.55	1.38e-36	7.75e-35	Promoter (1-2kb)	16349203	16359011	9809	1	ENSMUSG00000115923	ENSMUST00000229446	-1656	Gm49521	Gm49521	antisense	predicted gene, 49521 [Source:MGI Symbol;Acc:MGI:6155216]
chr17	10370425	10371756	1332	*	9.51	8.32	10.59	-2.26	1.4e-36	7.82e-35	Distal Intergenic	10324602	10329307	4706	1	ENSMUSG00000099384	ENSMUST00000188715	45823	1700110C19Rik	1700110C19Rik	lincRNA	RIKEN cDNA 1700110C19 gene [Source:MGI Symbol;Acc:MGI:1923884]
chr3	32437399	32438785	1387	*	8.95	9.52	2.98	6.55	1.43e-36	7.99e-35	Promoter (1-2kb)	32436376	32466107	29732	1	ENSMUSG00000027665	ENSMUST00000108242	1023	Pik3ca	Pik3ca	protein_coding	phosphatidylinositol-4,5-bisphosphate 3-kinase catalytic subunit alpha [Source:MGI Symbol;Acc:MGI:1206581]
chr1	86263149	86264202	1054	*	9.6	8.45	10.67	-2.22	1.44e-36	8.03e-35	Intron (ENSMUST00000113309/ENSMUSG00000062590, intron 23 of 24)	86244566	86269086	24521	1	ENSMUSG00000062590	ENSMUST00000126579	18583	Armc9	Armc9	protein_coding	armadillo repeat containing 9 [Source:MGI Symbol;Acc:MGI:1926045]
chr8	14873119	14874228	1110	*	8.7	7.14	9.92	-2.78	1.47e-36	8.23e-35	Distal Intergenic	14881335	14894716	13382	1	ENSMUSG00000026317	ENSMUST00000132001	-7107	Cln8	Cln8	protein_coding	ceroid-lipofuscinosis, neuronal 8 [Source:MGI Symbol;Acc:MGI:1349447]
chr10	43998015	43998956	942	*	9.1	9.59	6.72	2.88	1.53e-36	8.54e-35	Exon (ENSMUST00000200401/ENSMUSG00000019866, exon 4 of 22)	44004154	44004701	548	1	ENSMUSG00000075162	ENSMUST00000099864	-5198	Gm10812	Gm10812	pseudogene	predicted gene 10812 [Source:MGI Symbol;Acc:MGI:3708535]
chr14	25370917	25372149	1233	*	9	9.5	6.5	3.01	1.54e-36	8.58e-35	Intron (ENSMUST00000225188/ENSMUSG00000087535, intron 2 of 3)	25355801	25378635	22835	2	ENSMUSG00000097601	ENSMUST00000181582	6486	Gm26660	Gm26660	lincRNA	predicted gene, 26660 [Source:MGI Symbol;Acc:MGI:5477154]
chr2	170208838	170209756	919	*	8.92	9.42	6.23	3.19	1.55e-36	8.64e-35	Distal Intergenic	170192449	170194053	1605	2	ENSMUSG00000097514	ENSMUST00000180625	-14785	Gm17619	Gm17619	lincRNA	predicted gene, 17619 [Source:MGI Symbol;Acc:MGI:4937253]
chr16	8822812	8824073	1262	*	10.56	10.97	9	1.97	1.66e-36	9.26e-35	Distal Intergenic	8830100	8858922	28823	1	ENSMUSG00000022507	ENSMUST00000023150	-6027	1810013L24Rik	1810013L24Rik	protein_coding	RIKEN cDNA 1810013L24 gene [Source:MGI Symbol;Acc:MGI:1916303]
chr19	10497143	10498266	1124	*	9.6	10.06	7.58	2.47	1.7e-36	9.46e-35	Downstream (2-3kb)	10474257	10482897	8641	2	ENSMUSG00000035179	ENSMUST00000038842	-14246	Ppp1r32	Ppp1r32	protein_coding	protein phosphatase 1, regulatory subunit 32 [Source:MGI Symbol;Acc:MGI:1915002]
chr15	85903977	85904903	927	*	8.46	9.02	4.27	4.75	1.72e-36	9.54e-35	Promoter (<=1kb)	85901173	85903962	2790	2	ENSMUSG00000016028	ENSMUST00000226204	-15	Celsr1	Celsr1	protein_coding	cadherin, EGF LAG seven-pass G-type receptor 1 [Source:MGI Symbol;Acc:MGI:1100883]
chr5	103914228	103915120	893	*	8.81	9.32	6.06	3.26	1.74e-36	9.67e-35	Promoter (2-3kb)	103862050	103911259	49210	2	ENSMUSG00000029312	ENSMUST00000031254	-2969	Klhl8	Klhl8	protein_coding	kelch-like 8 [Source:MGI Symbol;Acc:MGI:2179430]
chr16	31186612	31187452	841	*	8.84	9.34	6.13	3.21	1.87e-36	1.04e-34	Intron (ENSMUST00000230698/ENSMUSG00000049076, intron 1 of 22)	31095954	31200991	105038	2	ENSMUSG00000049076	ENSMUST00000229010	13539	Acap2	Acap2	protein_coding	ArfGAP with coiled-coil, ankyrin repeat and PH domains 2 [Source:MGI Symbol;Acc:MGI:1925868]
chr15	62300764	62301690	927	*	8.56	9.13	3.81	5.32	1.9e-36	1.05e-34	Intron (ENSMUST00000181416/ENSMUSG00000097039, intron 5 of 9)	62222603	62242505	19903	1	ENSMUSG00000097039	ENSMUST00000182141	78161	Pvt1	Pvt1	lincRNA	Pvt1 oncogene [Source:MGI Symbol;Acc:MGI:97824]
chr13	109204181	109205269	1089	*	8.46	9.01	4.62	4.4	1.91e-36	1.06e-34	Intron (ENSMUST00000122041/ENSMUSG00000021699, intron 3 of 16)	109260654	109951364	690711	1	ENSMUSG00000021699	ENSMUST00000153234	-55385	Pde4d	Pde4d	protein_coding	phosphodiesterase 4D, cAMP specific [Source:MGI Symbol;Acc:MGI:99555]
chr2	29358091	29359202	1112	*	8.74	9.31	3.27	6.04	2.03e-36	1.12e-34	Intron (ENSMUST00000028139/ENSMUSG00000026799, intron 2 of 7)	29346833	29478433	131601	1	ENSMUSG00000026799	ENSMUST00000113830	11258	Med27	Med27	protein_coding	mediator complex subunit 27 [Source:MGI Symbol;Acc:MGI:1916225]
chr16	93962118	93963253	1136	*	8.49	9.06	3.98	5.08	2.04e-36	1.13e-34	Intron (ENSMUST00000050962/ENSMUSG00000047109, intron 1 of 2)	93981444	93982552	1109	2	ENSMUSG00000116681	ENSMUST00000231886	19299	NA	ENSMUSG00000116681	sense_intronic	novel transcript, sense intronic to Cldn14
chr18	60736144	60737463	1320	*	9.03	9.53	6.39	3.14	2.06e-36	1.14e-34	Distal Intergenic	60685978	60713389	27412	2	ENSMUSG00000054008	ENSMUST00000169273	-22755	Ndst1	Ndst1	protein_coding	N-deacetylase/N-sulfotransferase (heparan glucosaminyl) 1 [Source:MGI Symbol;Acc:MGI:104719]
chr6	108701907	108702884	978	*	8.66	9.18	5.64	3.54	2.12e-36	1.17e-34	Distal Intergenic	108663046	108665665	2620	1	ENSMUSG00000030103	ENSMUST00000204550	38861	Bhlhe40	Bhlhe40	protein_coding	basic helix-loop-helix family, member e40 [Source:MGI Symbol;Acc:MGI:1097714]
chr14	71082205	71082983	779	*	8.51	9.07	4.06	5.01	2.44e-36	1.35e-34	Distal Intergenic	71087270	71147008	59739	1	ENSMUSG00000115671	ENSMUST00000227525	-4287	Gm49289	Gm49289	lincRNA	predicted gene, 49289 [Source:MGI Symbol;Acc:MGI:6118778]
chr3	135519130	135520088	959	*	8.98	9.48	6.45	3.03	2.58e-36	1.42e-34	Promoter (1-2kb)	135517150	135542327	25178	1	ENSMUSG00000028164	ENSMUST00000123061	1980	Manba	Manba	protein_coding	mannosidase, beta A, lysosomal [Source:MGI Symbol;Acc:MGI:88175]
chr5	24043089	24044271	1183	*	8.45	9	4.56	4.44	2.59e-36	1.43e-34	Distal Intergenic	23960931	24030690	69760	2	ENSMUSG00000028995	ENSMUST00000030849	-12399	Fam126a	Fam126a	protein_coding	family with sequence similarity 126, member A [Source:MGI Symbol;Acc:MGI:2149839]
chr2	91196243	91197286	1044	*	10.46	10.87	8.87	2	2.61e-36	1.43e-34	Promoter (1-2kb)	91184092	91195151	11060	2	ENSMUSG00000002108	ENSMUST00000111354	-1092	Nr1h3	Nr1h3	protein_coding	nuclear receptor subfamily 1, group H, member 3 [Source:MGI Symbol;Acc:MGI:1352462]
chr12	116180937	116182005	1069	*	8.48	9.02	4.85	4.17	2.62e-36	1.44e-34	Distal Intergenic	116173313	116173419	107	1	ENSMUSG00000065685	ENSMUST00000083751	7624	Gm23732	Gm23732	snRNA	predicted gene, 23732 [Source:MGI Symbol;Acc:MGI:5453509]
chr13	17869965	17871274	1310	*	8.51	9.07	4.27	4.8	2.89e-36	1.59e-34	Distal Intergenic	17894855	17895383	529	1	ENSMUSG00000114177	ENSMUST00000221786	-23581	Gm18362	Gm18362	processed_pseudogene	predicted gene, 18362 [Source:MGI Symbol;Acc:MGI:5010547]
chr2	167802618	167802947	330	*	8.28	6.44	9.57	-3.13	2.91e-36	1.6e-34	Distal Intergenic	167782053	167783486	1434	1	ENSMUSG00000087624	ENSMUST00000124850	20565	9230111E07Rik	9230111E07Rik	lincRNA	RIKEN cDNA 9230111E07 gene [Source:MGI Symbol;Acc:MGI:1924998]
chr5	30125733	30127597	1865	*	8.97	9.47	6.45	3.02	3.15e-36	1.72e-34	Promoter (<=1kb)	30121469	30127119	5651	2	ENSMUSG00000025745	ENSMUST00000126081	0	Hadha	Hadha	protein_coding	hydroxyacyl-Coenzyme A dehydrogenase/3-ketoacyl-Coenzyme A thiolase/enoyl-Coenzyme A hydratase (trifunctional protein), alpha subunit [Source:MGI Symbol;Acc:MGI:2135593]
chr14	74368620	74370411	1792	*	8.47	9.03	4.2	4.83	3.17e-36	1.74e-34	Exon (ENSMUST00000226927/ENSMUSG00000115845, exon 5 of 5)	74355527	74369741	14215	1	ENSMUSG00000115845	ENSMUST00000226927	13093	4933402J15Rik	4933402J15Rik	lincRNA	RIKEN cDNA 4933402J15 gene [Source:MGI Symbol;Acc:MGI:1921675]
chr15	10818314	10819785	1472	*	8.75	9.27	5.94	3.33	3.26e-36	1.78e-34	Intron (ENSMUST00000227059/ENSMUSG00000115151, intron 1 of 2)	10814827	10835214	20388	1	ENSMUSG00000115151	ENSMUST00000228418	3487	Gm19276	Gm19276	lincRNA	predicted gene, 19276 [Source:MGI Symbol;Acc:MGI:5011461]
chr10	30712435	30713195	761	*	8.96	9.46	6.38	3.08	3.67e-36	2.01e-34	Intron (ENSMUST00000215740/ENSMUSG00000039697, intron 2 of 14)	30694165	30722705	28541	2	ENSMUSG00000039697	ENSMUST00000217398	9510	Ncoa7	Ncoa7	protein_coding	nuclear receptor coactivator 7 [Source:MGI Symbol;Acc:MGI:2444847]
chr15	83493540	83495077	1538	*	8.7	9.22	5.79	3.43	3.69e-36	2.02e-34	Intron (ENSMUST00000016897/ENSMUSG00000022442, intron 9 of 11)	83502136	83510793	8658	2	ENSMUSG00000022442	ENSMUST00000154401	15716	Ttll1	Ttll1	protein_coding	tubulin tyrosine ligase-like 1 [Source:MGI Symbol;Acc:MGI:2443047]
chr9	108192406	108192862	457	*	8.48	9.04	3.98	5.07	3.72e-36	2.03e-34	Promoter (1-2kb)	108190531	108191348	818	2	ENSMUSG00000102538	ENSMUST00000194491	-1058	Gm37230	Gm37230	TEC	predicted gene, 37230 [Source:MGI Symbol;Acc:MGI:5610458]
chr9	61977247	61978240	994	*	9.27	8.01	10.38	-2.37	3.76e-36	2.05e-34	Promoter (<=1kb)	61956046	61976573	20528	2	ENSMUSG00000032278	ENSMUST00000113990	-674	Paqr5	Paqr5	protein_coding	progestin and adipoQ receptor family member V [Source:MGI Symbol;Acc:MGI:1921340]
chr12	82225753	82226534	782	*	10.82	9.95	11.75	-1.81	3.86e-36	2.11e-34	Intron (ENSMUST00000220550/ENSMUSG00000042700, intron 2 of 3)	82256585	82450271	193687	1	ENSMUSG00000042700	ENSMUST00000222714	-30051	Sipa1l1	Sipa1l1	protein_coding	signal-induced proliferation-associated 1 like 1 [Source:MGI Symbol;Acc:MGI:2443679]
chr8	41041298	41042016	719	*	8.2	6.31	9.51	-3.2	3.93e-36	2.14e-34	Promoter (<=1kb)	40991052	41041866	50815	2	ENSMUSG00000045636	ENSMUST00000051379	0	Mtus1	Mtus1	protein_coding	mitochondrial tumor suppressor 1 [Source:MGI Symbol;Acc:MGI:2142572]
chr4	119932077	119933387	1311	*	8.44	9	4.33	4.66	3.94e-36	2.14e-34	Intron (ENSMUST00000143837/ENSMUSG00000028634, intron 1 of 1)	120032766	120065063	32298	1	ENSMUSG00000028634	ENSMUST00000227491	-99379	Hivep3	Hivep3	protein_coding	human immunodeficiency virus type I enhancer binding protein 3 [Source:MGI Symbol;Acc:MGI:106589]
chr10	66917801	66919169	1369	*	8.48	9.03	4.62	4.41	4.01e-36	2.18e-34	Promoter (<=1kb)	66915636	66917739	2104	2	ENSMUSG00000097134	ENSMUST00000219021	-62	1110002J07Rik	1110002J07Rik	lincRNA	RIKEN cDNA 1110002J07 gene [Source:MGI Symbol;Acc:MGI:1915738]
chr15	27367333	27368180	848	*	9.05	9.55	6.51	3.04	4.02e-36	2.19e-34	Promoter (<=1kb)	27367939	27369441	1503	1	ENSMUSG00000115554	ENSMUST00000227785	0	Gm19111	Gm19111	processed_pseudogene	predicted gene, 19111 [Source:MGI Symbol;Acc:MGI:5011296]
chr10	30548054	30548778	725	*	8.61	9.19	3.51	5.68	4.19e-36	2.27e-34	Intron (ENSMUST00000019927/ENSMUSG00000019792, intron 11 of 12)	30530914	30532030	1117	2	ENSMUSG00000111211	ENSMUST00000214092	-16024	Gm48233	Gm48233	TEC	predicted gene, 48233 [Source:MGI Symbol;Acc:MGI:6097640]
chr10	93138375	93139151	777	*	8.49	9.04	4.9	4.14	4.25e-36	2.31e-34	Distal Intergenic	93160875	93225368	64494	1	ENSMUSG00000020015	ENSMUST00000215495	-21724	Cdk17	Cdk17	protein_coding	cyclin-dependent kinase 17 [Source:MGI Symbol;Acc:MGI:97517]
chr12	85605551	85607118	1568	*	8.47	9.03	4.13	4.9	4.26e-36	2.31e-34	Intron (ENSMUST00000177587/ENSMUSG00000034271, intron 1 of 3)	85602222	85608292	6071	1	ENSMUSG00000034271	ENSMUST00000222689	3329	Jdp2	Jdp2	protein_coding	Jun dimerization protein 2 [Source:MGI Symbol;Acc:MGI:1932093]
chr13	103977933	103978853	921	*	8.47	9.02	4.67	4.35	4.33e-36	2.35e-34	Promoter (<=1kb)	103976312	103978330	2019	2	ENSMUSG00000114637	ENSMUST00000224348	0	Gm47851	Gm47851	lincRNA	predicted gene, 47851 [Source:MGI Symbol;Acc:MGI:6097059]
chr12	3861494	3862678	1185	*	10.53	10.94	8.94	2	4.59e-36	2.49e-34	Promoter (<=1kb)	3859293	3862244	2952	2	ENSMUSG00000073242	ENSMUST00000144896	0	Dnmt3aos	Dnmt3aos	antisense	DNA methyltransferase 3A, opposite strand [Source:MGI Symbol;Acc:MGI:3641689]
chr1	177642687	177644784	2098	*	9.76	10.2	7.89	2.32	4.65e-36	2.51e-34	Promoter (<=1kb)	177641542	177642943	1402	2	ENSMUSG00000101746	ENSMUST00000189507	0	2310043L19Rik	2310043L19Rik	lincRNA	RIKEN cDNA 2310043L19 gene [Source:MGI Symbol;Acc:MGI:1922839]
chr18	32444700	32445373	674	*	8.47	9.02	4.51	4.51	5.04e-36	2.72e-34	Distal Intergenic	32428034	32435733	7700	1	ENSMUSG00000024381	ENSMUST00000234373	16666	Bin1	Bin1	protein_coding	bridging integrator 1 [Source:MGI Symbol;Acc:MGI:108092]
chr14	47637901	47639031	1131	*	9.04	9.62	2.81	6.81	5.08e-36	2.74e-34	Distal Intergenic	47648448	47739894	91447	1	ENSMUSG00000021843	ENSMUST00000187839	-9417	Ktn1	Ktn1	protein_coding	kinectin 1 [Source:MGI Symbol;Acc:MGI:109153]
chr14	20684491	20685333	843	*	8.57	9.11	5.36	3.74	5.08e-36	2.74e-34	Promoter (1-2kb)	20682820	20686610	3791	1	ENSMUSG00000039367	ENSMUST00000228545	1671	Sec24c	Sec24c	protein_coding	Sec24 related gene family, member C (S. cerevisiae) [Source:MGI Symbol;Acc:MGI:1919746]
chr14	76958658	76959407	750	*	9.35	9.82	7.18	2.65	5.22e-36	2.81e-34	Distal Intergenic	76976249	76976887	639	1	ENSMUSG00000115303	ENSMUST00000227717	-16842	Gm4291	Gm4291	processed_pseudogene	predicted gene 4291 [Source:MGI Symbol;Acc:MGI:3782468]
chr13	33951179	33952347	1169	*	9.02	9.52	6.54	2.98	5.54e-36	2.98e-34	Intron (ENSMUST00000181800/ENSMUSG00000085457, intron 1 of 4)	33964687	33985646	20960	1	ENSMUSG00000046949	ENSMUST00000220844	-12340	Nqo2	Nqo2	protein_coding	N-ribosyldihydronicotinamide quinone reductase 2 [Source:MGI Symbol;Acc:MGI:104513]
chr2	93902373	93904489	2117	*	8.65	9.17	5.64	3.53	5.67e-36	3.05e-34	Distal Intergenic	93861778	93869157	7380	2	ENSMUSG00000075023	ENSMUST00000129248	-33216	Accsl	Accsl	protein_coding	1-aminocyclopropane-1-carboxylate synthase (non-functional)-like [Source:MGI Symbol;Acc:MGI:3584519]
chr3	129892930	129893707	778	*	8.67	9.24	3.39	5.85	5.67e-36	3.05e-34	Promoter (<=1kb)	129892830	129895821	2992	1	ENSMUSG00000027999	ENSMUST00000196736	100	Pla2g12a	Pla2g12a	protein_coding	phospholipase A2, group XIIA [Source:MGI Symbol;Acc:MGI:1913600]
chr5	21491359	21492596	1238	*	8.46	9.03	3.98	5.05	5.71e-36	3.07e-34	Intron (ENSMUST00000051358/ENSMUSG00000048520, intron 17 of 19)	21543559	21552349	8791	1	ENSMUSG00000039883	ENSMUST00000199277	-50963	Lrrc17	Lrrc17	protein_coding	leucine rich repeat containing 17 [Source:MGI Symbol;Acc:MGI:1921761]
chr1	54713169	54714381	1213	*	8.43	8.99	4.33	4.66	6.01e-36	3.23e-34	Intron (ENSMUST00000190007/ENSMUSG00000101674, intron 1 of 4)	54667213	54723076	55864	2	ENSMUSG00000052331	ENSMUST00000179242	8695	Ankrd44	Ankrd44	protein_coding	ankyrin repeat domain 44 [Source:MGI Symbol;Acc:MGI:3045243]
chr7	28970689	28972232	1544	*	9.28	9.75	7.08	2.68	6.43e-36	3.45e-34	Promoter (2-3kb)	28972433	28974836	2404	2	ENSMUSG00000053565	ENSMUST00000208810	2604	Eif3k	Eif3k	protein_coding	eukaryotic translation initiation factor 3, subunit K [Source:MGI Symbol;Acc:MGI:1921080]
chr6	37430544	37431731	1188	*	9.37	9.84	7.23	2.6	6.46e-36	3.46e-34	Intron (ENSMUST00000041093/ENSMUSG00000038648, intron 1 of 11)	37327255	37442146	114892	2	ENSMUSG00000038648	ENSMUST00000041093	10415	Creb3l2	Creb3l2	protein_coding	cAMP responsive element binding protein 3-like 2 [Source:MGI Symbol;Acc:MGI:2442695]
chr14	51199599	51200887	1289	*	8.53	9.07	5.2	3.86	7.06e-36	3.78e-34	Promoter (<=1kb)	51195324	51199148	3825	2	ENSMUSG00000047894	ENSMUST00000228835	-451	Ang2	Ang2	protein_coding	angiogenin, ribonuclease A family, member 2 [Source:MGI Symbol;Acc:MGI:104984]
chr6	140613724	140614896	1173	*	8.77	9.29	5.96	3.33	7.21e-36	3.86e-34	Distal Intergenic	140620162	140622423	2262	2	ENSMUSG00000107750	ENSMUST00000204392	7527	Gm44013	Gm44013	TEC	predicted gene, 44013 [Source:MGI Symbol;Acc:MGI:5690405]
chr1	155532725	155533747	1023	*	9.35	9.83	7.16	2.67	7.32e-36	3.91e-34	Distal Intergenic	155525012	155527143	2132	2	ENSMUSG00000073535	ENSMUST00000194133	-5582	Gm5532	Gm5532	lincRNA	predicted gene 5532 [Source:MGI Symbol;Acc:MGI:3646828]
chr5	34258595	34259573	979	*	8.7	9.28	3.27	6.01	7.35e-36	3.93e-34	Intron (ENSMUST00000094868/ENSMUSG00000037224, intron 1 of 12)	34221969	34243559	21591	2	ENSMUSG00000037224	ENSMUST00000114370	-15036	Zfyve28	Zfyve28	protein_coding	zinc finger, FYVE domain containing 28 [Source:MGI Symbol;Acc:MGI:2684992]
chr5	75640500	75641623	1124	*	8.51	9.05	4.98	4.07	7.44e-36	3.97e-34	Promoter (<=1kb)	75641083	75645984	4902	1	ENSMUSG00000005672	ENSMUST00000136002	0	Kit	Kit	protein_coding	KIT proto-oncogene receptor tyrosine kinase [Source:MGI Symbol;Acc:MGI:96677]
chr8	117453615	117455116	1502	*	10.5	10.91	8.92	1.99	7.47e-36	3.98e-34	Promoter (<=1kb)	117453023	117453079	57	1	ENSMUSG00000099062	ENSMUST00000183991	592	Mir7077	Mir7077	miRNA	microRNA 7077 [Source:MGI Symbol;Acc:MGI:5531156]
chr12	105700690	105701737	1048	*	8.52	9.09	3.72	5.37	7.66e-36	4.08e-34	3' UTR	105705976	105782447	76472	1	ENSMUSG00000041323	ENSMUST00000040876	-4239	Ak7	Ak7	protein_coding	adenylate kinase 7 [Source:MGI Symbol;Acc:MGI:1926051]
chr2	102827856	102828846	991	*	8.6	9.17	3.51	5.66	8.45e-36	4.5e-34	Exon (ENSMUST00000005218/ENSMUSG00000005087, exon 16 of 19)	102761173	102781557	20385	1	ENSMUSG00000005089	ENSMUST00000154446	66683	Slc1a2	Slc1a2	protein_coding	solute carrier family 1 (glial high affinity glutamate transporter), member 2 [Source:MGI Symbol;Acc:MGI:101931]
chr6	55229240	55230957	1718	*	8.45	9.01	4.13	4.88	8.68e-36	4.62e-34	Intron (ENSMUST00000204842/ENSMUSG00000038022, intron 5 of 10)	55203383	55320222	116840	1	ENSMUSG00000038022	ENSMUST00000053094	25857	Mindy4	Mindy4	protein_coding	MINDY lysine 48 deubiquitinase 4 [Source:MGI Symbol;Acc:MGI:3583959]
chr10	94064723	94067127	2405	*	8.76	9.28	5.85	3.43	8.94e-36	4.75e-34	Intron (ENSMUST00000020208/ENSMUSG00000020021, intron 2 of 20)	94072542	94089644	17103	1	ENSMUSG00000020021	ENSMUST00000141143	-5415	Fgd6	Fgd6	protein_coding	FYVE, RhoGEF and PH domain containing 6 [Source:MGI Symbol;Acc:MGI:1261419]
chr1	194745958	194747052	1095	*	8.45	9	4.72	4.28	9.12e-36	4.84e-34	Exon (ENSMUST00000027952/ENSMUSG00000026640, exon 5 of 32)	194732707	194733238	532	1	ENSMUSG00000103776	ENSMUST00000194966	13251	2900035J10Rik	2900035J10Rik	TEC	RIKEN cDNA 2900035J10 gene [Source:MGI Symbol;Acc:MGI:1920155]
chr7	31115603	31116190	588	*	9.31	8.02	10.43	-2.41	9.24e-36	4.91e-34	Promoter (<=1kb)	31098725	31115290	16566	2	ENSMUSG00000001249	ENSMUST00000108102	-313	Hpn	Hpn	protein_coding	hepsin [Source:MGI Symbol;Acc:MGI:1196620]
chr1	89555093	89556155	1063	*	9.7	10.16	7.76	2.4	9.51e-36	5.04e-34	Intron (ENSMUST00000027521/ENSMUSG00000055013, intron 1 of 17)	89563360	89563474	115	1	ENSMUSG00000088371	ENSMUST00000157746	-7205	Gm25180	Gm25180	rRNA	predicted gene, 25180 [Source:MGI Symbol;Acc:MGI:5454957]
chr5	3508629	3509981	1353	*	8.72	9.25	5.72	3.53	9.56e-36	5.06e-34	Intron (ENSMUST00000165117/ENSMUSG00000040274, intron 5 of 7)	3498625	3500072	1448	2	ENSMUSG00000105534	ENSMUST00000196630	-8557	Gm42435	Gm42435	antisense	predicted gene 42435 [Source:MGI Symbol;Acc:MGI:5662572]
chr13	89827998	89829416	1419	*	8.53	9.06	5.23	3.83	9.93e-36	5.26e-34	Exon (ENSMUST00000044500/ENSMUSG00000089940, exon 2 of 2)	89655312	89742509	87198	2	ENSMUSG00000021614	ENSMUST00000109546	-85489	Vcan	Vcan	protein_coding	versican [Source:MGI Symbol;Acc:MGI:102889]
chr19	29509108	29510224	1117	*	8.44	8.99	4.76	4.23	1.01e-35	5.32e-34	Exon (ENSMUST00000180737/ENSMUSG00000097855, exon 3 of 4)	29503663	29521989	18327	2	ENSMUSG00000097855	ENSMUST00000180737	11765	A930007I19Rik	A930007I19Rik	lincRNA	RIKEN cDNA A930007I19 gene [Source:MGI Symbol;Acc:MGI:1925029]
chr9	58706019	58706651	633	*	8.44	8.98	4.72	4.27	1.02e-35	5.37e-34	Intron (ENSMUST00000098674/ENSMUSG00000074269, intron 2 of 5)	58695844	58696011	168	2	ENSMUSG00000093473	ENSMUST00000177528	-10008	Gm20620	Gm20620	processed_pseudogene	predicted gene 20620 [Source:MGI Symbol;Acc:MGI:5313067]
chr2	163228572	163229552	981	*	8	5.94	9.34	-3.4	1.02e-35	5.39e-34	Intron (ENSMUST00000109428/ENSMUSG00000074607, intron 1 of 8)	163225454	163323102	97649	1	ENSMUSG00000074607	ENSMUST00000165937	3118	Tox2	Tox2	protein_coding	TOX high mobility group box family member 2 [Source:MGI Symbol;Acc:MGI:3611233]
chr4	89163627	89165376	1750	*	9.96	10.4	8.15	2.24	1.03e-35	5.43e-34	Promoter (1-2kb)	89161699	89162191	493	2	ENSMUSG00000083989	ENSMUST00000120724	-1436	Gm12607	Gm12607	processed_pseudogene	predicted gene 12607 [Source:MGI Symbol;Acc:MGI:3649224]
chr5	134957232	134957979	748	*	8.85	9.36	6.13	3.22	1.12e-35	5.89e-34	Distal Intergenic	134945119	134946934	1816	2	ENSMUSG00000047501	ENSMUST00000051401	-10298	Cldn4	Cldn4	protein_coding	claudin 4 [Source:MGI Symbol;Acc:MGI:1313314]
chr13	30564831	30565493	663	*	8.42	8.97	4.39	4.58	1.13e-35	5.94e-34	Distal Intergenic	30540308	30545362	5055	2	ENSMUSG00000038462	ENSMUST00000042834	-19469	Uqcrfs1	Uqcrfs1	protein_coding	ubiquinol-cytochrome c reductase, Rieske iron-sulfur polypeptide 1 [Source:MGI Symbol;Acc:MGI:1913944]
chr14	121937711	121939164	1454	*	9.38	8.18	10.47	-2.29	1.18e-35	6.22e-34	Intron (ENSMUST00000039803/ENSMUSG00000041765, intron 4 of 8)	121946314	122008907	62594	1	ENSMUSG00000041765	ENSMUST00000227936	-7150	Ubac2	Ubac2	protein_coding	ubiquitin associated domain containing 2 [Source:MGI Symbol;Acc:MGI:1916139]
chr1	193164942	193165805	864	*	8.42	8.97	4.33	4.64	1.24e-35	6.51e-34	Promoter (2-3kb)	193168046	193177832	9787	1	ENSMUSG00000079144	ENSMUST00000160822	-2241	A130010J15Rik	A130010J15Rik	protein_coding	RIKEN cDNA A130010J15 gene [Source:MGI Symbol;Acc:MGI:2441776]
chr12	76312018	76312444	427	*	8.58	9.11	5.36	3.75	1.38e-35	7.27e-34	Intron (ENSMUST00000021443/ENSMUSG00000021048, intron 24 of 27)	76307066	76315101	8036	1	ENSMUSG00000021048	ENSMUST00000220321	4952	Mthfd1	Mthfd1	protein_coding	methylenetetrahydrofolate dehydrogenase (NADP+ dependent), methenyltetrahydrofolate cyclohydrolase, formyltetrahydrofolate synthase [Source:MGI Symbol;Acc:MGI:1342005]
chr18	5431274	5432089	816	*	8.55	9.12	3.72	5.4	1.43e-35	7.53e-34	Distal Intergenic	5368541	5370482	1942	2	ENSMUSG00000117617	ENSMUST00000234572	-60792	NA	ENSMUSG00000117617	lincRNA	novel transcript
chr2	127721783	127724208	2426	*	10.14	10.56	8.45	2.11	1.44e-35	7.54e-34	Intron (ENSMUST00000028856/ENSMUSG00000027377, intron 1 of 3)	127704386	127729932	25547	2	ENSMUSG00000027377	ENSMUST00000028856	5724	Mall	Mall	protein_coding	mal, T cell differentiation protein-like [Source:MGI Symbol;Acc:MGI:2385152]
chr11	121327883	121328843	961	*	8.46	9.02	3.9	5.12	1.48e-35	7.77e-34	3' UTR	121328232	121341188	12957	2	ENSMUSG00000025173	ENSMUST00000137230	12345	Wdr45b	Wdr45b	protein_coding	WD repeat domain 45B [Source:MGI Symbol;Acc:MGI:1914090]
chr16	31592050	31593702	1653	*	8.49	9.03	5.09	3.93	1.48e-35	7.78e-34	Promoter (<=1kb)	31590196	31593220	3025	2	ENSMUSG00000116793	ENSMUST00000232216	0	NA	ENSMUSG00000116793	lincRNA	novel transcript
chr14	73122409	73123252	844	*	9.34	8.12	10.44	-2.32	1.5e-35	7.87e-34	Promoter (<=1kb)	73123037	73161986	38950	1	ENSMUSG00000022106	ENSMUST00000163339	0	Rcbtb2	Rcbtb2	protein_coding	regulator of chromosome condensation (RCC1) and BTB (POZ) domain containing protein 2 [Source:MGI Symbol;Acc:MGI:1917200]
chr4	132588458	132589350	893	*	8.94	9.43	6.42	3.01	1.55e-35	8.13e-34	Distal Intergenic	132564067	132582683	18617	1	ENSMUSG00000056529	ENSMUST00000070690	24391	Ptafr	Ptafr	protein_coding	platelet-activating factor receptor [Source:MGI Symbol;Acc:MGI:106066]
chr7	113150791	113151919	1129	*	8.85	9.35	6.23	3.12	1.61e-35	8.41e-34	Distal Intergenic	113100168	113142023	41856	2	ENSMUSG00000110009	ENSMUST00000209589	-8768	4930543E12Rik	4930543E12Rik	lincRNA	RIKEN cDNA 4930543E12 gene [Source:MGI Symbol;Acc:MGI:1922489]
chr4	140871681	140873160	1480	*	10.56	10.97	9.02	1.94	1.61e-35	8.41e-34	Promoter (<=1kb)	140872693	140878055	5363	1	ENSMUSG00000087045	ENSMUST00000140588	0	4930515B02Rik	4930515B02Rik	lincRNA	RIKEN cDNA 4930515B02 gene [Source:MGI Symbol;Acc:MGI:1922378]
chr11	97401176	97401991	816	*	8.47	9.01	4.98	4.03	1.62e-35	8.45e-34	Distal Intergenic	97415533	97502402	86870	1	ENSMUSG00000049807	ENSMUST00000121799	-13542	Arhgap23	Arhgap23	protein_coding	Rho GTPase activating protein 23 [Source:MGI Symbol;Acc:MGI:3697726]
chr6	120819532	120821488	1957	*	9.86	10.31	8.01	2.3	1.82e-35	9.49e-34	Promoter (1-2kb)	120807585	120822539	14955	2	ENSMUSG00000019210	ENSMUST00000204699	1051	Atp6v1e1	Atp6v1e1	protein_coding	ATPase, H+ transporting, lysosomal V1 subunit E1 [Source:MGI Symbol;Acc:MGI:894326]
chr18	34897068	34898276	1209	*	8.51	9.04	5.2	3.84	1.84e-35	9.57e-34	Distal Intergenic	34931834	34931941	108	2	ENSMUSG00000024360	ENSMUST00000180351	33665	Etf1	Etf1	protein_coding	eukaryotic translation termination factor 1 [Source:MGI Symbol;Acc:MGI:2385071]
chr6	29023069	29024413	1345	*	9.04	9.53	6.65	2.88	1.84e-35	9.6e-34	Promoter (<=1kb)	29022619	29022691	73	1	ENSMUSG00000065469	ENSMUST00000083535	450	Mir129-1	Mir129-1	miRNA	microRNA 129-1 [Source:MGI Symbol;Acc:MGI:2676815]
chr4	94999310	95001807	2498	*	9.12	9.6	6.81	2.79	1.85e-35	9.65e-34	Intron (ENSMUST00000149367/ENSMUSG00000086251, intron 2 of 4)	94979203	95028544	49342	1	ENSMUSG00000086251	ENSMUST00000149367	20107	Gm12694	Gm12694	antisense	predicted gene 12694 [Source:MGI Symbol;Acc:MGI:3651291]
chr7	122010180	122011044	865	*	8.67	9.25	3.27	5.98	1.91e-35	9.94e-34	Exon (ENSMUST00000124566/ENSMUSG00000030872, exon 3 of 18)	121988765	122002491	13727	2	ENSMUSG00000030872	ENSMUST00000144779	-7689	Gga2	Gga2	protein_coding	golgi associated, gamma adaptin ear containing, ARF binding protein 2 [Source:MGI Symbol;Acc:MGI:1921355]
chr4	126839840	126841597	1758	*	8.89	9.39	6.3	3.09	1.93e-35	1e-33	Exon (ENSMUST00000102608/ENSMUSG00000028830, exon 14 of 24)	126835279	126839747	4469	1	ENSMUSG00000028830	ENSMUST00000155341	4561	AU040320	AU040320	protein_coding	expressed sequence AU040320 [Source:MGI Symbol;Acc:MGI:2140475]
chr1	21008432	21009554	1123	*	9.6	10.05	7.65	2.4	2.03e-35	1.05e-33	Intron (ENSMUST00000037998/ENSMUSG00000041779, intron 4 of 10)	21004313	21043656	39344	2	ENSMUSG00000041779	ENSMUST00000187210	34102	Tram2	Tram2	protein_coding	translocating chain-associating membrane protein 2 [Source:MGI Symbol;Acc:MGI:1924817]
chr8	124826166	124827663	1498	*	8.88	9.38	6.32	3.07	2.18e-35	1.13e-33	Exon (ENSMUST00000041106/ENSMUSG00000036913, exon 8 of 11)	124831698	124863703	32006	1	ENSMUSG00000090118	ENSMUST00000161868	-4035	Gm16163	Gm16163	processed_transcript	predicted gene 16163 [Source:MGI Symbol;Acc:MGI:3833836]
chr6	114733141	114734433	1293	*	8.47	9.04	3.81	5.23	2.19e-35	1.14e-33	Intron (ENSMUST00000032457/ENSMUSG00000030314, intron 17 of 18)	114738534	114743259	4726	1	ENSMUSG00000107411	ENSMUST00000203280	-4101	Gm19040	Gm19040	processed_pseudogene	predicted gene, 19040 [Source:MGI Symbol;Acc:MGI:5011225]
chr6	136964725	136966317	1593	*	10.43	10.84	8.86	1.98	2.2e-35	1.14e-33	3' UTR	136959261	136963269	4009	1	ENSMUSG00000064330	ENSMUST00000204382	5464	Pde6h	Pde6h	protein_coding	phosphodiesterase 6H, cGMP-specific, cone, gamma [Source:MGI Symbol;Acc:MGI:1925850]
chr18	62188423	62189779	1357	*	10.12	9.08	11.14	-2.06	2.25e-35	1.16e-33	Distal Intergenic	62180126	62184405	4280	1	ENSMUSG00000054589	ENSMUST00000067743	8297	Gm9949	Gm9949	protein_coding	predicted gene 9949 [Source:MGI Symbol;Acc:MGI:3647947]
chr10	61166848	61168140	1293	*	9.14	7.77	10.29	-2.52	2.32e-35	1.2e-33	Distal Intergenic	61171954	61188836	16883	1	ENSMUSG00000020096	ENSMUST00000122261	-3814	Tbata	Tbata	protein_coding	thymus, brain and testes associated [Source:MGI Symbol;Acc:MGI:1923820]
chr14	121990903	121991650	748	*	9.13	9.61	6.84	2.77	2.32e-35	1.2e-33	Intron (ENSMUST00000039803/ENSMUSG00000041765, intron 6 of 8)	121952551	121965195	12645	2	ENSMUSG00000051212	ENSMUST00000049872	-25708	Gpr183	Gpr183	protein_coding	G protein-coupled receptor 183 [Source:MGI Symbol;Acc:MGI:2442034]
chr11	108222667	108223793	1127	*	10.45	9.53	11.41	-1.88	2.44e-35	1.26e-33	Intron (ENSMUST00000059595/ENSMUSG00000050965, intron 2 of 16)	108181850	108194126	12277	1	ENSMUSG00000084978	ENSMUST00000153899	40817	Gm11655	Gm11655	antisense	predicted gene 11655 [Source:MGI Symbol;Acc:MGI:3650998]
chr3	50402426	50403085	660	*	9.26	9.73	7.05	2.69	2.47e-35	1.27e-33	Promoter (1-2kb)	50400282	50404283	4002	2	ENSMUSG00000103907	ENSMUST00000193524	1198	Gm37498	Gm37498	TEC	predicted gene, 37498 [Source:MGI Symbol;Acc:MGI:5610726]
chr11	19834709	19835742	1034	*	8.42	8.97	4.33	4.64	2.49e-35	1.28e-33	Distal Intergenic	19783652	19784483	832	1	ENSMUSG00000081820	ENSMUST00000120073	51057	Gm12029	Gm12029	processed_pseudogene	predicted gene 12029 [Source:MGI Symbol;Acc:MGI:3651192]
chr18	77689642	77690482	841	*	8.55	9.08	5.3	3.78	2.66e-35	1.37e-33	Intron (ENSMUST00000074653/ENSMUSG00000047466, intron 1 of 4)	77682614	77682745	132	1	ENSMUSG00000077593	ENSMUST00000104405	7028	Gm26014	Gm26014	snoRNA	predicted gene, 26014 [Source:MGI Symbol;Acc:MGI:5455791]
chr7	129574401	129576071	1671	*	9.13	7.84	10.26	-2.42	2.68e-35	1.38e-33	Distal Intergenic	129591863	129635738	43876	1	ENSMUSG00000042055	ENSMUST00000084519	-15792	Wdr11	Wdr11	protein_coding	WD repeat domain 11 [Source:MGI Symbol;Acc:MGI:1920230]
chr7	142068450	142071106	2657	*	10.07	10.51	8.23	2.28	2.7e-35	1.39e-33	Distal Intergenic	142078331	142078437	107	2	ENSMUSG00000077409	ENSMUST00000104221	7331	Gm25416	Gm25416	snRNA	predicted gene, 25416 [Source:MGI Symbol;Acc:MGI:5455193]
chr8	68739945	68741081	1137	*	8.46	9.01	4.81	4.2	2.85e-35	1.46e-33	Distal Intergenic	68356781	68735146	378366	2	ENSMUSG00000036356	ENSMUST00000078350	-4799	Csgalnact1	Csgalnact1	protein_coding	chondroitin sulfate N-acetylgalactosaminyltransferase 1 [Source:MGI Symbol;Acc:MGI:2442354]
chr3	97875892	97877986	2095	*	8.4	8.95	4.56	4.39	3e-35	1.54e-33	Intron (ENSMUST00000168438/ENSMUSG00000038170, intron 1 of 45)	97746693	97868248	121556	2	ENSMUSG00000038170	ENSMUST00000107038	-7644	Pde4dip	Pde4dip	protein_coding	phosphodiesterase 4D interacting protein (myomegalin) [Source:MGI Symbol;Acc:MGI:1891434]
chr5	142822744	142823807	1064	*	10.24	10.66	8.62	2.04	3.08e-35	1.58e-33	Distal Intergenic	142754789	142817662	62874	2	ENSMUSG00000039477	ENSMUST00000151477	-5082	Tnrc18	Tnrc18	protein_coding	trinucleotide repeat containing 18 [Source:MGI Symbol;Acc:MGI:3648294]
chr7	110078072	110078728	657	*	8.45	9.01	3.9	5.12	3.12e-35	1.6e-33	Intron (ENSMUST00000209505/ENSMUSG00000061079, intron 8 of 15)	110091629	110094444	2816	1	ENSMUSG00000061079	ENSMUST00000209252	-12901	Zfp143	Zfp143	protein_coding	zinc finger protein 143 [Source:MGI Symbol;Acc:MGI:1277969]
chr15	78449314	78451273	1960	*	10.6	11.01	9.06	1.95	3.21e-35	1.64e-33	Intron (ENSMUST00000017086/ENSMUSG00000016942, intron 10 of 17)	78443783	78444379	597	2	ENSMUSG00000016942	ENSMUST00000230473	-4935	Tmprss6	Tmprss6	protein_coding	transmembrane serine protease 6 [Source:MGI Symbol;Acc:MGI:1919003]
chr14	27131256	27132300	1045	*	8.6	9.17	3.51	5.66	3.41e-35	1.74e-33	Intron (ENSMUST00000225949/ENSMUSG00000021895, intron 1 of 13)	27114899	27403308	288410	1	ENSMUSG00000021895	ENSMUST00000225949	16357	Arhgef3	Arhgef3	protein_coding	Rho guanine nucleotide exchange factor (GEF) 3 [Source:MGI Symbol;Acc:MGI:1918954]
chr8	22536076	22537216	1141	*	8.55	9.12	3.51	5.61	3.43e-35	1.75e-33	Promoter (1-2kb)	22538779	22541300	2522	1	ENSMUSG00000037656	ENSMUST00000210388	-1563	Slc20a2	Slc20a2	protein_coding	solute carrier family 20, member 2 [Source:MGI Symbol;Acc:MGI:97851]
chr6	39013203	39014224	1022	*	8.42	8.98	3.98	5	3.63e-35	1.86e-33	Promoter (<=1kb)	39013666	39013791	126	1	ENSMUSG00000077339	ENSMUST00000104151	0	Gm23010	Gm23010	snoRNA	predicted gene, 23010 [Source:MGI Symbol;Acc:MGI:5452787]
chr15	60628422	60629663	1242	*	8.73	9.25	5.92	3.33	3.69e-35	1.88e-33	Distal Intergenic	60670343	60672084	1742	1	ENSMUSG00000115504	ENSMUST00000226738	-40680	Gm48946	Gm48946	lincRNA	predicted gene, 48946 [Source:MGI Symbol;Acc:MGI:6118269]
chr19	24983784	24985230	1447	*	8.47	9.02	4.76	4.26	3.88e-35	1.98e-33	Distal Intergenic	24999529	25202432	202904	1	ENSMUSG00000052085	ENSMUST00000025831	-14299	Dock8	Dock8	protein_coding	dedicator of cytokinesis 8 [Source:MGI Symbol;Acc:MGI:1921396]
chr5	25025325	25026466	1142	*	9.11	9.6	6.79	2.81	4.02e-35	2.05e-33	Intron (ENSMUST00000030784/ENSMUSG00000028944, intron 2 of 15)	24862748	24995753	133006	2	ENSMUSG00000028944	ENSMUST00000076306	-29572	Prkag2	Prkag2	protein_coding	protein kinase, AMP-activated, gamma 2 non-catalytic subunit [Source:MGI Symbol;Acc:MGI:1336153]
chr11	120039697	120042753	3057	*	11.18	10.38	12.07	-1.7	4.05e-35	2.06e-33	Promoter (<=1kb)	120007320	120041782	34463	2	ENSMUSG00000025375	ENSMUST00000103019	0	Aatk	Aatk	protein_coding	apoptosis-associated tyrosine kinase [Source:MGI Symbol;Acc:MGI:1197518]
chr9	63737448	63738969	1522	*	10.56	9.68	11.5	-1.82	4.4e-35	2.24e-33	Intron (ENSMUST00000034973/ENSMUSG00000032402, intron 1 of 8)	63667813	63743265	75453	2	ENSMUSG00000032402	ENSMUST00000137065	4296	Smad3	Smad3	protein_coding	SMAD family member 3 [Source:MGI Symbol;Acc:MGI:1201674]
chr12	31694791	31695954	1164	*	8.39	8.95	4.33	4.61	4.41e-35	2.24e-33	Intron (ENSMUST00000036862/ENSMUSG00000035933, intron 6 of 22)	31706867	31713926	7060	2	ENSMUSG00000044067	ENSMUST00000057783	17972	Gpr22	Gpr22	protein_coding	G protein-coupled receptor 22 [Source:MGI Symbol;Acc:MGI:1920260]
chr1	64813715	64815343	1629	*	8.48	9.02	4.98	4.04	4.44e-35	2.26e-33	Intron (ENSMUST00000139649/ENSMUSG00000051344, intron 7 of 8)	64793809	64836764	42956	2	ENSMUSG00000051344	ENSMUST00000187188	21421	Plekhm3	Plekhm3	protein_coding	pleckstrin homology domain containing, family M, member 3 [Source:MGI Symbol;Acc:MGI:2443627]
chr17	46866327	46867311	985	*	9.68	10.13	7.8	2.33	4.64e-35	2.36e-33	Distal Intergenic	46825795	46858482	32688	2	ENSMUSG00000036568	ENSMUST00000233455	-7845	Bicral	Bicral	protein_coding	BRD4 interacting chromatin remodeling complex associated protein like [Source:MGI Symbol;Acc:MGI:2673855]
chr3	122313724	122314646	923	*	8.79	9.3	6.13	3.17	4.69e-35	2.38e-33	Intron (ENSMUST00000196134/ENSMUSG00000028121, intron 1 of 6)	122294136	122427148	133013	1	ENSMUSG00000028121	ENSMUST00000196134	19588	Bcar3	Bcar3	protein_coding	breast cancer anti-estrogen resistance 3 [Source:MGI Symbol;Acc:MGI:1352501]
chr5	111227447	111229047	1601	*	9.86	10.3	8.08	2.22	4.74e-35	2.41e-33	Promoter (1-2kb)	111225458	111229415	3958	1	ENSMUSG00000033209	ENSMUST00000125470	1989	Ttc28	Ttc28	protein_coding	tetratricopeptide repeat domain 28 [Source:MGI Symbol;Acc:MGI:2140873]
chr5	66676089	66678185	2097	*	9.13	9.61	6.86	2.75	4.95e-35	2.51e-33	Promoter (<=1kb)	66676091	66687234	11144	1	ENSMUSG00000029223	ENSMUST00000031131	0	Uchl1	Uchl1	protein_coding	ubiquitin carboxy-terminal hydrolase L1 [Source:MGI Symbol;Acc:MGI:103149]
chr14	47165068	47166168	1101	*	9.06	9.55	6.69	2.86	5.18e-35	2.62e-33	Promoter (2-3kb)	47162377	47162634	258	1	ENSMUSG00000115098	ENSMUST00000226396	2691	Gm49134	Gm49134	processed_pseudogene	predicted gene, 49134 [Source:MGI Symbol;Acc:MGI:6118545]
chr4	86948433	86949461	1029	*	8.53	9.06	5.36	3.7	5.27e-35	2.67e-33	Distal Intergenic	86930691	86934822	4132	1	ENSMUSG00000038007	ENSMUST00000135874	17742	Acer2	Acer2	protein_coding	alkaline ceramidase 2 [Source:MGI Symbol;Acc:MGI:1920932]
chr6	108667503	108668660	1158	*	8.93	9.43	6.42	3	5.41e-35	2.73e-33	Distal Intergenic	108663046	108665665	2620	1	ENSMUSG00000030103	ENSMUST00000204550	4457	Bhlhe40	Bhlhe40	protein_coding	basic helix-loop-helix family, member e40 [Source:MGI Symbol;Acc:MGI:1097714]
chr9	70209450	70210525	1076	*	8.84	9.35	6.18	3.17	5.66e-35	2.86e-33	Promoter (2-3kb)	70207368	70399766	192399	1	ENSMUSG00000032220	ENSMUST00000034745	2082	Myo1e	Myo1e	protein_coding	myosin IE [Source:MGI Symbol;Acc:MGI:106621]
chr17	45772437	45773512	1076	*	8.42	8.96	4.81	4.15	5.77e-35	2.91e-33	Intron (ENSMUST00000180558/ENSMUSG00000097727, intron 2 of 4)	45767195	45781247	14053	1	ENSMUSG00000097727	ENSMUST00000233473	5242	F630040K05Rik	F630040K05Rik	lincRNA	RIKEN cDNA F630040K05 gene [Source:MGI Symbol;Acc:MGI:4437734]
chr13	34917926	34918682	757	*	8.98	9.56	2.81	6.75	5.79e-35	2.92e-33	Promoter (<=1kb)	34909964	34916989	7026	2	ENSMUSG00000021414	ENSMUST00000225242	-937	Fam217a	Fam217a	protein_coding	family with sequence similarity 217, member A [Source:MGI Symbol;Acc:MGI:1919114]
chr1	131042248	131043785	1538	*	8.92	9.42	6.44	2.98	5.86e-35	2.95e-33	Distal Intergenic	131019845	131024974	5130	1	ENSMUSG00000016529	ENSMUST00000016673	22403	Il10	Il10	protein_coding	interleukin 10 [Source:MGI Symbol;Acc:MGI:96537]
chr14	14632420	14634167	1748	*	10.42	10.83	8.85	1.98	5.86e-35	2.95e-33	Distal Intergenic	14659108	14659879	772	1	ENSMUSG00000114628	ENSMUST00000226083	-24941	Gm19018	Gm19018	processed_pseudogene	predicted gene, 19018 [Source:MGI Symbol;Acc:MGI:5011203]
chr11	117536657	117537195	539	*	8.66	9.24	3.27	5.97	6.23e-35	3.13e-33	Distal Intergenic	117523603	117532205	8603	1	ENSMUSG00000085419	ENSMUST00000132261	13054	Gm11734	Gm11734	lincRNA	predicted gene 11734 [Source:MGI Symbol;Acc:MGI:3652086]
chr4	19838123	19838797	675	*	7.76	5.47	9.13	-3.66	6.56e-35	3.3e-33	Intron (ENSMUST00000035890/ENSMUSG00000041052, intron 2 of 3)	19818725	19842218	23494	1	ENSMUSG00000041052	ENSMUST00000035890	19398	Slc7a13	Slc7a13	protein_coding	solute carrier family 7, (cationic amino acid transporter, y+ system) member 13 [Source:MGI Symbol;Acc:MGI:1921337]
chr1	74805996	74807266	1271	*	8.91	9.41	6.41	3	6.63e-35	3.33e-33	Distal Intergenic	74793363	74803495	10133	1	ENSMUSG00000026167	ENSMUST00000187238	12633	Wnt10a	Wnt10a	protein_coding	wingless-type MMTV integration site family, member 10A [Source:MGI Symbol;Acc:MGI:108071]
chr3	88455774	88457809	2036	*	9.23	9.71	7.05	2.66	6.64e-35	3.33e-33	Promoter (<=1kb)	88453089	88456415	3327	2	ENSMUSG00000028064	ENSMUST00000141471	0	Sema4a	Sema4a	protein_coding	sema domain, immunoglobulin domain (Ig), transmembrane domain (TM) and short cytoplasmic domain, (semaphorin) 4A [Source:MGI Symbol;Acc:MGI:107560]
chr4	129263081	129264024	944	*	10.38	10.79	8.81	1.98	6.84e-35	3.43e-33	Promoter (<=1kb)	129263730	129265010	1281	1	ENSMUSG00000087575	ENSMUST00000150171	0	Gm12976	Gm12976	lincRNA	predicted gene 12976 [Source:MGI Symbol;Acc:MGI:3650499]
chr4	132586145	132586707	563	*	8.39	8.94	4.67	4.28	6.9e-35	3.46e-33	Distal Intergenic	132564067	132582683	18617	1	ENSMUSG00000056529	ENSMUST00000070690	22078	Ptafr	Ptafr	protein_coding	platelet-activating factor receptor [Source:MGI Symbol;Acc:MGI:106066]
chr7	97342378	97343548	1171	*	9.3	9.77	7.16	2.61	7.05e-35	3.53e-33	Intron (ENSMUST00000054107/ENSMUSG00000044952, intron 1 of 1)	97332327	97350213	17887	1	ENSMUSG00000044952	ENSMUST00000054107	10051	Kctd21	Kctd21	protein_coding	potassium channel tetramerisation domain containing 21 [Source:MGI Symbol;Acc:MGI:3643121]
chr18	81743840	81745915	2076	*	8.98	9.48	6.51	2.97	7.08e-35	3.54e-33	Distal Intergenic	81981069	81981196	128	1	ENSMUSG00000077599	ENSMUST00000104411	-235154	Gm26012	Gm26012	snoRNA	predicted gene, 26012 [Source:MGI Symbol;Acc:MGI:5455789]
chr8	18791615	18792692	1078	*	8.51	9.08	3.62	5.46	7.75e-35	3.88e-33	Intron (ENSMUST00000039412/ENSMUSG00000039842, intron 13 of 13)	18690263	18741562	51300	2	ENSMUSG00000031465	ENSMUST00000033846	-50053	Angpt2	Angpt2	protein_coding	angiopoietin 2 [Source:MGI Symbol;Acc:MGI:1202890]
chr12	40133243	40134420	1178	*	8.48	9.02	5.2	3.82	8.74e-35	4.37e-33	Promoter (<=1kb)	40059769	40134183	74415	2	ENSMUSG00000002565	ENSMUST00000078481	0	Scin	Scin	protein_coding	scinderin [Source:MGI Symbol;Acc:MGI:1306794]
chr5	139214932	139216150	1219	*	8.48	9.05	3.62	5.44	8.85e-35	4.42e-33	Promoter (<=1kb)	139215469	139216356	888	2	ENSMUSG00000106127	ENSMUST00000196947	206	4930520M14Rik	4930520M14Rik	antisense	RIKEN cDNA 4930520M14 gene [Source:MGI Symbol;Acc:MGI:1925432]
chr18	5413994	5415193	1200	*	9.81	10.25	8	2.25	8.87e-35	4.43e-33	Distal Intergenic	5368541	5370482	1942	2	ENSMUSG00000117617	ENSMUST00000234572	-43512	NA	ENSMUSG00000117617	lincRNA	novel transcript
chr2	157850800	157852790	1991	*	8.38	8.93	4.51	4.42	8.99e-35	4.48e-33	Intron (ENSMUST00000029178/ENSMUSG00000027649, intron 11 of 15)	157901536	157902012	477	1	ENSMUSG00000062846	ENSMUST00000121302	-48746	Gm14176	Gm14176	processed_pseudogene	predicted gene 14176 [Source:MGI Symbol;Acc:MGI:3650021]
chr17	46574231	46575132	902	*	8.57	9.1	5.48	3.62	9.36e-35	4.66e-33	Promoter (1-2kb)	46564471	46572950	8480	2	ENSMUSG00000023972	ENSMUST00000232855	-1281	Ptk7	Ptk7	protein_coding	PTK7 protein tyrosine kinase 7 [Source:MGI Symbol;Acc:MGI:1918711]
chr2	26578267	26579280	1014	*	7.73	5.42	9.11	-3.69	9.58e-35	4.77e-33	Promoter (<=1kb)	26580014	26589384	9371	1	ENSMUSG00000026921	ENSMUST00000152713	-734	Egfl7	Egfl7	protein_coding	EGF-like domain 7 [Source:MGI Symbol;Acc:MGI:2449923]
chr8	36096299	36097209	911	*	9.41	9.88	7.35	2.53	9.82e-35	4.89e-33	Promoter (1-2kb)	36094861	36106609	11749	1	ENSMUSG00000050271	ENSMUST00000150295	1438	Prag1	Prag1	protein_coding	PEAK1 related kinase activating pseudokinase 1 [Source:MGI Symbol;Acc:MGI:1196223]
chr11	76469437	76470311	875	*	8.67	9.19	5.76	3.43	9.91e-35	4.92e-33	Promoter (<=1kb)	76416751	76468465	51715	2	ENSMUSG00000017631	ENSMUST00000065028	-972	Abr	Abr	protein_coding	active BCR-related gene [Source:MGI Symbol;Acc:MGI:107771]
chr10	117806875	117810988	4114	*	9.33	9.8	7.21	2.59	9.93e-35	4.93e-33	Downstream (2-3kb)	117815660	117818540	2881	2	ENSMUSG00000052681	ENSMUST00000220214	7552	Rap1b	Rap1b	protein_coding	RAS related protein 1b [Source:MGI Symbol;Acc:MGI:894315]
chr10	80757507	80758960	1454	*	9.95	10.39	8.21	2.18	9.95e-35	4.94e-33	Promoter (2-3kb)	80755463	80766587	11125	1	ENSMUSG00000061589	ENSMUST00000147579	2044	Dot1l	Dot1l	protein_coding	DOT1-like, histone H3 methyltransferase (S. cerevisiae) [Source:MGI Symbol;Acc:MGI:2143886]
chr15	80649291	80650211	921	*	8.37	8.93	4.45	4.47	1.06e-34	5.26e-33	3' UTR	80646073	80646136	64	1	ENSMUSG00000098631	ENSMUST00000183708	3218	Mir6957	Mir6957	miRNA	microRNA 6957 [Source:MGI Symbol;Acc:MGI:5531277]
chr1	191110005	191111740	1736	*	9.53	8.38	10.59	-2.21	1.08e-34	5.35e-33	Distal Intergenic	191100477	191108909	8433	1	ENSMUSG00000026630	ENSMUST00000191621	9528	Batf3	Batf3	protein_coding	basic leucine zipper transcription factor, ATF-like 3 [Source:MGI Symbol;Acc:MGI:1925491]
chr11	29344457	29346159	1703	*	8.43	8.97	4.94	4.04	1.09e-34	5.4e-33	Distal Intergenic	29339455	29339682	228	2	ENSMUSG00000080827	ENSMUST00000120863	-4775	Gm12086	Gm12086	processed_pseudogene	predicted gene 12086 [Source:MGI Symbol;Acc:MGI:3650336]
chr1	183058631	183059063	433	*	8.38	8.94	4.27	4.67	1.1e-34	5.42e-33	Distal Intergenic	183074606	183074706	101	1	ENSMUSG00000094807	ENSMUST00000178492	-15543	Gm24975	Gm24975	miRNA	predicted gene, 24975 [Source:MGI Symbol;Acc:MGI:5454752]
chr14	33230516	33232454	1939	*	9.95	8.93	10.96	-2.02	1.12e-34	5.54e-33	Intron (ENSMUST00000111956/ENSMUSG00000063506, intron 2 of 10)	33218044	33220931	2888	2	ENSMUSG00000115597	ENSMUST00000226933	-9585	Gm49030	Gm49030	antisense	predicted gene, 49030 [Source:MGI Symbol;Acc:MGI:6118400]
chr10	19077451	19078543	1093	*	8.48	9.02	5.17	3.85	1.15e-34	5.67e-33	Distal Intergenic	19086530	19087178	649	2	ENSMUSG00000110938	ENSMUST00000217047	8635	1700124M09Rik	1700124M09Rik	lincRNA	RIKEN cDNA 1700124M09 gene [Source:MGI Symbol;Acc:MGI:1920855]
chr5	24453072	24455825	2754	*	10.16	10.58	8.52	2.05	1.19e-34	5.9e-33	Promoter (<=1kb)	24452334	24482328	29995	1	ENSMUSG00000023353	ENSMUST00000199647	738	Agap3	Agap3	protein_coding	ArfGAP with GTPase domain, ankyrin repeat and PH domain 3 [Source:MGI Symbol;Acc:MGI:2183446]
chr1	183963857	183964571	715	*	8.41	8.97	4.06	4.92	1.21e-34	5.98e-33	Distal Intergenic	183928405	183929230	826	1	ENSMUSG00000102743	ENSMUST00000193891	35452	Gm38108	Gm38108	lincRNA	predicted gene, 38108 [Source:MGI Symbol;Acc:MGI:5611336]
chr12	80257151	80257832	682	*	8.48	9.02	5.23	3.78	1.28e-34	6.32e-33	Promoter (<=1kb)	80196949	80258784	61836	2	ENSMUSG00000015143	ENSMUST00000220351	952	Actn1	Actn1	protein_coding	actinin, alpha 1 [Source:MGI Symbol;Acc:MGI:2137706]
chr10	80763056	80764540	1485	*	9.96	10.39	8.25	2.15	1.29e-34	6.34e-33	Intron (ENSMUST00000105336/ENSMUSG00000061589, intron 1 of 27)	80766859	80768987	2129	2	ENSMUSG00000075558	ENSMUST00000105760	4447	Gm17151	Gm17151	antisense	predicted gene 17151 [Source:MGI Symbol;Acc:MGI:4937978]
chr7	46833254	46834192	939	*	10.55	10.96	9	1.95	1.34e-34	6.61e-33	Promoter (<=1kb)	46832464	46832878	415	1	ENSMUSG00000109663	ENSMUST00000210610	790	Gm45308	Gm45308	processed_pseudogene	predicted gene 45308 [Source:MGI Symbol;Acc:MGI:5791144]
chr6	127480617	127481481	865	*	8.79	9.37	2.98	6.39	1.44e-34	7.07e-33	Promoter (2-3kb)	127477655	127490047	12393	1	ENSMUSG00000037997	ENSMUST00000134018	2962	Parp11	Parp11	protein_coding	poly (ADP-ribose) polymerase family, member 11 [Source:MGI Symbol;Acc:MGI:2141505]
chr11	77000471	77001772	1302	*	8.54	9.08	5.09	3.99	1.48e-34	7.28e-33	Promoter (1-2kb)	76998616	77032340	33725	1	ENSMUSG00000020838	ENSMUST00000021195	1855	Slc6a4	Slc6a4	protein_coding	solute carrier family 6 (neurotransmitter transporter, serotonin), member 4 [Source:MGI Symbol;Acc:MGI:96285]
chr2	36216441	36217407	967	*	9.61	8.52	10.66	-2.14	1.48e-34	7.28e-33	Promoter (<=1kb)	36216777	36217502	726	1	ENSMUSG00000087187	ENSMUST00000147012	0	Gm13431	Gm13431	lincRNA	predicted gene 13431 [Source:MGI Symbol;Acc:MGI:3650776]
chr12	52126421	52127086	666	*	8.51	9.05	4.94	4.11	1.48e-34	7.29e-33	Intron (ENSMUST00000040090/ENSMUSG00000035142, intron 3 of 10)	52132384	52302721	170338	1	ENSMUSG00000035142	ENSMUST00000159567	-5298	Nubpl	Nubpl	protein_coding	nucleotide binding protein-like [Source:MGI Symbol;Acc:MGI:1924076]
chr17	3489708	3491393	1686	*	8.76	9.28	6.02	3.26	1.53e-34	7.51e-33	Promoter (<=1kb)	3490463	3515722	25260	1	ENSMUSG00000023800	ENSMUST00000226434	0	Tiam2	Tiam2	protein_coding	T cell lymphoma invasion and metastasis 2 [Source:MGI Symbol;Acc:MGI:1344338]
chr8	70900779	70901778	1000	*	9.35	9.82	7.27	2.55	1.55e-34	7.61e-33	Distal Intergenic	70895399	70897412	2014	2	ENSMUSG00000045128	ENSMUST00000212494	-3367	Rpl18a	Rpl18a	protein_coding	ribosomal protein L18A [Source:MGI Symbol;Acc:MGI:1924058]
chr2	113621681	113622347	667	*	9.1	9.68	2.62	7.06	1.56e-34	7.65e-33	Intron (ENSMUST00000099576/ENSMUSG00000044042, intron 14 of 18)	113685090	113693151	8062	1	ENSMUSG00000044042	ENSMUST00000150510	-62743	Fmn1	Fmn1	protein_coding	formin 1 [Source:MGI Symbol;Acc:MGI:101815]
chr2	93780583	93781104	522	*	8.53	9.1	3.51	5.59	1.58e-34	7.75e-33	Intron (ENSMUST00000184931/ENSMUSG00000027198, intron 8 of 11)	93794570	93795080	511	1	ENSMUSG00000081353	ENSMUST00000119441	-13466	Gm13818	Gm13818	processed_pseudogene	predicted gene 13818 [Source:MGI Symbol;Acc:MGI:3649322]
chr14	31181669	31184142	2474	*	10.22	9.25	11.21	-1.95	1.62e-34	7.92e-33	Promoter (<=1kb)	31180850	31182829	1980	2	ENSMUSG00000021910	ENSMUST00000167223	0	Nisch	Nisch	protein_coding	nischarin [Source:MGI Symbol;Acc:MGI:1928323]
chr12	85869443	85870310	868	*	8.69	9.26	3.13	6.13	1.66e-34	8.1e-33	Exon (ENSMUST00000176008/ENSMUSG00000012609, exon 10 of 10)	85878986	85892199	13214	1	ENSMUSG00000012609	ENSMUST00000175899	-8676	Ttll5	Ttll5	protein_coding	tubulin tyrosine ligase-like family, member 5 [Source:MGI Symbol;Acc:MGI:2443657]
chr2	130688976	130689790	815	*	8.5	9.03	5.17	3.87	1.69e-34	8.26e-33	Promoter (<=1kb)	130684113	130688565	4453	2	ENSMUSG00000074796	ENSMUST00000144945	-411	Slc4a11	Slc4a11	protein_coding	solute carrier family 4, sodium bicarbonate transporter-like, member 11 [Source:MGI Symbol;Acc:MGI:2138987]
chr11	99164589	99165690	1102	*	9.18	9.66	6.97	2.69	1.74e-34	8.47e-33	Distal Intergenic	99144196	99155077	10882	2	ENSMUSG00000037944	ENSMUST00000103134	-9512	Ccr7	Ccr7	protein_coding	chemokine (C-C motif) receptor 7 [Source:MGI Symbol;Acc:MGI:103011]
chr6	65163808	65165474	1667	*	9.06	7.67	10.22	-2.56	1.75e-34	8.53e-33	Distal Intergenic	65169164	65169957	794	1	ENSMUSG00000108230	ENSMUST00000203873	-3690	Gm3549	Gm3549	processed_pseudogene	predicted gene 3549 [Source:MGI Symbol;Acc:MGI:3781726]
chr7	139245962	139246391	430	*	8.48	9.05	3.72	5.33	1.91e-34	9.29e-33	Promoter (2-3kb)	139248482	139267975	19494	1	ENSMUSG00000060260	ENSMUST00000093993	-2091	Pwwp2b	Pwwp2b	protein_coding	PWWP domain containing 2B [Source:MGI Symbol;Acc:MGI:2142008]
chr10	78297596	78299129	1534	*	10.3	9.37	11.27	-1.9	1.97e-34	9.59e-33	Promoter (<=1kb)	78271563	78298198	26636	2	ENSMUSG00000001211	ENSMUST00000105389	0	Agpat3	Agpat3	protein_coding	1-acylglycerol-3-phosphate O-acyltransferase 3 [Source:MGI Symbol;Acc:MGI:1336186]
chr12	55464907	55467385	2479	*	11.54	11.93	10.1	1.83	1.98e-34	9.65e-33	Distal Intergenic	55490407	55491810	1404	2	ENSMUSG00000021025	ENSMUST00000219869	24425	Nfkbia	Nfkbia	protein_coding	nuclear factor of kappa light polypeptide gene enhancer in B cells inhibitor, alpha [Source:MGI Symbol;Acc:MGI:104741]
chr19	29849862	29851559	1698	*	9.7	10.14	7.86	2.28	2.02e-34	9.79e-33	Distal Intergenic	29808400	29812974	4575	2	ENSMUSG00000074909	ENSMUST00000099525	-36888	Ranbp6	Ranbp6	protein_coding	RAN binding protein 6 [Source:MGI Symbol;Acc:MGI:2683212]
chr16	43965596	43966955	1360	*	8.53	6.86	9.77	-2.92	2.06e-34	9.99e-33	3' UTR	43969146	43979050	9905	2	ENSMUSG00000036304	ENSMUST00000165648	12095	Zdhhc23	Zdhhc23	protein_coding	zinc finger, DHHC domain containing 23 [Source:MGI Symbol;Acc:MGI:2685625]
chr6	86318628	86319528	901	*	8.62	9.2	3.27	5.93	2.1e-34	1.02e-32	Distal Intergenic	86334031	86334240	210	1	ENSMUSG00000072940	ENSMUST00000119024	-14503	Gm10443	Gm10443	processed_pseudogene	predicted pseudogene 10443 [Source:MGI Symbol;Acc:MGI:3704272]
chr17	45784509	45785503	995	*	8.37	8.93	4.2	4.73	2.1e-34	1.02e-32	Intron (ENSMUST00000180519/ENSMUSG00000097727, intron 2 of 2)	45767195	45781247	14053	1	ENSMUSG00000097727	ENSMUST00000233473	17314	F630040K05Rik	F630040K05Rik	lincRNA	RIKEN cDNA F630040K05 gene [Source:MGI Symbol;Acc:MGI:4437734]
chr15	100040454	100042036	1583	*	9.84	8.64	10.93	-2.28	2.2e-34	1.07e-32	Promoter (1-2kb)	100038664	100219473	180810	1	ENSMUSG00000023026	ENSMUST00000100203	1790	Dip2b	Dip2b	protein_coding	disco interacting protein 2 homolog B [Source:MGI Symbol;Acc:MGI:2145977]
chr6	122387248	122388533	1286	*	8.36	8.91	4.33	4.58	2.23e-34	1.08e-32	Promoter (2-3kb)	122391379	122392687	1309	1	ENSMUSG00000040657	ENSMUST00000043553	-2846	1700063H04Rik	1700063H04Rik	lincRNA	RIKEN cDNA 1700063H04 gene [Source:MGI Symbol;Acc:MGI:1921519]
chr11	22383551	22384209	659	*	8.43	8.99	3.72	5.28	2.4e-34	1.16e-32	Promoter (2-3kb)	22386292	22388196	1905	1	ENSMUSG00000083580	ENSMUST00000117789	-2083	Rpsa-ps3	Rpsa-ps3	processed_pseudogene	ribosomal protein SA, pseudogene 3 [Source:MGI Symbol;Acc:MGI:3652081]
chr11	94385878	94386970	1093	*	10.33	9.41	11.28	-1.87	2.41e-34	1.16e-32	Intron (ENSMUST00000178136/ENSMUSG00000020865, intron 1 of 30)	94364855	94392920	28066	2	ENSMUSG00000020865	ENSMUST00000151124	5950	Abcc3	Abcc3	protein_coding	ATP-binding cassette, sub-family C (CFTR/MRP), member 3 [Source:MGI Symbol;Acc:MGI:1923658]
chr8	94557020	94557789	770	*	8.4	8.95	4.51	4.44	2.42e-34	1.17e-32	Promoter (1-2kb)	94555514	94564056	8543	1	ENSMUSG00000034361	ENSMUST00000212550	1506	Cpne2	Cpne2	protein_coding	copine II [Source:MGI Symbol;Acc:MGI:2387578]
chr1	170903426	170903814	389	*	7.75	5.49	9.12	-3.64	2.44e-34	1.18e-32	Distal Intergenic	170907273	170912941	5669	2	ENSMUSG00000070524	ENSMUST00000094337	9127	Fcrlb	Fcrlb	protein_coding	Fc receptor-like B [Source:MGI Symbol;Acc:MGI:3576487]
chr9	14729167	14729784	618	*	9.08	9.66	2.62	7.04	2.46e-34	1.19e-32	Intron (ENSMUST00000115644/ENSMUSG00000036912, intron 5 of 19)	14736195	14736722	528	1	ENSMUSG00000082564	ENSMUST00000121218	-6411	Gm15586	Gm15586	processed_pseudogene	predicted gene 15586 [Source:MGI Symbol;Acc:MGI:3783034]
chr2	129570241	129571193	953	*	8.7	9.21	5.9	3.32	2.51e-34	1.21e-32	Distal Intergenic	129565047	129566068	1022	2	ENSMUSG00000087015	ENSMUST00000150181	-4173	Gm14041	Gm14041	antisense	predicted gene 14041 [Source:MGI Symbol;Acc:MGI:3651081]
chr2	14164789	14166219	1431	*	9.69	8.6	10.73	-2.13	2.51e-34	1.21e-32	Distal Intergenic	14174523	14221993	47471	1	ENSMUSG00000061531	ENSMUST00000077517	-8304	Tmem236	Tmem236	protein_coding	transmembrane protein 236 [Source:MGI Symbol;Acc:MGI:1919309]
chr10	69777091	69777724	634	*	8.43	8.97	4.94	4.04	2.55e-34	1.22e-32	Intron (ENSMUST00000218680/ENSMUSG00000069601, intron 2 of 42)	69785514	69810465	24952	1	ENSMUSG00000069601	ENSMUST00000182492	-7790	Ank3	Ank3	protein_coding	ankyrin 3, epithelial [Source:MGI Symbol;Acc:MGI:88026]
chr14	31008715	31009393	679	*	9.37	9.84	7.3	2.54	2.55e-34	1.22e-32	Promoter (<=1kb)	31010332	31011991	1660	1	ENSMUSG00000021916	ENSMUST00000227783	-939	Glt8d1	Glt8d1	protein_coding	glycosyltransferase 8 domain containing 1 [Source:MGI Symbol;Acc:MGI:1923735]
chr2	94051840	94052552	713	*	8.48	9.01	5.23	3.78	2.67e-34	1.28e-32	Exon (ENSMUST00000145967/ENSMUSG00000027195, exon 3 of 6)	94032689	94066469	33781	2	ENSMUSG00000027195	ENSMUST00000145967	13917	Hsd17b12	Hsd17b12	protein_coding	hydroxysteroid (17-beta) dehydrogenase 12 [Source:MGI Symbol;Acc:MGI:1926967]
chr5	34500228	34502200	1973	*	10.66	11.09	9.02	2.06	2.71e-34	1.3e-32	Promoter (<=1kb)	34499605	34501618	2014	2	ENSMUSG00000059866	ENSMUST00000143072	0	Tnip2	Tnip2	protein_coding	TNFAIP3 interacting protein 2 [Source:MGI Symbol;Acc:MGI:2386643]
chr2	102849581	102850510	930	*	8.37	8.92	4.62	4.3	2.74e-34	1.32e-32	Intron (ENSMUST00000005218/ENSMUSG00000005087, intron 5 of 18)	102897960	102898066	107	1	ENSMUSG00000065683	ENSMUST00000083749	-47450	Gm23731	Gm23731	snRNA	predicted gene, 23731 [Source:MGI Symbol;Acc:MGI:5453508]
chr10	96460668	96461257	590	*	8.67	9.24	3.13	6.11	2.8e-34	1.34e-32	Distal Intergenic	96476479	96477387	909	1	ENSMUSG00000097939	ENSMUST00000182096	-15222	Gm8601	Gm8601	processed_pseudogene	predicted gene 8601 [Source:MGI Symbol;Acc:MGI:3643183]
chr1	183868297	183869783	1487	*	8.53	9.1	3.39	5.71	2.8e-34	1.34e-32	Distal Intergenic	183918130	183918276	147	1	ENSMUSG00000104007	ENSMUST00000194189	-48347	Gm38332	Gm38332	processed_pseudogene	predicted gene, 38332 [Source:MGI Symbol;Acc:MGI:5611560]
chr12	102453157	102454123	967	*	9.83	8.81	10.85	-2.04	2.84e-34	1.36e-32	Intron (ENSMUST00000222873/ENSMUSG00000113265, intron 1 of 2)	102447328	102467609	20282	1	ENSMUSG00000113265	ENSMUST00000222873	5829	Gm30198	Gm30198	lincRNA	predicted gene, 30198 [Source:MGI Symbol;Acc:MGI:5589357]
chr6	114293295	114294496	1202	*	8.96	9.46	6.35	3.11	2.84e-34	1.36e-32	Intron (ENSMUST00000032454/ENSMUSG00000030310, intron 1 of 15)	114300014	114301942	1929	1	ENSMUSG00000030310	ENSMUST00000203330	-5518	Slc6a1	Slc6a1	protein_coding	solute carrier family 6 (neurotransmitter transporter, GABA), member 1 [Source:MGI Symbol;Acc:MGI:95627]
chr19	24111106	24111903	798	*	8.43	8.97	5.02	3.95	2.92e-34	1.39e-32	Exon (ENSMUST00000233027/ENSMUSG00000024812, exon 14 of 23)	24064793	24066452	1660	1	ENSMUSG00000096796	ENSMUST00000178667	46313	1700021P04Rik	1700021P04Rik	lincRNA	RIKEN cDNA 1700021P04 gene [Source:MGI Symbol;Acc:MGI:1922771]
chr2	94251960	94252630	671	*	8.75	9.26	5.94	3.33	2.99e-34	1.43e-32	Exon (ENSMUST00000211619/ENSMUSG00000075020, exon 3 of 3)	94238292	94243338	5047	2	ENSMUSG00000075020	ENSMUST00000210721	-8622	Mir670hg	Mir670hg	lincRNA	MIR670 host gene (non-protein coding) [Source:MGI Symbol;Acc:MGI:3041234]
chr7	82827863	82828784	922	*	7.91	5.7	9.27	-3.57	3.14e-34	1.5e-32	Distal Intergenic	82851599	82859849	8251	1	ENSMUSG00000030636	ENSMUST00000179662	-22815	1700010L04Rik	1700010L04Rik	lincRNA	RIKEN cDNA 1700010L04 gene [Source:MGI Symbol;Acc:MGI:1916583]
chr16	30971901	30972325	425	*	9.97	8.95	10.97	-2.02	3.16e-34	1.51e-32	Promoter (1-2kb)	30969393	30973518	4126	2	ENSMUSG00000087605	ENSMUST00000123905	1193	Gm15742	Gm15742	sense_intronic	predicted gene 15742 [Source:MGI Symbol;Acc:MGI:3783184]
chr10	81401270	81402402	1133	*	9.5	8.34	10.57	-2.22	3.23e-34	1.54e-32	Promoter (<=1kb)	81399196	81400554	1359	2	ENSMUSG00000055053	ENSMUST00000152670	-716	Nfic	Nfic	protein_coding	nuclear factor I/C [Source:MGI Symbol;Acc:MGI:109591]
chr10	61203951	61204310	360	*	8.43	8.97	5.06	3.91	3.23e-34	1.54e-32	Intron (ENSMUST00000092486/ENSMUSG00000059901, intron 18 of 21)	61175942	61188839	12898	1	ENSMUSG00000020096	ENSMUST00000126831	28009	Tbata	Tbata	protein_coding	thymus, brain and testes associated [Source:MGI Symbol;Acc:MGI:1923820]
chr6	52815260	52816233	974	*	8.47	9.03	3.62	5.42	3.25e-34	1.55e-32	Intron (ENSMUST00000136250/ENSMUSG00000063568, intron 2 of 4)	52843109	52843701	593	2	ENSMUSG00000081872	ENSMUST00000119248	27468	Gm15572	Gm15572	processed_pseudogene	predicted gene 15572 [Source:MGI Symbol;Acc:MGI:3783020]
chr12	99917804	99918624	821	*	9.05	9.54	6.75	2.79	3.39e-34	1.61e-32	Promoter (2-3kb)	99915466	99919304	3839	1	ENSMUSG00000021177	ENSMUST00000220685	2338	Tdp1	Tdp1	protein_coding	tyrosyl-DNA phosphodiesterase 1 [Source:MGI Symbol;Acc:MGI:1920036]
chr5	122481645	122483246	1602	*	8.49	9.02	5.27	3.75	3.58e-34	1.7e-32	Promoter (1-2kb)	122482800	122484999	2200	2	ENSMUSG00000105434	ENSMUST00000197944	1753	Gm43359	Gm43359	TEC	predicted gene 43359 [Source:MGI Symbol;Acc:MGI:5663496]
chr11	86907482	86908575	1094	*	10.21	10.63	8.62	2.01	3.63e-34	1.72e-32	Distal Intergenic	86936425	86993707	57283	2	ENSMUSG00000018427	ENSMUST00000018571	85132	Ypel2	Ypel2	protein_coding	yippee like 2 [Source:MGI Symbol;Acc:MGI:1925114]
chr7	100839796	100840363	568	*	8.54	9.11	3.39	5.72	3.71e-34	1.76e-32	3' UTR	100851112	100855429	4318	2	ENSMUSG00000008318	ENSMUST00000156855	15066	Relt	Relt	protein_coding	RELT tumor necrosis factor receptor [Source:MGI Symbol;Acc:MGI:2443373]
chr4	87984699	87985585	887	*	8.59	9.16	3.27	5.89	3.75e-34	1.78e-32	Intron (ENSMUST00000078090/ENSMUSG00000028496, intron 2 of 10)	87837419	88032813	195395	2	ENSMUSG00000028496	ENSMUST00000141526	47228	Mllt3	Mllt3	protein_coding	myeloid/lymphoid or mixed-lineage leukemia; translocated to, 3 [Source:MGI Symbol;Acc:MGI:1917372]
chr15	64890563	64892304	1742	*	8.5	9.07	3.51	5.56	3.79e-34	1.8e-32	Intron (ENSMUST00000180105/ENSMUSG00000094296, intron 2 of 2)	64782562	64922271	139710	2	ENSMUSG00000022376	ENSMUST00000228109	29967	Adcy8	Adcy8	protein_coding	adenylate cyclase 8 [Source:MGI Symbol;Acc:MGI:1341110]
chr1	87862050	87863172	1123	*	9.6	10.06	7.68	2.38	3.96e-34	1.87e-32	Promoter (1-2kb)	87865073	87865916	844	1	ENSMUSG00000103996	ENSMUST00000191704	-1901	4833421G17Rik	4833421G17Rik	TEC	RIKEN cDNA 4833421G17 gene [Source:MGI Symbol;Acc:MGI:1921007]
chr8	79153664	79154261	598	*	8.49	9.06	3.72	5.34	4.04e-34	1.91e-32	Intron (ENSMUST00000098614/ENSMUSG00000071064, intron 8 of 14)	79174185	79177163	2979	1	ENSMUSG00000109782	ENSMUST00000211475	-19924	Gm45728	Gm45728	TEC	predicted gene 45728 [Source:MGI Symbol;Acc:MGI:5804843]
chr9	52174367	52175823	1457	*	10.18	10.61	8.45	2.16	4.14e-34	1.96e-32	Distal Intergenic	52111344	52168572	57229	2	ENSMUSG00000035164	ENSMUST00000213645	-5795	Zc3h12c	Zc3h12c	protein_coding	zinc finger CCCH type containing 12C [Source:MGI Symbol;Acc:MGI:3026959]
chr11	75414880	75416253	1374	*	9.16	7.89	10.27	-2.38	4.29e-34	2.03e-32	Promoter (<=1kb)	75410221	75415730	5510	2	ENSMUSG00000000753	ENSMUST00000167281	0	Serpinf1	Serpinf1	protein_coding	serine (or cysteine) peptidase inhibitor, clade F, member 1 [Source:MGI Symbol;Acc:MGI:108080]
chr8	95616393	95617479	1087	*	8.36	8.92	4.06	4.86	4.43e-34	2.09e-32	Intron (ENSMUST00000213069/ENSMUSG00000110447, intron 2 of 3)	95629173	95630391	1219	2	ENSMUSG00000110483	ENSMUST00000211856	12912	Gm45702	Gm45702	lincRNA	predicted gene 45702 [Source:MGI Symbol;Acc:MGI:5804817]
chr17	31892695	31893600	906	*	8.38	8.92	4.81	4.11	4.45e-34	2.1e-32	Downstream (2-3kb)	31896419	31899178	2760	2	ENSMUSG00000117562	ENSMUST00000234078	5578	NA	ENSMUSG00000117562	lincRNA	novel transcript
chr15	77885914	77887302	1389	*	8.45	8.99	5.2	3.79	4.49e-34	2.12e-32	Distal Intergenic	77915047	77915700	654	2	ENSMUSG00000005354	ENSMUST00000173561	28398	Txn2	Txn2	protein_coding	thioredoxin 2 [Source:MGI Symbol;Acc:MGI:1929468]
chr9	96589210	96590353	1144	*	8.75	9.25	6.06	3.2	4.65e-34	2.19e-32	Intron (ENSMUST00000034984/ENSMUSG00000032413, intron 5 of 23)	96584303	96584507	205	1	ENSMUSG00000100522	ENSMUST00000190191	4907	Gm19280	Gm19280	processed_pseudogene	predicted gene, 19280 [Source:MGI Symbol;Acc:MGI:5011465]
chr4	56070152	56071088	937	*	8.74	7.28	9.92	-2.64	4.74e-34	2.23e-32	Distal Intergenic	55969023	55993739	24717	2	ENSMUSG00000085643	ENSMUST00000134099	-76413	Gm12519	Gm12519	lincRNA	predicted gene 12519 [Source:MGI Symbol;Acc:MGI:3652272]
chr17	47595498	47596059	562	*	9.08	7.8	10.21	-2.41	5.03e-34	2.37e-32	Promoter (<=1kb)	47596068	47599094	3027	1	ENSMUSG00000034165	ENSMUST00000182539	-9	Ccnd3	Ccnd3	protein_coding	cyclin D3 [Source:MGI Symbol;Acc:MGI:88315]
chr19	25427539	25429044	1506	*	8.41	8.97	3.72	5.26	5.38e-34	2.53e-32	Exon (ENSMUST00000049400/ENSMUSG00000032702, exon 10 of 14)	25422239	25424508	2270	1	ENSMUSG00000032702	ENSMUST00000155788	5300	Kank1	Kank1	protein_coding	KN motif and ankyrin repeat domains 1 [Source:MGI Symbol;Acc:MGI:2147707]
chr7	112696817	112698035	1219	*	8.91	9.41	6.48	2.92	5.46e-34	2.56e-32	Intron (ENSMUST00000084705/ENSMUSG00000055320, intron 1 of 11)	112691698	112759529	67832	1	ENSMUSG00000055320	ENSMUST00000171373	5119	Tead1	Tead1	protein_coding	TEA domain family member 1 [Source:MGI Symbol;Acc:MGI:101876]
chr3	84021732	84023407	1676	*	10.33	10.74	8.75	1.99	5.53e-34	2.6e-32	Intron (ENSMUST00000191758/ENSMUSG00000033767, intron 3 of 34)	84030315	84040128	9814	2	ENSMUSG00000033767	ENSMUST00000193696	16721	Tmem131l	Tmem131l	protein_coding	transmembrane 131 like [Source:MGI Symbol;Acc:MGI:2443399]
chr5	63953314	63954138	825	*	8.62	9.14	5.76	3.37	5.58e-34	2.62e-32	Intron (ENSMUST00000154169/ENSMUSG00000047881, intron 1 of 6)	63909065	63968823	59759	2	ENSMUSG00000047881	ENSMUST00000087327	14685	Rell1	Rell1	protein_coding	RELT-like 1 [Source:MGI Symbol;Acc:MGI:2140767]
chr6	88174352	88175045	694	*	8.38	8.92	4.81	4.11	5.69e-34	2.67e-32	Distal Intergenic	88188397	88190681	2285	2	ENSMUSG00000108010	ENSMUST00000203855	15636	Gm38708	Gm38708	lincRNA	predicted gene, 38708 [Source:MGI Symbol;Acc:MGI:5621593]
chr12	108308418	108309689	1272	*	8.89	9.4	6.33	3.06	5.9e-34	2.77e-32	Promoter (1-2kb)	108306548	108326608	20061	1	ENSMUSG00000021260	ENSMUST00000223395	1870	Hhipl1	Hhipl1	protein_coding	hedgehog interacting protein-like 1 [Source:MGI Symbol;Acc:MGI:1919265]
chr8	46293226	46294624	1399	*	8.44	9	3.72	5.29	6.05e-34	2.84e-32	Promoter (<=1kb)	46292050	46293989	1940	2	ENSMUSG00000047171	ENSMUST00000210652	0	Helt	Helt	protein_coding	helt bHLH transcription factor [Source:MGI Symbol;Acc:MGI:3040955]
chr5	20778298	20779374	1077	*	8.35	8.91	4.27	4.64	6.19e-34	2.9e-32	Intron (ENSMUST00000118174/ENSMUSG00000039987, intron 10 of 17)	20759663	20774113	14451	2	ENSMUSG00000039987	ENSMUST00000153194	-4185	Phtf2	Phtf2	protein_coding	putative homeodomain transcription factor 2 [Source:MGI Symbol;Acc:MGI:1916020]
chr14	74880751	74881620	870	*	8.57	9.14	3.27	5.88	6.54e-34	3.06e-32	Intron (ENSMUST00000088970/ENSMUSG00000068015, intron 1 of 19)	74756127	74885255	129129	2	ENSMUSG00000068015	ENSMUST00000228134	3635	Lrch1	Lrch1	protein_coding	leucine-rich repeats and calponin homology (CH) domain containing 1 [Source:MGI Symbol;Acc:MGI:2443390]
chr5	149641468	149642582	1115	*	8.83	9.33	6.3	3.03	6.69e-34	3.12e-32	Promoter (<=1kb)	149641610	149647790	6181	1	ENSMUSG00000106674	ENSMUST00000202583	0	Gm20005	Gm20005	lincRNA	predicted gene, 20005 [Source:MGI Symbol;Acc:MGI:5012190]
chr6	145713805	145714585	781	*	8.38	8.92	4.85	4.07	6.83e-34	3.19e-32	Distal Intergenic	145738693	145746273	7581	2	ENSMUSG00000085658	ENSMUST00000144757	31688	Gm15704	Gm15704	lincRNA	predicted gene 15704 [Source:MGI Symbol;Acc:MGI:3783144]
chr8	34592319	34593512	1194	*	9.23	9.7	7.08	2.62	7.06e-34	3.3e-32	Intron (ENSMUST00000211381/ENSMUSG00000109819, intron 3 of 4)	34608305	34619429	11125	1	ENSMUSG00000109880	ENSMUST00000211296	-14793	Gm34096	Gm34096	lincRNA	predicted gene, 34096 [Source:MGI Symbol;Acc:MGI:5593255]
chr7	27221733	27222213	481	*	8.5	9.07	3.81	5.26	7.22e-34	3.37e-32	Intron (ENSMUST00000003850/ENSMUSG00000003752, intron 1 of 6)	27207172	27228628	21457	2	ENSMUSG00000003752	ENSMUST00000003850	6415	Itpkc	Itpkc	protein_coding	inositol 1,4,5-trisphosphate 3-kinase C [Source:MGI Symbol;Acc:MGI:2442554]
chr1	192061589	192062386	798	*	8.74	9.25	6.06	3.2	7.36e-34	3.43e-32	Promoter (2-3kb)	192055377	192059162	3786	2	ENSMUSG00000026637	ENSMUST00000193355	-2427	Traf5	Traf5	protein_coding	TNF receptor-associated factor 5 [Source:MGI Symbol;Acc:MGI:107548]
chr9	52243123	52244670	1548	*	9.2	9.67	7	2.68	7.4e-34	3.44e-32	Distal Intergenic	52291199	52291331	133	1	ENSMUSG00000077796	ENSMUST00000104608	-46529	Gm25562	Gm25562	snoRNA	predicted gene, 25562 [Source:MGI Symbol;Acc:MGI:5455339]
chr9	15301413	15302224	812	*	8.75	7.31	9.93	-2.62	7.45e-34	3.46e-32	Promoter (<=1kb)	15283339	15301556	18218	2	ENSMUSG00000031938	ENSMUST00000034414	0	4931406C07Rik	4931406C07Rik	protein_coding	RIKEN cDNA 4931406C07 gene [Source:MGI Symbol;Acc:MGI:1918234]
chrX	7670226	7671430	1205	*	10.02	10.45	8.36	2.09	7.49e-34	3.48e-32	Promoter (<=1kb)	7667941	7671390	3450	2	ENSMUSG00000031146	ENSMUST00000033486	0	Plp2	Plp2	protein_coding	proteolipid protein 2 [Source:MGI Symbol;Acc:MGI:1298382]
chr12	4198546	4200213	1668	*	9.63	10.07	7.76	2.31	7.49e-34	3.48e-32	Exon (ENSMUST00000152792/ENSMUSG00000020654, exon 9 of 21)	4203268	4206445	3178	1	ENSMUSG00000020654	ENSMUST00000127110	-3055	Adcy3	Adcy3	protein_coding	adenylate cyclase 3 [Source:MGI Symbol;Acc:MGI:99675]
chr5	147365109	147366555	1447	*	9.02	9.51	6.7	2.81	7.5e-34	3.48e-32	Intron (ENSMUST00000049324/ENSMUSG00000042817, intron 9 of 23)	147399554	147401917	2364	1	ENSMUSG00000097228	ENSMUST00000181648	-32999	Gm26597	Gm26597	antisense	predicted gene, 26597 [Source:MGI Symbol;Acc:MGI:5477091]
chr2	131386104	131387248	1145	*	8.34	8.89	4.51	4.38	7.66e-34	3.55e-32	Distal Intergenic	131413661	131413962	302	2	ENSMUSG00000089113	ENSMUST00000158488	26714	Gm22902	Gm22902	ribozyme	predicted gene, 22902 [Source:MGI Symbol;Acc:MGI:5452679]
chr5	24404754	24405727	974	*	8.38	8.92	4.81	4.11	7.66e-34	3.55e-32	Promoter (<=1kb)	24405815	24409946	4132	1	ENSMUSG00000028973	ENSMUST00000136459	-88	Abcb8	Abcb8	protein_coding	ATP-binding cassette, sub-family B (MDR/TAP), member 8 [Source:MGI Symbol;Acc:MGI:1351667]
chr9	99031139	99032294	1156	*	8.37	8.94	3.98	4.96	7.81e-34	3.62e-32	Intron (ENSMUST00000076730/ENSMUSG00000044860, intron 1 of 7)	99006790	99035715	28926	2	ENSMUSG00000044860	ENSMUST00000076730	3421	Gm1123	Gm1123	protein_coding	predicted gene 1123 [Source:MGI Symbol;Acc:MGI:2685969]
chr9	107566174	107567508	1335	*	9.6	10.05	7.7	2.35	8.07e-34	3.74e-32	Promoter (<=1kb)	107563753	107566931	3179	2	ENSMUSG00000097099	ENSMUST00000194628	0	Gm9917	Gm9917	antisense	predicted gene 9917 [Source:MGI Symbol;Acc:MGI:3704343]
chr17	34680934	34681611	678	*	9.42	9.88	7.34	2.54	8.12e-34	3.76e-32	Intron (ENSMUST00000168533/ENSMUSG00000033327, intron 5 of 32)	34687696	34687802	107	2	ENSMUSG00000095142	ENSMUST00000179962	6191	Gm24389	Gm24389	snRNA	predicted gene, 24389 [Source:MGI Symbol;Acc:MGI:5454166]
chr8	117074151	117075332	1182	*	10.37	10.78	8.84	1.94	8.26e-34	3.82e-32	Intron (ENSMUST00000098375/ENSMUSG00000034416, intron 4 of 42)	116995679	117082449	86771	2	ENSMUSG00000034416	ENSMUST00000098375	7117	Pkd1l2	Pkd1l2	protein_coding	polycystic kidney disease 1 like 2 [Source:MGI Symbol;Acc:MGI:2664668]
chr3	131618443	131619513	1071	*	8.56	9.08	5.59	3.49	8.65e-34	4e-32	3' UTR	131610437	131613780	3344	2	ENSMUSG00000105973	ENSMUST00000198636	-4663	Gm42881	Gm42881	TEC	predicted gene 42881 [Source:MGI Symbol;Acc:MGI:5663018]
chrX	99023801	99024294	494	*	7.17	3.95	8.65	-4.7	8.67e-34	4e-32	Intron (ENSMUST00000149999/ENSMUSG00000031216, intron 2 of 5)	99042581	99074728	32148	1	ENSMUSG00000031216	ENSMUST00000036606	-18287	Stard8	Stard8	protein_coding	START domain containing 8 [Source:MGI Symbol;Acc:MGI:2448556]
chr4	116858954	116859942	989	*	8.38	8.95	3.81	5.14	8.79e-34	4.06e-32	Distal Intergenic	116852664	116853110	447	1	ENSMUSG00000082841	ENSMUST00000119601	6290	Gm12994	Gm12994	processed_pseudogene	predicted gene 12994 [Source:MGI Symbol;Acc:MGI:3650479]
chr1	191416709	191417554	846	*	8.34	8.89	4.51	4.38	8.8e-34	4.06e-32	Distal Intergenic	191407666	191408247	582	1	ENSMUSG00000103433	ENSMUST00000194903	9043	Gm2272	Gm2272	processed_pseudogene	predicted gene 2272 [Source:MGI Symbol;Acc:MGI:3780442]
chr9	20760760	20761382	623	*	9.61	10.06	7.72	2.34	8.81e-34	4.06e-32	Distal Intergenic	20667693	20746349	78657	2	ENSMUSG00000032172	ENSMUST00000215999	-14411	Olfm2	Olfm2	protein_coding	olfactomedin 2 [Source:MGI Symbol;Acc:MGI:3045350]
chr19	57200221	57201277	1057	*	8.44	8.98	5.13	3.85	9.1e-34	4.19e-32	Promoter (2-3kb)	57033274	57197631	164358	2	ENSMUSG00000025085	ENSMUST00000099294	-2590	Ablim1	Ablim1	protein_coding	actin-binding LIM protein 1 [Source:MGI Symbol;Acc:MGI:1194500]
chr4	155538510	155539463	954	*	8.36	8.92	3.9	5.03	9.17e-34	4.22e-32	Intron (ENSMUST00000165335/ENSMUSG00000029064, intron 5 of 11)	155542928	155555205	12278	1	ENSMUSG00000029064	ENSMUST00000175705	-3465	Gnb1	Gnb1	protein_coding	guanine nucleotide binding protein (G protein), beta 1 [Source:MGI Symbol;Acc:MGI:95781]
chr3	37769127	37769954	828	*	10.28	9.35	11.24	-1.88	9.31e-34	4.28e-32	Distal Intergenic	37761037	37767297	6261	1	ENSMUSG00000106441	ENSMUST00000196670	8090	Gm42921	Gm42921	lincRNA	predicted gene 42921 [Source:MGI Symbol;Acc:MGI:5663058]
chr3	100888998	100889827	830	*	8.38	8.94	3.81	5.13	9.35e-34	4.3e-32	Intron (ENSMUST00000054791/ENSMUSG00000051076, intron 4 of 5)	100922202	100931702	9501	1	ENSMUSG00000033233	ENSMUST00000094048	-32375	Trim45	Trim45	protein_coding	tripartite motif-containing 45 [Source:MGI Symbol;Acc:MGI:1918187]
chr2	158510641	158511210	570	*	8.35	8.91	4.06	4.85	9.37e-34	4.3e-32	Promoter (1-2kb)	158512796	158550628	37833	1	ENSMUSG00000074625	ENSMUST00000165398	-1586	Arhgap40	Arhgap40	protein_coding	Rho GTPase activating protein 40 [Source:MGI Symbol;Acc:MGI:3649852]
chr9	66991636	66992307	672	*	8.33	8.88	4.33	4.55	9.57e-34	4.39e-32	Distal Intergenic	66981088	66981185	98	2	ENSMUSG00000089450	ENSMUST00000158825	-10451	Gm24225	Gm24225	snRNA	predicted gene, 24225 [Source:MGI Symbol;Acc:MGI:5454002]
chr4	6347019	6348118	1100	*	8.51	9.04	5.36	3.68	9.93e-34	4.55e-32	Distal Intergenic	6352105	6357530	5426	2	ENSMUSG00000085295	ENSMUST00000139214	9412	4930430E12Rik	4930430E12Rik	antisense	RIKEN cDNA 4930430E12 gene [Source:MGI Symbol;Acc:MGI:1918889]
chr13	58630878	58632378	1501	*	8.63	9.2	3.13	6.07	1.01e-33	4.61e-32	Distal Intergenic	58581690	58610877	29188	2	ENSMUSG00000021553	ENSMUST00000148396	-20001	Slc28a3	Slc28a3	protein_coding	solute carrier family 28 (sodium-coupled nucleoside transporter), member 3 [Source:MGI Symbol;Acc:MGI:2137361]
chr5	66058609	66059321	713	*	8.38	8.92	4.81	4.11	1.03e-33	4.74e-32	Intron (ENSMUST00000113726/ENSMUSG00000070780, intron 2 of 6)	66026785	66054552	27768	2	ENSMUSG00000070780	ENSMUST00000200852	-4057	Rbm47	Rbm47	protein_coding	RNA binding motif protein 47 [Source:MGI Symbol;Acc:MGI:2384294]
chr12	91718871	91719769	899	*	9.1	7.84	10.21	-2.38	1.08e-33	4.94e-32	Intron (ENSMUST00000052969/ENSMUSG00000020961, intron 3 of 6)	91703413	91713974	10562	2	ENSMUSG00000020961	ENSMUST00000111609	-4897	Ston2	Ston2	protein_coding	stonin 2 [Source:MGI Symbol;Acc:MGI:1918272]
chr2	91312270	91313190	921	*	8.47	9.04	3.51	5.53	1.19e-33	5.46e-32	Intron (ENSMUST00000064652/ENSMUSG00000040591, intron 3 of 8)	91281742	91283141	1400	2	ENSMUSG00000040591	ENSMUST00000132092	-29129	1110051M20Rik	1110051M20Rik	protein_coding	RIKEN cDNA 1110051M20 gene [Source:MGI Symbol;Acc:MGI:1915079]
chr2	168531917	168532972	1056	*	8.32	8.88	4.27	4.61	1.22e-33	5.59e-32	Intron (ENSMUST00000074618/ENSMUSG00000027544, intron 5 of 9)	168476413	168552276	75864	2	ENSMUSG00000027544	ENSMUST00000151292	19304	Nfatc2	Nfatc2	protein_coding	nuclear factor of activated T cells, cytoplasmic, calcineurin dependent 2 [Source:MGI Symbol;Acc:MGI:102463]
chr4	126823727	126824516	790	*	9.01	9.59	2.62	6.98	1.26e-33	5.75e-32	Exon (ENSMUST00000102608/ENSMUSG00000028830, exon 6 of 24)	126818016	126818145	130	2	ENSMUSG00000077780	ENSMUST00000104592	-5582	Gm24161	Gm24161	snoRNA	predicted gene, 24161 [Source:MGI Symbol;Acc:MGI:5453938]
chr10	8498871	8499763	893	*	8.45	8.98	5.27	3.72	1.29e-33	5.86e-32	Intron (ENSMUST00000061601/ENSMUSG00000047712, intron 1 of 7)	8204809	8518825	314017	2	ENSMUSG00000047712	ENSMUST00000061601	19062	Ust	Ust	protein_coding	uronyl-2-sulfotransferase [Source:MGI Symbol;Acc:MGI:2442406]
chr14	20827156	20828702	1547	*	9.54	10	7.61	2.39	1.31e-33	5.98e-32	Distal Intergenic	20836660	20843385	6726	1	ENSMUSG00000021822	ENSMUST00000022368	-7958	Plau	Plau	protein_coding	plasminogen activator, urokinase [Source:MGI Symbol;Acc:MGI:97611]
chr17	28789750	28790439	690	*	8.56	9.13	3.27	5.86	1.33e-33	6.06e-32	Distal Intergenic	28801090	28839949	38860	1	ENSMUSG00000063952	ENSMUST00000004985	-10651	Brpf3	Brpf3	protein_coding	bromodomain and PHD finger containing, 3 [Source:MGI Symbol;Acc:MGI:2146836]
chr6	82854296	82855632	1337	*	9.25	9.72	7.1	2.61	1.34e-33	6.1e-32	Distal Intergenic	82831438	82837385	5948	1	ENSMUSG00000108015	ENSMUST00000203038	22858	Gm32591	Gm32591	lincRNA	predicted gene, 32591 [Source:MGI Symbol;Acc:MGI:5591750]
chr15	79399404	79400832	1429	*	9.18	9.66	7.01	2.65	1.34e-33	6.12e-32	Promoter (2-3kb)	79360685	79402919	42235	2	ENSMUSG00000009035	ENSMUST00000178522	2087	Tmem184b	Tmem184b	protein_coding	transmembrane protein 184b [Source:MGI Symbol;Acc:MGI:2445179]
chr11	54961421	54963492	2072	*	9.73	10.18	7.84	2.34	1.37e-33	6.24e-32	Promoter (<=1kb)	54910787	54962910	52124	2	ENSMUSG00000020400	ENSMUST00000102730	0	Tnip1	Tnip1	protein_coding	TNFAIP3 interacting protein 1 [Source:MGI Symbol;Acc:MGI:1926194]
chr1	36179562	36180302	741	*	8.37	8.93	4.33	4.6	1.41e-33	6.42e-32	Promoter (2-3kb)	36162226	36182634	20409	2	ENSMUSG00000037470	ENSMUST00000173166	2332	Uggt1	Uggt1	protein_coding	UDP-glucose glycoprotein glucosyltransferase 1 [Source:MGI Symbol;Acc:MGI:2443162]
chr15	6340477	6342087	1611	*	9.85	8.84	10.86	-2.02	1.42e-33	6.47e-32	Intron (ENSMUST00000159552/ENSMUSG00000022150, intron 1 of 5)	6329240	6329876	637	2	ENSMUSG00000115132	ENSMUST00000227844	-10601	Gm18888	Gm18888	processed_pseudogene	predicted gene, 18888 [Source:MGI Symbol;Acc:MGI:5011073]
chr13	62879579	62880779	1201	*	8.66	7.18	9.85	-2.66	1.44e-33	6.56e-32	Intron (ENSMUST00000092888/ENSMUSG00000069805, intron 1 of 6)	62864766	62872758	7993	2	ENSMUSG00000069805	ENSMUST00000150013	-6821	Fbp1	Fbp1	protein_coding	fructose bisphosphatase 1 [Source:MGI Symbol;Acc:MGI:95492]
chr10	44601567	44602647	1081	*	10.05	10.48	8.37	2.1	1.46e-33	6.64e-32	Promoter (<=1kb)	44597889	44602174	4286	2	ENSMUSG00000111116	ENSMUST00000216739	0	Gm48065	Gm48065	lincRNA	predicted gene, 48065 [Source:MGI Symbol;Acc:MGI:6097392]
chr9	56870645	56871598	954	*	8.93	9.42	6.54	2.88	1.47e-33	6.65e-32	Intron (ENSMUST00000214057/ENSMUSG00000032911, intron 1 of 4)	56865033	56899870	34838	1	ENSMUSG00000032911	ENSMUST00000035661	5612	Cspg4	Cspg4	protein_coding	chondroitin sulfate proteoglycan 4 [Source:MGI Symbol;Acc:MGI:2153093]
chr10	44588999	44590281	1283	*	8.84	7.38	10.03	-2.65	1.49e-33	6.74e-32	Promoter (<=1kb)	44580517	44590238	9722	2	ENSMUSG00000111463	ENSMUST00000213965	0	Gm48061	Gm48061	lincRNA	predicted gene, 48061 [Source:MGI Symbol;Acc:MGI:6097385]
chr9	108035105	108035893	789	*	8.37	8.94	3.81	5.13	1.49e-33	6.76e-32	Intron (ENSMUST00000176454/ENSMUSG00000093456, intron 8 of 10)	108032073	108046143	14071	1	ENSMUSG00000032594	ENSMUST00000177158	3032	Ip6k1	Ip6k1	protein_coding	inositol hexaphosphate kinase 1 [Source:MGI Symbol;Acc:MGI:1351633]
chr5	147216583	147217182	600	*	8.33	8.88	4.13	4.75	1.5e-33	6.78e-32	Distal Intergenic	147200124	147200253	130	2	ENSMUSG00000077735	ENSMUST00000104547	-16330	Gm24556	Gm24556	snoRNA	predicted gene, 24556 [Source:MGI Symbol;Acc:MGI:5454333]
chr15	50703672	50704581	910	*	9.49	9.94	7.56	2.38	1.54e-33	6.98e-32	Intron (ENSMUST00000165201/ENSMUSG00000038679, intron 4 of 5)	50819499	50827521	8023	2	ENSMUSG00000038679	ENSMUST00000183421	122940	Trps1	Trps1	protein_coding	transcriptional repressor GATA binding 1 [Source:MGI Symbol;Acc:MGI:1927616]
chr5	122207348	122208475	1128	*	8.65	9.16	5.9	3.27	1.58e-33	7.13e-32	Promoter (<=1kb)	122206804	122233540	26737	1	ENSMUSG00000064267	ENSMUST00000145854	544	Hvcn1	Hvcn1	protein_coding	hydrogen voltage-gated channel 1 [Source:MGI Symbol;Acc:MGI:1921346]
chr8	126803722	126804609	888	*	10.36	10.78	8.79	1.99	1.58e-33	7.14e-32	Distal Intergenic	126839233	126851473	12241	1	ENSMUSG00000110498	ENSMUST00000212914	-34624	A630001O12Rik	A630001O12Rik	lincRNA	RIKEN cDNA A630001O12 gene [Source:MGI Symbol;Acc:MGI:3041181]
chr1	133771758	133772353	596	*	9.69	10.13	7.81	2.33	1.61e-33	7.25e-32	Intron (ENSMUST00000143567/ENSMUSG00000026463, intron 1 of 20)	133775210	133778421	3212	2	ENSMUSG00000102509	ENSMUST00000193173	6068	Gm37368	Gm37368	TEC	predicted gene, 37368 [Source:MGI Symbol;Acc:MGI:5610596]
chr11	34042980	34043615	636	*	8.49	9.02	5.33	3.69	1.64e-33	7.39e-32	Intron (ENSMUST00000141450/ENSMUSG00000085684, intron 4 of 4)	34046920	34092295	45376	1	ENSMUSG00000002699	ENSMUST00000052413	-3305	Lcp2	Lcp2	protein_coding	lymphocyte cytosolic protein 2 [Source:MGI Symbol;Acc:MGI:1321402]
chr11	78219596	78220889	1294	*	8.38	8.94	3.98	4.96	1.67e-33	7.52e-32	Promoter (2-3kb)	78207028	78223686	16659	2	ENSMUSG00000002052	ENSMUST00000108314	2797	Supt6	Supt6	protein_coding	suppressor of Ty 6 [Source:MGI Symbol;Acc:MGI:107726]
chr10	98943553	98944268	716	*	8.8	9.3	6.25	3.04	1.72e-33	7.75e-32	Intron (ENSMUST00000219557/ENSMUSG00000019943, intron 1 of 3)	98915472	98996930	81459	1	ENSMUSG00000019943	ENSMUST00000219624	28081	Atp2b1	Atp2b1	protein_coding	ATPase, Ca++ transporting, plasma membrane 1 [Source:MGI Symbol;Acc:MGI:104653]
chr9	21728176	21729694	1519	*	10.08	10.5	8.43	2.07	1.8e-33	8.08e-32	Intron (ENSMUST00000034713/ENSMUSG00000032193, intron 1 of 17)	21723641	21738532	14892	1	ENSMUSG00000032193	ENSMUST00000214359	4535	Ldlr	Ldlr	protein_coding	low density lipoprotein receptor [Source:MGI Symbol;Acc:MGI:96765]
chr13	113828298	113829537	1240	*	10.21	10.64	8.55	2.09	1.82e-33	8.16e-32	Intron (ENSMUST00000091201/ENSMUSG00000042348, intron 1 of 4)	113794622	114155276	360655	1	ENSMUSG00000042348	ENSMUST00000224068	33676	Arl15	Arl15	protein_coding	ADP-ribosylation factor-like 15 [Source:MGI Symbol;Acc:MGI:2442308]
chr6	113680068	113681658	1591	*	9.67	8.62	10.7	-2.08	1.88e-33	8.47e-32	Promoter (<=1kb)	113676732	113679219	2488	2	ENSMUSG00000107846	ENSMUST00000203466	-849	Gm43963	Gm43963	TEC	predicted gene, 43963 [Source:MGI Symbol;Acc:MGI:5690355]
chr9	103229046	103230977	1932	*	10.49	9.62	11.42	-1.8	2.09e-33	9.38e-32	Promoter (<=1kb)	103204001	103230273	26273	2	ENSMUSG00000032554	ENSMUST00000112645	0	Trf	Trf	protein_coding	transferrin [Source:MGI Symbol;Acc:MGI:98821]
chr10	78086701	78087564	864	*	9.32	8.15	10.4	-2.25	2.1e-33	9.4e-32	Distal Intergenic	78073339	78079525	6187	1	ENSMUSG00000000732	ENSMUST00000219633	13362	Icosl	Icosl	protein_coding	icos ligand [Source:MGI Symbol;Acc:MGI:1354701]
chr6	57811991	57813110	1120	*	8.65	9.16	5.92	3.25	2.18e-33	9.76e-32	Intron (ENSMUST00000127485/ENSMUSG00000037788, intron 1 of 4)	57762567	57824640	62074	2	ENSMUSG00000037788	ENSMUST00000143953	11530	Vopp1	Vopp1	protein_coding	vesicular, overexpressed in cancer, prosurvival protein 1 [Source:MGI Symbol;Acc:MGI:2141658]
chr1	131033566	131034122	557	*	8.47	9.01	5.13	3.88	2.24e-33	1e-31	Distal Intergenic	131019845	131024974	5130	1	ENSMUSG00000016529	ENSMUST00000016673	13721	Il10	Il10	protein_coding	interleukin 10 [Source:MGI Symbol;Acc:MGI:96537]
chr9	64500188	64501785	1598	*	8.33	8.88	4.56	4.32	2.25e-33	1.01e-31	Promoter (<=1kb)	64501336	64509072	7737	1	ENSMUSG00000036466	ENSMUST00000148963	0	Megf11	Megf11	protein_coding	multiple EGF-like-domains 11 [Source:MGI Symbol;Acc:MGI:1920951]
chr18	84880430	84881466	1037	*	8.77	9.28	6.18	3.09	2.33e-33	1.04e-31	Promoter (2-3kb)	84877601	84879864	2264	1	ENSMUSG00000024646	ENSMUST00000159837	2829	Cyb5a	Cyb5a	protein_coding	cytochrome b5 type A (microsomal) [Source:MGI Symbol;Acc:MGI:1926952]
chr9	45401944	45402468	525	*	8.31	8.86	4.27	4.59	2.4e-33	1.07e-31	Promoter (<=1kb)	45402123	45403317	1195	1	ENSMUSG00000059412	ENSMUST00000213850	0	Fxyd2	Fxyd2	protein_coding	FXYD domain-containing ion transport regulator 2 [Source:MGI Symbol;Acc:MGI:1195260]
chr2	156375071	156376902	1832	*	8.53	9.1	3.27	5.83	2.45e-33	1.09e-31	Promoter (2-3kb)	156377925	156378968	1044	2	ENSMUSG00000087323	ENSMUST00000133751	2066	Gm14170	Gm14170	antisense	predicted gene 14170 [Source:MGI Symbol;Acc:MGI:3650933]
chr16	92423112	92423927	816	*	9.21	9.68	7.08	2.59	2.5e-33	1.12e-31	Intron (ENSMUST00000060005/ENSMUSG00000022951, intron 1 of 3)	92391955	92400077	8123	2	ENSMUSG00000022951	ENSMUST00000023672	-23035	Rcan1	Rcan1	protein_coding	regulator of calcineurin 1 [Source:MGI Symbol;Acc:MGI:1890564]
chr17	34218621	34219365	745	*	8.66	9.17	5.92	3.25	2.53e-33	1.13e-31	Distal Intergenic	34211312	34214459	3148	2	ENSMUSG00000081512	ENSMUST00000121995	-4162	Gm15821	Gm15821	protein_coding	predicted gene 15821 [Source:MGI Symbol;Acc:MGI:3801940]
chr7	141488007	141488791	785	*	8.87	9.37	6.41	2.96	2.53e-33	1.13e-31	Promoter (2-3kb)	141491489	141492960	1472	1	ENSMUSG00000025511	ENSMUST00000130402	-2698	Tspan4	Tspan4	protein_coding	tetraspanin 4 [Source:MGI Symbol;Acc:MGI:1928097]
chr19	10210367	10211620	1254	*	8.49	9.01	5.42	3.59	2.61e-33	1.16e-31	3' UTR	10206033	10207824	1792	1	ENSMUSG00000036372	ENSMUST00000166412	4334	Tmem258	Tmem258	protein_coding	transmembrane protein 258 [Source:MGI Symbol;Acc:MGI:1916288]
chr6	17554551	17555942	1392	*	8.41	8.98	3.72	5.26	2.64e-33	1.18e-31	Exon (ENSMUST00000115443/ENSMUSG00000009376, exon 17 of 22)	17546973	17553430	6458	1	ENSMUSG00000009376	ENSMUST00000148903	7578	Met	Met	protein_coding	met proto-oncogene [Source:MGI Symbol;Acc:MGI:96969]
chr18	80554290	80556075	1786	*	10.75	11.14	9.33	1.81	2.67e-33	1.19e-31	Distal Intergenic	80407959	80469695	61737	2	ENSMUSG00000033323	ENSMUST00000036229	-84595	Ctdp1	Ctdp1	protein_coding	CTD (carboxy-terminal domain, RNA polymerase II, polypeptide A) phosphatase, subunit 1 [Source:MGI Symbol;Acc:MGI:1926953]
chr11	51832543	51834011	1469	*	9.81	10.25	8.03	2.22	2.68e-33	1.19e-31	Intron (ENSMUST00000020655/ENSMUSG00000020387, intron 4 of 11)	51842301	51857125	14825	2	ENSMUSG00000020387	ENSMUST00000151277	23114	Jade2	Jade2	protein_coding	jade family PHD finger 2 [Source:MGI Symbol;Acc:MGI:1924151]
[truncated: 33,582 more rows]
