# Supplementary material for: RANK signaling in osteoclast precursors results in a more permissive epigenetic landscape and sexually divergent patterns of gene expression
Source: PeerJ. 2023 Feb 9;11:e14814. doi: 10.7717/peerj.14814 (PMC9922499; doi:10.7717/peerj.14814)
Supplement: Supplemental Information 13 — Fold differences in chromatin accessibility with local genes and statistics indicated. Negative (−) values indicate greater accessibility in MCSF-only cells; positive values indicate greater accessibility in MCSF+RANKL cells. [file peerj-11-14814-s013.csv]

seqnames	start	end	width	strand	Conc	Conc_MR	Conc_MM	Fold	p.value	FDR	annotation	geneStart	geneEnd	geneLength	geneStrand	geneId	transcriptId	distanceToTSS	gene_symbol	gene_name	gene_biotype	description
chr1	60862666	60863986	1321	*	11.66	9.48	12.49	-3	0	0	Distal Intergenic	60880338	60881738	1401	1	ENSMUSG00000102549	ENSMUST00000193735	-16352	Gm38137	Gm38137	TEC	predicted gene, 38137 [Source:MGI Symbol;Acc:MGI:5611365]
chr11	5011593	5013349	1757	*	11.5	9.34	12.33	-2.99	0	0	Promoter (2-3kb)	5009530	5042729	33200	1	ENSMUSG00000009090	ENSMUST00000101613	2063	Ap1b1	Ap1b1	protein_coding	adaptor protein complex AP-1, beta 1 subunit [Source:MGI Symbol;Acc:MGI:1096368]
chr11	59014394	59015605	1212	*	10.46	11.39	7.09	4.3	0	0	3' UTR	59002910	59007293	4384	1	ENSMUSG00000072902	ENSMUST00000162526	11484	Gm10435	Gm10435	antisense	predicted gene 10435 [Source:MGI Symbol;Acc:MGI:3642820]
chr11	83648355	83649907	1553	*	11.93	10.16	12.7	-2.54	0	0	Promoter (<=1kb)	83647844	83649355	1512	2	ENSMUSG00000000982	ENSMUST00000001008	0	Ccl3	Ccl3	protein_coding	chemokine (C-C motif) ligand 3 [Source:MGI Symbol;Acc:MGI:98260]
chr11	120256589	120257416	828	*	11.24	12.21	6.97	5.23	0	0	Intron (ENSMUST00000122148/ENSMUSG00000039741, intron 2 of 27)	120274487	120274624	138	1	ENSMUSG00000104657	ENSMUST00000197891	-17071	Gm47297	Gm47297	miRNA	predicted gene, 47297 [Source:MGI Symbol;Acc:MGI:6096159]
chr11	120697704	120698485	782	*	10.41	11.35	6.83	4.52	0	0	Intron (ENSMUST00000026135/ENSMUSG00000025142, intron 7 of 15)	120702514	120709444	6931	1	ENSMUSG00000025142	ENSMUST00000168947	-4029	Aspscr1	Aspscr1	protein_coding	alveolar soft part sarcoma chromosome region, candidate 1 (human) [Source:MGI Symbol;Acc:MGI:1916188]
chr12	8826236	8828014	1779	*	10.53	11.44	7.43	4.01	0	0	Distal Intergenic	8873856	8877382	3527	2	ENSMUSG00000042976	ENSMUST00000218928	49368	9930038B18Rik	9930038B18Rik	lincRNA	RIKEN cDNA 9930038B18 gene [Source:MGI Symbol;Acc:MGI:2442156]
chr12	84801348	84803993	2646	*	10.82	11.69	8.27	3.42	0	0	Promoter (1-2kb)	84791859	84799463	7605	2	ENSMUSG00000002020	ENSMUST00000165141	-1885	Ltbp2	Ltbp2	protein_coding	latent transforming growth factor beta binding protein 2 [Source:MGI Symbol;Acc:MGI:99502]
chr12	85513509	85514389	881	*	10.6	11.56	6.21	5.35	0	0	Distal Intergenic	85529598	85542280	12683	1	ENSMUSG00000114163	ENSMUST00000220590	-15209	Gm32296	Gm32296	lincRNA	predicted gene, 32296 [Source:MGI Symbol;Acc:MGI:5591455]
chr12	112797485	112798353	869	*	10.34	11.27	6.94	4.33	0	0	Intron (ENSMUST00000124526/ENSMUSG00000072812, intron 1 of 6)	112781010	112802657	21648	2	ENSMUSG00000072812	ENSMUST00000124526	4304	Ahnak2	Ahnak2	protein_coding	AHNAK nucleoprotein 2 [Source:MGI Symbol;Acc:MGI:2144831]
chr13	83572010	83572801	792	*	10.91	8.86	11.73	-2.86	0	0	Promoter (<=1kb)	83572348	83635453	63106	1	ENSMUSG00000005583	ENSMUST00000196730	0	Mef2c	Mef2c	protein_coding	myocyte enhancer factor 2C [Source:MGI Symbol;Acc:MGI:99458]
chr14	63103015	63104680	1666	*	11.59	9.72	12.38	-2.66	0	0	Distal Intergenic	63099536	63099642	107	1	ENSMUSG00000064399	ENSMUST00000082465	3479	Gm23629	Gm23629	snRNA	predicted gene, 23629 [Source:MGI Symbol;Acc:MGI:5453406]
chr15	76203694	76205816	2123	*	12.04	12.75	10.57	2.19	0	0	Promoter (<=1kb)	76170974	76206321	35348	2	ENSMUSG00000022565	ENSMUST00000073418	505	Plec	Plec	protein_coding	plectin [Source:MGI Symbol;Acc:MGI:1277961]
chr15	80024120	80026477	2358	*	11.21	12.05	9.02	3.02	0	0	Intron (ENSMUST00000230187/ENSMUSG00000116125, intron 1 of 4)	80002391	80014977	12587	2	ENSMUSG00000000489	ENSMUST00000229168	-9143	Pdgfb	Pdgfb	protein_coding	platelet derived growth factor, B polypeptide [Source:MGI Symbol;Acc:MGI:97528]
chr15	83292403	83296424	4022	*	11.66	12.47	9.59	2.88	0	0	Distal Intergenic	83299740	83305341	5602	2	ENSMUSG00000054277	ENSMUST00000226816	8917	Arfgap3	Arfgap3	protein_coding	ADP-ribosylation factor GTPase activating protein 3 [Source:MGI Symbol;Acc:MGI:1913501]
chr16	30511736	30514180	2445	*	11.48	12.32	9.29	3.03	0	0	3' UTR	30513970	30540909	26940	2	ENSMUSG00000022537	ENSMUST00000149110	26729	Tmem44	Tmem44	protein_coding	transmembrane protein 44 [Source:MGI Symbol;Acc:MGI:1924489]
chr18	65328152	65329567	1416	*	10.74	11.71	6.25	5.46	0	0	Intron (ENSMUST00000035548/ENSMUSG00000032845, intron 4 of 12)	65274743	65349534	74792	2	ENSMUSG00000032845	ENSMUST00000141250	19967	Alpk2	Alpk2	protein_coding	alpha-kinase 2 [Source:MGI Symbol;Acc:MGI:2449492]
chr18	80655422	80657338	1917	*	11.21	12.16	7.27	4.89	0	0	Intron (ENSMUST00000167977/ENSMUSG00000033016, intron 6 of 9)	80606205	80708173	101969	2	ENSMUSG00000033016	ENSMUST00000167977	50835	Nfatc1	Nfatc1	protein_coding	nuclear factor of activated T cells, cytoplasmic, calcineurin dependent 1 [Source:MGI Symbol;Acc:MGI:102469]
chr19	38004514	38005924	1411	*	10.42	11.37	6.31	5.07	0	0	Intron (ENSMUST00000172095/ENSMUSG00000048612, intron 3 of 52)	37899524	37967126	67603	2	ENSMUSG00000048612	ENSMUST00000225159	-37388	Myof	Myof	protein_coding	myoferlin [Source:MGI Symbol;Acc:MGI:1919192]
chr2	92379740	92381401	1662	*	10.54	11.51	5.54	5.97	0	0	Promoter (1-2kb)	92382538	92383603	1066	1	ENSMUSG00000044916	ENSMUST00000189714	-1137	1700029I15Rik	1700029I15Rik	protein_coding	RIKEN cDNA 1700029I15 gene [Source:MGI Symbol;Acc:MGI:1916742]
chr2	117079679	117081793	2115	*	10.36	11.32	6.32	4.99	0	0	Distal Intergenic	117055566	117056012	447	1	ENSMUSG00000074930	ENSMUST00000122360	24113	Gm13981	Gm13981	processed_pseudogene	predicted gene 13981 [Source:MGI Symbol;Acc:MGI:3652167]
chr2	158232244	158233631	1388	*	11.12	12.1	5.54	6.56	0	0	Distal Intergenic	158195751	158229222	33472	2	ENSMUSG00000037813	ENSMUST00000046944	-3022	D630003M21Rik	D630003M21Rik	protein_coding	RIKEN cDNA D630003M21 gene [Source:MGI Symbol;Acc:MGI:3606579]
chr2	164947405	164948751	1347	*	10.57	11.53	6.34	5.2	0	0	Promoter (<=1kb)	164948219	164955850	7632	1	ENSMUSG00000017737	ENSMUST00000017881	0	Mmp9	Mmp9	protein_coding	matrix metallopeptidase 9 [Source:MGI Symbol;Acc:MGI:97011]
chr2	164955439	164957697	2259	*	10.88	11.86	5.63	6.23	0	0	Promoter (1-2kb)	164954386	164955850	1465	1	ENSMUSG00000017737	ENSMUST00000144917	1053	Mmp9	Mmp9	protein_coding	matrix metallopeptidase 9 [Source:MGI Symbol;Acc:MGI:97011]
chr2	170350836	170352559	1724	*	11.09	12.04	7.2	4.84	0	0	Promoter (1-2kb)	170348089	170349795	1707	2	ENSMUSG00000013523	ENSMUST00000152461	-1041	Bcas1	Bcas1	protein_coding	breast carcinoma amplified sequence 1 [Source:MGI Symbol;Acc:MGI:1924210]
chr3	89287548	89289566	2019	*	10.81	11.76	6.97	4.79	0	0	Distal Intergenic	89271736	89281142	9407	2	ENSMUSG00000027954	ENSMUST00000118587	-6406	Efna1	Efna1	protein_coding	ephrin A1 [Source:MGI Symbol;Acc:MGI:103236]
chr4	141425361	141427292	1932	*	11.43	12.24	9.39	2.85	0	0	Distal Intergenic	141420779	141425311	4533	1	ENSMUSG00000006221	ENSMUST00000102486	4582	Hspb7	Hspb7	protein_coding	heat shock protein family, member 7 (cardiovascular) [Source:MGI Symbol;Acc:MGI:1352494]
chr7	19693444	19695176	1733	*	10.66	7.87	11.55	-3.68	0	0	Promoter (<=1kb)	19689481	19692660	3180	2	ENSMUSG00000040564	ENSMUST00000045035	-784	Apoc1	Apoc1	protein_coding	apolipoprotein C-I [Source:MGI Symbol;Acc:MGI:88053]
chr7	99304212	99305635	1424	*	10.88	11.75	8.29	3.47	0	0	Intron (ENSMUST00000068973/ENSMUSG00000055407, intron 1 of 3)	99321200	99322455	1256	1	ENSMUSG00000109460	ENSMUST00000129058	-15565	Gm45591	Gm45591	sense_intronic	predicted gene 45591 [Source:MGI Symbol;Acc:MGI:5791427]
chr7	127117726	127119397	1672	*	10.75	11.63	8.04	3.59	0	0	Promoter (2-3kb)	127115790	127122018	6229	2	ENSMUSG00000030674	ENSMUST00000142403	2621	Qprt	Qprt	protein_coding	quinolinate phosphoribosyltransferase [Source:MGI Symbol;Acc:MGI:1914625]
chr7	127931470	127932693	1224	*	10.88	11.76	8.29	3.47	0	0	Promoter (1-2kb)	127925716	127930104	4389	2	ENSMUSG00000030800	ENSMUST00000206124	-1366	Prss8	Prss8	protein_coding	protease, serine 8 (prostasin) [Source:MGI Symbol;Acc:MGI:1923810]
chr8	84699391	84701863	2473	*	11.72	9.66	12.54	-2.88	0	0	Promoter (<=1kb)	84701457	84704715	3259	1	ENSMUSG00000034041	ENSMUST00000037165	0	Lyl1	Lyl1	protein_coding	lymphoblastomic leukemia 1 [Source:MGI Symbol;Acc:MGI:96891]
chr9	22130108	22132053	1946	*	11.61	12.46	9.26	3.2	0	0	Promoter (<=1kb)	22126727	22131815	5089	2	ENSMUSG00000001348	ENSMUST00000069330	0	Acp5	Acp5	protein_coding	acid phosphatase 5, tartrate resistant [Source:MGI Symbol;Acc:MGI:87883]
chr9	66988602	66991285	2684	*	11	11.83	8.81	3.02	0	0	Distal Intergenic	66981088	66981185	98	2	ENSMUSG00000089450	ENSMUST00000158825	-7417	Gm24225	Gm24225	snRNA	predicted gene, 24225 [Source:MGI Symbol;Acc:MGI:5454002]
chr9	90197234	90199345	2112	*	10.37	11.28	7.2	4.08	0	0	Promoter (2-3kb)	90195128	90200097	4970	1	ENSMUSG00000032363	ENSMUST00000124441	2106	Adamts7	Adamts7	protein_coding	a disintegrin-like and metallopeptidase (reprolysin type) with thrombospondin type 1 motif, 7 [Source:MGI Symbol;Acc:MGI:1347346]
chr15	98483610	98485100	1491	*	11.05	9.09	11.86	-2.77	1.68e-307	2.99e-304	Promoter (<=1kb)	98480400	98482721	2322	2	ENSMUSG00000022991	ENSMUST00000023726	-889	Lalba	Lalba	protein_coding	lactalbumin, alpha [Source:MGI Symbol;Acc:MGI:96742]
chr2	93214120	93215161	1042	*	10.26	11.2	6.5	4.7	2.16e-305	3.73e-302	Intron (ENSMUST00000111265/ENSMUSG00000027217, intron 5 of 9)	93204247	93227786	23540	2	ENSMUSG00000027217	ENSMUST00000028646	12625	Tspan18	Tspan18	protein_coding	tetraspanin 18 [Source:MGI Symbol;Acc:MGI:1917186]
chr10	60361447	60362826	1380	*	10.92	8.8	11.75	-2.95	2.5e-305	4.2e-302	Intron (ENSMUST00000020301/ENSMUSG00000020101, intron 3 of 6)	60349323	60369293	19971	1	ENSMUSG00000020101	ENSMUST00000105459	12124	Vsir	Vsir	protein_coding	V-set immunoregulatory receptor [Source:MGI Symbol;Acc:MGI:1921298]
chr6	108687685	108689008	1324	*	10.35	11.32	5.86	5.46	1.14e-304	1.87e-301	Distal Intergenic	108663046	108665665	2620	1	ENSMUSG00000030103	ENSMUST00000204550	24639	Bhlhe40	Bhlhe40	protein_coding	basic helix-loop-helix family, member e40 [Source:MGI Symbol;Acc:MGI:1097714]
chr2	25533911	25535406	1496	*	10.4	11.31	7.37	3.94	5.48e-303	8.75e-300	Intron (ENSMUST00000028311/ENSMUSG00000026942, intron 4 of 10)	25518866	25539140	20275	2	ENSMUSG00000026942	ENSMUST00000151742	3734	Traf2	Traf2	protein_coding	TNF receptor-associated factor 2 [Source:MGI Symbol;Acc:MGI:101835]
chr12	111685271	111687050	1780	*	10.4	11.37	5.66	5.71	5.27e-302	8.20999999999999e-299	Distal Intergenic	111678116	111678908	793	1	ENSMUSG00000060950	ENSMUST00000222737	7155	Trmt61a	Trmt61a	protein_coding	tRNA methyltransferase 61A [Source:MGI Symbol;Acc:MGI:2443487]
chr5	113975392	113976337	946	*	10.29	11.25	6	5.26	2.34e-299	3.56e-296	Intron (ENSMUST00000159592/ENSMUSG00000042121, intron 2 of 14)	113965602	113966756	1155	2	ENSMUSG00000042121	ENSMUST00000162396	-8636	Ssh1	Ssh1	protein_coding	slingshot protein phosphatase 1 [Source:MGI Symbol;Acc:MGI:2686240]
chr14	19984909	19987271	2363	*	12.31	10.88	13.01	-2.13	1.17e-293	1.74e-290	Distal Intergenic	19875655	19977627	101973	2	ENSMUSG00000043004	ENSMUST00000159073	-7282	Gng2	Gng2	protein_coding	guanine nucleotide binding protein (G protein), gamma 2 [Source:MGI Symbol;Acc:MGI:102705]
chr9	64564102	64565025	924	*	10.74	11.58	8.49	3.09	7.91e-293	1.15e-289	Intron (ENSMUST00000093829/ENSMUSG00000036466, intron 4 of 22)	64546899	64638466	91568	1	ENSMUSG00000036466	ENSMUST00000147388	17203	Megf11	Megf11	protein_coding	multiple EGF-like-domains 11 [Source:MGI Symbol;Acc:MGI:1920951]
chr7	67444577	67446113	1537	*	11.93	10.41	12.65	-2.24	3.37e-290	4.79e-287	Promoter (<=1kb)	67429073	67443933	14861	2	ENSMUSG00000109329	ENSMUST00000208755	-644	Gm33926	Gm33926	lincRNA	predicted gene, 33926 [Source:MGI Symbol;Acc:MGI:5593085]
chr7	145221462	145222661	1200	*	10.22	11.17	6.49	4.68	5.26e-290	7.3e-287	Intron (ENSMUST00000208328/ENSMUSG00000048677, intron 19 of 20)	145206756	145208119	1364	2	ENSMUSG00000109305	ENSMUST00000207841	-13343	1810010D01Rik	1810010D01Rik	protein_coding	RIKEN cDNA 1810010D01 gene [Source:MGI Symbol;Acc:MGI:1916283]
chr3	95497326	95499720	2395	*	10.6	11.45	8.21	3.24	1.01e-286	1.37e-283	Promoter (<=1kb)	95499256	95509362	10107	1	ENSMUSG00000028111	ENSMUST00000015664	0	Ctsk	Ctsk	protein_coding	cathepsin K [Source:MGI Symbol;Acc:MGI:107823]
chr7	135604998	135605887	890	*	10.31	11.2	7.48	3.72	2.73e-286	3.63e-283	Promoter (<=1kb)	135605828	135683352	77525	1	ENSMUSG00000041836	ENSMUST00000210833	0	Ptpre	Ptpre	protein_coding	protein tyrosine phosphatase, receptor type, E [Source:MGI Symbol;Acc:MGI:97813]
chr17	5591428	5592361	934	*	11.1	9.27	11.88	-2.62	2.25e-284	2.94e-281	Intron (ENSMUST00000089185/ENSMUSG00000034265, intron 1 of 8)	5492557	5753811	261255	1	ENSMUSG00000034265	ENSMUST00000089185	98871	Zdhhc14	Zdhhc14	protein_coding	zinc finger, DHHC domain containing 14 [Source:MGI Symbol;Acc:MGI:2653229]
chr2	34957190	34958876	1687	*	10.16	11.11	6.53	4.58	4.42e-283	5.65e-280	Promoter (<=1kb)	34941750	34958163	16414	2	ENSMUSG00000026875	ENSMUST00000172159	0	Traf1	Traf1	protein_coding	TNF receptor-associated factor 1 [Source:MGI Symbol;Acc:MGI:101836]
chr11	70166220	70166986	767	*	11.41	9.8	12.15	-2.36	5.47e-282	6.85e-279	Promoter (<=1kb)	70166623	70170834	4212	1	ENSMUSG00000000318	ENSMUST00000102571	0	Clec10a	Clec10a	protein_coding	C-type lectin domain family 10, member A [Source:MGI Symbol;Acc:MGI:96975]
chr7	99674266	99675609	1344	*	10.73	8.42	11.58	-3.16	2.91e-278	3.58e-275	Intron (ENSMUST00000032985/ENSMUSG00000030737, intron 7 of 13)	99665153	99667394	2242	1	ENSMUSG00000085095	ENSMUST00000148972	9113	Gm15635	Gm15635	antisense	predicted gene 15635 [Source:MGI Symbol;Acc:MGI:3783079]
chr15	79932443	79935198	2756	*	10.81	11.62	8.79	2.83	4.04e-276	4.87e-273	Promoter (<=1kb)	79915807	79932652	16846	2	ENSMUSG00000053411	ENSMUST00000109616	0	Cbx7	Cbx7	protein_coding	chromobox 7 [Source:MGI Symbol;Acc:MGI:1196439]
chr14	54222245	54222932	688	*	10.25	11.14	7.46	3.68	5.8e-275	6.86e-272	Promoter (1-2kb)	54220521	54224206	3686	1	ENSMUSG00000076928	ENSMUST00000198398	1724	Trac	Trac	TR_C_gene	T cell receptor alpha constant [Source:MGI Symbol;Acc:MGI:4439838]
chr8	107291048	107291652	605	*	10.65	11.47	8.54	2.93	2.2e-271	2.56e-268	Promoter (1-2kb)	107293470	107329307	35838	1	ENSMUSG00000003847	ENSMUST00000151582	-1818	Nfat5	Nfat5	protein_coding	nuclear factor of activated T cells 5 [Source:MGI Symbol;Acc:MGI:1859333]
chr19	3903483	3904354	872	*	10.09	11.02	6.74	4.29	5.44e-270	6.2e-267	Promoter (<=1kb)	3902694	3904421	1728	2	ENSMUSG00000001750	ENSMUST00000127308	67	Tcirg1	Tcirg1	protein_coding	T cell, immune regulator 1, ATPase, H+ transporting, lysosomal V0 protein A3 [Source:MGI Symbol;Acc:MGI:1350931]
chr15	102460403	102462242	1840	*	10.29	11.17	7.61	3.57	8.46e-269	9.48999999999999e-266	Promoter (<=1kb)	102460083	102462776	2694	1	ENSMUSG00000023048	ENSMUST00000164688	320	Prr13	Prr13	protein_coding	proline rich 13 [Source:MGI Symbol;Acc:MGI:1913401]
chr12	8807471	8808068	598	*	10.07	11.01	6.5	4.5	5.53e-268	6.09e-265	Distal Intergenic	8771803	8790448	18646	1	ENSMUSG00000020592	ENSMUST00000160348	35668	Sdc1	Sdc1	protein_coding	syndecan 1 [Source:MGI Symbol;Acc:MGI:1349162]
chr11	54884327	54885354	1028	*	11.37	9.76	12.11	-2.34	2.63e-265	2.85e-262	Distal Intergenic	54902453	54909576	7124	1	ENSMUSG00000018339	ENSMUST00000125094	-17099	Gpx3	Gpx3	protein_coding	glutathione peroxidase 3 [Source:MGI Symbol;Acc:MGI:105102]
chr11	101687583	101688549	967	*	10.4	11.29	7.72	3.56	3.32e-264	3.54e-261	Distal Intergenic	101665541	101667832	2292	1	ENSMUSG00000034936	ENSMUST00000039388	22042	Arl4d	Arl4d	protein_coding	ADP-ribosylation factor-like 4D [Source:MGI Symbol;Acc:MGI:1933155]
chr1	135659187	135660430	1244	*	11.15	9.51	11.9	-2.39	8.99e-264	9.41e-261	Intron (ENSMUST00000112103/ENSMUSG00000090399, intron 1 of 1)	135606447	135688105	81659	2	ENSMUSG00000090399	ENSMUST00000112103	27675	Gm38399	Gm38399	lincRNA	predicted gene, 38399 [Source:MGI Symbol;Acc:MGI:5620007]
chr18	60722151	60723536	1386	*	10.46	11.3	8.14	3.17	4.16e-263	4.29e-260	Distal Intergenic	60685978	60713389	27412	2	ENSMUSG00000054008	ENSMUST00000169273	-8762	Ndst1	Ndst1	protein_coding	N-deacetylase/N-sulfotransferase (heparan glucosaminyl) 1 [Source:MGI Symbol;Acc:MGI:104719]
chr2	32547225	32548567	1343	*	10.18	11.07	7.32	3.76	1.61e-262	1.63e-259	Intron (ENSMUST00000136816/ENSMUSG00000039157, intron 1 of 9)	32540190	32560139	19950	1	ENSMUSG00000039157	ENSMUST00000147723	7035	Fam102a	Fam102a	protein_coding	family with sequence similarity 102, member A [Source:MGI Symbol;Acc:MGI:2138935]
chr4	136885414	136887042	1629	*	11.72	10.05	12.47	-2.41	1.44e-260	1.44e-257	Promoter (<=1kb)	136880129	136886187	6059	2	ENSMUSG00000036905	ENSMUST00000046384	0	C1qb	C1qb	protein_coding	complement component 1, q subcomponent, beta polypeptide [Source:MGI Symbol;Acc:MGI:88224]
chr2	156455635	156457562	1928	*	10.02	10.98	5.91	5.07	3.29e-257	3.23e-254	Promoter (<=1kb)	156451906	156455651	3746	2	ENSMUSG00000085524	ENSMUST00000147187	0	Gm14224	Gm14224	antisense	predicted gene 14224 [Source:MGI Symbol;Acc:MGI:3649242]
chr14	70028270	70031219	2950	*	10.46	11.33	7.82	3.52	2.04e-254	1.98e-251	Intron (ENSMUST00000022678/ENSMUSG00000022085, intron 4 of 6)	70018231	70057367	39137	2	ENSMUSG00000114446	ENSMUST00000224990	26148	Gm33524	Gm33524	antisense	predicted gene, 33524 [Source:MGI Symbol;Acc:MGI:5592683]
chr4	126137599	126138344	746	*	10.04	10.95	6.85	4.1	9.57e-253	9.12e-250	Exon (ENSMUST00000116286/ENSMUSG00000042608, exon 12 of 13)	126145979	126147735	1757	1	ENSMUSG00000086961	ENSMUST00000122969	-7635	Gm12946	Gm12946	antisense	predicted gene 12946 [Source:MGI Symbol;Acc:MGI:3650946]
chr4	154932926	154934106	1181	*	9.99	10.94	6.31	4.63	1.02e-251	9.56999999999999e-249	Distal Intergenic	154926628	154928563	1936	2	ENSMUSG00000042333	ENSMUST00000145296	-4363	Tnfrsf14	Tnfrsf14	protein_coding	tumor necrosis factor receptor superfamily, member 14 (herpesvirus entry mediator) [Source:MGI Symbol;Acc:MGI:2675303]
chr2	127251796	127253662	1867	*	10	10.93	6.54	4.4	4e-249	3.7e-246	Intron (ENSMUST00000035871/ENSMUSG00000034850, intron 2 of 3)	127247973	127257521	9549	1	ENSMUSG00000034850	ENSMUST00000174288	3823	Tmem127	Tmem127	protein_coding	transmembrane protein 127 [Source:MGI Symbol;Acc:MGI:1916720]
chr15	80680498	80682925	2428	*	10.21	11.1	7.41	3.69	4.7e-249	4.29e-246	Intron (ENSMUST00000023044/ENSMUSG00000022408, intron 1 of 4)	80671847	80700425	28579	1	ENSMUSG00000022408	ENSMUST00000023044	8651	Fam83f	Fam83f	protein_coding	family with sequence similarity 83, member F [Source:MGI Symbol;Acc:MGI:2146227]
chr19	3686863	3688670	1808	*	11.46	9.95	12.19	-2.24	9.43e-248	8.49e-245	Promoter (<=1kb)	3621671	3686564	64894	2	ENSMUSG00000024913	ENSMUST00000176867	-299	Lrp5	Lrp5	protein_coding	low density lipoprotein receptor-related protein 5 [Source:MGI Symbol;Acc:MGI:1278315]
chr16	10754398	10755531	1134	*	10.62	11.43	8.56	2.87	4.29e-247	3.8e-244	Distal Intergenic	10782240	10785536	3297	2	ENSMUSG00000038037	ENSMUST00000229866	30005	Socs1	Socs1	protein_coding	suppressor of cytokine signaling 1 [Source:MGI Symbol;Acc:MGI:1354910]
chr18	61380448	61382412	1965	*	10.32	11.3	5.02	6.28	6.31e-247	5.52e-244	Intron (ENSMUST00000075299/ENSMUSG00000033871, intron 1 of 11)	61397813	61397925	113	1	ENSMUSG00000093026	ENSMUST00000175285	-15401	Gm25301	Gm25301	miRNA	predicted gene, 25301 [Source:MGI Symbol;Acc:MGI:5455078]
chr8	122665069	122666024	956	*	10.08	7.36	10.97	-3.61	4.52e-246	3.91e-243	Intron (ENSMUST00000127664/ENSMUSG00000092329, intron 1 of 15)	122629463	122678072	48610	2	ENSMUSG00000006362	ENSMUST00000006525	12048	Cbfa2t3	Cbfa2t3	protein_coding	CBFA2/RUNX1 translocation partner 3 [Source:MGI Symbol;Acc:MGI:1338013]
chr8	120226902	120228433	1532	*	9.95	10.89	6.25	4.64	1.62e-245	1.38e-242	Promoter (<=1kb)	120204434	120228230	23797	2	ENSMUSG00000097960	ENSMUST00000183235	0	A330074K22Rik	A330074K22Rik	lincRNA	RIKEN cDNA A330074K22 gene [Source:MGI Symbol;Acc:MGI:3045392]
chr19	21077638	21078862	1225	*	10.48	11.29	8.39	2.91	9.58e-244	8.05e-241	Distal Intergenic	20783458	20954202	170745	2	ENSMUSG00000024749	ENSMUST00000039500	-123436	Tmc1	Tmc1	protein_coding	transmembrane channel-like gene family 1 [Source:MGI Symbol;Acc:MGI:2151016]
chr5	136142685	136144246	1562	*	9.93	10.87	6.34	4.53	1.14e-243	9.44e-241	Distal Intergenic	136138781	136141615	2835	1	ENSMUSG00000039754	ENSMUST00000100568	3904	Alkbh4	Alkbh4	protein_coding	alkB homolog 4, lysine demethylase [Source:MGI Symbol;Acc:MGI:1919291]
chr8	11797267	11798738	1472	*	10.19	11.16	5.23	5.93	4.76e-243	3.9e-240	Promoter (1-2kb)	11799844	11800959	1116	1	ENSMUSG00000031511	ENSMUST00000210287	-1106	Arhgef7	Arhgef7	protein_coding	Rho guanine nucleotide exchange factor (GEF7) [Source:MGI Symbol;Acc:MGI:1860493]
chr7	121516735	121517976	1242	*	10.09	7.43	10.98	-3.54	5.02e-243	4.06e-240	Intron (ENSMUST00000205739/ENSMUSG00000108811, intron 2 of 5)	121468844	121589834	120991	2	ENSMUSG00000108811	ENSMUST00000205739	71858	4933432K03Rik	4933432K03Rik	antisense	RIKEN cDNA 4933432K03 gene [Source:MGI Symbol;Acc:MGI:1918562]
chr5	92219047	92220781	1735	*	9.97	10.9	6.68	4.21	1.86e-242	1.48e-239	Distal Intergenic	92209896	92215408	5513	2	ENSMUSG00000029409	ENSMUST00000031356	-3639	U90926	U90926	protein_coding	cDNA sequence U90926 [Source:MGI Symbol;Acc:MGI:1930915]
chr7	25811558	25814156	2599	*	10.56	11.4	8.31	3.09	5.66e-240	4.47e-237	Promoter (1-2kb)	25809324	25815392	6069	2	ENSMUSG00000040703	ENSMUST00000156714	1236	Cyp2s1	Cyp2s1	protein_coding	cytochrome P450, family 2, subfamily s, polypeptide 1 [Source:MGI Symbol;Acc:MGI:1921384]
chr17	34210015	34211069	1055	*	9.89	10.84	5.98	4.87	1.32e-239	1.03e-236	Promoter (2-3kb)	34207706	34209220	1515	1	ENSMUSG00000024339	ENSMUST00000145528	2309	Tap2	Tap2	protein_coding	transporter 2, ATP-binding cassette, sub-family B (MDR/TAP) [Source:MGI Symbol;Acc:MGI:98484]
chr1	191182441	191184368	1928	*	12.27	11.07	12.92	-1.85	3.24e-239	2.49e-236	Promoter (<=1kb)	191170296	191183340	13045	2	ENSMUSG00000026628	ENSMUST00000027941	0	Atf3	Atf3	protein_coding	activating transcription factor 3 [Source:MGI Symbol;Acc:MGI:109384]
chr6	108658171	108661668	3498	*	12.36	12.98	11.22	1.77	2.6e-238	1.98e-235	Promoter (<=1kb)	108660629	108666925	6297	1	ENSMUSG00000030103	ENSMUST00000032194	0	Bhlhe40	Bhlhe40	protein_coding	basic helix-loop-helix family, member e40 [Source:MGI Symbol;Acc:MGI:1097714]
chr10	81619750	81620830	1081	*	9.97	10.9	6.48	4.42	4.21e-238	3.17e-235	Exon (ENSMUST00000126940/ENSMUSG00000074862, exon 3 of 3)	81625779	81627257	1479	2	ENSMUSG00000034748	ENSMUST00000143424	6427	Sirt6	Sirt6	protein_coding	sirtuin 6 [Source:MGI Symbol;Acc:MGI:1354161]
chr3	27430928	27432298	1371	*	10.04	10.95	7.02	3.92	7.98e-238	5.93e-235	Intron (ENSMUST00000195008/ENSMUSG00000039286, intron 24 of 26)	27371351	27378010	6660	1	ENSMUSG00000051136	ENSMUST00000057186	59577	Ghsr	Ghsr	protein_coding	growth hormone secretagogue receptor [Source:MGI Symbol;Acc:MGI:2441906]
chr11	113729986	113731076	1091	*	9.89	10.82	6.51	4.3	2.36e-236	1.73e-233	Intron (ENSMUST00000106616/ENSMUSG00000041598, intron 1 of 1)	113728983	113739322	10340	2	ENSMUSG00000041598	ENSMUST00000131488	8246	Cdc42ep4	Cdc42ep4	protein_coding	CDC42 effector protein (Rho GTPase binding) 4 [Source:MGI Symbol;Acc:MGI:1929760]
chr6	32569931	32570867	937	*	9.9	10.86	6.01	4.85	1.04e-235	7.56e-233	Intron (ENSMUST00000115096/ENSMUSG00000029765, intron 1 of 31)	32144268	32588192	443925	2	ENSMUSG00000029765	ENSMUST00000115096	17325	Plxna4	Plxna4	protein_coding	plexin A4 [Source:MGI Symbol;Acc:MGI:2179061]
chr10	117987354	117988488	1135	*	9.88	10.82	6.11	4.71	3.43e-235	2.46e-232	Distal Intergenic	118004938	118005287	350	1	ENSMUSG00000102896	ENSMUST00000193027	-16450	Gm37852	Gm37852	TEC	predicted gene, 37852 [Source:MGI Symbol;Acc:MGI:5611080]
chr6	38374238	38375141	904	*	9.9	10.85	6.16	4.69	6.95e-235	4.93e-232	Promoter (1-2kb)	38376807	38377154	348	1	ENSMUSG00000057696	ENSMUST00000119767	-1666	Rpl30-ps1	Rpl30-ps1	processed_pseudogene	ribosomal protein L30, pseudogene 1 [Source:MGI Symbol;Acc:MGI:1321399]
chr15	75820503	75822507	2005	*	9.88	10.81	6.43	4.38	1.09e-234	7.63e-232	Intron (ENSMUST00000100538/ENSMUSG00000075600, intron 3 of 11)	75776983	75828209	51227	2	ENSMUSG00000075600	ENSMUST00000229970	5702	Zc3h3	Zc3h3	protein_coding	zinc finger CCCH type containing 3 [Source:MGI Symbol;Acc:MGI:2663721]
chr18	62188278	62189663	1386	*	11.06	9.48	11.79	-2.31	1.29e-234	8.99e-232	Distal Intergenic	62180126	62184405	4280	1	ENSMUSG00000054589	ENSMUST00000067743	8152	Gm9949	Gm9949	protein_coding	predicted gene 9949 [Source:MGI Symbol;Acc:MGI:3647947]
chr15	53562769	53563678	910	*	9.91	10.83	6.81	4.02	2.33e-234	1.6e-231	Intron (ENSMUST00000078673/ENSMUSG00000058656, intron 4 of 4)	53613067	53613198	132	2	ENSMUSG00000077567	ENSMUST00000104379	49520	Gm23200	Gm23200	snoRNA	predicted gene, 23200 [Source:MGI Symbol;Acc:MGI:5452977]
chr6	108708916	108710859	1944	*	10.4	11.22	8.29	2.94	1.18e-233	8e-231	Distal Intergenic	108663046	108665665	2620	1	ENSMUSG00000030103	ENSMUST00000204550	45870	Bhlhe40	Bhlhe40	protein_coding	basic helix-loop-helix family, member e40 [Source:MGI Symbol;Acc:MGI:1097714]
chr2	127760436	127761904	1469	*	10.05	11.02	5.23	5.8	1.1e-231	7.41e-229	Exon (ENSMUST00000028857/ENSMUSG00000027378, exon 12 of 20)	127745622	127754070	8449	2	ENSMUSG00000027378	ENSMUST00000148033	-6366	Nphp1	Nphp1	protein_coding	nephronophthisis 1 (juvenile) homolog (human) [Source:MGI Symbol;Acc:MGI:1858233]
chr19	3892235	3894686	2452	*	11.02	11.77	9.37	2.4	1.7e-230	1.13e-227	Promoter (<=1kb)	3891731	3893657	1927	1	ENSMUSG00000024843	ENSMUST00000125013	504	Chka	Chka	protein_coding	choline kinase alpha [Source:MGI Symbol;Acc:MGI:107760]
chr1	88150027	88151355	1329	*	9.95	10.86	6.93	3.93	4.17e-229	2.75e-226	Promoter (<=1kb)	88151038	88151881	844	1	ENSMUSG00000082513	ENSMUST00000119313	0	Gm15374	Gm15374	unprocessed_pseudogene	predicted gene 15374 [Source:MGI Symbol;Acc:MGI:3707463]
chr2	30985330	30986390	1061	*	10.05	10.95	7.13	3.82	7.2e-229	4.69e-226	Promoter (2-3kb)	30982429	31000078	17650	1	ENSMUSG00000026854	ENSMUST00000142232	2901	Usp20	Usp20	protein_coding	ubiquitin specific peptidase 20 [Source:MGI Symbol;Acc:MGI:1921520]
chr11	117257957	117260930	2974	*	10.4	11.23	8.29	2.93	2.21e-228	1.42e-225	Promoter (2-3kb)	117257649	117263437	5789	2	ENSMUSG00000086050	ENSMUST00000123882	2507	Gm16045	Gm16045	antisense	predicted gene 16045 [Source:MGI Symbol;Acc:MGI:3801990]
chr9	103229498	103230978	1481	*	11.54	10.13	12.23	-2.1	8.94e-228	5.71e-225	Promoter (<=1kb)	103204001	103230273	26273	2	ENSMUSG00000032554	ENSMUST00000112645	0	Trf	Trf	protein_coding	transferrin [Source:MGI Symbol;Acc:MGI:98821]
chr10	21790048	21791340	1293	*	9.91	10.82	6.79	4.03	4.68e-227	2.96e-224	Distal Intergenic	21743867	21747006	3140	1	ENSMUSG00000099749	ENSMUST00000189792	46181	Gm29323	Gm29323	lincRNA	predicted gene 29323 [Source:MGI Symbol;Acc:MGI:5580029]
chr9	37242278	37242869	592	*	10.35	11.18	8.19	2.99	6.96e-227	4.36e-224	Intron (ENSMUST00000115068/ENSMUSG00000032122, intron 1 of 17)	37230512	37235154	4643	2	ENSMUSG00000032122	ENSMUST00000162018	-7124	Slc37a2	Slc37a2	protein_coding	solute carrier family 37 (glycerol-3-phosphate transporter), member 2 [Source:MGI Symbol;Acc:MGI:1929693]
chr13	24487104	24488982	1879	*	9.9	10.85	6.11	4.74	1.7e-226	1.05e-223	Promoter (<=1kb)	24486662	24486764	103	2	ENSMUSG00000089413	ENSMUST00000158788	-340	Gm22013	Gm22013	snRNA	predicted gene, 22013 [Source:MGI Symbol;Acc:MGI:5451790]
chr10	127666544	127668880	2337	*	12.26	10.97	12.93	-1.96	6.96e-226	4.27e-223	Promoter (<=1kb)	127660918	127666710	5793	2	ENSMUSG00000025402	ENSMUST00000026469	0	Nab2	Nab2	protein_coding	Ngfi-A binding protein 2 [Source:MGI Symbol;Acc:MGI:107563]
chr5	96911559	96913154	1596	*	11.7	10.33	12.39	-2.06	9.51e-225	5.79e-222	Promoter (<=1kb)	96912700	96913241	542	2	ENSMUSG00000105871	ENSMUST00000196944	87	Gm43147	Gm43147	TEC	predicted gene 43147 [Source:MGI Symbol;Acc:MGI:5663284]
chr16	8810317	8812282	1966	*	9.96	10.88	6.88	4	6.55e-224	3.95e-221	Distal Intergenic	8830100	8858922	28823	1	ENSMUSG00000022507	ENSMUST00000023150	-17818	1810013L24Rik	1810013L24Rik	protein_coding	RIKEN cDNA 1810013L24 gene [Source:MGI Symbol;Acc:MGI:1916303]
chr2	46370700	46371844	1145	*	10.12	10.97	7.73	3.25	1.06e-223	6.34e-221	Distal Intergenic	46406220	46406569	350	2	ENSMUSG00000082679	ENSMUST00000118231	34725	Gm13469	Gm13469	processed_pseudogene	predicted gene 13469 [Source:MGI Symbol;Acc:MGI:3649386]
chr16	92020635	92022296	1662	*	9.95	10.85	7.06	3.79	5.69e-223	3.36e-220	Distal Intergenic	92009964	92010411	448	2	ENSMUSG00000116834	ENSMUST00000232327	-10224	NA	ENSMUSG00000116834	processed_pseudogene	ribosomal protein S6 (Rps6) pseudogene
chr4	33281236	33282782	1547	*	10	10.89	7.21	3.69	1.47e-222	8.61e-220	Intron (ENSMUST00000137589/ENSMUSG00000040128, intron 1 of 1)	33246012	33290163	44152	2	ENSMUSG00000040128	ENSMUST00000137589	7381	Pnrc1	Pnrc1	protein_coding	proline-rich nuclear receptor coactivator 1 [Source:MGI Symbol;Acc:MGI:1917838]
chr15	62327280	62329397	2118	*	9.94	10.83	7.11	3.72	5.02e-222	2.92e-219	Intron (ENSMUST00000181416/ENSMUSG00000097039, intron 6 of 9)	62222603	62242505	19903	1	ENSMUSG00000097039	ENSMUST00000182141	104677	Pvt1	Pvt1	lincRNA	Pvt1 oncogene [Source:MGI Symbol;Acc:MGI:97824]
chr12	3870855	3874441	3587	*	12.22	12.93	10.75	2.18	6.15e-221	3.54e-218	Exon (ENSMUST00000172719/ENSMUSG00000020661, exon 5 of 6)	3866191	3876062	9872	1	ENSMUSG00000020661	ENSMUST00000173197	4664	Dnmt3a	Dnmt3a	protein_coding	DNA methyltransferase 3A [Source:MGI Symbol;Acc:MGI:1261827]
chr3	90585681	90588114	2434	*	11.45	12.12	10.13	1.99	1.4e-220	8e-218	Promoter (<=1kb)	90586952	90602524	15573	1	ENSMUSG00000001021	ENSMUST00000200290	0	S100a3	S100a3	protein_coding	S100 calcium binding protein A3 [Source:MGI Symbol;Acc:MGI:1338849]
chr19	53404202	53405494	1293	*	9.96	10.85	7.17	3.68	1.21e-219	6.85e-217	Distal Intergenic	53379214	53390573	11360	2	ENSMUSG00000025024	ENSMUST00000025997	-13629	Smndc1	Smndc1	protein_coding	survival motor neuron domain containing 1 [Source:MGI Symbol;Acc:MGI:1923729]
chr15	3281031	3283822	2792	*	10.27	7.8	11.13	-3.33	1.73e-219	9.66999999999999e-217	Exon (ENSMUST00000226261/ENSMUSG00000091119, exon 6 of 8)	3272085	3277271	5187	1	ENSMUSG00000064373	ENSMUST00000160930	8946	Selenop	Selenop	protein_coding	selenoprotein P [Source:MGI Symbol;Acc:MGI:894288]
chr1	155493268	155494674	1407	*	9.78	10.72	6.1	4.62	1.94e-219	1.08e-216	Distal Intergenic	155520173	155527111	6939	2	ENSMUSG00000073535	ENSMUST00000097531	32437	Gm5532	Gm5532	lincRNA	predicted gene 5532 [Source:MGI Symbol;Acc:MGI:3646828]
chr19	25137909	25139580	1672	*	10.91	9.33	11.65	-2.32	3.88e-219	2.14e-216	Intron (ENSMUST00000025831/ENSMUSG00000052085, intron 23 of 47)	25166085	25166216	132	2	ENSMUSG00000065634	ENSMUST00000083700	26636	Gm24252	Gm24252	snoRNA	predicted gene, 24252 [Source:MGI Symbol;Acc:MGI:5454029]
chr9	50476534	50479911	3378	*	10.96	11.71	9.31	2.4	8.09e-218	4.42e-215	Distal Intergenic	50494525	50505482	10958	1	ENSMUSG00000032068	ENSMUST00000114474	-14614	Plet1	Plet1	protein_coding	placenta expressed transcript 1 [Source:MGI Symbol;Acc:MGI:1923759]
chr3	144669088	144670083	996	*	9.77	10.71	6.02	4.69	1.37e-217	7.42e-215	Distal Intergenic	144684895	144697467	12573	2	ENSMUSG00000037062	ENSMUST00000199350	27384	Sh3glb1	Sh3glb1	protein_coding	SH3-domain GRB2-like B1 (endophilin) [Source:MGI Symbol;Acc:MGI:1859730]
chr6	124374720	124375999	1280	*	10.45	8.27	11.28	-3.01	1.5e-217	8.03e-215	Promoter (2-3kb)	124372162	124374805	2644	1	ENSMUSG00000107988	ENSMUST00000204273	2558	Gm44006	Gm44006	lincRNA	predicted gene, 44006 [Source:MGI Symbol;Acc:MGI:5690398]
chr8	69114420	69116139	1720	*	9.8	10.74	5.98	4.77	9.85999999999999e-217	5.25e-214	Distal Intergenic	69103128	69108340	5213	1	ENSMUSG00000006273	ENSMUST00000129797	11292	Atp6v1b2	Atp6v1b2	protein_coding	ATPase, H+ transporting, lysosomal V1 subunit B2 [Source:MGI Symbol;Acc:MGI:109618]
chr14	67889560	67890655	1096	*	10.02	10.92	7.15	3.77	3.66e-216	1.93e-213	Intron (ENSMUST00000039135/ENSMUSG00000044447, intron 1 of 51)	67859636	67859745	110	2	ENSMUSG00000098866	ENSMUST00000183732	-29815	Mir6539	Mir6539	miRNA	microRNA 6539 [Source:MGI Symbol;Acc:MGI:5530846]
chr4	19894014	19895989	1976	*	11.94	10.66	12.6	-1.95	2.86e-215	1.5e-212	Intron (ENSMUST00000029900/ENSMUSG00000028238, intron 2 of 7)	19890832	19916940	26109	2	ENSMUSG00000028238	ENSMUST00000128605	20951	Atp6v0d2	Atp6v0d2	protein_coding	ATPase, H+ transporting, lysosomal V0 subunit D2 [Source:MGI Symbol;Acc:MGI:1924415]
chr13	43900336	43901248	913	*	9.74	10.69	5.7	4.99	3.44e-215	1.79e-212	Distal Intergenic	43872802	43872909	108	1	ENSMUSG00000089107	ENSMUST00000158482	27534	Gm23117	Gm23117	snRNA	predicted gene, 23117 [Source:MGI Symbol;Acc:MGI:5452894]
chr14	76951366	76952098	733	*	9.74	10.69	5.84	4.85	3.86e-215	1.99e-212	Distal Intergenic	76976249	76976887	639	1	ENSMUSG00000115303	ENSMUST00000227717	-24151	Gm4291	Gm4291	processed_pseudogene	predicted gene 4291 [Source:MGI Symbol;Acc:MGI:3782468]
chr2	128179068	128180369	1302	*	10.29	11.15	7.82	3.33	2.39e-214	1.22e-211	Exon (ENSMUST00000225087/ENSMUSG00000074813, exon 6 of 7)	128189987	128204634	14648	1	ENSMUSG00000085750	ENSMUST00000152439	-9618	Gm14009	Gm14009	lincRNA	predicted gene 14009 [Source:MGI Symbol;Acc:MGI:3652195]
chr7	63816229	63817606	1378	*	10.35	11.17	8.26	2.91	1.05e-213	5.3e-211	Distal Intergenic	63810826	63811330	505	2	ENSMUSG00000108700	ENSMUST00000206446	-4899	Gm7482	Gm7482	processed_pseudogene	predicted gene 7482 [Source:MGI Symbol;Acc:MGI:3645480]
chr9	100488466	100489472	1007	*	9.72	10.67	5.84	4.83	1.49e-213	7.48e-211	Promoter (1-2kb)	100457719	100486788	29070	2	ENSMUSG00000044244	ENSMUST00000098458	-1678	Il20rb	Il20rb	protein_coding	interleukin 20 receptor beta [Source:MGI Symbol;Acc:MGI:2143266]
chr4	132610623	132611961	1339	*	10.8	11.56	9.09	2.46	2.71e-213	1.35e-210	Distal Intergenic	132638987	132694883	55897	1	ENSMUSG00000028886	ENSMUST00000135299	-27026	Eya3	Eya3	protein_coding	EYA transcriptional coactivator and phosphatase 3 [Source:MGI Symbol;Acc:MGI:109339]
chr11	85713295	85714637	1343	*	10.72	9.06	11.47	-2.41	2.58e-212	1.28e-209	Intron (ENSMUST00000108061/ENSMUSG00000059439, intron 24 of 27)	85702200	85719744	17545	2	ENSMUSG00000086199	ENSMUST00000151652	5107	Bcas3os1	Bcas3os1	antisense	breast carcinoma amplified sequence 3, opposite strand 1 [Source:MGI Symbol;Acc:MGI:1918739]
chr17	12275342	12276525	1184	*	9.78	10.74	5.43	5.31	3.72e-211	1.83e-208	Exon (ENSMUST00000233683/ENSMUSG00000014426, exon 2 of 2)	12280117	12280534	418	1	ENSMUSG00000117325	ENSMUST00000233669	-3592	NA	ENSMUSG00000117325	processed_pseudogene	Opa interacting protein 5 (Oip5) pseudogene
chr10	61284934	61286612	1679	*	9.78	10.7	6.58	4.11	9.82e-211	4.79e-208	Distal Intergenic	61297833	61304680	6848	1	ENSMUSG00000037202	ENSMUST00000219375	-11221	Prf1	Prf1	protein_coding	perforin 1 (pore forming protein) [Source:MGI Symbol;Acc:MGI:97551]
chr16	10857175	10858489	1315	*	9.81	10.72	6.68	4.04	1.02e-210	4.93e-208	Intron (ENSMUST00000181721/ENSMUSG00000037991, intron 1 of 5)	10835068	10892966	57899	1	ENSMUSG00000037991	ENSMUST00000181721	22107	Rmi2	Rmi2	protein_coding	RecQ mediated genome instability 2 [Source:MGI Symbol;Acc:MGI:2685383]
chr11	118458980	118459810	831	*	10.93	9.4	11.65	-2.25	2.32e-210	1.11e-207	Distal Intergenic	118444200	118454995	10796	2	ENSMUSG00000086514	ENSMUST00000142751	-3985	Gm11747	Gm11747	antisense	predicted gene 11747 [Source:MGI Symbol;Acc:MGI:3702093]
chr1	165717276	165718761	1486	*	10.11	7.85	10.95	-3.1	1.86e-209	8.85e-207	Promoter (2-3kb)	165721556	165722777	1222	1	ENSMUSG00000103686	ENSMUST00000192469	-2795	Gm37073	Gm37073	lincRNA	predicted gene, 37073 [Source:MGI Symbol;Acc:MGI:5610301]
chr1	135929657	135930799	1143	*	9.85	10.82	5.15	5.67	3.05e-209	1.45e-206	Distal Intergenic	135871395	135919207	47813	2	ENSMUSG00000026413	ENSMUST00000027667	-10450	Pkp1	Pkp1	protein_coding	plakophilin 1 [Source:MGI Symbol;Acc:MGI:1328359]
chr15	86211981	86212832	852	*	10.69	8.74	11.49	-2.75	3.39e-209	1.59e-206	Promoter (<=1kb)	86212554	86212657	104	2	ENSMUSG00000088071	ENSMUST00000157446	0	Gm22818	Gm22818	snRNA	predicted gene, 22818 [Source:MGI Symbol;Acc:MGI:5452595]
chr6	53801608	53802530	923	*	10.21	11.03	8.07	2.96	4.82e-209	2.25e-206	Distal Intergenic	53818743	53868183	49441	1	ENSMUSG00000108175	ENSMUST00000204648	-16213	Gm16499	Gm16499	antisense	predicted gene 16499 [Source:MGI Symbol;Acc:MGI:3704267]
chr9	7824647	7825300	654	*	10.07	10.92	7.72	3.2	9.84e-209	4.56e-206	Intron (ENSMUST00000190341/ENSMUSG00000057367, intron 4 of 7)	7818236	7835255	17020	2	ENSMUSG00000057367	ENSMUST00000074246	9955	Birc2	Birc2	protein_coding	baculoviral IAP repeat-containing 2 [Source:MGI Symbol;Acc:MGI:1197009]
chr2	24839667	24841898	2232	*	9.85	10.82	5.04	5.78	1.18e-208	5.43e-206	Promoter (<=1kb)	24806270	24839591	33322	2	ENSMUSG00000036893	ENSMUST00000152636	-76	Ehmt1	Ehmt1	protein_coding	euchromatic histone methyltransferase 1 [Source:MGI Symbol;Acc:MGI:1924933]
chr14	61970841	61972267	1427	*	11.32	9.98	12	-2.02	3.92e-208	1.79e-205	Distal Intergenic	62012319	62012633	315	1	ENSMUSG00000114368	ENSMUST00000224570	-40052	Gm47953	Gm47953	processed_pseudogene	predicted gene, 47953 [Source:MGI Symbol;Acc:MGI:6097224]
chr11	20896280	20897613	1334	*	10	10.86	7.56	3.3	7.42e-208	3.36e-205	Distal Intergenic	20937576	20937701	126	2	ENSMUSG00000096061	ENSMUST00000178821	40088	Gm23681	Gm23681	miRNA	predicted gene, 23681 [Source:MGI Symbol;Acc:MGI:5453458]
chr4	130268856	130270996	2141	*	9.91	10.78	7.39	3.4	7.1e-207	3.19e-204	Intron (ENSMUST00000122374/ENSMUSG00000023232, intron 1 of 9)	130253495	130275218	21724	2	ENSMUSG00000023232	ENSMUST00000122374	4222	Serinc2	Serinc2	protein_coding	serine incorporator 2 [Source:MGI Symbol;Acc:MGI:1919132]
chr18	75493144	75495511	2368	*	10.2	11.05	7.86	3.2	7.52e-207	3.36e-204	Intron (ENSMUST00000165559/ENSMUSG00000052928, intron 9 of 11)	75514645	75522806	8162	1	ENSMUSG00000097712	ENSMUST00000181913	-19134	Gm10532	Gm10532	lincRNA	predicted gene 10532 [Source:MGI Symbol;Acc:MGI:3641671]
chr10	44630591	44633112	2522	*	10.74	9.14	11.49	-2.35	3.3e-206	1.46e-203	Intron (ENSMUST00000217008/ENSMUSG00000111535, intron 2 of 3)	44647518	44662496	14979	1	ENSMUSG00000111034	ENSMUST00000217458	-14406	Gm48066	Gm48066	lincRNA	predicted gene, 48066 [Source:MGI Symbol;Acc:MGI:6097394]
chr12	108453338	108454102	765	*	9.67	10.6	6.37	4.23	1.1e-205	4.84e-203	Intron (ENSMUST00000138456/ENSMUSG00000058070, intron 1 of 6)	108440530	108441270	741	2	ENSMUSG00000082203	ENSMUST00000119205	-12068	Gm15636	Gm15636	processed_pseudogene	predicted gene 15636 [Source:MGI Symbol;Acc:MGI:3783080]
chr10	96690370	96691547	1178	*	9.65	10.59	5.87	4.72	8.39e-203	3.67e-200	Distal Intergenic	96711807	96712086	280	1	ENSMUSG00000112362	ENSMUST00000219424	-20260	Gm48507	Gm48507	processed_pseudogene	predicted gene, 48507 [Source:MGI Symbol;Acc:MGI:6098038]
chr2	145888050	145889465	1416	*	11.76	10.62	12.38	-1.77	1.69e-202	7.33e-200	Promoter (2-3kb)	145892082	145892704	623	1	ENSMUSG00000083014	ENSMUST00000120221	-2617	Gm11764	Gm11764	processed_pseudogene	predicted gene 11764 [Source:MGI Symbol;Acc:MGI:3651078]
chr3	152468634	152470565	1932	*	9.78	10.76	5.06	5.7	2.32e-201	1e-198	Intron (ENSMUST00000045262/ENSMUSG00000039058, intron 13 of 13)	152472739	152478515	5777	2	ENSMUSG00000039058	ENSMUST00000198552	7950	Ak5	Ak5	protein_coding	adenylate kinase 5 [Source:MGI Symbol;Acc:MGI:2677491]
chr4	53186387	53187983	1597	*	10.34	8.45	11.13	-2.68	3.54e-201	1.52e-198	Distal Intergenic	53030787	53159895	129109	2	ENSMUSG00000015243	ENSMUST00000030010	-26492	Abca1	Abca1	protein_coding	ATP-binding cassette, sub-family A (ABC1), member 1 [Source:MGI Symbol;Acc:MGI:99607]
chr5	117355675	117356902	1228	*	10.1	10.93	7.86	3.07	1.18e-200	5.03e-198	Promoter (<=1kb)	117357304	117378601	21298	1	ENSMUSG00000029364	ENSMUST00000031309	-402	Wsb2	Wsb2	protein_coding	WD repeat and SOCS box-containing 2 [Source:MGI Symbol;Acc:MGI:2144041]
chr8	120696312	120698132	1821	*	10.64	8.92	11.4	-2.48	3.58e-200	1.52e-197	Intron (ENSMUST00000127664/ENSMUSG00000092329, intron 1 of 15)	120685399	120686265	867	1	ENSMUSG00000104484	ENSMUST00000193913	10913	Gm33142	Gm33142	TEC	predicted gene, 33142 [Source:MGI Symbol;Acc:MGI:5592301]
chr1	74124555	74126568	2014	*	10.44	11.24	8.53	2.71	4.76e-200	2e-197	Promoter (<=1kb)	74125541	74148223	22683	1	ENSMUSG00000061815	ENSMUST00000080167	0	Rufy4	Rufy4	protein_coding	RUN and FYVE domain containing 4 [Source:MGI Symbol;Acc:MGI:3588214]
chr10	98880017	98882725	2709	*	12.01	10.93	12.62	-1.69	5.22e-200	2.18e-197	Distal Intergenic	98914406	98987122	72717	1	ENSMUSG00000019943	ENSMUST00000219557	-31681	Atp2b1	Atp2b1	protein_coding	ATPase, Ca++ transporting, plasma membrane 1 [Source:MGI Symbol;Acc:MGI:104653]
chr17	27037639	27038827	1189	*	9.9	10.77	7.41	3.36	6.73e-200	2.79e-197	Distal Intergenic	27030404	27034809	4406	1	ENSMUSG00000048731	ENSMUST00000154731	7235	Ggnbp1	Ggnbp1	protein_coding	gametogenetin binding protein 1 [Source:MGI Symbol;Acc:MGI:3055306]
chr14	27122830	27123969	1140	*	10.16	10.99	7.92	3.07	9.93999999999999e-200	4.1e-197	Intron (ENSMUST00000225949/ENSMUSG00000021895, intron 1 of 13)	27114899	27403308	288410	1	ENSMUSG00000021895	ENSMUST00000225949	7931	Arhgef3	Arhgef3	protein_coding	Rho guanine nucleotide exchange factor (GEF) 3 [Source:MGI Symbol;Acc:MGI:1918954]
chr13	37714836	37715621	786	*	9.77	10.66	7.02	3.63	1.22e-199	5.01e-197	Promoter (<=1kb)	37699268	37716311	17044	2	ENSMUSG00000114732	ENSMUST00000224732	690	Gm40918	Gm40918	lincRNA	predicted gene, 40918 [Source:MGI Symbol;Acc:MGI:5623803]
chr9	32709579	32710616	1038	*	10.22	11.06	7.98	3.08	2.99e-199	1.22e-196	Promoter (<=1kb)	32709652	32711171	1520	2	ENSMUSG00000098843	ENSMUST00000183616	555	Gm27240	Gm27240	antisense	predicted gene 27240 [Source:MGI Symbol;Acc:MGI:5521083]
chr4	129495784	129497374	1591	*	12.12	11.07	12.72	-1.65	7.26e-199	2.94e-196	Intron (ENSMUST00000145488/ENSMUSG00000086336, intron 1 of 2)	129491240	129491956	717	1	ENSMUSG00000078554	ENSMUST00000135698	4544	Fam229a	Fam229a	protein_coding	family with sequence similarity 229, member A [Source:MGI Symbol;Acc:MGI:1915483]
chr10	81365424	81368676	3253	*	12.69	13.27	11.7	1.57	2.79e-198	1.12e-195	Promoter (<=1kb)	81364024	81365816	1793	2	ENSMUSG00000020234	ENSMUST00000020456	0	4930404N11Rik	4930404N11Rik	protein_coding	RIKEN cDNA 4930404N11 gene [Source:MGI Symbol;Acc:MGI:1921072]
chr14	121435666	121437882	2217	*	10.91	11.64	9.39	2.25	2.81e-198	1.12e-195	Distal Intergenic	121451730	121455762	4033	2	ENSMUSG00000115123	ENSMUST00000227451	17880	Gm33299	Gm33299	lincRNA	predicted gene, 33299 [Source:MGI Symbol;Acc:MGI:5592458]
chr15	94574713	94575289	577	*	9.66	10.61	5.86	4.75	3.41e-197	1.35e-194	Intron (ENSMUST00000109248/ENSMUSG00000059883, intron 11 of 11)	94581020	94581386	367	2	ENSMUSG00000022451	ENSMUST00000127347	6097	Twf1	Twf1	protein_coding	twinfilin actin binding protein 1 [Source:MGI Symbol;Acc:MGI:1100520]
chr1	92712198	92712830	633	*	9.76	10.73	4.98	5.75	7.49e-197	2.95e-194	Downstream (1-2kb)	92714234	92717202	2969	2	ENSMUSG00000100546	ENSMUST00000188188	4372	Gm29483	Gm29483	lincRNA	predicted gene 29483 [Source:MGI Symbol;Acc:MGI:5580189]
chr2	157425638	157427060	1423	*	9.68	10.62	6.06	4.57	1.5e-196	5.87e-194	Promoter (1-2kb)	157424392	157458600	34209	1	ENSMUSG00000027646	ENSMUST00000129770	1246	Src	Src	protein_coding	Rous sarcoma oncogene [Source:MGI Symbol;Acc:MGI:98397]
chr4	133447111	133450159	3049	*	9.77	10.71	6.16	4.54	2.89e-196	1.12e-193	Distal Intergenic	133419972	133422320	2349	1	ENSMUSG00000028854	ENSMUST00000141658	27139	Slc9a1	Slc9a1	protein_coding	solute carrier family 9 (sodium/hydrogen exchanger), member 1 [Source:MGI Symbol;Acc:MGI:102462]
chr17	47064732	47065941	1210	*	10.46	11.26	8.56	2.7	1.04e-195	4.01e-193	Distal Intergenic	47042587	47043039	453	2	ENSMUSG00000062472	ENSMUST00000075152	-21693	Gm4945	Gm4945	processed_pseudogene	predicted gene 4945 [Source:MGI Symbol;Acc:MGI:3647512]
chr12	8344696	8345548	853	*	9.85	7.33	10.72	-3.4	1.12e-195	4.3e-193	Distal Intergenic	8335460	8336717	1258	2	ENSMUSG00000111889	ENSMUST00000217669	-7979	Gm48071	Gm48071	antisense	predicted gene, 48071 [Source:MGI Symbol;Acc:MGI:6097401]
chr15	100040499	100042005	1507	*	10.72	9.11	11.46	-2.35	2.09e-195	8e-193	Promoter (1-2kb)	100038664	100219473	180810	1	ENSMUSG00000023026	ENSMUST00000100203	1835	Dip2b	Dip2b	protein_coding	disco interacting protein 2 homolog B [Source:MGI Symbol;Acc:MGI:2145977]
chr6	39054578	39056712	2135	*	9.93	10.81	7.33	3.48	5.58e-194	2.12e-191	Intron (ENSMUST00000003017/ENSMUSG00000029925, intron 9 of 12)	39063878	39067598	3721	2	ENSMUSG00000100121	ENSMUST00000186189	10886	1700025N23Rik	1700025N23Rik	antisense	RIKEN cDNA 1700025N23 gene [Source:MGI Symbol;Acc:MGI:1917236]
chr10	60807613	60808865	1253	*	10.77	9.13	11.52	-2.4	1.19e-193	4.49e-191	Exon (ENSMUST00000218180/ENSMUSG00000112592, exon 1 of 1)	60808660	60814323	5664	2	ENSMUSG00000112592	ENSMUST00000218180	5458	Gm19972	Gm19972	TEC	predicted gene, 19972 [Source:MGI Symbol;Acc:MGI:5012157]
chr2	34962986	34963929	944	*	10.33	11.11	8.5	2.62	1.62e-193	6.08e-191	Promoter (<=1kb)	34964738	34964904	167	2	ENSMUSG00000083533	ENSMUST00000121107	975	Gm13450	Gm13450	processed_pseudogene	predicted gene 13450 [Source:MGI Symbol;Acc:MGI:3650133]
chr4	133613196	133615119	1924	*	12.09	12.69	11.03	1.66	1.75e-193	6.53e-191	Promoter (<=1kb)	133608739	133613034	4296	2	ENSMUSG00000037553	ENSMUST00000142382	-162	Zdhhc18	Zdhhc18	protein_coding	zinc finger, DHHC domain containing 18 [Source:MGI Symbol;Acc:MGI:3527792]
chr17	26420465	26422841	2377	*	10.11	10.95	7.89	3.05	1.57e-192	5.84e-190	Intron (ENSMUST00000182897/ENSMUSG00000034413, intron 1 of 3)	26414965	26446349	31385	1	ENSMUSG00000034413	ENSMUST00000053020	5500	Neurl1b	Neurl1b	protein_coding	neuralized E3 ubiquitin protein ligase 1B [Source:MGI Symbol;Acc:MGI:3643092]
chr1	151236132	151237066	935	*	9.6	10.52	6.38	4.14	1.71e-192	6.32e-190	Distal Intergenic	151260824	151260914	91	2	ENSMUSG00000088498	ENSMUST00000157873	23848	Gm24402	Gm24402	snRNA	predicted gene, 24402 [Source:MGI Symbol;Acc:MGI:5454179]
chr8	107467388	107468088	701	*	10.02	10.86	7.8	3.05	2.06e-192	7.55e-190	Intron (ENSMUST00000166615/ENSMUSG00000031930, intron 4 of 23)	107483332	107546152	62821	1	ENSMUSG00000031930	ENSMUST00000212063	-15244	Wwp2	Wwp2	protein_coding	WW domain containing E3 ubiquitin protein ligase 2 [Source:MGI Symbol;Acc:MGI:1914144]
chr7	79881084	79882123	1040	*	9.7	10.68	5.03	5.65	3.35e-192	1.22e-189	Intron (ENSMUST00000075657/ENSMUSG00000063801, intron 5 of 5)	79842056	79861059	19004	2	ENSMUSG00000039062	ENSMUST00000206235	-20025	Anpep	Anpep	protein_coding	alanyl (membrane) aminopeptidase [Source:MGI Symbol;Acc:MGI:5000466]
chr9	90201340	90202347	1008	*	9.87	10.85	4.69	6.16	4.26e-191	1.55e-188	3' UTR	90195128	90200097	4970	1	ENSMUSG00000032363	ENSMUST00000124441	6212	Adamts7	Adamts7	protein_coding	a disintegrin-like and metallopeptidase (reprolysin type) with thrombospondin type 1 motif, 7 [Source:MGI Symbol;Acc:MGI:1347346]
chr5	65990281	65991822	1542	*	10.13	10.94	8.11	2.83	6.12e-191	2.21e-188	Promoter (<=1kb)	65989090	65991112	2023	2	ENSMUSG00000054598	ENSMUST00000202278	0	9130230L23Rik	9130230L23Rik	protein_coding	RIKEN cDNA 9130230L23 gene [Source:MGI Symbol;Acc:MGI:3041166]
chr12	111386421	111387079	659	*	10.68	11.42	9.1	2.32	1.48e-189	5.31e-187	Distal Intergenic	111292976	111377718	84743	2	ENSMUSG00000021279	ENSMUST00000041965	-8703	Cdc42bpb	Cdc42bpb	protein_coding	CDC42 binding protein kinase beta [Source:MGI Symbol;Acc:MGI:2136459]
chr12	79633502	79634151	650	*	10.45	8.69	11.22	-2.53	1.6e-189	5.7e-187	Intron (ENSMUST00000171210/ENSMUSG00000059060, intron 7 of 10)	79917019	79924733	7715	2	ENSMUSG00000112765	ENSMUST00000218818	290582	9430078K24Rik	9430078K24Rik	lincRNA	RIKEN cDNA 9430078K24 gene [Source:MGI Symbol;Acc:MGI:1924540]
chr2	32342439	32343611	1173	*	9.87	10.75	7.25	3.5	5.08e-189	1.8e-186	Intron (ENSMUST00000113352/ENSMUSG00000026825, intron 1 of 21)	32352327	32378297	25971	1	ENSMUSG00000039205	ENSMUST00000113334	-8716	Ciz1	Ciz1	protein_coding	CDKN1A interacting zinc finger protein 1 [Source:MGI Symbol;Acc:MGI:1920234]
chr5	147292136	147293567	1432	*	9.99	10.83	7.74	3.09	7.57e-189	2.67e-186	Distal Intergenic	147283189	147283298	110	2	ENSMUSG00000098687	ENSMUST00000184115	-8838	Mir7k	Mir7k	miRNA	microRNA 7k [Source:MGI Symbol;Acc:MGI:5531196]
chr16	31926113	31927203	1091	*	10.33	11.15	8.26	2.89	7.47e-188	2.62e-185	Promoter (1-2kb)	31924989	31925868	880	1	ENSMUSG00000083890	ENSMUST00000120250	1124	Gm15703	Gm15703	processed_pseudogene	predicted gene 15703 [Source:MGI Symbol;Acc:MGI:3783143]
chr6	39551731	39552823	1093	*	9.7	10.59	6.96	3.63	1.09e-187	3.81e-185	Intron (ENSMUST00000036877/ENSMUSG00000038456, intron 1 of 18)	39462378	39557867	95490	2	ENSMUSG00000038456	ENSMUST00000036877	5044	Dennd2a	Dennd2a	protein_coding	DENN/MADD domain containing 2A [Source:MGI Symbol;Acc:MGI:2444961]
chr19	5929645	5931090	1446	*	11.76	12.37	10.68	1.69	1.2e-187	4.16e-185	Distal Intergenic	5917556	5924816	7261	2	ENSMUSG00000045664	ENSMUST00000055458	-4829	Cdc42ep2	Cdc42ep2	protein_coding	CDC42 effector protein (Rho GTPase binding) 2 [Source:MGI Symbol;Acc:MGI:1929744]
chr1	127270242	127271441	1200	*	11.44	10.2	12.1	-1.9	2.17e-187	7.51e-185	Promoter (<=1kb)	127270524	127275285	4762	1	ENSMUSG00000104378	ENSMUST00000194151	0	Gm37510	Gm37510	TEC	predicted gene, 37510 [Source:MGI Symbol;Acc:MGI:5610738]
chr4	145233349	145234304	956	*	11.58	10.28	12.25	-1.97	3.93e-187	1.35e-184	Intron (ENSMUST00000030336/ENSMUSG00000028599, intron 1 of 9)	145213463	145246870	33408	2	ENSMUSG00000028599	ENSMUST00000030336	12566	Tnfrsf1b	Tnfrsf1b	protein_coding	tumor necrosis factor receptor superfamily, member 1b [Source:MGI Symbol;Acc:MGI:1314883]
chr5	43881789	43882851	1063	*	9.88	7.55	10.73	-3.19	6.78e-187	2.31e-184	Intron (ENSMUST00000030964/ENSMUSG00000029084, intron 1 of 7)	43876030	43877304	1275	1	ENSMUSG00000086479	ENSMUST00000123363	5759	Gm16014	Gm16014	sense_intronic	predicted gene 16014 [Source:MGI Symbol;Acc:MGI:3801812]
chr12	82225746	82226562	817	*	11.66	10.51	12.3	-1.79	1.16e-186	3.95e-184	Intron (ENSMUST00000220550/ENSMUSG00000042700, intron 2 of 3)	82256585	82450271	193687	1	ENSMUSG00000042700	ENSMUST00000222714	-30023	Sipa1l1	Sipa1l1	protein_coding	signal-induced proliferation-associated 1 like 1 [Source:MGI Symbol;Acc:MGI:2443679]
chr2	26482958	26484059	1102	*	11.52	10.2	12.2	-2	1.29e-186	4.36e-184	Intron (ENSMUST00000028288/ENSMUSG00000026923, intron 4 of 33)	26469825	26470498	674	2	ENSMUSG00000026923	ENSMUST00000129506	-12460	Notch1	Notch1	protein_coding	notch 1 [Source:MGI Symbol;Acc:MGI:97363]
chr8	120332564	120333146	583	*	9.97	10.81	7.71	3.1	3.59e-186	1.21e-183	Intron (ENSMUST00000127664/ENSMUSG00000092329, intron 1 of 15)	120228456	120553634	325179	1	ENSMUSG00000031822	ENSMUST00000180448	104108	Gse1	Gse1	protein_coding	genetic suppressor element 1, coiled-coil protein [Source:MGI Symbol;Acc:MGI:1098275]
chr5	112922926	112923811	886	*	9.54	10.49	5.63	4.85	2.64e-185	8.83e-183	Promoter (<=1kb)	112916110	112924375	8266	2	ENSMUSG00000042249	ENSMUST00000199337	564	Grk3	Grk3	protein_coding	G protein-coupled receptor kinase 3 [Source:MGI Symbol;Acc:MGI:87941]
chr7	100046606	100047706	1101	*	9.54	10.48	5.88	4.6	3.5e-185	1.16e-182	Distal Intergenic	100022099	100034726	12628	1	ENSMUSG00000030732	ENSMUST00000144808	24507	Chrdl2	Chrdl2	protein_coding	chordin-like 2 [Source:MGI Symbol;Acc:MGI:1916371]
chr15	12424161	12425780	1620	*	10.05	10.9	7.69	3.21	3.97e-185	1.31e-182	Intron (ENSMUST00000075317/ENSMUSG00000022197, intron 5 of 23)	12404932	12412380	7449	2	ENSMUSG00000022197	ENSMUST00000191339	-11781	Pdzd2	Pdzd2	protein_coding	PDZ domain containing 2 [Source:MGI Symbol;Acc:MGI:1922394]
chr6	120603605	120604731	1127	*	9.49	10.43	5.86	4.58	4.85e-185	1.6e-182	Distal Intergenic	120579705	120580176	472	2	ENSMUSG00000107580	ENSMUST00000204159	-23429	Gm44124	Gm44124	TEC	predicted gene, 44124 [Source:MGI Symbol;Acc:MGI:5690516]
chr1	92724695	92726986	2292	*	9.58	10.5	6.43	4.07	1.14e-184	3.75e-182	Distal Intergenic	92714234	92717202	2969	2	ENSMUSG00000100546	ENSMUST00000188188	-7493	Gm29483	Gm29483	lincRNA	predicted gene 29483 [Source:MGI Symbol;Acc:MGI:5580189]
chr3	152912044	152913393	1350	*	11.54	10.36	12.18	-1.82	3.21e-184	1.04e-181	Intron (ENSMUST00000161596/ENSMUSG00000039047, intron 14 of 14)	152920240	152921399	1160	1	ENSMUSG00000090017	ENSMUST00000160076	-6847	Gm16213	Gm16213	antisense	predicted gene 16213 [Source:MGI Symbol;Acc:MGI:3801725]
chr16	92867191	92868752	1562	*	11.22	9.96	11.88	-1.92	5.71e-184	1.85e-181	Intron (ENSMUST00000231501/ENSMUSG00000116805, intron 1 of 2)	92861877	92874472	12596	1	ENSMUSG00000116805	ENSMUST00000231501	5314	NA	ENSMUSG00000116805	lincRNA	novel transcript
chr19	10841597	10842740	1144	*	11.96	10.91	12.56	-1.66	6.11e-184	1.97e-181	Promoter (<=1kb)	10842544	10857915	15372	1	ENSMUSG00000024737	ENSMUST00000025646	0	Slc15a3	Slc15a3	protein_coding	solute carrier family 15, member 3 [Source:MGI Symbol;Acc:MGI:1929691]
chr9	107982098	107983848	1751	*	11.22	9.63	11.96	-2.34	7.4e-183	2.38e-180	Promoter (<=1kb)	107983025	107984053	1029	1	ENSMUSG00000032596	ENSMUST00000177071	0	Uba7	Uba7	protein_coding	ubiquitin-like modifier activating enzyme 7 [Source:MGI Symbol;Acc:MGI:1349462]
chr2	180443730	180445524	1795	*	10.05	10.87	7.94	2.93	8.48e-183	2.71e-180	Distal Intergenic	180456245	180474867	18623	1	ENSMUSG00000038963	ENSMUST00000038259	-10721	Slco4a1	Slco4a1	protein_coding	solute carrier organic anion transporter family, member 4a1 [Source:MGI Symbol;Acc:MGI:1351866]
chr16	30184738	30185678	941	*	9.95	7.43	10.82	-3.39	9.64e-183	3.06e-180	Distal Intergenic	30195071	30200299	5229	1	ENSMUSG00000101888	ENSMUST00000187479	-9393	1700025H01Rik	1700025H01Rik	lincRNA	RIKEN cDNA 1700025H01 gene [Source:MGI Symbol;Acc:MGI:1922781]
chr2	25548979	25549945	967	*	9.55	10.47	6.46	4.01	1.41e-182	4.45e-180	Promoter (2-3kb)	25517982	25546940	28959	2	ENSMUSG00000026942	ENSMUST00000028311	-2039	Traf2	Traf2	protein_coding	TNF receptor-associated factor 2 [Source:MGI Symbol;Acc:MGI:101835]
chr7	88192588	88193452	865	*	10.18	8.3	10.97	-2.68	2.02e-181	6.35e-179	Distal Intergenic	88119158	88122400	3243	1	ENSMUSG00000108993	ENSMUST00000207127	73430	Gm44846	Gm44846	TEC	predicted gene 44846 [Source:MGI Symbol;Acc:MGI:5753422]
chr17	30464372	30465891	1520	*	9.67	10.57	6.86	3.7	3.98e-181	1.25e-178	Intron (ENSMUST00000079924/ENSMUSG00000062202, intron 6 of 11)	30484661	30486124	1464	1	ENSMUSG00000103207	ENSMUST00000194957	-18770	Gm9874	Gm9874	TEC	predicted gene 9874 [Source:MGI Symbol;Acc:MGI:3642006]
chr4	32405231	32406544	1314	*	9.51	10.46	5.63	4.84	6.93e-181	2.16e-178	Intron (ENSMUST00000108180/ENSMUSG00000040270, intron 2 of 6)	32417435	32586108	168674	1	ENSMUSG00000040270	ENSMUST00000171600	-10891	Bach2	Bach2	protein_coding	BTB and CNC homology, basic leucine zipper transcription factor 2 [Source:MGI Symbol;Acc:MGI:894679]
chr12	85509614	85510809	1196	*	9.48	10.44	5.49	4.95	1.65e-180	5.12e-178	Distal Intergenic	85529598	85542280	12683	1	ENSMUSG00000114163	ENSMUST00000220590	-18789	Gm32296	Gm32296	lincRNA	predicted gene, 32296 [Source:MGI Symbol;Acc:MGI:5591455]
chr4	129011412	129012451	1040	*	9.83	10.68	7.46	3.22	3.4e-180	1.05e-177	3' UTR	128993353	129008229	14877	1	ENSMUSG00000028792	ENSMUST00000152762	18059	Ak2	Ak2	protein_coding	adenylate kinase 2 [Source:MGI Symbol;Acc:MGI:87978]
chr16	23374244	23376435	2192	*	11.18	9.67	11.91	-2.23	1.18e-179	3.62e-177	Distal Intergenic	23423422	23423735	314	2	ENSMUSG00000084439	ENSMUST00000122490	47300	Gm23430	Gm23430	misc_RNA	predicted gene, 23430 [Source:MGI Symbol;Acc:MGI:5453207]
chr13	97678050	97679070	1021	*	9.82	10.8	4.45	6.35	2.63e-179	8.03e-177	Distal Intergenic	97735347	97743121	7775	2	ENSMUSG00000054944	ENSMUST00000125960	64051	5330416C01Rik	5330416C01Rik	lincRNA	RIKEN cDNA 5330416C01 gene [Source:MGI Symbol;Acc:MGI:2685378]
chr1	191269261	191270500	1240	*	11.58	10.48	12.2	-1.72	7.94e-179	2.41e-176	Promoter (2-3kb)	191267178	191288714	21537	1	ENSMUSG00000103174	ENSMUST00000192965	2083	Gm37168	Gm37168	lincRNA	predicted gene, 37168 [Source:MGI Symbol;Acc:MGI:5610396]
chr9	45245517	45248228	2712	*	11.92	10.67	12.58	-1.91	7.26e-178	2.2e-175	Intron (ENSMUST00000164650/ENSMUSG00000091996, intron 4 of 4)	45261055	45261290	236	1	ENSMUSG00000093722	ENSMUST00000176318	-12827	Gm20612	Gm20612	processed_pseudogene	predicted gene 20612 [Source:MGI Symbol;Acc:MGI:5313059]
chr2	102873095	102874159	1065	*	9.73	10.6	7.23	3.37	1.06e-177	3.19e-175	Intron (ENSMUST00000005218/ENSMUSG00000005087, intron 1 of 18)	102897960	102898066	107	1	ENSMUSG00000065683	ENSMUST00000083749	-23801	Gm23731	Gm23731	snRNA	predicted gene, 23731 [Source:MGI Symbol;Acc:MGI:5453508]
chr6	108677056	108678322	1267	*	10.05	11.04	4.14	6.9	1.1e-177	3.3e-175	Distal Intergenic	108663046	108665665	2620	1	ENSMUSG00000030103	ENSMUST00000204550	14010	Bhlhe40	Bhlhe40	protein_coding	basic helix-loop-helix family, member e40 [Source:MGI Symbol;Acc:MGI:1097714]
chr8	78667558	78669350	1793	*	9.43	10.38	5.61	4.78	4.52e-177	1.35e-174	Intron (ENSMUST00000211332/ENSMUSG00000031684, intron 6 of 10)	78697174	78728576	31403	1	ENSMUSG00000031684	ENSMUST00000210132	-27824	Slc10a7	Slc10a7	protein_coding	solute carrier family 10 (sodium/bile acid cotransporter family), member 7 [Source:MGI Symbol;Acc:MGI:1924025]
chr16	23314438	23315521	1084	*	11.01	9.71	11.69	-1.98	5.91e-176	1.76e-173	Intron (ENSMUST00000023601/ENSMUSG00000022885, intron 2 of 7)	23290470	23358595	68126	1	ENSMUSG00000022885	ENSMUST00000115335	23968	St6gal1	St6gal1	protein_coding	beta galactoside alpha 2,6 sialyltransferase 1 [Source:MGI Symbol;Acc:MGI:108470]
chr11	60733992	60735446	1455	*	10.33	11.12	8.44	2.68	1.55e-175	4.58e-173	Promoter (<=1kb)	60735861	60735957	97	1	ENSMUSG00000089581	ENSMUST00000158956	-415	Gm23341	Gm23341	snRNA	predicted gene, 23341 [Source:MGI Symbol;Acc:MGI:5453118]
chr2	38652716	38654088	1373	*	9.51	10.48	5.08	5.4	1.84e-175	5.42e-173	Distal Intergenic	38588036	38644087	56052	2	ENSMUSG00000026750	ENSMUST00000028083	-8629	Psmb7	Psmb7	protein_coding	proteasome (prosome, macropain) subunit, beta type 7 [Source:MGI Symbol;Acc:MGI:107637]
chr8	126919083	126919740	658	*	9.47	10.41	5.76	4.65	2.15e-175	6.31e-173	Distal Intergenic	126814490	126908215	93726	2	ENSMUSG00000110697	ENSMUST00000212639	-10868	Gm31718	Gm31718	lincRNA	predicted gene, 31718 [Source:MGI Symbol;Acc:MGI:5590877]
chr7	67463462	67464849	1388	*	10.54	8.89	11.28	-2.39	2.7e-175	7.87e-173	Distal Intergenic	67429073	67443933	14861	2	ENSMUSG00000109329	ENSMUST00000208755	-19529	Gm33926	Gm33926	lincRNA	predicted gene, 33926 [Source:MGI Symbol;Acc:MGI:5593085]
chr9	22678210	22680969	2760	*	9.4	10.35	5.76	4.59	3.56e-175	1.03e-172	Promoter (<=1kb)	22678750	22888274	209525	1	ENSMUSG00000035919	ENSMUST00000124076	0	Bbs9	Bbs9	protein_coding	Bardet-Biedl syndrome 9 (human) [Source:MGI Symbol;Acc:MGI:2442833]
chr18	80640769	80646349	5581	*	10.54	11.51	6.23	5.27	8.77e-175	2.53e-172	Intron (ENSMUST00000167977/ENSMUSG00000033016, intron 8 of 9)	80606205	80708173	101969	2	ENSMUSG00000033016	ENSMUST00000167977	61824	Nfatc1	Nfatc1	protein_coding	nuclear factor of activated T cells, cytoplasmic, calcineurin dependent 1 [Source:MGI Symbol;Acc:MGI:102469]
chr17	46932850	46933960	1111	*	10.64	11.36	9.14	2.22	1.43e-174	4.12e-172	Promoter (<=1kb)	46930243	46933075	2833	2	ENSMUSG00000023977	ENSMUST00000224442	0	Ubr2	Ubr2	protein_coding	ubiquitin protein ligase E3 component n-recognin 2 [Source:MGI Symbol;Acc:MGI:1861099]
chr13	83608845	83609869	1025	*	10.4	8.73	11.16	-2.43	3.04e-174	8.72e-172	Intron (ENSMUST00000198199/ENSMUSG00000005583, intron 4 of 10)	83625603	83662736	37134	1	ENSMUSG00000005583	ENSMUST00000200138	-15734	Mef2c	Mef2c	protein_coding	myocyte enhancer factor 2C [Source:MGI Symbol;Acc:MGI:99458]
chr14	33230653	33232554	1902	*	10.46	8.82	11.21	-2.39	3.06e-174	8.72e-172	Intron (ENSMUST00000111956/ENSMUSG00000063506, intron 2 of 10)	33218044	33220931	2888	2	ENSMUSG00000115597	ENSMUST00000226933	-9722	Gm49030	Gm49030	antisense	predicted gene, 49030 [Source:MGI Symbol;Acc:MGI:6118400]
chr7	81858995	81861411	2417	*	12.01	11.03	12.59	-1.56	8.83e-174	2.51e-171	Promoter (<=1kb)	81859001	81884071	25071	1	ENSMUSG00000038623	ENSMUST00000041890	0	Tm6sf1	Tm6sf1	protein_coding	transmembrane 6 superfamily member 1 [Source:MGI Symbol;Acc:MGI:1933209]
chr7	24369785	24370375	591	*	9.88	10.71	7.64	3.07	2.34e-173	6.61e-171	Promoter (<=1kb)	24370263	24385205	14943	1	ENSMUSG00000054342	ENSMUST00000205428	0	Kcnn4	Kcnn4	protein_coding	potassium intermediate/small conductance calcium-activated channel, subfamily N, member 4 [Source:MGI Symbol;Acc:MGI:1277957]
chr4	129268661	129269404	744	*	10.09	10.9	8.1	2.8	3.85e-173	1.08e-170	Distal Intergenic	129263730	129265010	1281	1	ENSMUSG00000087575	ENSMUST00000150171	4931	Gm12976	Gm12976	lincRNA	predicted gene 12976 [Source:MGI Symbol;Acc:MGI:3650499]
chr18	11230694	11232566	1873	*	9.42	10.35	6.14	4.21	9.66e-173	2.71e-170	Distal Intergenic	11059047	11063461	4415	1	ENSMUSG00000005836	ENSMUST00000234971	171647	Gata6	Gata6	protein_coding	GATA binding protein 6 [Source:MGI Symbol;Acc:MGI:107516]
chr7	3399756	3401563	1808	*	9.72	10.58	7.32	3.26	1.13e-172	3.15e-170	Promoter (<=1kb)	3391596	3400926	9331	2	ENSMUSG00000107862	ENSMUST00000204704	0	Gm44151	Gm44151	antisense	predicted gene, 44151 [Source:MGI Symbol;Acc:MGI:5690543]
chr19	40964978	40966157	1180	*	10.46	11.2	8.86	2.34	2.4e-172	6.65e-170	Exon (ENSMUST00000134568/ENSMUSG00000061132, exon 3 of 3)	40928927	40994148	65222	2	ENSMUSG00000061132	ENSMUST00000117695	27991	Blnk	Blnk	protein_coding	B cell linker [Source:MGI Symbol;Acc:MGI:96878]
chr10	60395630	60396434	805	*	10.05	10.85	8.11	2.74	6.57e-172	1.82e-169	Intron (ENSMUST00000073242/ENSMUSG00000012819, intron 26 of 66)	60399726	60403559	3834	1	ENSMUSG00000090439	ENSMUST00000164428	-3292	Gm17455	Gm17455	protein_coding	predicted gene, 17455 [Source:MGI Symbol;Acc:MGI:4937089]
chr15	89175407	89175748	342	*	9.41	10.36	5.48	4.89	1.28e-171	3.53e-169	Intron (ENSMUST00000109331/ENSMUSG00000036606, intron 1 of 37)	89155549	89170688	15140	2	ENSMUSG00000036606	ENSMUST00000060808	-4719	Plxnb2	Plxnb2	protein_coding	plexin B2 [Source:MGI Symbol;Acc:MGI:2154239]
chr6	129406159	129407845	1687	*	10.71	9.17	11.44	-2.27	1.47e-171	4.03e-169	Promoter (1-2kb)	129408862	129424763	15902	1	ENSMUSG00000046080	ENSMUST00000058352	-1017	Clec9a	Clec9a	protein_coding	C-type lectin domain family 9, member a [Source:MGI Symbol;Acc:MGI:2444608]
chr11	96399972	96401181	1210	*	9.46	10.39	6.05	4.34	1.6e-171	4.37e-169	Distal Intergenic	96392112	96392666	555	1	ENSMUSG00000075587	ENSMUST00000117614	7860	Gm11531	Gm11531	processed_pseudogene	predicted gene 11531 [Source:MGI Symbol;Acc:MGI:3650260]
chr5	21131213	21132307	1095	*	11.35	10.18	11.98	-1.81	1.9e-171	5.15e-169	Promoter (<=1kb)	21131076	21132022	947	1	ENSMUSG00000106104	ENSMUST00000197733	137	Gm42660	Gm42660	TEC	predicted gene 42660 [Source:MGI Symbol;Acc:MGI:5662797]
chr4	136892473	136895151	2679	*	11.86	10.67	12.5	-1.83	1.93e-171	5.23e-169	Promoter (<=1kb)	136889804	136893065	3262	2	ENSMUSG00000036896	ENSMUST00000046332	0	C1qc	C1qc	protein_coding	complement component 1, q subcomponent, C chain [Source:MGI Symbol;Acc:MGI:88225]
chr3	8981772	8984283	2512	*	11.5	10.38	12.12	-1.74	4.86e-171	1.31e-168	Intron (ENSMUST00000120143/ENSMUSG00000027506, intron 1 of 5)	8944696	8988636	43941	2	ENSMUSG00000027506	ENSMUST00000124956	4353	Tpd52	Tpd52	protein_coding	tumor protein D52 [Source:MGI Symbol;Acc:MGI:107749]
chr12	4159853	4161148	1296	*	10.44	11.21	8.7	2.52	4.93e-171	1.32e-168	Promoter (<=1kb)	4159600	4182945	23346	1	ENSMUSG00000020654	ENSMUST00000134680	253	Adcy3	Adcy3	protein_coding	adenylate cyclase 3 [Source:MGI Symbol;Acc:MGI:99675]
chr8	84336255	84337036	782	*	9.71	10.57	7.24	3.33	5.28e-171	1.41e-168	Distal Intergenic	84302963	84303733	771	2	ENSMUSG00000109653	ENSMUST00000210948	-32522	Gm45608	Gm45608	processed_pseudogene	predicted gene 45608 [Source:MGI Symbol;Acc:MGI:5791444]
chr12	79630180	79630820	641	*	11.02	9.69	11.7	-2.01	5.29e-171	1.41e-168	Intron (ENSMUST00000171210/ENSMUSG00000059060, intron 7 of 10)	79917019	79924733	7715	2	ENSMUSG00000112765	ENSMUST00000218818	293913	9430078K24Rik	9430078K24Rik	lincRNA	RIKEN cDNA 9430078K24 gene [Source:MGI Symbol;Acc:MGI:1924540]
chr11	78447165	78448022	858	*	9.72	10.59	7.26	3.33	6.67e-171	1.77e-168	Distal Intergenic	78444107	78444901	795	1	ENSMUSG00000086380	ENSMUST00000135030	3058	Gm11195	Gm11195	lincRNA	predicted gene 11195 [Source:MGI Symbol;Acc:MGI:3649277]
chr9	123931258	123932349	1092	*	11.52	10.35	12.15	-1.8	7.93e-171	2.09e-168	Distal Intergenic	123962124	123968692	6569	2	ENSMUSG00000025804	ENSMUST00000026911	36343	Ccr1	Ccr1	protein_coding	chemokine (C-C motif) receptor 1 [Source:MGI Symbol;Acc:MGI:104618]
chr12	81668485	81670303	1819	*	9.51	10.41	6.62	3.79	8.98e-171	2.36e-168	Distal Intergenic	81631369	81664941	33573	1	ENSMUSG00000042734	ENSMUST00000036116	37116	Ttc9	Ttc9	protein_coding	tetratricopeptide repeat domain 9 [Source:MGI Symbol;Acc:MGI:1916730]
chr14	31133924	31137677	3754	*	10.64	9.11	11.36	-2.26	3.78e-170	9.88e-168	Promoter (<=1kb)	31134310	31136304	1995	1	ENSMUSG00000071547	ENSMUST00000226588	0	Nt5dc2	Nt5dc2	protein_coding	5'-nucleotidase domain containing 2 [Source:MGI Symbol;Acc:MGI:1917271]
chr7	118480105	118481855	1751	*	9.49	10.44	5.65	4.79	4.35e-170	1.14e-167	Promoter (<=1kb)	118480495	118483348	2854	1	ENSMUSG00000109167	ENSMUST00000208648	0	Gm44652	Gm44652	TEC	predicted gene 44652 [Source:MGI Symbol;Acc:MGI:5753228]
chr11	53820689	53822182	1494	*	9.41	10.33	6.16	4.17	5.6e-170	1.46e-167	Intron (ENSMUST00000135815/ENSMUSG00000081769, intron 2 of 4)	53783418	53795875	12458	2	ENSMUSG00000081769	ENSMUST00000153206	-24814	Gm12216	Gm12216	protein_coding	predicted gene 12216 [Source:MGI Symbol;Acc:MGI:3650088]
chr3	93572067	93572698	632	*	9.69	10.54	7.28	3.26	7.87e-170	2.03e-167	Distal Intergenic	93560727	93564450	3724	1	ENSMUSG00000041959	ENSMUST00000170612	11340	S100a10	S100a10	protein_coding	S100 calcium binding protein A10 (calpactin) [Source:MGI Symbol;Acc:MGI:1339468]
chr17	8213963	8214926	964	*	10	7.93	10.82	-2.89	8.5e-170	2.19e-167	Distal Intergenic	8236043	8256108	20066	1	ENSMUSG00000040899	ENSMUST00000231340	-21117	Ccr6	Ccr6	protein_coding	chemokine (C-C motif) receptor 6 [Source:MGI Symbol;Acc:MGI:1333797]
chr17	35820913	35823884	2972	*	12.08	11.05	12.67	-1.62	1.14e-169	2.93e-167	Promoter (<=1kb)	35821684	35822923	1240	1	ENSMUSG00000003541	ENSMUST00000003635	0	Ier3	Ier3	protein_coding	immediate early response 3 [Source:MGI Symbol;Acc:MGI:104814]
chr9	61977121	61978326	1206	*	10.3	8.46	11.08	-2.63	1.8e-169	4.6e-167	Promoter (<=1kb)	61956046	61976573	20528	2	ENSMUSG00000032278	ENSMUST00000113990	-548	Paqr5	Paqr5	protein_coding	progestin and adipoQ receptor family member V [Source:MGI Symbol;Acc:MGI:1921340]
chr12	86693109	86695422	2314	*	10.47	11.21	8.85	2.36	2.12e-169	5.4e-167	Distal Intergenic	86702355	86705964	3610	2	ENSMUSG00000021257	ENSMUST00000167272	10542	Angel1	Angel1	protein_coding	angel homolog 1 [Source:MGI Symbol;Acc:MGI:1915987]
chr10	77250963	77253211	2249	*	10.33	11.12	8.47	2.65	2.89e-169	7.33e-167	Distal Intergenic	77259218	77269575	10358	1	ENSMUSG00000020260	ENSMUST00000020493	-6007	Pofut2	Pofut2	protein_coding	protein O-fucosyltransferase 2 [Source:MGI Symbol;Acc:MGI:1916863]
chr8	88668112	88669106	995	*	11.61	10.48	12.24	-1.76	5.51e-169	1.39e-166	Intron (ENSMUST00000054324/ENSMUSG00000055994, intron 4 of 12)	88651341	88688474	37134	1	ENSMUSG00000055994	ENSMUST00000109634	16771	Nod2	Nod2	protein_coding	nucleotide-binding oligomerization domain containing 2 [Source:MGI Symbol;Acc:MGI:2429397]
chr2	148522050	148523265	1216	*	10.41	8.81	11.15	-2.34	8.74e-169	2.2e-166	Distal Intergenic	148468890	148478780	9891	1	ENSMUSG00000087678	ENSMUST00000129067	53160	Gm14120	Gm14120	lincRNA	predicted gene 14120 [Source:MGI Symbol;Acc:MGI:3651530]
chr11	17004550	17005783	1234	*	10.66	9.17	11.38	-2.21	9.29e-169	2.33e-166	Promoter (1-2kb)	16994820	17002999	8180	2	ENSMUSG00000020120	ENSMUST00000156101	-1551	Plek	Plek	protein_coding	pleckstrin [Source:MGI Symbol;Acc:MGI:1860485]
chr5	113015527	113017316	1790	*	10.75	11.49	9.13	2.36	1.02e-168	2.54e-166	Promoter (<=1kb)	112917745	113015791	98047	2	ENSMUSG00000042249	ENSMUST00000197888	0	Grk3	Grk3	protein_coding	G protein-coupled receptor kinase 3 [Source:MGI Symbol;Acc:MGI:87941]
chr5	120937425	120939337	1913	*	9.44	10.37	5.87	4.5	1.97e-168	4.89e-166	Downstream (1-2kb)	120914536	120921652	7117	1	ENSMUSG00000032623	ENSMUST00000044224	22889	Oas1d	Oas1d	protein_coding	2'-5' oligoadenylate synthetase 1D [Source:MGI Symbol;Acc:MGI:2140770]
chr13	44538265	44539151	887	*	9.89	10.74	7.55	3.2	3.62e-168	8.97e-166	Intron (ENSMUST00000222558/ENSMUSG00000113977, intron 3 of 3)	44509558	44511037	1480	1	ENSMUSG00000113492	ENSMUST00000222493	28707	Gm47792	Gm47792	lincRNA	predicted gene, 47792 [Source:MGI Symbol;Acc:MGI:6096963]
chr7	92698549	92699221	673	*	9.39	10.33	5.9	4.43	3.68e-168	9.08e-166	Distal Intergenic	92706773	92708279	1507	1	ENSMUSG00000109395	ENSMUST00000207640	-7552	Gm45199	Gm45199	TEC	predicted gene 45199 [Source:MGI Symbol;Acc:MGI:5753775]
chr9	90237366	90238165	800	*	10.79	9.28	11.51	-2.23	4.94e-168	1.21e-165	Intron (ENSMUST00000041767/ENSMUSG00000037410, intron 3 of 12)	90221295	90221625	331	2	ENSMUSG00000081520	ENSMUST00000120385	-15741	Gm16200	Gm16200	processed_pseudogene	predicted gene 16200 [Source:MGI Symbol;Acc:MGI:3801928]
chr8	124241377	124242713	1337	*	10.56	9.01	11.29	-2.28	5.42e-168	1.33e-165	Intron (ENSMUST00000127664/ENSMUSG00000092329, intron 1 of 15)	124231508	124334310	102803	1	ENSMUSG00000089704	ENSMUST00000142578	9869	Galnt2	Galnt2	protein_coding	polypeptide N-acetylgalactosaminyltransferase 2 [Source:MGI Symbol;Acc:MGI:894694]
chr11	54933574	54934730	1157	*	10.37	11.11	8.75	2.36	5.49e-168	1.34e-165	Exon (ENSMUST00000108889/ENSMUSG00000020400, exon 6 of 18)	54918611	54921075	2465	2	ENSMUSG00000020400	ENSMUST00000132224	-12499	Tnip1	Tnip1	protein_coding	TNFAIP3 interacting protein 1 [Source:MGI Symbol;Acc:MGI:1926194]
chr5	136014307	136015876	1570	*	9.55	10.52	4.67	5.86	3.97e-167	9.64e-165	Intron (ENSMUST00000111142/ENSMUSG00000004947, intron 4 of 10)	136019558	136032864	13307	1	ENSMUSG00000004947	ENSMUST00000142041	-3682	Dtx2	Dtx2	protein_coding	deltex 2, E3 ubiquitin ligase [Source:MGI Symbol;Acc:MGI:1921448]
chr3	95509524	95512350	2827	*	10.54	11.26	9.01	2.25	5.69e-167	1.38e-164	Distal Intergenic	95499256	95509362	10107	1	ENSMUSG00000028111	ENSMUST00000015664	10268	Ctsk	Ctsk	protein_coding	cathepsin K [Source:MGI Symbol;Acc:MGI:107823]
chr7	130671040	130672876	1837	*	9.38	10.3	6.11	4.2	1.67e-166	4.02e-164	Intron (ENSMUST00000207918/ENSMUSG00000030852, intron 5 of 6)	130653128	130654392	1265	2	ENSMUSG00000109225	ENSMUST00000207466	-16648	4930513N20Rik	4930513N20Rik	TEC	RIKEN cDNA 4930513N20 gene [Source:MGI Symbol;Acc:MGI:1922358]
chr14	73172247	73173527	1281	*	11.81	10.8	12.4	-1.59	3.67e-166	8.81e-164	Promoter (<=1kb)	73173884	73182518	8635	1	ENSMUSG00000022106	ENSMUST00000166875	-357	Rcbtb2	Rcbtb2	protein_coding	regulator of chromosome condensation (RCC1) and BTB (POZ) domain containing protein 2 [Source:MGI Symbol;Acc:MGI:1917200]
chr11	72477401	72479755	2355	*	9.38	10.33	5.4	4.94	3.68e-166	8.81e-164	Promoter (2-3kb)	72459029	72475027	15999	2	ENSMUSG00000040447	ENSMUST00000147418	-2374	Spns2	Spns2	protein_coding	spinster homolog 2 [Source:MGI Symbol;Acc:MGI:2384936]
chr1	151118145	151119581	1437	*	9.39	10.31	6.1	4.21	3.84e-166	9.15e-164	Distal Intergenic	151107915	151108860	946	1	ENSMUSG00000100595	ENSMUST00000191430	10230	Gm19087	Gm19087	processed_pseudogene	predicted gene, 19087 [Source:MGI Symbol;Acc:MGI:5011272]
chr7	132719320	132720380	1061	*	9.91	10.74	7.68	3.06	5.45e-166	1.29e-163	Intron (ENSMUST00000124096/ENSMUSG00000030849, intron 2 of 6)	132713365	132776916	63552	2	ENSMUSG00000030956	ENSMUST00000106168	56536	Fam53b	Fam53b	protein_coding	family with sequence similarity 53, member B [Source:MGI Symbol;Acc:MGI:1925188]
chr12	54834905	54835761	857	*	9.72	10.56	7.43	3.13	6.92e-166	1.64e-163	Distal Intergenic	54860480	54861738	1259	2	ENSMUSG00000062929	ENSMUST00000223320	25977	Cfl2	Cfl2	protein_coding	cofilin 2, muscle [Source:MGI Symbol;Acc:MGI:101763]
chr9	63737448	63738974	1527	*	11.3	10.12	11.94	-1.82	9.23e-166	2.17e-163	Intron (ENSMUST00000034973/ENSMUSG00000032402, intron 1 of 8)	63667813	63743265	75453	2	ENSMUSG00000032402	ENSMUST00000137065	4291	Smad3	Smad3	protein_coding	SMAD family member 3 [Source:MGI Symbol;Acc:MGI:1201674]
chr7	99215192	99216765	1574	*	9.42	10.35	6.11	4.24	1.08e-165	2.53e-163	Intron (ENSMUST00000208323/ENSMUSG00000109052, intron 1 of 1)	99202366	99227080	24715	1	ENSMUSG00000109052	ENSMUST00000208323	12826	Gm45012	Gm45012	antisense	predicted gene 45012 [Source:MGI Symbol;Acc:MGI:5753588]
chr1	152025006	152025679	674	*	9.62	10.5	7	3.5	1.77e-165	4.15e-163	Intron (ENSMUST00000187603/ENSMUSG00000032666, intron 1 of 6)	151893237	152055292	162056	2	ENSMUSG00000032666	ENSMUST00000121533	29613	1700025G04Rik	1700025G04Rik	protein_coding	RIKEN cDNA 1700025G04 gene [Source:MGI Symbol;Acc:MGI:1916649]
chr12	85645024	85646671	1648	*	9.57	10.54	4.61	5.93	1.96e-165	4.58e-163	Distal Intergenic	85662442	85662868	427	1	ENSMUSG00000113249	ENSMUST00000222443	-15771	Gm33312	Gm33312	processed_pseudogene	predicted gene, 33312 [Source:MGI Symbol;Acc:MGI:5592471]
chr4	156227879	156229304	1426	*	11.2	11.84	10.01	1.83	3.56e-165	8.27e-163	Promoter (<=1kb)	156221456	156228500	7045	2	ENSMUSG00000078485	ENSMUST00000219227	0	Plekhn1	Plekhn1	protein_coding	pleckstrin homology domain containing, family N member 1 [Source:MGI Symbol;Acc:MGI:2387630]
chr6	145306568	145307844	1277	*	11.96	10.98	12.54	-1.55	4.47e-165	1.03e-162	Promoter (2-3kb)	145304310	145305183	874	1	ENSMUSG00000108234	ENSMUST00000204474	2258	Gm44428	Gm44428	TEC	predicted gene, 44428 [Source:MGI Symbol;Acc:MGI:5690820]
chr17	56549705	56550990	1286	*	9.35	10.27	6.13	4.14	5.26e-165	1.21e-162	Downstream (<1kb)	56551414	56554387	2974	2	ENSMUSG00000110218	ENSMUST00000209718	3397	Gm20219	Gm20219	protein_coding	predicted gene, 20219 [Source:MGI Symbol;Acc:MGI:5012404]
chr3	69439190	69441139	1950	*	10.05	10.85	8.12	2.73	7.51e-165	1.73e-162	Intron (ENSMUST00000029355/ENSMUSG00000027784, intron 1 of 3)	69431009	69432368	1360	2	ENSMUSG00000090743	ENSMUST00000165161	-6822	Gm17213	Gm17213	processed_pseudogene	predicted gene 17213 [Source:MGI Symbol;Acc:MGI:4938040]
chr2	170436084	170436805	722	*	10.43	11.17	8.87	2.3	1.46e-164	3.34e-162	Distal Intergenic	170397532	170427845	30314	2	ENSMUSG00000013523	ENSMUST00000145920	-8239	Bcas1	Bcas1	protein_coding	breast carcinoma amplified sequence 1 [Source:MGI Symbol;Acc:MGI:1924210]
chr8	72728176	72729096	921	*	9.4	10.36	5.13	5.23	2.23e-164	5.09e-162	Intron (ENSMUST00000109950/ENSMUSG00000031622, intron 3 of 6)	72723415	72731279	7865	1	ENSMUSG00000031622	ENSMUST00000212096	4761	Sin3b	Sin3b	protein_coding	transcriptional regulator, SIN3B (yeast) [Source:MGI Symbol;Acc:MGI:107158]
chr12	102201799	102203321	1523	*	9.38	10.34	5.06	5.28	3.92e-164	8.92e-162	Intron (ENSMUST00000159329/ENSMUSG00000041771, intron 2 of 15)	102253473	102253687	215	2	ENSMUSG00000064776	ENSMUST00000082842	50366	Gm25203	Gm25203	snoRNA	predicted gene, 25203 [Source:MGI Symbol;Acc:MGI:5454980]
chr5	33802370	33803801	1432	*	10.17	10.96	8.32	2.64	5.45e-164	1.24e-161	Distal Intergenic	33820725	33897966	77242	1	ENSMUSG00000057406	ENSMUST00000075812	-16924	Nsd2	Nsd2	protein_coding	nuclear receptor binding SET domain protein 2 [Source:MGI Symbol;Acc:MGI:1276574]
chr8	94563204	94564992	1789	*	9.61	10.48	7.1	3.38	2.08e-163	4.7e-161	Promoter (<=1kb)	94562650	94570114	7465	1	ENSMUSG00000034361	ENSMUST00000156377	554	Cpne2	Cpne2	protein_coding	copine II [Source:MGI Symbol;Acc:MGI:2387578]
chr2	92011859	92013901	2043	*	9.46	10.43	4.82	5.61	2.87e-163	6.46e-161	Intron (ENSMUST00000028663/ENSMUSG00000027230, intron 1 of 11)	91982328	92024502	42175	2	ENSMUSG00000027230	ENSMUST00000028663	10601	Creb3l1	Creb3l1	protein_coding	cAMP responsive element binding protein 3-like 1 [Source:MGI Symbol;Acc:MGI:1347062]
chr11	53793910	53796113	2204	*	11.93	10.88	12.53	-1.65	3.91e-163	8.77e-161	Promoter (<=1kb)	53783418	53795875	12458	2	ENSMUSG00000081769	ENSMUST00000153206	0	Gm12216	Gm12216	protein_coding	predicted gene 12216 [Source:MGI Symbol;Acc:MGI:3650088]
chr9	21739868	21741054	1187	*	9.43	10.34	6.44	3.9	7.3e-163	1.63e-160	Exon (ENSMUST00000034713/ENSMUSG00000032193, exon 10 of 18)	21736107	21740086	3980	1	ENSMUSG00000032193	ENSMUST00000217613	3761	Ldlr	Ldlr	protein_coding	low density lipoprotein receptor [Source:MGI Symbol;Acc:MGI:96765]
chr6	114874157	114875697	1541	*	11.15	9.9	11.81	-1.91	9.87e-163	2.2e-160	Promoter (<=1kb)	114860628	114875107	14480	2	ENSMUSG00000030315	ENSMUST00000152710	0	Vgll4	Vgll4	protein_coding	vestigial like family member 4 [Source:MGI Symbol;Acc:MGI:2652840]
chr11	98002714	98003821	1108	*	10.01	10.8	8.13	2.67	3.27e-162	7.25e-160	3' UTR	97989578	97996181	6604	2	ENSMUSG00000038352	ENSMUST00000042971	-6533	Arl5c	Arl5c	protein_coding	ADP-ribosylation factor-like 5C [Source:MGI Symbol;Acc:MGI:3028577]
chr1	62621329	62622570	1242	*	9.35	10.31	5.23	5.08	3.75e-162	8.29e-160	Intron (ENSMUST00000075374/ENSMUSG00000052062, intron 22 of 22)	62656695	62657788	1094	2	ENSMUSG00000081950	ENSMUST00000119592	35218	Gm11600	Gm11600	processed_pseudogene	predicted gene 11600 [Source:MGI Symbol;Acc:MGI:3651838]
chr17	35779200	35780727	1528	*	11.01	9.6	11.71	-2.11	5.63e-162	1.24e-159	Exon (ENSMUST00000172874/ENSMUSG00000092171, exon 3 of 3)	35772450	35780687	8238	1	ENSMUSG00000092171	ENSMUST00000172874	6750	4833427F10Rik	4833427F10Rik	lincRNA	RIKEN cDNA 4833427F10 gene [Source:MGI Symbol;Acc:MGI:1921851]
chr11	94385906	94386893	988	*	11.11	9.87	11.76	-1.89	6.32e-162	1.39e-159	Intron (ENSMUST00000178136/ENSMUSG00000020865, intron 1 of 30)	94364855	94392920	28066	2	ENSMUSG00000020865	ENSMUST00000151124	6027	Abcc3	Abcc3	protein_coding	ATP-binding cassette, sub-family C (CFTR/MRP), member 3 [Source:MGI Symbol;Acc:MGI:1923658]
chr11	117255972	117256683	712	*	9.57	10.55	4.5	6.05	1.14e-161	2.48e-159	Intron (ENSMUST00000093907/ENSMUSG00000059248, intron 2 of 11)	117257649	117263437	5789	2	ENSMUSG00000086050	ENSMUST00000123882	6754	Gm16045	Gm16045	antisense	predicted gene 16045 [Source:MGI Symbol;Acc:MGI:3801990]
chr19	57197429	57199698	2270	*	9.59	10.45	7.18	3.26	4.44e-161	9.67e-159	Promoter (<=1kb)	57033274	57197631	164358	2	ENSMUSG00000025085	ENSMUST00000099294	0	Ablim1	Ablim1	protein_coding	actin-binding LIM protein 1 [Source:MGI Symbol;Acc:MGI:1194500]
chr5	5342831	5344123	1293	*	9.49	10.37	6.85	3.52	5.42e-161	1.18e-158	Intron (ENSMUST00000030763/ENSMUSG00000028926, intron 2 of 14)	5309002	5311623	2622	2	ENSMUSG00000104867	ENSMUST00000198817	-31208	Gm43728	Gm43728	sense_intronic	predicted gene 43728 [Source:MGI Symbol;Acc:MGI:5663865]
chr11	86380414	86382200	1787	*	9.7	10.56	7.24	3.32	5.71e-161	1.24e-158	Distal Intergenic	86267033	86357602	90570	2	ENSMUSG00000034297	ENSMUST00000043624	-22812	Med13	Med13	protein_coding	mediator complex subunit 13 [Source:MGI Symbol;Acc:MGI:3029632]
chr8	72318710	72319684	975	*	12.1	11.19	12.65	-1.47	1.02e-160	2.21e-158	Promoter (<=1kb)	72319033	72321656	2624	1	ENSMUSG00000055148	ENSMUST00000067912	0	Klf2	Klf2	protein_coding	Kruppel-like factor 2 (lung) [Source:MGI Symbol;Acc:MGI:1342772]
chr12	73617071	73618176	1106	*	9.41	10.31	6.56	3.75	1.33e-160	2.85e-158	Intron (ENSMUST00000221153/ENSMUSG00000021108, intron 2 of 14)	73648921	73651897	2977	1	ENSMUSG00000021108	ENSMUST00000220898	-30745	Prkch	Prkch	protein_coding	protein kinase C, eta [Source:MGI Symbol;Acc:MGI:97600]
chr15	3270073	3271611	1539	*	11.42	10.09	12.1	-2.02	2.15e-160	4.61e-158	Promoter (<=1kb)	3270767	3280508	9742	1	ENSMUSG00000064373	ENSMUST00000082424	0	Selenop	Selenop	protein_coding	selenoprotein P [Source:MGI Symbol;Acc:MGI:894288]
chr2	93456258	93457052	795	*	9.42	10.39	5.11	5.28	2.53e-160	5.42e-158	Exon (ENSMUST00000162565/ENSMUSG00000075025, exon 3 of 3)	93452821	93466400	13580	1	ENSMUSG00000075025	ENSMUST00000163052	3437	Gm10804	Gm10804	lincRNA	predicted gene 10804 [Source:MGI Symbol;Acc:MGI:3641755]
chr19	23133949	23136245	2297	*	12.05	11.1	12.61	-1.51	2.64e-160	5.62e-158	Promoter (<=1kb)	23134900	23135717	818	1	ENSMUSG00000044387	ENSMUST00000142712	0	2410080I02Rik	2410080I02Rik	lincRNA	RIKEN cDNA 2410080I02 gene [Source:MGI Symbol;Acc:MGI:1915498]
chr2	29632084	29633664	1581	*	9.8	10.62	7.66	2.96	2.99e-160	6.34e-158	Intron (ENSMUST00000095087/ENSMUSG00000039844, intron 1 of 25)	29619910	29738327	118418	1	ENSMUSG00000039844	ENSMUST00000147755	12174	Rapgef1	Rapgef1	protein_coding	Rap guanine nucleotide exchange factor (GEF) 1 [Source:MGI Symbol;Acc:MGI:104580]
chr15	25563128	25564158	1031	*	9.32	10.25	6.02	4.23	3.09e-160	6.54e-158	Intron (ENSMUST00000228618/ENSMUSG00000115204, intron 3 of 5)	25528879	25593091	64213	2	ENSMUSG00000115204	ENSMUST00000228618	28933	Gm36642	Gm36642	lincRNA	predicted gene, 36642 [Source:MGI Symbol;Acc:MGI:5595801]
chr1	89140287	89142058	1772	*	9.66	10.64	4.43	6.21	3.71e-160	7.83e-158	Intron (ENSMUST00000066279/ENSMUSG00000036206, intron 3 of 5)	89097073	89098818	1746	1	ENSMUSG00000102700	ENSMUST00000195426	43214	Gm38312	Gm38312	TEC	predicted gene, 38312 [Source:MGI Symbol;Acc:MGI:5611540]
chr8	70766035	70769635	3601	*	12.7	13.3	11.67	1.63	8.41e-160	1.77e-157	Promoter (<=1kb)	70768461	70769388	928	2	ENSMUSG00000031834	ENSMUST00000143785	0	Pik3r2	Pik3r2	protein_coding	phosphoinositide-3-kinase regulatory subunit 2 [Source:MGI Symbol;Acc:MGI:1098772]
chr11	78381598	78383402	1805	*	9.36	10.27	6.3	3.97	1.38e-159	2.9e-157	Intron (ENSMUST00000108294/ENSMUSG00000002057, intron 1 of 8)	78357577	78386558	28982	2	ENSMUSG00000002057	ENSMUST00000108294	3156	Foxn1	Foxn1	protein_coding	forkhead box N1 [Source:MGI Symbol;Acc:MGI:102949]
chr8	122013566	122014199	634	*	9.4	10.36	4.95	5.42	1.53e-159	3.19e-157	Intron (ENSMUST00000127664/ENSMUSG00000092329, intron 1 of 15)	122000847	122007140	6294	1	ENSMUSG00000025316	ENSMUST00000173201	12719	Banp	Banp	protein_coding	BTG3 associated nuclear protein [Source:MGI Symbol;Acc:MGI:1889023]
chr9	71805590	71806949	1360	*	10.98	11.66	9.62	2.04	2.54e-159	5.28e-157	Distal Intergenic	71827276	71827537	262	2	ENSMUSG00000099220	ENSMUST00000183453	20588	Gm27220	Gm27220	processed_pseudogene	predicted gene 27220 [Source:MGI Symbol;Acc:MGI:5521063]
chr10	118085039	118086240	1202	*	11.27	9.96	11.94	-1.98	3.26e-159	6.76e-157	Distal Intergenic	118112517	118124094	11578	1	ENSMUSG00000112470	ENSMUST00000218667	-26277	5330439M10Rik	5330439M10Rik	lincRNA	RIKEN cDNA 5330439M10 gene [Source:MGI Symbol;Acc:MGI:1925487]
chr2	118007917	118008491	575	*	10.9	9.56	11.58	-2.01	3.65e-159	7.55e-157	Intron (ENSMUST00000148587/ENSMUSG00000087203, intron 8 of 9)	118039843	118041480	1638	1	ENSMUSG00000103266	ENSMUST00000193616	-31352	Gm36979	Gm36979	TEC	predicted gene, 36979 [Source:MGI Symbol;Acc:MGI:5610207]
chr11	97082518	97084899	2382	*	10.03	10.81	8.19	2.62	3.93e-159	8.1e-157	Distal Intergenic	97096933	97097326	394	1	ENSMUSG00000084068	ENSMUST00000119956	-12034	Gm11573	Gm11573	processed_pseudogene	predicted gene 11573 [Source:MGI Symbol;Acc:MGI:3649590]
chr18	31934398	31935908	1511	*	9.48	10.46	4.57	5.89	9.89e-159	2.03e-156	Promoter (<=1kb)	31935514	31954479	18966	1	ENSMUSG00000024395	ENSMUST00000225470	0	Lims2	Lims2	protein_coding	LIM and senescent cell antigen like domains 2 [Source:MGI Symbol;Acc:MGI:2385067]
chr8	9008142	9009143	1002	*	9.28	10.24	5.22	5.02	1.22e-158	2.49e-156	Distal Intergenic	8920937	8932699	11763	2	ENSMUSG00000109346	ENSMUST00000209045	-75443	Gm44515	Gm44515	lincRNA	predicted gene 44515 [Source:MGI Symbol;Acc:MGI:5753091]
chr1	171915418	171916137	720	*	9.35	10.27	6.07	4.2	1.88e-158	3.83e-156	Promoter (1-2kb)	171917515	171953170	35656	1	ENSMUSG00000015314	ENSMUST00000195656	-1378	Slamf6	Slamf6	protein_coding	SLAM family member 6 [Source:MGI Symbol;Acc:MGI:1353620]
chr2	148441765	148443917	2153	*	10.55	9.13	11.25	-2.12	2.4e-158	4.89e-156	Promoter (<=1kb)	148436640	148443563	6924	2	ENSMUSG00000027435	ENSMUST00000099269	0	Cd93	Cd93	protein_coding	CD93 antigen [Source:MGI Symbol;Acc:MGI:106664]
chr10	77314609	77316525	1917	*	10.3	11.05	8.66	2.4	2.88e-158	5.85e-156	Exon (ENSMUST00000149738/ENSMUSG00000020262, exon 5 of 5)	77325715	77340176	14462	2	ENSMUSG00000020262	ENSMUST00000146319	23651	Adarb1	Adarb1	protein_coding	adenosine deaminase, RNA-specific, B1 [Source:MGI Symbol;Acc:MGI:891999]
chr6	29245811	29248870	3060	*	10.16	10.94	8.31	2.63	4.2e-158	8.48e-156	Distal Intergenic	29234434	29234564	131	1	ENSMUSG00000089289	ENSMUST00000158664	11377	Gm26021	Gm26021	snoRNA	predicted gene, 26021 [Source:MGI Symbol;Acc:MGI:5455798]
chr4	134123975	134124783	809	*	10.62	11.35	9.07	2.27	6.55e-158	1.32e-155	Promoter (<=1kb)	134124051	134126500	2450	1	ENSMUSG00000012126	ENSMUST00000151113	0	Ubxn11	Ubxn11	protein_coding	UBX domain protein 11 [Source:MGI Symbol;Acc:MGI:1914836]
chr13	29627371	29628594	1224	*	9.4	10.31	6.37	3.95	7.2e-158	1.45e-155	Intron (ENSMUST00000140278/ENSMUSG00000006191, intron 8 of 16)	29443776	29517454	73679	2	ENSMUSG00000006191	ENSMUST00000154209	-109917	Cdkal1	Cdkal1	protein_coding	CDK5 regulatory subunit associated protein 1-like 1 [Source:MGI Symbol;Acc:MGI:1921765]
chr5	140139558	140140555	998	*	9.39	10.29	6.5	3.79	1.36e-157	2.72e-155	Intron (ENSMUST00000110829/ENSMUSG00000029554, intron 12 of 16)	140149156	140151487	2332	2	ENSMUSG00000106497	ENSMUST00000200614	10932	Gm43195	Gm43195	TEC	predicted gene 43195 [Source:MGI Symbol;Acc:MGI:5663332]
chr1	74381405	74382030	626	*	10.55	11.26	9.09	2.17	2.37e-157	4.73e-155	Promoter (<=1kb)	74381651	74384173	2523	1	ENSMUSG00000026177	ENSMUST00000133896	0	Slc11a1	Slc11a1	protein_coding	solute carrier family 11 (proton-coupled divalent metal ion transporters), member 1 [Source:MGI Symbol;Acc:MGI:1345275]
chr3	27445228	27446902	1675	*	9.72	10.56	7.49	3.07	4.92e-157	9.8e-155	Intron (ENSMUST00000195008/ENSMUSG00000039286, intron 23 of 26)	27371351	27378010	6660	1	ENSMUSG00000051136	ENSMUST00000057186	73877	Ghsr	Ghsr	protein_coding	growth hormone secretagogue receptor [Source:MGI Symbol;Acc:MGI:2441906]
chr16	58501587	58502399	813	*	10.63	9.25	11.32	-2.06	5.29e-157	1.05e-154	Promoter (2-3kb)	58493743	58499341	5599	2	ENSMUSG00000022747	ENSMUST00000148061	-2246	St3gal6	St3gal6	protein_coding	ST3 beta-galactoside alpha-2,3-sialyltransferase 6 [Source:MGI Symbol;Acc:MGI:1888707]
chr18	88924150	88924956	807	*	9.4	6.64	10.29	-3.66	5.98e-157	1.18e-154	Promoter (2-3kb)	88870765	88927481	56717	2	ENSMUSG00000056153	ENSMUST00000147313	2525	Socs6	Socs6	protein_coding	suppressor of cytokine signaling 6 [Source:MGI Symbol;Acc:MGI:1924885]
chr15	103357773	103358945	1173	*	10.38	11.15	8.57	2.58	8.53e-157	1.68e-154	Promoter (1-2kb)	103355926	103356651	726	2	ENSMUSG00000000555	ENSMUST00000230460	-1122	Itga5	Itga5	protein_coding	integrin alpha 5 (fibronectin receptor alpha) [Source:MGI Symbol;Acc:MGI:96604]
chr4	133346449	133348588	2140	*	9.44	10.32	6.8	3.52	1.24e-156	2.43e-154	Intron (ENSMUST00000135929/ENSMUSG00000037622, intron 1 of 5)	133308792	133352878	44087	2	ENSMUSG00000037622	ENSMUST00000135929	4290	Wdtc1	Wdtc1	protein_coding	WD and tetratricopeptide repeats 1 [Source:MGI Symbol;Acc:MGI:2685541]
chr15	10696049	10697809	1761	*	9.67	10.65	4.18	6.47	1.29e-156	2.52e-154	Intron (ENSMUST00000090339/ENSMUSG00000022246, intron 1 of 17)	10568969	10713540	144572	2	ENSMUSG00000022246	ENSMUST00000090339	15731	Rai14	Rai14	protein_coding	retinoic acid induced 14 [Source:MGI Symbol;Acc:MGI:1922896]
chr8	122144595	122145538	944	*	11.28	11.97	9.88	2.09	1.68e-156	3.29e-154	Intron (ENSMUST00000127664/ENSMUSG00000092329, intron 1 of 15)	122269569	122272646	3078	1	ENSMUSG00000043903	ENSMUST00000055537	-124031	Zfp469	Zfp469	lincRNA	zinc finger protein 469 [Source:MGI Symbol;Acc:MGI:2684868]
chr7	122018247	122019102	856	*	9.26	10.18	5.95	4.23	1.94e-156	3.79e-154	Promoter (2-3kb)	121986722	122021167	34446	2	ENSMUSG00000030872	ENSMUST00000124566	2065	Gga2	Gga2	protein_coding	golgi associated, gamma adaptin ear containing, ARF binding protein 2 [Source:MGI Symbol;Acc:MGI:1921355]
chr8	13614351	13615693	1343	*	9.26	10.21	5.38	4.83	2.15e-156	4.17e-154	3' UTR	13595809	13606108	10300	2	ENSMUSG00000031453	ENSMUST00000132637	-8243	Rasa3	Rasa3	protein_coding	RAS p21 protein activator 3 [Source:MGI Symbol;Acc:MGI:1197013]
chr3	68493195	68496251	3057	*	9.86	10.66	7.87	2.79	2.24e-156	4.34e-154	Promoter (<=1kb)	68493491	68618659	125169	1	ENSMUSG00000027777	ENSMUST00000192555	0	Schip1	Schip1	protein_coding	schwannomin interacting protein 1 [Source:MGI Symbol;Acc:MGI:1353557]
chr14	54445561	54446382	822	*	9.82	10.81	4.05	6.75	2.53e-156	4.89e-154	Promoter (<=1kb)	54446318	54447861	1544	1	ENSMUSG00000115270	ENSMUST00000226138	0	5430430K15Rik	5430430K15Rik	TEC	RIKEN cDNA 5430430K15 gene [Source:MGI Symbol;Acc:MGI:1918585]
chr12	102453152	102454128	977	*	10.82	9.52	11.5	-1.97	9.9e-156	1.9e-153	Intron (ENSMUST00000222873/ENSMUSG00000113265, intron 1 of 2)	102447328	102467609	20282	1	ENSMUSG00000113265	ENSMUST00000222873	5824	Gm30198	Gm30198	lincRNA	predicted gene, 30198 [Source:MGI Symbol;Acc:MGI:5589357]
chr13	56181351	56181975	625	*	11.52	10.5	12.11	-1.61	5.85e-155	1.12e-152	Promoter (2-3kb)	56174483	56178885	4403	2	ENSMUSG00000049625	ENSMUST00000225063	-2466	Tifab	Tifab	protein_coding	TRAF-interacting protein with forkhead-associated domain, family member B [Source:MGI Symbol;Acc:MGI:2385852]
chr3	135293020	135294054	1035	*	9.35	10.3	5.71	4.59	7.35e-155	1.41e-152	Intron (ENSMUST00000120397/ENSMUSG00000028167, intron 5 of 9)	135288658	135304423	15766	1	ENSMUSG00000028167	ENSMUST00000154869	4362	Bdh2	Bdh2	protein_coding	3-hydroxybutyrate dehydrogenase, type 2 [Source:MGI Symbol;Acc:MGI:1917022]
chr14	33246451	33248768	2318	*	12	11.03	12.57	-1.54	9.2e-155	1.75e-152	Promoter (1-2kb)	33250390	33343303	92914	1	ENSMUSG00000063506	ENSMUST00000131086	-1622	Arhgap22	Arhgap22	protein_coding	Rho GTPase activating protein 22 [Source:MGI Symbol;Acc:MGI:2443418]
chr17	24855605	24856413	809	*	9.27	10.23	5.05	5.18	1.11e-154	2.12e-152	Promoter (1-2kb)	24858201	24864446	6246	1	ENSMUSG00000024158	ENSMUST00000163132	-1788	Hagh	Hagh	protein_coding	hydroxyacyl glutathione hydrolase [Source:MGI Symbol;Acc:MGI:95745]
chr11	75414884	75416336	1453	*	10.07	8.25	10.85	-2.6	1.65e-154	3.13e-152	Promoter (<=1kb)	75410221	75415730	5510	2	ENSMUSG00000000753	ENSMUST00000167281	0	Serpinf1	Serpinf1	protein_coding	serine (or cysteine) peptidase inhibitor, clade F, member 1 [Source:MGI Symbol;Acc:MGI:108080]
chr13	51858498	51859139	642	*	9.35	10.27	6.1	4.17	3.53e-154	6.66e-152	Distal Intergenic	51846744	51848224	1481	1	ENSMUSG00000021453	ENSMUST00000132480	11754	Gadd45g	Gadd45g	protein_coding	growth arrest and DNA-damage-inducible 45 gamma [Source:MGI Symbol;Acc:MGI:1346325]
chr2	35495320	35496840	1521	*	11.64	10.59	12.24	-1.65	3.74e-154	7.05e-152	Distal Intergenic	35491213	35491519	307	2	ENSMUSG00000081421	ENSMUST00000121664	-3801	Gm13445	Gm13445	processed_pseudogene	predicted gene 13445 [Source:MGI Symbol;Acc:MGI:3649614]
chr8	34622389	34624242	1854	*	10.25	10.99	8.6	2.39	5.41e-154	1.02e-151	Intron (ENSMUST00000211381/ENSMUSG00000109819, intron 1 of 4)	34608305	34619429	11125	1	ENSMUSG00000109880	ENSMUST00000211296	14084	Gm34096	Gm34096	lincRNA	predicted gene, 34096 [Source:MGI Symbol;Acc:MGI:5593255]
chr8	122211154	122212119	966	*	9.85	10.84	3.93	6.91	5.7e-154	1.07e-151	Intron (ENSMUST00000127664/ENSMUSG00000092329, intron 1 of 15)	122269569	122272646	3078	1	ENSMUSG00000043903	ENSMUST00000055537	-57450	Zfp469	Zfp469	lincRNA	zinc finger protein 469 [Source:MGI Symbol;Acc:MGI:2684868]
chr15	85908619	85909589	971	*	9.59	10.57	4.28	6.3	5.82e-154	1.09e-151	Intron (ENSMUST00000016172/ENSMUSG00000016028, intron 24 of 34)	85901173	85903962	2790	2	ENSMUSG00000016028	ENSMUST00000226204	-4657	Celsr1	Celsr1	protein_coding	cadherin, EGF LAG seven-pass G-type receptor 1 [Source:MGI Symbol;Acc:MGI:1100883]
chr2	117976764	117977547	784	*	10.59	9.18	11.29	-2.11	6.09e-154	1.13e-151	Intron (ENSMUST00000148587/ENSMUSG00000087203, intron 8 of 9)	118039843	118041480	1638	1	ENSMUSG00000103266	ENSMUST00000193616	-62296	Gm36979	Gm36979	TEC	predicted gene, 36979 [Source:MGI Symbol;Acc:MGI:5610207]
chr17	45757392	45758615	1224	*	11.04	9.8	11.69	-1.89	7.83e-154	1.45e-151	Promoter (<=1kb)	45756710	45788594	31885	1	ENSMUSG00000097727	ENSMUST00000180519	682	F630040K05Rik	F630040K05Rik	lincRNA	RIKEN cDNA F630040K05 gene [Source:MGI Symbol;Acc:MGI:4437734]
chr15	80071786	80073103	1318	*	11.59	10.48	12.21	-1.73	1.47e-153	2.73e-151	Distal Intergenic	80078498	80078591	94	2	ENSMUSG00000077734	ENSMUST00000104546	5488	Snord83b	Snord83b	snoRNA	small nucleolar RNA, C/D box 83B [Source:MGI Symbol;Acc:MGI:3819557]
chr8	54449611	54451161	1551	*	9.77	10.75	4.02	6.74	1.49e-153	2.75e-151	Distal Intergenic	54513644	54514150	507	2	ENSMUSG00000110403	ENSMUST00000209929	62989	Gm45553	Gm45553	TEC	predicted gene 45553 [Source:MGI Symbol;Acc:MGI:5791389]
chr17	34142466	34143355	890	*	11.07	9.78	11.74	-1.96	2.28e-153	4.19e-151	Promoter (<=1kb)	34143307	34147839	4533	1	ENSMUSG00000037548	ENSMUST00000173262	0	H2-DMb2	H2-DMb2	protein_coding	histocompatibility 2, class II, locus Mb2 [Source:MGI Symbol;Acc:MGI:95923]
chr17	8195388	8196286	899	*	9.88	7.74	10.7	-2.96	3.34e-153	6.13e-151	3' UTR	8182247	8194945	12699	1	ENSMUSG00000069135	ENSMUST00000161898	13141	Fgfr1op	Fgfr1op	protein_coding	Fgfr1 oncogene partner [Source:MGI Symbol;Acc:MGI:1922546]
chr7	24386667	24388022	1356	*	11.31	11.93	10.2	1.73	4.58e-153	8.38e-151	Exon (ENSMUST00000206910/ENSMUSG00000054342, exon 1 of 1)	24383054	24386690	3637	1	ENSMUSG00000054342	ENSMUST00000206910	3613	Kcnn4	Kcnn4	protein_coding	potassium intermediate/small conductance calcium-activated channel, subfamily N, member 4 [Source:MGI Symbol;Acc:MGI:1277957]
chr13	37248901	37250069	1169	*	9.69	7.6	10.52	-2.92	5.78e-153	1.05e-150	Promoter (<=1kb)	37248660	37252165	3506	1	ENSMUSG00000114249	ENSMUST00000225533	241	Gm47709	Gm47709	lincRNA	predicted gene, 47709 [Source:MGI Symbol;Acc:MGI:6096829]
chr12	85628692	85630586	1895	*	9.24	10.17	5.82	4.36	6.17e-153	1.12e-150	Intron (ENSMUST00000177587/ENSMUSG00000034271, intron 2 of 3)	85602222	85608292	6071	1	ENSMUSG00000034271	ENSMUST00000222689	26470	Jdp2	Jdp2	protein_coding	Jun dimerization protein 2 [Source:MGI Symbol;Acc:MGI:1932093]
chr14	25586651	25588169	1519	*	9.72	10.54	7.61	2.93	6.28e-153	1.14e-150	Intron (ENSMUST00000162645/ENSMUSG00000007817, intron 6 of 23)	25607357	25643657	36301	1	ENSMUSG00000007817	ENSMUST00000160190	-19188	Zmiz1	Zmiz1	protein_coding	zinc finger, MIZ-type containing 1 [Source:MGI Symbol;Acc:MGI:3040693]
chr1	57989077	57989969	893	*	9.32	10.29	4.75	5.54	9.01e-153	1.63e-150	Intron (ENSMUST00000163061/ENSMUSG00000054770, intron 4 of 9)	57995971	58025899	29929	1	ENSMUSG00000026039	ENSMUST00000027202	-6002	Sgo2a	Sgo2a	protein_coding	shugoshin 2A [Source:MGI Symbol;Acc:MGI:1098767]
chr12	100887041	100888253	1213	*	9.74	10.58	7.48	3.1	1.2e-152	2.16e-150	Promoter (1-2kb)	100885880	100895488	9609	1	ENSMUSG00000021185	ENSMUST00000133970	1161	Dglucy	Dglucy	protein_coding	D-glutamate cyclase [Source:MGI Symbol;Acc:MGI:2444813]
chr16	30775179	30776847	1669	*	10.7	9.14	11.44	-2.3	1.24e-152	2.22e-150	Distal Intergenic	30789945	30793255	3311	2	ENSMUSG00000116570	ENSMUST00000231445	16408	NA	ENSMUSG00000116570	lincRNA	novel transcript
chr11	117941419	117942208	790	*	9.75	10.59	7.52	3.07	2.5e-152	4.48e-150	Distal Intergenic	117921905	117922328	424	1	ENSMUSG00000082562	ENSMUST00000121028	19514	Gm11726	Gm11726	processed_pseudogene	predicted gene 11726 [Source:MGI Symbol;Acc:MGI:3650543]
chr5	77217315	77218197	883	*	9.77	10.6	7.53	3.07	3.08e-152	5.52e-150	Distal Intergenic	77205107	77211471	6365	2	ENSMUSG00000053030	ENSMUST00000065216	-5844	Spink2	Spink2	protein_coding	serine peptidase inhibitor, Kazal type 2 [Source:MGI Symbol;Acc:MGI:1917232]
chr5	134726624	134727715	1092	*	9.3	10.21	6.27	3.94	3.12e-152	5.56e-150	Promoter (1-2kb)	134702838	134725300	22463	2	ENSMUSG00000029675	ENSMUST00000202570	-1324	Eln	Eln	protein_coding	elastin [Source:MGI Symbol;Acc:MGI:95317]
chr4	134618914	134619580	667	*	10.5	9.06	11.2	-2.14	3.3e-152	5.86e-150	Intron (ENSMUST00000038628/ENSMUSG00000037306, intron 3 of 12)	134567723	134567851	129	2	ENSMUSG00000099289	ENSMUST00000185007	-51063	Mir6403	Mir6403	miRNA	microRNA 6403 [Source:MGI Symbol;Acc:MGI:5531374]
chr14	102902835	102903277	443	*	10.11	8.34	10.88	-2.54	4.74e-152	8.41e-150	Distal Intergenic	102818164	102834758	16595	2	ENSMUSG00000115816	ENSMUST00000227348	-68077	Gm34589	Gm34589	processed_transcript	predicted gene, 34589 [Source:MGI Symbol;Acc:MGI:5593748]
chr11	97820891	97822019	1129	*	9.47	10.36	6.69	3.67	6.22e-152	1.1e-149	Intron (ENSMUST00000043843/ENSMUSG00000038366, intron 3 of 6)	97815248	97824949	9702	1	ENSMUSG00000038366	ENSMUST00000155762	5643	Lasp1	Lasp1	protein_coding	LIM and SH3 protein 1 [Source:MGI Symbol;Acc:MGI:109656]
chr1	105813137	105815196	2060	*	9.38	10.29	6.35	3.94	6.32e-152	1.12e-149	Exon (ENSMUST00000027559/ENSMUSG00000026321, exon 4 of 10)	105819870	105825401	5532	1	ENSMUSG00000026321	ENSMUST00000187658	-4674	Tnfrsf11a	Tnfrsf11a	protein_coding	tumor necrosis factor receptor superfamily, member 11a, NFKB activator [Source:MGI Symbol;Acc:MGI:1314891]
chr3	61343856	61344985	1130	*	9.75	10.58	7.62	2.95	7.12e-152	1.25e-149	Distal Intergenic	61328699	61329193	495	2	ENSMUSG00000102667	ENSMUST00000192191	-14663	Gm19901	Gm19901	processed_pseudogene	predicted gene, 19901 [Source:MGI Symbol;Acc:MGI:5012086]
chr2	31024601	31027056	2456	*	11.15	11.79	9.96	1.83	1.17e-151	2.05e-149	3' UTR	31019819	31021381	1563	1	ENSMUSG00000026854	ENSMUST00000127776	4782	Usp20	Usp20	protein_coding	ubiquitin specific peptidase 20 [Source:MGI Symbol;Acc:MGI:1921520]
chr2	157427804	157428977	1174	*	10.63	11.32	9.24	2.08	2.52e-151	4.42e-149	Intron (ENSMUST00000109533/ENSMUSG00000027646, intron 1 of 13)	157424392	157458600	34209	1	ENSMUSG00000027646	ENSMUST00000129770	3412	Src	Src	protein_coding	Rous sarcoma oncogene [Source:MGI Symbol;Acc:MGI:98397]
chr13	37783749	37784722	974	*	9.46	10.33	6.95	3.38	4.98e-151	8.68e-149	Intron (ENSMUST00000122842/ENSMUSG00000039087, intron 1 of 3)	37778400	37893849	115450	1	ENSMUSG00000039087	ENSMUST00000122842	5349	Rreb1	Rreb1	protein_coding	ras responsive element binding protein 1 [Source:MGI Symbol;Acc:MGI:2443664]
chr5	112886569	112887401	833	*	9.71	10.69	4.09	6.61	7.34e-151	1.28e-148	Intron (ENSMUST00000086617/ENSMUSG00000072720, intron 1 of 43)	112688876	112896362	207487	2	ENSMUSG00000072720	ENSMUST00000086617	8961	Myo18b	Myo18b	protein_coding	myosin XVIIIb [Source:MGI Symbol;Acc:MGI:1921626]
chr15	62320682	62321700	1019	*	9.75	10.56	7.69	2.88	7.6e-151	1.32e-148	Intron (ENSMUST00000181416/ENSMUSG00000097039, intron 6 of 9)	62222603	62242505	19903	1	ENSMUSG00000097039	ENSMUST00000182141	98079	Pvt1	Pvt1	lincRNA	Pvt1 oncogene [Source:MGI Symbol;Acc:MGI:97824]
chr7	131551099	131552740	1642	*	9.23	10.17	5.57	4.6	7.91e-151	1.37e-148	Promoter (1-2kb)	131554061	131558014	3954	1	ENSMUSG00000050100	ENSMUST00000051997	-1321	Hmx2	Hmx2	protein_coding	H6 homeobox 2 [Source:MGI Symbol;Acc:MGI:107159]
chr6	145302848	145303939	1092	*	9.96	8.15	10.74	-2.6	9.79e-151	1.69e-148	Promoter (<=1kb)	145303152	145308951	5800	1	ENSMUSG00000087277	ENSMUST00000126922	0	2010013B24Rik	2010013B24Rik	lincRNA	RIKEN cDNA 2010013B24 gene [Source:MGI Symbol;Acc:MGI:1919329]
chr4	95215004	95216304	1301	*	10.06	8.3	10.83	-2.52	1.5e-150	2.58e-148	Distal Intergenic	95193362	95206248	12887	1	ENSMUSG00000084918	ENSMUST00000126143	21642	Gm12708	Gm12708	lincRNA	predicted gene 12708 [Source:MGI Symbol;Acc:MGI:3652178]
chr15	86019673	86022250	2578	*	9.24	10.17	5.78	4.39	1.89e-150	3.24e-148	Intron (ENSMUST00000016172/ENSMUSG00000016028, intron 1 of 34)	85898929	86033777	134849	2	ENSMUSG00000016028	ENSMUST00000016172	11527	Celsr1	Celsr1	protein_coding	cadherin, EGF LAG seven-pass G-type receptor 1 [Source:MGI Symbol;Acc:MGI:1100883]
chr1	53850879	53851929	1051	*	11.25	9.95	11.92	-1.97	3.41e-150	5.84e-148	Promoter (1-2kb)	53849424	53849495	72	1	ENSMUSG00000098443	ENSMUST00000184834	1455	Mir7681	Mir7681	miRNA	microRNA 7681 [Source:MGI Symbol;Acc:MGI:5531188]
chr8	24554138	24555113	976	*	9.68	10.52	7.49	3.03	3.8e-150	6.49e-148	Promoter (<=1kb)	24531892	24554597	22706	2	ENSMUSG00000031549	ENSMUST00000140417	0	Ido2	Ido2	protein_coding	indoleamine 2,3-dioxygenase 2 [Source:MGI Symbol;Acc:MGI:2142489]
chr12	8805251	8806177	927	*	9.48	10.34	7.07	3.27	3.81e-150	6.49e-148	Distal Intergenic	8771803	8790448	18646	1	ENSMUSG00000020592	ENSMUST00000160348	33448	Sdc1	Sdc1	protein_coding	syndecan 1 [Source:MGI Symbol;Acc:MGI:1349162]
chr2	30214661	30215225	565	*	9.97	10.78	7.95	2.84	3.87e-150	6.58e-148	Distal Intergenic	30185124	30205847	20724	2	ENSMUSG00000039648	ENSMUST00000044038	-8814	Kyat1	Kyat1	protein_coding	kynurenine aminotransferase 1 [Source:MGI Symbol;Acc:MGI:1917516]
chr6	34874508	34876213	1706	*	10.68	9.28	11.38	-2.1	4.28e-150	7.26e-148	Promoter (<=1kb)	34875346	34876980	1635	2	ENSMUSG00000046806	ENSMUST00000140458	767	Cyren	Cyren	protein_coding	cell cycle regulator of NHEJ [Source:MGI Symbol;Acc:MGI:1925662]
chr7	125898932	125899813	882	*	9.23	10.19	5.26	4.93	4.7e-150	7.95e-148	Intron (ENSMUST00000073935/ENSMUSG00000046182, intron 5 of 6)	125865271	125867975	2705	1	ENSMUSG00000032743	ENSMUST00000155059	33661	D430042O09Rik	D430042O09Rik	protein_coding	RIKEN cDNA D430042O09 gene [Source:MGI Symbol;Acc:MGI:2442760]
chr2	91279076	91280296	1221	*	9.61	10.44	7.39	3.06	8.62e-150	1.45e-147	Promoter (2-3kb)	91281742	91283141	1400	2	ENSMUSG00000040591	ENSMUST00000132092	2845	1110051M20Rik	1110051M20Rik	protein_coding	RIKEN cDNA 1110051M20 gene [Source:MGI Symbol;Acc:MGI:1915079]
chr2	29629334	29629759	426	*	9.27	10.24	4.81	5.43	9.11e-150	1.53e-147	Intron (ENSMUST00000095087/ENSMUSG00000039844, intron 1 of 25)	29619910	29738327	118418	1	ENSMUSG00000039844	ENSMUST00000147755	9424	Rapgef1	Rapgef1	protein_coding	Rap guanine nucleotide exchange factor (GEF) 1 [Source:MGI Symbol;Acc:MGI:104580]
chr7	16780977	16784225	3249	*	11.3	11.9	10.24	1.66	1.28e-149	2.15e-147	Promoter (<=1kb)	16781340	16798274	16935	1	ENSMUSG00000001918	ENSMUST00000108496	0	Slc1a5	Slc1a5	protein_coding	solute carrier family 1 (neutral amino acid transporter), member 5 [Source:MGI Symbol;Acc:MGI:105305]
chr10	81401279	81402414	1136	*	10.45	9.01	11.16	-2.15	6.24e-149	1.04e-146	Promoter (<=1kb)	81399196	81400554	1359	2	ENSMUSG00000055053	ENSMUST00000152670	-725	Nfic	Nfic	protein_coding	nuclear factor I/C [Source:MGI Symbol;Acc:MGI:109591]
chr9	21525244	21526585	1342	*	11.17	10	11.81	-1.8	6.5e-149	1.08e-146	Promoter (<=1kb)	21526176	21545333	19158	1	ENSMUSG00000057191	ENSMUST00000086361	0	AB124611	AB124611	protein_coding	cDNA sequence AB124611 [Source:MGI Symbol;Acc:MGI:3043001]
chr4	70222680	70224744	2065	*	9.65	10.63	4.07	6.56	1.03e-148	1.72e-146	3' UTR	70242471	70243852	1382	2	ENSMUSG00000039298	ENSMUST00000124251	19108	Cdk5rap2	Cdk5rap2	protein_coding	CDK5 regulatory subunit associated protein 2 [Source:MGI Symbol;Acc:MGI:2384875]
chr1	191197859	191198929	1071	*	10.79	9.45	11.48	-2.03	1.91e-148	3.18e-146	Promoter (<=1kb)	191196906	191197013	108	1	ENSMUSG00000088461	ENSMUST00000157836	953	Gm24748	Gm24748	misc_RNA	predicted gene, 24748 [Source:MGI Symbol;Acc:MGI:5454525]
chr14	63128445	63129734	1290	*	11.28	10.12	11.91	-1.79	2.1e-148	3.48e-146	Intron (ENSMUST00000006235/ENSMUSG00000021939, intron 1 of 9)	63135518	63141863	6346	1	ENSMUSG00000021939	ENSMUST00000225540	-5784	Ctsb	Ctsb	protein_coding	cathepsin B [Source:MGI Symbol;Acc:MGI:88561]
chr8	70561668	70562295	628	*	9.56	10.41	7.22	3.19	2.73e-148	4.51e-146	Intron (ENSMUST00000210155/ENSMUSG00000070002, intron 1 of 4)	70539688	70592858	53171	1	ENSMUSG00000070002	ENSMUST00000093454	21980	Ell	Ell	protein_coding	elongation factor RNA polymerase II [Source:MGI Symbol;Acc:MGI:109377]
chr2	127523688	127524948	1261	*	10.43	8.85	11.16	-2.31	4.6e-148	7.57e-146	Promoter (1-2kb)	127458240	127522094	63855	2	ENSMUSG00000079056	ENSMUST00000137625	-1594	Kcnip3	Kcnip3	protein_coding	Kv channel interacting protein 3, calsenilin [Source:MGI Symbol;Acc:MGI:1929258]
chr2	163642666	163643390	725	*	10.83	9.43	11.53	-2.1	5.49e-148	9.02e-146	Promoter (1-2kb)	163644850	163645800	951	1	ENSMUSG00000058812	ENSMUST00000076667	-1460	0610039K10Rik	0610039K10Rik	antisense	RIKEN cDNA 0610039K10 gene [Source:MGI Symbol;Acc:MGI:1915636]
chr15	99225070	99226711	1642	*	9.33	10.22	6.52	3.71	6.56e-148	1.07e-145	Promoter (<=1kb)	99224861	99242817	17957	1	ENSMUSG00000037579	ENSMUST00000041415	209	Kcnh3	Kcnh3	protein_coding	potassium voltage-gated channel, subfamily H (eag-related), member 3 [Source:MGI Symbol;Acc:MGI:1341723]
chr5	122143183	122144019	837	*	10.42	8.94	11.14	-2.19	1.09e-147	1.79e-145	Promoter (2-3kb)	122136119	122140823	4705	2	ENSMUSG00000043036	ENSMUST00000196608	-2360	Ccdc63	Ccdc63	protein_coding	coiled-coil domain containing 63 [Source:MGI Symbol;Acc:MGI:3607777]
chr10	98774590	98776965	2376	*	11.2	10.1	11.82	-1.71	1.61e-147	2.63e-145	Distal Intergenic	98653799	98699710	45912	2	ENSMUSG00000112647	ENSMUST00000217680	-74880	Gm5427	Gm5427	lincRNA	predicted gene 5427 [Source:MGI Symbol;Acc:MGI:3646787]
chr7	19698311	19701650	3340	*	11.69	10.71	12.27	-1.56	4.5e-147	7.31e-145	Promoter (<=1kb)	19696109	19699188	3080	2	ENSMUSG00000002985	ENSMUST00000174064	0	Apoe	Apoe	protein_coding	apolipoprotein E [Source:MGI Symbol;Acc:MGI:88057]
chr7	113146740	113148898	2159	*	9.5	10.38	6.87	3.51	5.31e-147	8.61e-145	Distal Intergenic	113100168	113142023	41856	2	ENSMUSG00000110009	ENSMUST00000209589	-4717	4930543E12Rik	4930543E12Rik	lincRNA	RIKEN cDNA 4930543E12 gene [Source:MGI Symbol;Acc:MGI:1922489]
chr8	26722751	26723615	865	*	9.29	10.2	6.29	3.9	5.75e-147	9.31e-145	Distal Intergenic	26745929	26760561	14633	2	ENSMUSG00000109689	ENSMUST00000210983	36946	Gm45646	Gm45646	lincRNA	predicted gene 45646 [Source:MGI Symbol;Acc:MGI:5791482]
chr11	120039707	120042731	3025	*	11.87	10.8	12.48	-1.68	6.63e-147	1.07e-144	Promoter (<=1kb)	120007320	120041782	34463	2	ENSMUSG00000025375	ENSMUST00000103019	0	Aatk	Aatk	protein_coding	apoptosis-associated tyrosine kinase [Source:MGI Symbol;Acc:MGI:1197518]
chr1	152687164	152688524	1361	*	9.14	10.08	5.61	4.47	9.22e-147	1.48e-144	Promoter (<=1kb)	152684026	152687501	3476	2	ENSMUSG00000086145	ENSMUST00000139309	0	Gm15479	Gm15479	sense_intronic	predicted gene 15479 [Source:MGI Symbol;Acc:MGI:3705129]
chr11	97658673	97661048	2376	*	12.41	12.95	11.54	1.41	1.33e-146	2.14e-144	Promoter (<=1kb)	97644184	97660367	16184	2	ENSMUSG00000085586	ENSMUST00000134427	0	Gm11613	Gm11613	processed_transcript	predicted gene 11613 [Source:MGI Symbol;Acc:MGI:3651819]
chr11	49810740	49811742	1003	*	9.44	10.3	6.96	3.34	2.56e-146	4.09e-144	Exon (ENSMUST00000020629/ENSMUSG00000020363, exon 5 of 19)	49794187	49838613	44427	1	ENSMUSG00000020363	ENSMUST00000020629	16553	Gfpt2	Gfpt2	protein_coding	glutamine fructose-6-phosphate transaminase 2 [Source:MGI Symbol;Acc:MGI:1338883]
chr5	43853392	43856254	2863	*	9.96	8.16	10.74	-2.57	4.4e-146	7.03e-144	Distal Intergenic	43868553	43912375	43823	1	ENSMUSG00000029084	ENSMUST00000030964	-12299	Cd38	Cd38	protein_coding	CD38 antigen [Source:MGI Symbol;Acc:MGI:107474]
chr14	8111606	8112294	689	*	9.64	10.47	7.47	2.99	4.46e-146	7.1e-144	Intron (ENSMUST00000036682/ENSMUSG00000033885, intron 1 of 17)	8098255	8165111	66857	1	ENSMUSG00000033885	ENSMUST00000225653	13351	Pxk	Pxk	protein_coding	PX domain containing serine/threonine kinase [Source:MGI Symbol;Acc:MGI:1289230]
chr1	183904992	183905977	986	*	9.16	10.11	5.2	4.91	7.36e-146	1.17e-143	Distal Intergenic	183918130	183918276	147	1	ENSMUSG00000104007	ENSMUST00000194189	-12153	Gm38332	Gm38332	processed_pseudogene	predicted gene, 38332 [Source:MGI Symbol;Acc:MGI:5611560]
chr5	112924818	112925643	826	*	9.31	10.21	6.52	3.68	8.49e-146	1.35e-143	Promoter (<=1kb)	112920062	112925798	5737	2	ENSMUSG00000042249	ENSMUST00000195928	155	Grk3	Grk3	protein_coding	G protein-coupled receptor kinase 3 [Source:MGI Symbol;Acc:MGI:87941]
chr4	150707061	150708422	1362	*	9.17	10.13	5.02	5.12	1.57e-145	2.49e-143	Distal Intergenic	150668248	150678792	10545	2	ENSMUSG00000085869	ENSMUST00000149065	-28269	Gm16079	Gm16079	lincRNA	predicted gene 16079 [Source:MGI Symbol;Acc:MGI:3802017]
chr2	145785091	145786650	1560	*	9.54	10.39	7.17	3.22	3.99e-145	6.3e-143	Promoter (<=1kb)	145785980	145887616	101637	1	ENSMUSG00000001768	ENSMUST00000110005	0	Rin2	Rin2	protein_coding	Ras and Rab interactor 2 [Source:MGI Symbol;Acc:MGI:1921280]
chr7	30594161	30594904	744	*	9.17	10.12	5.37	4.75	5.8e-145	9.13e-143	Promoter (1-2kb)	30589681	30592942	3262	2	ENSMUSG00000006310	ENSMUST00000108151	-1219	Zbtb32	Zbtb32	protein_coding	zinc finger and BTB domain containing 32 [Source:MGI Symbol;Acc:MGI:1891838]
chr2	143956520	143957391	872	*	9.58	10.44	7.1	3.34	6.52e-145	1.02e-142	Promoter (<=1kb)	143956383	143957645	1263	2	ENSMUSG00000027422	ENSMUST00000155539	254	Rrbp1	Rrbp1	protein_coding	ribosome binding protein 1 [Source:MGI Symbol;Acc:MGI:1932395]
chr7	110285968	110287443	1476	*	9.82	10.63	7.84	2.79	1.06e-144	1.66e-142	Distal Intergenic	110277782	110281527	3746	2	ENSMUSG00000109799	ENSMUST00000210796	-4441	Gm45515	Gm45515	antisense	predicted gene 45515 [Source:MGI Symbol;Acc:MGI:5791351]
chr16	22389102	22389869	768	*	9.61	10.47	7.21	3.26	1.17e-144	1.83e-142	Intron (ENSMUST00000079601/ENSMUSG00000013089, intron 11 of 12)	22383579	22401829	18251	2	ENSMUSG00000013089	ENSMUST00000170803	11960	Etv5	Etv5	protein_coding	ets variant 5 [Source:MGI Symbol;Acc:MGI:1096867]
chr9	14770854	14772745	1892	*	9.42	10.29	6.82	3.47	1.34e-144	2.09e-142	Promoter (<=1kb)	14756593	14771013	14421	2	ENSMUSG00000031927	ENSMUST00000188350	0	1700012B09Rik	1700012B09Rik	protein_coding	RIKEN cDNA 1700012B09 gene [Source:MGI Symbol;Acc:MGI:1916575]
chr6	128364541	128365603	1063	*	9.14	10.07	5.79	4.28	2.13e-144	3.31e-142	Promoter (<=1kb)	128365705	128373966	8262	1	ENSMUSG00000001517	ENSMUST00000112148	-102	Foxm1	Foxm1	protein_coding	forkhead box M1 [Source:MGI Symbol;Acc:MGI:1347487]
chr5	121339717	121341503	1787	*	9.63	10.45	7.54	2.91	2.2e-144	3.41e-142	Intron (ENSMUST00000042614/ENSMUSG00000042744, intron 55 of 75)	121356844	121357001	158	1	ENSMUSG00000077347	ENSMUST00000104159	-15341	Gm24671	Gm24671	snRNA	predicted gene, 24671 [Source:MGI Symbol;Acc:MGI:5454448]
chr19	57079044	57080043	1000	*	10.32	11.06	8.71	2.36	2.56e-144	3.96e-142	Exon (ENSMUST00000079360/ENSMUSG00000025085, exon 8 of 26)	57039447	57047238	7792	2	ENSMUSG00000025085	ENSMUST00000137389	-31806	Ablim1	Ablim1	protein_coding	actin-binding LIM protein 1 [Source:MGI Symbol;Acc:MGI:1194500]
chr12	85420887	85421306	420	*	9.47	10.33	7.02	3.31	3.76e-144	5.8e-142	Distal Intergenic	85429574	85436081	6508	2	ENSMUSG00000113940	ENSMUST00000220805	14775	Gm40477	Gm40477	lincRNA	predicted gene, 40477 [Source:MGI Symbol;Acc:MGI:5623362]
chr16	30787521	30790817	3297	*	11.99	10.82	12.63	-1.81	4.69e-144	7.21e-142	Promoter (2-3kb)	30789945	30793255	3311	2	ENSMUSG00000116570	ENSMUST00000231445	2438	NA	ENSMUSG00000116570	lincRNA	novel transcript
chr13	73455819	73456506	688	*	9.14	10.09	5.2	4.89	6.7e-144	1.03e-141	Distal Intergenic	73467197	73516422	49226	1	ENSMUSG00000021608	ENSMUST00000022099	-10691	Lpcat1	Lpcat1	protein_coding	lysophosphatidylcholine acyltransferase 1 [Source:MGI Symbol;Acc:MGI:2384812]
chr5	125146692	125148138	1447	*	9.27	10.16	6.45	3.71	6.84e-144	1.05e-141	Intron (ENSMUST00000111402/ENSMUSG00000029478, intron 1 of 47)	125017835	125124900	107066	2	ENSMUSG00000029478	ENSMUST00000055256	-21792	Ncor2	Ncor2	protein_coding	nuclear receptor co-repressor 2 [Source:MGI Symbol;Acc:MGI:1337080]
chr8	41040841	41042031	1191	*	9.35	6.82	10.22	-3.4	7.54e-144	1.15e-141	Promoter (<=1kb)	40991052	41041866	50815	2	ENSMUSG00000045636	ENSMUST00000051379	0	Mtus1	Mtus1	protein_coding	mitochondrial tumor suppressor 1 [Source:MGI Symbol;Acc:MGI:2142572]
chr11	98057327	98058324	998	*	9.3	10.19	6.51	3.68	8.46e-144	1.29e-141	Distal Intergenic	98036623	98053462	16840	2	ENSMUSG00000017400	ENSMUST00000017544	-3865	Stac2	Stac2	protein_coding	SH3 and cysteine rich domain 2 [Source:MGI Symbol;Acc:MGI:2144518]
chr1	14484267	14485561	1295	*	9.48	10.33	7.18	3.14	1.13e-143	1.72e-141	Distal Intergenic	14168958	14310235	141278	2	ENSMUSG00000025932	ENSMUST00000168081	-174032	Eya1	Eya1	protein_coding	EYA transcriptional coactivator and phosphatase 1 [Source:MGI Symbol;Acc:MGI:109344]
chr19	4244853	4245533	681	*	9.18	10.14	4.89	5.25	1.14e-143	1.72e-141	Distal Intergenic	4231899	4233631	1733	1	ENSMUSG00000024854	ENSMUST00000025773	12954	Pold4	Pold4	protein_coding	polymerase (DNA-directed), delta 4 [Source:MGI Symbol;Acc:MGI:1916995]
chr12	85423061	85424304	1244	*	10.51	11.26	8.88	2.38	1.72e-143	2.61e-141	Distal Intergenic	85429574	85436081	6508	2	ENSMUSG00000113940	ENSMUST00000220805	11777	Gm40477	Gm40477	lincRNA	predicted gene, 40477 [Source:MGI Symbol;Acc:MGI:5623362]
chr2	31164668	31165809	1142	*	10.1	10.85	8.47	2.38	7.02e-143	1.06e-140	Intron (ENSMUST00000056433/ENSMUSG00000000194, intron 1 of 17)	31172267	31184851	12585	1	ENSMUSG00000000194	ENSMUST00000151991	-6458	Gpr107	Gpr107	protein_coding	G protein-coupled receptor 107 [Source:MGI Symbol;Acc:MGI:2139054]
chr1	157038389	157039718	1330	*	10.82	9.6	11.47	-1.87	1.04e-142	1.57e-140	Intron (ENSMUST00000190681/ENSMUSG00000101768, intron 2 of 2)	157043547	157045849	2303	1	ENSMUSG00000103325	ENSMUST00000193527	-3829	Gm10531	Gm10531	TEC	predicted gene 10531 [Source:MGI Symbol;Acc:MGI:3641983]
chr7	31115608	31116184	577	*	10.17	8.57	10.91	-2.34	1.38e-142	2.08e-140	Promoter (<=1kb)	31098725	31115290	16566	2	ENSMUSG00000001249	ENSMUST00000108102	-318	Hpn	Hpn	protein_coding	hepsin [Source:MGI Symbol;Acc:MGI:1196620]
chr6	65164005	65165479	1475	*	9.97	8.2	10.74	-2.54	1.4e-142	2.09e-140	Distal Intergenic	65169164	65169957	794	1	ENSMUSG00000108230	ENSMUST00000203873	-3685	Gm3549	Gm3549	processed_pseudogene	predicted gene 3549 [Source:MGI Symbol;Acc:MGI:3781726]
chr5	151315802	151316488	687	*	9.35	10.33	4.4	5.93	1.51e-142	2.25e-140	Intron (ENSMUST00000202365/ENSMUSG00000107011, intron 1 of 5)	151281123	151281646	524	1	ENSMUSG00000107154	ENSMUST00000201227	34679	Gm7041	Gm7041	processed_pseudogene	predicted gene 7041 [Source:MGI Symbol;Acc:MGI:3646096]
chr2	112254797	112255607	811	*	9.24	10.13	6.38	3.76	2.27e-142	3.39e-140	Intron (ENSMUST00000043970/ENSMUSG00000041358, intron 2 of 6)	112247948	112259291	11344	2	ENSMUSG00000041358	ENSMUST00000043970	3684	Nutm1	Nutm1	protein_coding	NUT midline carcinoma, family member 1 [Source:MGI Symbol;Acc:MGI:2661384]
chr17	12804072	12805316	1245	*	9.13	10.08	5.43	4.65	2.3e-142	3.42e-140	Intron (ENSMUST00000160932/ENSMUSG00000078247, intron 1 of 2)	12795746	12800795	5050	2	ENSMUSG00000117061	ENSMUST00000233721	-3277	NA	ENSMUSG00000117061	lincRNA	novel transcript
chr9	118673950	118674798	849	*	10.71	9.38	11.39	-2	4.93e-142	7.33e-140	Intron (ENSMUST00000044165/ENSMUSG00000039115, intron 11 of 27)	118685835	118807231	121397	1	ENSMUSG00000039115	ENSMUST00000125021	-11037	Itga9	Itga9	protein_coding	integrin alpha 9 [Source:MGI Symbol;Acc:MGI:104756]
chr2	60369454	60370607	1154	*	9.1	10.03	5.68	4.35	1.03e-141	1.53e-139	Exon (ENSMUST00000151984/ENSMUSG00000086196, exon 6 of 6)	60293760	60383231	89472	2	ENSMUSG00000026980	ENSMUST00000028362	12624	Ly75	Ly75	protein_coding	lymphocyte antigen 75 [Source:MGI Symbol;Acc:MGI:106662]
chr10	67376088	67378351	2264	*	9.63	10.46	7.48	2.98	1.94e-141	2.86e-139	Intron (ENSMUST00000220398/ENSMUSG00000112314, intron 3 of 4)	67348803	67348962	160	2	ENSMUSG00000111908	ENSMUST00000219704	-27126	Gm47516	Gm47516	processed_pseudogene	predicted gene, 47516 [Source:MGI Symbol;Acc:MGI:6096511]
chr7	19010285	19011141	857	*	9.2	10.16	4.78	5.38	5.05e-141	7.45e-139	Downstream (2-3kb)	19004044	19006777	2734	1	ENSMUSG00000044030	ENSMUST00000053713	6241	Irf2bp1	Irf2bp1	protein_coding	interferon regulatory factor 2 binding protein 1 [Source:MGI Symbol;Acc:MGI:2442159]
chr2	157036143	157037604	1462	*	9.95	10.72	8.2	2.52	7.62e-141	1.12e-138	Promoter (2-3kb)	157037050	157040239	3190	2	ENSMUSG00000055485	ENSMUST00000133571	2635	Soga1	Soga1	protein_coding	suppressor of glucose, autophagy associated 1 [Source:MGI Symbol;Acc:MGI:2444575]
chr17	56478014	56479667	1654	*	10.21	10.93	8.69	2.24	1.22e-140	1.79e-138	Promoter (1-2kb)	56412433	56476483	64051	2	ENSMUSG00000013236	ENSMUST00000067538	-1531	Ptprs	Ptprs	protein_coding	protein tyrosine phosphatase, receptor type, S [Source:MGI Symbol;Acc:MGI:97815]
chr5	33002589	33003771	1183	*	9.43	10.29	6.99	3.3	1.28e-140	1.88e-138	Distal Intergenic	33018816	33027966	9151	1	ENSMUSG00000018965	ENSMUST00000019109	-15045	Ywhah	Ywhah	protein_coding	tyrosine 3-monooxygenase/tryptophan 5-monooxygenase activation protein, eta polypeptide [Source:MGI Symbol;Acc:MGI:109194]
chr11	57911566	57912290	725	*	9.14	10.08	5.73	4.35	1.65e-140	2.42e-138	Distal Intergenic	57880896	57881186	291	1	ENSMUSG00000084223	ENSMUST00000119500	30670	Gm12244	Gm12244	processed_pseudogene	predicted gene 12244 [Source:MGI Symbol;Acc:MGI:3649493]
chr8	119708295	119709896	1602	*	9.85	10.66	7.8	2.86	1.66e-140	2.42e-138	Intron (ENSMUST00000095171/ENSMUSG00000034112, intron 1 of 26)	119714454	119715452	999	1	ENSMUSG00000110445	ENSMUST00000212203	-4558	Gm45747	Gm45747	TEC	predicted gene 45747 [Source:MGI Symbol;Acc:MGI:5804862]
chr9	57954778	57955876	1099	*	9.32	10.3	4.43	5.87	2.53e-140	3.69e-138	3' UTR	57940113	57962865	22753	1	ENSMUSG00000038264	ENSMUST00000043059	14665	Sema7a	Sema7a	protein_coding	sema domain, immunoglobulin domain (Ig), and GPI membrane anchor, (semaphorin) 7A [Source:MGI Symbol;Acc:MGI:1306826]
chr10	80694765	80696325	1561	*	11.88	10.99	12.42	-1.43	4.02e-140	5.83e-138	Promoter (1-2kb)	80691218	80693736	2519	2	ENSMUSG00000003348	ENSMUST00000220138	-1029	Mob3a	Mob3a	protein_coding	MOB kinase activator 3A [Source:MGI Symbol;Acc:MGI:3050117]
chr6	116621111	116621640	530	*	9.45	7.18	10.29	-3.11	7.64e-140	1.11e-137	Promoter (<=1kb)	116621411	116622524	1114	2	ENSMUSG00000108138	ENSMUST00000203788	884	Gm18485	Gm18485	processed_pseudogene	predicted gene, 18485 [Source:MGI Symbol;Acc:MGI:5010670]
chr10	82974054	82974877	824	*	9.26	10.14	6.59	3.55	9.93e-140	1.44e-137	Distal Intergenic	82985498	83195900	210403	1	ENSMUSG00000034612	ENSMUST00000040110	-10621	Chst11	Chst11	protein_coding	carbohydrate sulfotransferase 11 [Source:MGI Symbol;Acc:MGI:1927166]
chr16	17089444	17090865	1422	*	9.57	10.46	6.84	3.62	1.21e-139	1.74e-137	Promoter (<=1kb)	17088606	17089459	854	2	ENSMUSG00000022771	ENSMUST00000232303	0	Ppil2	Ppil2	protein_coding	peptidylprolyl isomerase (cyclophilin)-like 2 [Source:MGI Symbol;Acc:MGI:2447857]
chr11	106795591	106796974	1384	*	9.14	10.05	6.12	3.93	1.28e-139	1.84e-137	Exon (ENSMUST00000103068/ENSMUSG00000018372, exon 4 of 19)	106789287	106791268	1982	1	ENSMUSG00000018372	ENSMUST00000130019	6304	Cep95	Cep95	protein_coding	centrosomal protein 95 [Source:MGI Symbol;Acc:MGI:2443502]
chr5	72854600	72856188	1589	*	9.58	10.4	7.46	2.94	1.72e-139	2.47e-137	Intron (ENSMUST00000071944/ENSMUSG00000029217, intron 1 of 18)	72823462	72844449	20988	2	ENSMUSG00000029217	ENSMUST00000202547	-10151	Tec	Tec	protein_coding	tec protein tyrosine kinase [Source:MGI Symbol;Acc:MGI:98662]
chr9	40320921	40322357	1437	*	12.15	11.3	12.68	-1.38	2.07e-139	2.96e-137	Promoter (1-2kb)	40323426	40343564	20139	1	ENSMUSG00000087047	ENSMUST00000140807	-1069	1700110K17Rik	1700110K17Rik	antisense	RIKEN cDNA 1700110K17 gene [Source:MGI Symbol;Acc:MGI:1920808]
chr2	157407388	157407997	610	*	9.54	10.53	3.95	6.57	2.47e-139	3.52e-137	Distal Intergenic	157418444	157471835	53392	1	ENSMUSG00000027646	ENSMUST00000109533	-10447	Src	Src	protein_coding	Rous sarcoma oncogene [Source:MGI Symbol;Acc:MGI:98397]
chr4	3646889	3649925	3037	*	12.1	11.2	12.65	-1.45	2.9e-139	4.14e-137	Distal Intergenic	3656508	3663108	6601	1	ENSMUSG00000085394	ENSMUST00000139600	-6583	2210414B05Rik	2210414B05Rik	lincRNA	RIKEN cDNA 2210414B05 gene [Source:MGI Symbol;Acc:MGI:1917393]
chr5	96917051	96919068	2018	*	10.93	9.64	11.6	-1.96	3.54e-139	5.04e-137	Promoter (2-3kb)	96921272	96934867	13596	1	ENSMUSG00000106357	ENSMUST00000200139	-2204	Gm8013	Gm8013	lincRNA	predicted gene 8013 [Source:MGI Symbol;Acc:MGI:3648644]
chr10	80773743	80775217	1475	*	10.36	11.06	8.9	2.16	1.02e-138	1.45e-136	Promoter (2-3kb)	80777556	80794391	16836	1	ENSMUSG00000061589	ENSMUST00000150338	-2339	Dot1l	Dot1l	protein_coding	DOT1-like, histone H3 methyltransferase (S. cerevisiae) [Source:MGI Symbol;Acc:MGI:2143886]
chr4	148969529	148970207	679	*	9.12	10.06	5.58	4.47	1.13e-138	1.6e-136	Exon (ENSMUST00000128067/ENSMUSG00000028975, exon 5 of 7)	148960360	148966998	6639	1	ENSMUSG00000086740	ENSMUST00000153443	9169	Gm17029	Gm17029	antisense	predicted gene 17029 [Source:MGI Symbol;Acc:MGI:4937856]
chr16	44496750	44497821	1072	*	9.29	10.18	6.57	3.61	1.16e-138	1.64e-136	Intron (ENSMUST00000114634/ENSMUSG00000022687, intron 7 of 18)	44470444	44482428	11985	1	ENSMUSG00000071550	ENSMUST00000127303	26306	Cfap44	Cfap44	protein_coding	cilia and flagella associated protein 44 [Source:MGI Symbol;Acc:MGI:1277238]
chr2	28523756	28526733	2978	*	12.9	13.47	11.94	1.53	1.18e-138	1.66e-136	Intron (ENSMUST00000135803/ENSMUSG00000026821, intron 1 of 3)	28533355	28553066	19712	1	ENSMUSG00000026821	ENSMUST00000113893	-6622	Ralgds	Ralgds	protein_coding	ral guanine nucleotide dissociation stimulator [Source:MGI Symbol;Acc:MGI:107485]
chr19	9954156	9955214	1059	*	11.36	10.37	11.94	-1.56	1.26e-138	1.77e-136	Distal Intergenic	9982703	9985092	2390	1	ENSMUSG00000024661	ENSMUST00000025563	-27489	Fth1	Fth1	protein_coding	ferritin heavy polypeptide 1 [Source:MGI Symbol;Acc:MGI:95588]
chr4	129793441	129794666	1226	*	9.37	10.23	6.94	3.29	1.58e-138	2.21e-136	Distal Intergenic	129811219	129839232	28014	1	ENSMUSG00000028788	ENSMUST00000132386	-16553	Ptp4a2	Ptp4a2	protein_coding	protein tyrosine phosphatase 4a2 [Source:MGI Symbol;Acc:MGI:1277117]
chr8	14873111	14874268	1158	*	9.84	7.84	10.65	-2.81	2.16e-138	3.02e-136	Distal Intergenic	14881335	14894716	13382	1	ENSMUSG00000026317	ENSMUST00000132001	-7067	Cln8	Cln8	protein_coding	ceroid-lipofuscinosis, neuronal 8 [Source:MGI Symbol;Acc:MGI:1349447]
chr12	80112592	80115970	3379	*	12.2	11.32	12.75	-1.42	2.18e-138	3.05e-136	Promoter (<=1kb)	80107754	80113013	5260	2	ENSMUSG00000021127	ENSMUST00000021552	0	Zfp36l1	Zfp36l1	protein_coding	zinc finger protein 36, C3H type-like 1 [Source:MGI Symbol;Acc:MGI:107946]
chr12	84940986	84942005	1020	*	9.16	10.13	4.77	5.36	3.31e-138	4.61e-136	Promoter (1-2kb)	84934319	84943378	9060	2	ENSMUSG00000042350	ENSMUST00000163372	1373	Arel1	Arel1	protein_coding	apoptosis resistant E3 ubiquitin protein ligase 1 [Source:MGI Symbol;Acc:MGI:1915747]
chr14	31181653	31184132	2480	*	11.14	9.87	11.81	-1.93	3.64e-138	5.06e-136	Promoter (<=1kb)	31180850	31182829	1980	2	ENSMUSG00000021910	ENSMUST00000167223	0	Nisch	Nisch	protein_coding	nischarin [Source:MGI Symbol;Acc:MGI:1928323]
chr12	69501629	69502928	1300	*	11.35	10.36	11.93	-1.56	4.87e-138	6.76e-136	Distal Intergenic	69473614	69475550	1937	2	ENSMUSG00000113035	ENSMUST00000222980	-26079	5830428M24Rik	5830428M24Rik	processed_transcript	RIKEN cDNA 5830428M24 gene [Source:MGI Symbol;Acc:MGI:1923312]
chr8	125385537	125386960	1424	*	9.78	10.59	7.75	2.84	6.82e-138	9.45e-136	Distal Intergenic	125418063	125492710	74648	2	ENSMUSG00000001995	ENSMUST00000108775	105750	Sipa1l2	Sipa1l2	protein_coding	signal-induced proliferation-associated 1 like 2 [Source:MGI Symbol;Acc:MGI:2676970]
chr17	25129181	25130314	1134	*	9.24	10.13	6.49	3.65	6.89e-138	9.53e-136	Distal Intergenic	25133391	25162099	28709	1	ENSMUSG00000036636	ENSMUST00000162862	-3077	Clcn7	Clcn7	protein_coding	chloride channel, voltage-sensitive 7 [Source:MGI Symbol;Acc:MGI:1347048]
chr13	37666176	37667258	1083	*	10.14	10.89	8.51	2.38	7.13e-138	9.83e-136	Promoter (<=1kb)	37657036	37666542	9507	2	ENSMUSG00000114828	ENSMUST00000225734	0	AI463229	AI463229	lincRNA	expressed sequence AI463229 [Source:MGI Symbol;Acc:MGI:2145255]
chr12	112578270	112579139	870	*	9.64	10.45	7.6	2.85	7.23e-138	9.95e-136	Distal Intergenic	112588784	112614957	26174	1	ENSMUSG00000037679	ENSMUST00000101029	-9645	Inf2	Inf2	protein_coding	inverted formin, FH2 and WH2 domain containing [Source:MGI Symbol;Acc:MGI:1917685]
chr6	67140239	67141870	1632	*	9.39	10.26	6.89	3.36	7.99e-138	1.1e-135	Intron (ENSMUST00000181304/ENSMUSG00000097603, intron 4 of 5)	67164924	67168110	3187	1	ENSMUSG00000097603	ENSMUST00000203974	-23054	A430010J10Rik	A430010J10Rik	processed_transcript	RIKEN cDNA A430010J10 gene [Source:MGI Symbol;Acc:MGI:2442501]
chr2	152903598	152904853	1256	*	10.69	11.4	9.23	2.17	9.93e-138	1.36e-135	Distal Intergenic	152911352	152923068	11717	1	ENSMUSG00000027470	ENSMUST00000028970	-6499	Mylk2	Mylk2	protein_coding	myosin, light polypeptide kinase 2, skeletal muscle [Source:MGI Symbol;Acc:MGI:2139434]
chr13	110538040	110538739	700	*	9.89	8.01	10.68	-2.68	1e-137	1.37e-135	Distal Intergenic	110627288	110629211	1924	1	ENSMUSG00000109853	ENSMUST00000209229	-88549	Gm33045	Gm33045	lincRNA	predicted gene, 33045 [Source:MGI Symbol;Acc:MGI:5592204]
chr8	84501150	84502631	1482	*	10.68	11.38	9.28	2.1	1.83e-137	2.5e-135	Intron (ENSMUST00000135382/ENSMUSG00000034656, intron 4 of 5)	84547094	84554084	6991	1	ENSMUSG00000034656	ENSMUST00000129620	-44463	Cacna1a	Cacna1a	protein_coding	calcium channel, voltage-dependent, P/Q type, alpha 1A subunit [Source:MGI Symbol;Acc:MGI:109482]
chr4	59439740	59441659	1920	*	10.73	9.44	11.4	-1.97	1.87e-137	2.55e-135	Promoter (1-2kb)	59314754	59438633	123880	2	ENSMUSG00000038578	ENSMUST00000107544	-1107	Susd1	Susd1	protein_coding	sushi domain containing 1 [Source:MGI Symbol;Acc:MGI:3651543]
chr5	122702005	122702708	704	*	10.61	9.24	11.3	-2.06	1.93e-137	2.62e-135	Distal Intergenic	122697202	122697600	399	2	ENSMUSG00000059352	ENSMUST00000071235	-4405	Gm10064	Gm10064	processed_pseudogene	predicted gene 10064 [Source:MGI Symbol;Acc:MGI:3645905]
chr9	110848785	110849861	1077	*	9.22	10.1	6.52	3.58	2.25e-137	3.05e-135	Promoter (<=1kb)	110849538	110856516	6979	1	ENSMUSG00000049719	ENSMUST00000119427	0	Prss46	Prss46	protein_coding	protease, serine 46 [Source:MGI Symbol;Acc:MGI:1921556]
chr15	75810364	75812076	1713	*	10.51	11.23	9.02	2.21	2.26e-137	3.06e-135	Promoter (<=1kb)	75779324	75812859	33536	2	ENSMUSG00000075600	ENSMUST00000229000	783	Zc3h3	Zc3h3	protein_coding	zinc finger CCCH type containing 3 [Source:MGI Symbol;Acc:MGI:2663721]
chr2	116952764	116953728	965	*	9.05	9.99	5.32	4.67	2.34e-137	3.16e-135	Distal Intergenic	116963237	116963549	313	1	ENSMUSG00000087910	ENSMUST00000157285	-9509	Gm24914	Gm24914	misc_RNA	predicted gene, 24914 [Source:MGI Symbol;Acc:MGI:5454691]
chr9	57202113	57203910	1798	*	9.52	10.35	7.36	2.98	3.27e-137	4.41e-135	Distal Intergenic	57175275	57186108	10834	1	ENSMUSG00000100282	ENSMUST00000185243	26838	1700041C23Rik	1700041C23Rik	lincRNA	RIKEN cDNA 1700041C23 gene [Source:MGI Symbol;Acc:MGI:1914569]
chr13	28930756	28932143	1388	*	9.12	10.08	4.74	5.34	5.63e-137	7.57e-135	Distal Intergenic	28943048	28951671	8624	1	ENSMUSG00000097461	ENSMUST00000180992	-10905	Gm26735	Gm26735	lincRNA	predicted gene, 26735 [Source:MGI Symbol;Acc:MGI:5477229]
chr11	118416038	118416681	644	*	9.18	10.15	4.52	5.63	9.03e-137	1.21e-134	Promoter (<=1kb)	118407644	118415794	8151	2	ENSMUSG00000025575	ENSMUST00000164927	-244	Cant1	Cant1	protein_coding	calcium activated nucleotidase 1 [Source:MGI Symbol;Acc:MGI:1923275]
chr13	96010791	96011598	808	*	9.79	10.59	7.83	2.76	9.21e-137	1.23e-134	Intron (ENSMUST00000161263/ENSMUSG00000051111, intron 4 of 12)	95989133	95990226	1094	2	ENSMUSG00000051111	ENSMUST00000220740	-20565	Sv2c	Sv2c	protein_coding	synaptic vesicle glycoprotein 2c [Source:MGI Symbol;Acc:MGI:1922459]
chr10	120882148	120883592	1445	*	9.48	7.08	10.33	-3.26	9.58e-137	1.28e-134	Intron (ENSMUST00000092143/ENSMUSG00000051236, intron 1 of 6)	120783894	120871152	87259	2	ENSMUSG00000051236	ENSMUST00000130950	-10996	Msrb3	Msrb3	protein_coding	methionine sulfoxide reductase B3 [Source:MGI Symbol;Acc:MGI:2443538]
chr1	21085639	21086842	1204	*	9.07	10	5.56	4.45	1.28e-136	1.71e-134	Distal Intergenic	21080114	21081748	1635	1	ENSMUSG00000099971	ENSMUST00000186612	5525	Gm28287	Gm28287	antisense	predicted gene 28287 [Source:MGI Symbol;Acc:MGI:5578993]
chr10	93943981	93946360	2380	*	11.01	11.64	9.89	1.75	1.52e-136	2.03e-134	Intron (ENSMUST00000148450/ENSMUSG00000036099, intron 2 of 2)	93963768	93963863	96	2	ENSMUSG00000065607	ENSMUST00000083673	17503	Mir331	Mir331	miRNA	microRNA 331 [Source:MGI Symbol;Acc:MGI:3619347]
chr10	44679533	44680834	1302	*	9.15	10.06	6.19	3.87	2.65e-136	3.52e-134	Intron (ENSMUST00000217008/ENSMUSG00000111535, intron 2 of 3)	44668384	44668494	111	1	ENSMUSG00000098642	ENSMUST00000185159	11149	Gm27977	Gm27977	rRNA	predicted gene, 27977 [Source:MGI Symbol;Acc:MGI:5531359]
chr18	62178819	62180472	1654	*	11.28	10.28	11.86	-1.58	3.88e-136	5.15e-134	Promoter (<=1kb)	62177817	62179959	2143	2	ENSMUSG00000045730	ENSMUST00000053640	0	Adrb2	Adrb2	protein_coding	adrenergic receptor, beta 2 [Source:MGI Symbol;Acc:MGI:87938]
chr3	79551923	79552726	804	*	9.85	10.63	8.06	2.57	6.73e-136	8.9e-134	Promoter (<=1kb)	79551314	79552193	880	2	ENSMUSG00000089746	ENSMUST00000161319	0	Gm3513	Gm3513	sense_intronic	predicted gene 3513 [Source:MGI Symbol;Acc:MGI:3781690]
chr10	84584367	84585183	817	*	9.1	10.03	5.73	4.3	9.41e-136	1.24e-133	5' UTR	84576897	84595300	18404	1	ENSMUSG00000020034	ENSMUST00000162874	7470	Tcp11l2	Tcp11l2	protein_coding	t-complex 11 (mouse) like 2 [Source:MGI Symbol;Acc:MGI:2444679]
chr17	27546651	27547871	1221	*	10.45	11.13	9.1	2.03	1.14e-135	1.5e-133	Exon (ENSMUST00000231483/ENSMUSG00000116657, exon 1 of 1)	27552972	27553323	352	1	ENSMUSG00000116548	ENSMUST00000231925	-5101	NA	ENSMUSG00000116548	TEC	TEC
chr2	118110783	118112153	1371	*	10.22	8.71	10.94	-2.23	1.55e-135	2.04e-133	Promoter (<=1kb)	118111876	118127133	15258	1	ENSMUSG00000040152	ENSMUST00000039559	0	Thbs1	Thbs1	protein_coding	thrombospondin 1 [Source:MGI Symbol;Acc:MGI:98737]
chr5	43692303	43693430	1128	*	9.11	10.07	4.92	5.15	1.63e-135	2.14e-133	Intron (ENSMUST00000048150/ENSMUSG00000039765, intron 12 of 39)	43696582	43717017	20436	1	ENSMUSG00000039765	ENSMUST00000127355	-3152	Cc2d2a	Cc2d2a	protein_coding	coiled-coil and C2 domain containing 2A [Source:MGI Symbol;Acc:MGI:1924487]
chr10	82962298	82963049	752	*	9.53	10.36	7.39	2.97	4.47e-135	5.85e-133	Distal Intergenic	82954344	82955000	657	1	ENSMUSG00000071151	ENSMUST00000095396	7954	Gm4799	Gm4799	processed_pseudogene	predicted gene 4799 [Source:MGI Symbol;Acc:MGI:3648850]
chr5	8356970	8357978	1009	*	11.51	10.56	12.07	-1.51	7.63e-135	9.97e-133	Intron (ENSMUST00000050166/ENSMUSG00000040537, intron 2 of 29)	8072352	8367982	295631	2	ENSMUSG00000040537	ENSMUST00000050166	10004	Adam22	Adam22	protein_coding	a disintegrin and metallopeptidase domain 22 [Source:MGI Symbol;Acc:MGI:1340046]
chr18	80530018	80530886	869	*	9.74	10.73	3.63	7.09	1.6e-134	2.09e-132	Distal Intergenic	80407959	80469695	61737	2	ENSMUSG00000033323	ENSMUST00000036229	-60323	Ctdp1	Ctdp1	protein_coding	CTD (carboxy-terminal domain, RNA polymerase II, polypeptide A) phosphatase, subunit 1 [Source:MGI Symbol;Acc:MGI:1926953]
chr8	124278079	124279672	1594	*	9.25	10.13	6.58	3.55	1.69e-134	2.2e-132	Intron (ENSMUST00000127664/ENSMUSG00000092329, intron 1 of 15)	124295103	124323729	28627	1	ENSMUSG00000089704	ENSMUST00000142547	-15431	Galnt2	Galnt2	protein_coding	polypeptide N-acetylgalactosaminyltransferase 2 [Source:MGI Symbol;Acc:MGI:894694]
chr16	94518708	94519863	1156	*	10.55	8.98	11.29	-2.3	1.7e-134	2.21e-132	Intron (ENSMUST00000210205/ENSMUSG00000116589, intron 1 of 1)	94501677	94526394	24718	2	ENSMUSG00000022898	ENSMUST00000125229	6531	Vps26c	Vps26c	protein_coding	VPS26 endosomal protein sorting factor C [Source:MGI Symbol;Acc:MGI:1206040]
chr1	131747162	131748215	1054	*	9.17	10.14	4.45	5.69	2.12e-134	2.75e-132	Promoter (2-3kb)	131750383	131751087	705	1	ENSMUSG00000042268	ENSMUST00000130544	-2168	Slc26a9	Slc26a9	protein_coding	solute carrier family 26, member 9 [Source:MGI Symbol;Acc:MGI:2444594]
chr3	37769114	37770068	955	*	11.18	10.07	11.81	-1.74	2.7e-134	3.49e-132	Distal Intergenic	37761037	37767297	6261	1	ENSMUSG00000106441	ENSMUST00000196670	8077	Gm42921	Gm42921	lincRNA	predicted gene 42921 [Source:MGI Symbol;Acc:MGI:5663058]
chr10	61661832	61662929	1098	*	9.03	9.96	5.76	4.2	2.75e-134	3.54e-132	Promoter (<=1kb)	61662688	61665425	2738	1	ENSMUSG00000020089	ENSMUST00000160607	0	Ppa1	Ppa1	protein_coding	pyrophosphatase (inorganic) 1 [Source:MGI Symbol;Acc:MGI:97831]
chr9	119375447	119376377	931	*	9.78	10.77	3.62	7.15	3.02e-134	3.89e-132	Promoter (1-2kb)	119378191	119393325	15135	1	ENSMUSG00000035769	ENSMUST00000213383	-1814	Xylb	Xylb	protein_coding	xylulokinase homolog (H. influenzae) [Source:MGI Symbol;Acc:MGI:2142985]
chr18	5133340	5134725	1386	*	11.75	10.86	12.3	-1.44	3.1e-134	3.98e-132	Distal Intergenic	5114253	5119218	4966	1	ENSMUSG00000024236	ENSMUST00000129543	19087	Svil	Svil	protein_coding	supervillin [Source:MGI Symbol;Acc:MGI:2147319]
chr2	83699442	83701229	1788	*	9.3	10.2	6.52	3.68	5.31e-134	6.81e-132	Promoter (<=1kb)	83700657	83701116	460	2	ENSMUSG00000085450	ENSMUST00000122851	0	Gm13686	Gm13686	antisense	predicted gene 13686 [Source:MGI Symbol;Acc:MGI:3651825]
chr10	44988389	44989354	966	*	9.77	10.76	3.57	7.19	5.54e-134	7.09e-132	Distal Intergenic	45006110	45007117	1008	1	ENSMUSG00000095168	ENSMUST00000095717	-16756	Gm4795	Gm4795	processed_pseudogene	predicted pseudogene 4795 [Source:MGI Symbol;Acc:MGI:3646519]
chr2	170306754	170308630	1877	*	10.58	11.25	9.29	1.96	6.07e-134	7.76e-132	Distal Intergenic	170285035	170285880	846	1	ENSMUSG00000084013	ENSMUST00000118388	21719	Gm14270	Gm14270	processed_pseudogene	predicted gene 14270 [Source:MGI Symbol;Acc:MGI:3649849]
chr11	106751088	106752552	1465	*	10.79	9.57	11.44	-1.87	6.32e-134	8.06e-132	Promoter (<=1kb)	106751226	106768794	17569	1	ENSMUSG00000040528	ENSMUST00000147326	0	Milr1	Milr1	protein_coding	mast cell immunoglobulin like receptor 1 [Source:MGI Symbol;Acc:MGI:2685731]
chr3	9397545	9398767	1223	*	9.26	10.14	6.53	3.62	6.94e-134	8.83e-132	Distal Intergenic	9402175	9402485	311	1	ENSMUSG00000088229	ENSMUST00000157604	-3408	Gm22604	Gm22604	misc_RNA	predicted gene, 22604 [Source:MGI Symbol;Acc:MGI:5452381]
chr11	100536072	100536794	723	*	9.02	9.95	5.61	4.34	9.53e-134	1.21e-131	Distal Intergenic	100476356	100528000	51645	2	ENSMUSG00000020917	ENSMUST00000007131	-8072	Acly	Acly	protein_coding	ATP citrate lyase [Source:MGI Symbol;Acc:MGI:103251]
chr1	191109980	191111732	1753	*	10.55	9.04	11.28	-2.24	1.38e-133	1.74e-131	Distal Intergenic	191100477	191108909	8433	1	ENSMUSG00000026630	ENSMUST00000191621	9503	Batf3	Batf3	protein_coding	basic leucine zipper transcription factor, ATF-like 3 [Source:MGI Symbol;Acc:MGI:1925491]
chr17	31826966	31828540	1575	*	9.17	10.14	4.5	5.65	1.53e-133	1.94e-131	Distal Intergenic	31849754	31851575	1822	2	ENSMUSG00000024042	ENSMUST00000234867	23035	Sik1	Sik1	protein_coding	salt inducible kinase 1 [Source:MGI Symbol;Acc:MGI:104754]
chr1	86263097	86264293	1197	*	10.22	8.63	10.95	-2.32	2.12e-133	2.67e-131	Intron (ENSMUST00000113309/ENSMUSG00000062590, intron 23 of 24)	86244566	86269086	24521	1	ENSMUSG00000062590	ENSMUST00000126579	18531	Armc9	Armc9	protein_coding	armadillo repeat containing 9 [Source:MGI Symbol;Acc:MGI:1926045]
chr9	86624110	86625350	1241	*	9.05	10.01	4.94	5.07	2.27e-133	2.86e-131	Intron (ENSMUST00000034989/ENSMUSG00000032418, intron 6 of 13)	86613541	86618737	5197	2	ENSMUSG00000032418	ENSMUST00000189847	-5373	Me1	Me1	protein_coding	malic enzyme 1, NADP(+)-dependent, cytosolic [Source:MGI Symbol;Acc:MGI:97043]
chr16	30971911	30972338	428	*	10.81	9.67	11.44	-1.77	2.35e-133	2.95e-131	Promoter (1-2kb)	30969393	30973518	4126	2	ENSMUSG00000087605	ENSMUST00000123905	1180	Gm15742	Gm15742	sense_intronic	predicted gene 15742 [Source:MGI Symbol;Acc:MGI:3783184]
chr6	116673160	116674745	1586	*	10.93	9.84	11.55	-1.71	2.79e-133	3.51e-131	Promoter (<=1kb)	116633008	116673952	40945	2	ENSMUSG00000042129	ENSMUST00000035842	0	Rassf4	Rassf4	protein_coding	Ras association (RalGDS/AF-6) domain family member 4 [Source:MGI Symbol;Acc:MGI:2386853]
chr14	33287914	33288433	520	*	9.11	10.07	4.63	5.45	3.07e-133	3.84e-131	Intron (ENSMUST00000111956/ENSMUSG00000063506, intron 3 of 10)	33306118	33369932	63815	1	ENSMUSG00000063506	ENSMUST00000137590	-17685	Arhgap22	Arhgap22	protein_coding	Rho GTPase activating protein 22 [Source:MGI Symbol;Acc:MGI:2443418]
chr2	122305754	122306760	1007	*	9.01	9.96	5.31	4.65	3.24e-133	4.05e-131	Promoter (<=1kb)	122303552	122305711	2160	2	ENSMUSG00000027224	ENSMUST00000155561	-43	Duoxa1	Duoxa1	protein_coding	dual oxidase maturation factor 1 [Source:MGI Symbol;Acc:MGI:2384861]
chr18	34732026	34733316	1291	*	9	9.93	5.47	4.47	4.88e-133	6.08e-131	3' UTR	34736359	34738014	1656	1	ENSMUSG00000078240	ENSMUST00000105038	-3043	Gm3550	Gm3550	protein_coding	predicted gene 3550 [Source:MGI Symbol;Acc:MGI:3781727]
chr4	70236749	70237948	1200	*	9.06	9.97	5.9	4.07	7.32e-133	9.12e-131	Intron (ENSMUST00000144099/ENSMUSG00000039298, intron 33 of 36)	70242471	70243852	1382	2	ENSMUSG00000039298	ENSMUST00000124251	5904	Cdk5rap2	Cdk5rap2	protein_coding	CDK5 regulatory subunit associated protein 2 [Source:MGI Symbol;Acc:MGI:2384875]
chr8	126539493	126540560	1068	*	9.98	10.73	8.29	2.45	7.66e-133	9.52e-131	Distal Intergenic	126566970	126590988	24019	1	ENSMUSG00000097060	ENSMUST00000181773	-26410	Gm26759	Gm26759	antisense	predicted gene, 26759 [Source:MGI Symbol;Acc:MGI:5477253]
chr8	128035599	128036133	535	*	9.19	6.3	10.08	-3.78	7.77e-133	9.64e-131	Distal Intergenic	128278148	128278225	78	2	ENSMUSG00000099326	ENSMUST00000184910	242092	Mir21c	Mir21c	miRNA	microRNA 21c [Source:MGI Symbol;Acc:MGI:5531395]
chr7	47067690	47068266	577	*	10.22	8.74	10.93	-2.19	8.78e-133	1.09e-130	Exon (ENSMUST00000217248/ENSMUSG00000111473, exon 6 of 18)	47057353	47074687	17335	2	ENSMUSG00000111473	ENSMUST00000217248	6421	LOC102637012	LOC102637012	unitary_pseudogene	immunoglobulin superfamily member 22-like [Source:MGI Symbol;Acc:MGI:5593086]
chr17	8224802	8226179	1378	*	10.1	8.49	10.85	-2.36	9.4e-133	1.16e-130	Distal Intergenic	8236043	8256108	20066	1	ENSMUSG00000040899	ENSMUST00000231340	-9864	Ccr6	Ccr6	protein_coding	chemokine (C-C motif) receptor 6 [Source:MGI Symbol;Acc:MGI:1333797]
chr10	81256513	81258198	1686	*	10.42	11.1	9.09	2.01	9.84e-133	1.21e-130	Promoter (<=1kb)	81257299	81262981	5683	1	ENSMUSG00000004933	ENSMUST00000117488	0	Matk	Matk	protein_coding	megakaryocyte-associated tyrosine kinase [Source:MGI Symbol;Acc:MGI:99259]
chr10	56486397	56487201	805	*	9	9.93	5.58	4.35	9.91e-133	1.22e-130	Distal Intergenic	56497341	56498094	754	1	ENSMUSG00000112825	ENSMUST00000219246	-10140	Gm9118	Gm9118	processed_pseudogene	predicted gene 9118 [Source:MGI Symbol;Acc:MGI:3648185]
chr18	62045523	62047482	1960	*	12.15	11.24	12.7	-1.46	2.14e-132	2.63e-130	Distal Intergenic	61953075	62015715	62641	1	ENSMUSG00000045629	ENSMUST00000051720	92448	Sh3tc2	Sh3tc2	protein_coding	SH3 domain and tetratricopeptide repeats 2 [Source:MGI Symbol;Acc:MGI:2444417]
chr17	13682225	13684167	1943	*	12	12.52	11.17	1.35	2.28e-132	2.8e-130	Promoter (<=1kb)	13675662	13683497	7836	2	ENSMUSG00000085705	ENSMUST00000145030	0	Gm16046	Gm16046	lincRNA	predicted gene 16046 [Source:MGI Symbol;Acc:MGI:3802093]
chr1	82831622	82833073	1452	*	10.17	10.91	8.57	2.34	2.3e-132	2.81e-130	Distal Intergenic	82839446	82839498	53	1	ENSMUSG00000093782	ENSMUST00000177110	-6373	Gm22396	Gm22396	miRNA	predicted gene, 22396 [Source:MGI Symbol;Acc:MGI:5452173]
chr8	95672742	95673848	1107	*	9.08	10.04	4.7	5.34	2.33e-132	2.84e-130	Promoter (1-2kb)	95674696	95675394	699	2	ENSMUSG00000110701	ENSMUST00000212264	1546	Gm6013	Gm6013	processed_pseudogene	predicted gene 6013 [Source:MGI Symbol;Acc:MGI:3648988]
chr15	67138652	67140226	1575	*	9.06	10.01	5.03	4.98	2.65e-132	3.23e-130	Intron (ENSMUST00000229028/ENSMUSG00000013846, intron 2 of 8)	67114238	67129023	14786	2	ENSMUSG00000013846	ENSMUST00000230150	-9629	St3gal1	St3gal1	protein_coding	ST3 beta-galactoside alpha-2,3-sialyltransferase 1 [Source:MGI Symbol;Acc:MGI:98304]
chr8	119824116	119826835	2720	*	12	11.05	12.56	-1.52	2.77e-132	3.38e-130	Promoter (1-2kb)	119810183	119822717	12535	2	ENSMUSG00000031827	ENSMUST00000212676	-1399	Cotl1	Cotl1	protein_coding	coactosin-like 1 (Dictyostelium) [Source:MGI Symbol;Acc:MGI:1919292]
chr2	31118254	31119521	1268	*	9.9	10.65	8.22	2.43	2.82e-132	3.43e-130	Promoter (1-2kb)	31058944	31116312	57369	2	ENSMUSG00000075415	ENSMUST00000149196	-1942	Fnbp1	Fnbp1	protein_coding	formin binding protein 1 [Source:MGI Symbol;Acc:MGI:109606]
chr15	27702226	27703778	1553	*	11.47	10.5	12.04	-1.55	4.45e-132	5.39e-130	Distal Intergenic	27655071	27681579	26509	2	ENSMUSG00000056069	ENSMUST00000100739	-20647	Otulinl	Otulinl	protein_coding	OTU deubiquitinase with linear linkage specificity like [Source:MGI Symbol;Acc:MGI:2687281]
chr16	18732743	18733889	1147	*	9.86	10.63	8.12	2.5	6.25e-132	7.56e-130	Distal Intergenic	18776847	18778262	1416	1	ENSMUSG00000041378	ENSMUST00000043577	-42958	Cldn5	Cldn5	protein_coding	claudin 5 [Source:MGI Symbol;Acc:MGI:1276112]
chr13	112754893	112755943	1051	*	9.11	10.08	4.68	5.4	6.3e-132	7.61e-130	Distal Intergenic	112764848	112765616	769	1	ENSMUSG00000114286	ENSMUST00000225832	-8905	Gm47850	Gm47850	lincRNA	predicted gene, 47850 [Source:MGI Symbol;Acc:MGI:6097057]
chr8	95012296	95012949	654	*	9.31	10.17	6.86	3.31	7e-132	8.43e-130	Exon (ENSMUST00000179619/ENSMUSG00000031785, exon 14 of 14)	95017692	95045250	27559	1	ENSMUSG00000060470	ENSMUST00000051259	-4743	Adgrg3	Adgrg3	protein_coding	adhesion G protein-coupled receptor G3 [Source:MGI Symbol;Acc:MGI:1859670]
chr9	61702226	61703360	1135	*	12.35	11.55	12.86	-1.3	7.12e-132	8.56e-130	Distal Intergenic	61763084	61763442	359	1	ENSMUSG00000111739	ENSMUST00000213572	-59724	Gm47241	Gm47241	processed_pseudogene	predicted gene, 47241 [Source:MGI Symbol;Acc:MGI:6096063]
chr11	82004712	82005992	1281	*	10.76	9.49	11.42	-1.93	7.57e-132	9.09e-130	Intron (ENSMUST00000207942/ENSMUSG00000109297, intron 1 of 5)	81983119	82019967	36849	2	ENSMUSG00000109297	ENSMUST00000207942	13975	Gm31522	Gm31522	lincRNA	predicted gene, 31522 [Source:MGI Symbol;Acc:MGI:5590681]
chr11	94589368	94589939	572	*	10.54	9.21	11.22	-2.01	8.37e-132	1e-129	Intron (ENSMUST00000103164/ENSMUSG00000076435, intron 1 of 15)	94570291	94601769	31479	2	ENSMUSG00000076435	ENSMUST00000155122	11830	Acsf2	Acsf2	protein_coding	acyl-CoA synthetase family member 2 [Source:MGI Symbol;Acc:MGI:2388287]
chr5	125179183	125180479	1297	*	11.97	11.02	12.54	-1.52	9.91e-132	1.19e-129	Promoter (<=1kb)	125017153	125179214	162062	2	ENSMUSG00000029478	ENSMUST00000111402	0	Ncor2	Ncor2	protein_coding	nuclear receptor co-repressor 2 [Source:MGI Symbol;Acc:MGI:1337080]
chr17	29186432	29187385	954	*	9.06	10.02	4.7	5.32	1.04e-131	1.24e-129	Promoter (2-3kb)	29157916	29184103	26188	2	ENSMUSG00000024008	ENSMUST00000126993	-2329	Cpne5	Cpne5	protein_coding	copine V [Source:MGI Symbol;Acc:MGI:2385908]
chr14	8153969	8154740	772	*	9.57	10.38	7.55	2.83	1.05e-131	1.25e-129	Intron (ENSMUST00000036682/ENSMUSG00000033885, intron 16 of 17)	8166246	8167096	851	2	ENSMUSG00000021748	ENSMUST00000225747	12356	Pdhb	Pdhb	protein_coding	pyruvate dehydrogenase (lipoamide) beta [Source:MGI Symbol;Acc:MGI:1915513]
chr5	90611412	90612924	1513	*	9.75	10.53	7.93	2.61	2.14e-131	2.54e-129	Promoter (1-2kb)	90603623	90609801	6179	2	ENSMUSG00000029370	ENSMUST00000202807	-1611	Rassf6	Rassf6	protein_coding	Ras association (RalGDS/AF-6) domain family member 6 [Source:MGI Symbol;Acc:MGI:1920496]
chr18	61758504	61759436	933	*	9.45	7.3	10.28	-2.98	2.53e-131	3.01e-129	Exon (ENSMUST00000154876/ENSMUSG00000033032, exon 2 of 16)	61734357	61735909	1553	1	ENSMUSG00000098702	ENSMUST00000184530	24147	1500015A07Rik	1500015A07Rik	antisense	RIKEN cDNA 1500015A07 gene [Source:MGI Symbol;Acc:MGI:1916232]
chr14	70204687	70207776	3090	*	11.41	10.35	12.02	-1.67	3.04e-131	3.61e-129	Promoter (<=1kb)	70180468	70206022	25555	2	ENSMUSG00000022091	ENSMUST00000227653	0	Sorbs3	Sorbs3	protein_coding	sorbin and SH3 domain containing 3 [Source:MGI Symbol;Acc:MGI:700013]
chr5	144963190	144964196	1007	*	10.4	11.07	9.07	2	4.96e-131	5.87e-129	Promoter (1-2kb)	144876495	144965839	89345	2	ENSMUSG00000038780	ENSMUST00000110677	1643	Smurf1	Smurf1	protein_coding	SMAD specific E3 ubiquitin protein ligase 1 [Source:MGI Symbol;Acc:MGI:1923038]
chr15	67713793	67714940	1148	*	9.13	10.03	6.27	3.75	5.33e-131	6.29e-129	Distal Intergenic	67873828	67874067	240	1	ENSMUSG00000115875	ENSMUST00000230402	-158888	Gm49408	Gm49408	processed_pseudogene	predicted gene, 49408 [Source:MGI Symbol;Acc:MGI:6155033]
chr17	8836203	8836750	548	*	9.38	10.36	3.95	6.41	6.26e-131	7.38e-129	Intron (ENSMUST00000115715/ENSMUSG00000023868, intron 1 of 21)	8849985	8982400	132416	1	ENSMUSG00000023868	ENSMUST00000115720	-13235	Pde10a	Pde10a	protein_coding	phosphodiesterase 10A [Source:MGI Symbol;Acc:MGI:1345143]
chr6	120791974	120793191	1218	*	9.66	10.48	7.58	2.9	6.9e-131	8.12e-129	Exon (ENSMUST00000112682/ENSMUSG00000004902, exon 7 of 10)	120797574	120797670	97	2	ENSMUSG00000093409	ENSMUST00000176615	4479	Gm25193	Gm25193	miRNA	predicted gene, 25193 [Source:MGI Symbol;Acc:MGI:5454970]
chr4	129224055	129225323	1269	*	9.07	10.04	4.58	5.46	7.57e-131	8.89e-129	Promoter (2-3kb)	129225383	129227480	2098	2	ENSMUSG00000050390	ENSMUST00000146376	2157	C77080	C77080	protein_coding	expressed sequence C77080 [Source:MGI Symbol;Acc:MGI:2140651]
chr4	136570022	136570384	363	*	9.27	10.12	6.85	3.27	1.25e-130	1.47e-128	Promoter (1-2kb)	136555235	136568607	13373	2	ENSMUSG00000036940	ENSMUST00000155354	-1415	Kdm1a	Kdm1a	protein_coding	lysine (K)-specific demethylase 1A [Source:MGI Symbol;Acc:MGI:1196256]
chr11	67896857	67897605	749	*	9.98	10.73	8.35	2.38	1.34e-130	1.57e-128	Exon (ENSMUST00000021288/ENSMUSG00000020905, exon 5 of 15)	67855357	67876619	21263	2	ENSMUSG00000020905	ENSMUST00000129961	-20238	Usp43	Usp43	protein_coding	ubiquitin specific peptidase 43 [Source:MGI Symbol;Acc:MGI:2444541]
chr3	115714129	115716457	2329	*	10.31	8.95	11	-2.04	1.67e-130	1.95e-128	Promoter (<=1kb)	115710433	115715072	4640	2	ENSMUSG00000045092	ENSMUST00000055676	0	S1pr1	S1pr1	protein_coding	sphingosine-1-phosphate receptor 1 [Source:MGI Symbol;Acc:MGI:1096355]
chr10	75512570	75513547	978	*	9.99	10.73	8.38	2.35	1.97e-130	2.29e-128	Promoter (1-2kb)	75416467	75511281	94815	2	ENSMUSG00000033416	ENSMUST00000153125	-1289	Gucd1	Gucd1	protein_coding	guanylyl cyclase domain containing 1 [Source:MGI Symbol;Acc:MGI:1916028]
chr4	56070149	56071131	983	*	9.97	8.29	10.72	-2.43	2.4e-130	2.8e-128	Distal Intergenic	55969023	55993739	24717	2	ENSMUSG00000085643	ENSMUST00000134099	-76410	Gm12519	Gm12519	lincRNA	predicted gene 12519 [Source:MGI Symbol;Acc:MGI:3652272]
chr17	47658037	47659869	1833	*	9.7	7.79	10.49	-2.7	2.79e-130	3.24e-128	Intron (ENSMUST00000132397/ENSMUSG00000023984, intron 3 of 8)	47649621	47672184	22564	1	ENSMUSG00000090115	ENSMUST00000145314	8416	Usp49	Usp49	protein_coding	ubiquitin specific peptidase 49 [Source:MGI Symbol;Acc:MGI:2685391]
chr18	5740199	5741580	1382	*	9.28	10.13	6.88	3.26	3.4e-130	3.94e-128	Intron (ENSMUST00000025081/ENSMUSG00000024238, intron 2 of 7)	5731081	5772804	41724	1	ENSMUSG00000024238	ENSMUST00000177030	9118	Zeb1	Zeb1	protein_coding	zinc finger E-box binding homeobox 1 [Source:MGI Symbol;Acc:MGI:1344313]
chr7	16257819	16259613	1795	*	11.36	10.34	11.95	-1.61	4.59e-130	5.31e-128	Promoter (<=1kb)	16246743	16259540	12798	2	ENSMUSG00000049130	ENSMUST00000050770	0	C5ar1	C5ar1	protein_coding	complement component 5a receptor 1 [Source:MGI Symbol;Acc:MGI:88232]
chr3	153904694	153905657	964	*	8.98	9.91	5.73	4.17	5.48e-130	6.33e-128	Promoter (<=1kb)	153857269	153904731	47463	2	ENSMUSG00000005493	ENSMUST00000188338	0	Msh4	Msh4	protein_coding	mutS homolog 4 [Source:MGI Symbol;Acc:MGI:1860077]
chr9	66276300	66277909	1610	*	9.85	10.62	8.1	2.52	6.86e-130	7.92e-128	Distal Intergenic	66268374	66271715	3342	1	ENSMUSG00000032380	ENSMUST00000129778	7926	Dapk2	Dapk2	protein_coding	death-associated protein kinase 2 [Source:MGI Symbol;Acc:MGI:1341297]
chr1	151597873	151599085	1213	*	9.88	8.21	10.63	-2.42	8.53e-130	9.81e-128	Intron (ENSMUST00000134499/ENSMUSG00000026483, intron 2 of 4)	151571496	151690182	118687	1	ENSMUSG00000026483	ENSMUST00000111875	26377	Fam129a	Fam129a	protein_coding	family with sequence similarity 129, member A [Source:MGI Symbol;Acc:MGI:2137237]
chr9	65561050	65562463	1414	*	11.07	10	11.67	-1.67	1.01e-129	1.17e-127	Promoter (<=1kb)	65557002	65562164	5163	2	ENSMUSG00000050721	ENSMUST00000213652	0	Plekho2	Plekho2	protein_coding	pleckstrin homology domain containing, family O member 2 [Source:MGI Symbol;Acc:MGI:2143132]
chr6	108895043	108897204	2162	*	8.98	9.93	4.99	4.95	1.02e-129	1.18e-127	Distal Intergenic	108882004	108882408	405	1	ENSMUSG00000107751	ENSMUST00000203838	13039	Gm6749	Gm6749	processed_pseudogene	predicted pseudogene 6749 [Source:MGI Symbol;Acc:MGI:3648518]
chr4	141245997	141248064	2068	*	9.64	10.45	7.58	2.87	1.26e-129	1.44e-127	Promoter (<=1kb)	141246396	141248109	1714	1	ENSMUSG00000028919	ENSMUST00000147903	0	Arhgef19	Arhgef19	protein_coding	Rho guanine nucleotide exchange factor (GEF) 19 [Source:MGI Symbol;Acc:MGI:1925912]
chr11	80042626	80044171	1546	*	10.24	10.98	8.69	2.28	1.34e-129	1.53e-127	Downstream (2-3kb)	80018480	80029868	11389	2	ENSMUSG00000097335	ENSMUST00000181152	-12758	Gm26563	Gm26563	lincRNA	predicted gene, 26563 [Source:MGI Symbol;Acc:MGI:5477057]
chr9	57277927	57278859	933	*	9.3	6.96	10.14	-3.19	2e-129	2.28e-127	Distal Intergenic	57253117	57262612	9496	2	ENSMUSG00000032300	ENSMUST00000034846	-15315	1700017B05Rik	1700017B05Rik	protein_coding	RIKEN cDNA 1700017B05 gene [Source:MGI Symbol;Acc:MGI:1921461]
chr14	101593935	101595960	2026	*	9.42	7.17	10.26	-3.08	2.25e-129	2.57e-127	Intron (ENSMUST00000161991/ENSMUSG00000033083, intron 1 of 18)	101443723	101608486	164764	2	ENSMUSG00000033083	ENSMUST00000162617	12526	Tbc1d4	Tbc1d4	protein_coding	TBC1 domain family, member 4 [Source:MGI Symbol;Acc:MGI:2429660]
chr12	35391845	35392623	779	*	9.29	6.9	10.15	-3.25	4.14e-129	4.71e-127	Distal Intergenic	35441190	35441296	107	1	ENSMUSG00000065195	ENSMUST00000083261	-48567	Gm26071	Gm26071	snRNA	predicted gene, 26071 [Source:MGI Symbol;Acc:MGI:5455848]
chr14	73178914	73179673	760	*	9.54	7.5	10.35	-2.85	5.86e-129	6.65e-127	Intron (ENSMUST00000164822/ENSMUSG00000022106, intron 14 of 14)	73174451	73182682	8232	1	ENSMUSG00000022106	ENSMUST00000170278	4463	Rcbtb2	Rcbtb2	protein_coding	regulator of chromosome condensation (RCC1) and BTB (POZ) domain containing protein 2 [Source:MGI Symbol;Acc:MGI:1917200]
chr5	114783069	114784295	1227	*	10.07	10.79	8.55	2.24	6.77e-129	7.67e-127	Promoter (1-2kb)	114786045	114803611	17567	1	ENSMUSG00000041870	ENSMUST00000137519	-1750	Ankrd13a	Ankrd13a	protein_coding	ankyrin repeat domain 13a [Source:MGI Symbol;Acc:MGI:1915670]
chr17	88195153	88196132	980	*	9.38	10.22	7.14	3.09	7.4e-129	8.37e-127	Distal Intergenic	88168487	88170604	2118	1	ENSMUSG00000117369	ENSMUST00000233989	26666	NA	ENSMUSG00000117369	lincRNA	Novel transcript
chr17	28510376	28511338	963	*	9.73	10.52	7.88	2.64	1.13e-128	1.28e-126	Promoter (<=1kb)	28399226	28511357	112132	2	ENSMUSG00000024222	ENSMUST00000233102	19	Fkbp5	Fkbp5	protein_coding	FK506 binding protein 5 [Source:MGI Symbol;Acc:MGI:104670]
chr15	99823371	99823837	467	*	9.73	7.95	10.5	-2.55	1.17e-128	1.32e-126	Intron (ENSMUST00000169887/ENSMUSG00000090500, intron 1 of 1)	99778470	99820143	41674	2	ENSMUSG00000023022	ENSMUST00000109024	-3228	Lima1	Lima1	protein_coding	LIM domain and actin binding 1 [Source:MGI Symbol;Acc:MGI:1920992]
chr1	170996874	170998965	2092	*	11.63	10.56	12.24	-1.68	1.53e-128	1.72e-126	Distal Intergenic	170981944	170986466	4523	1	ENSMUSG00000104340	ENSMUST00000194503	14930	Gm10522	Gm10522	lincRNA	predicted gene 10522 [Source:MGI Symbol;Acc:MGI:3642357]
chr8	25465415	25466280	866	*	9.59	10.41	7.45	2.97	1.82e-128	2.04e-126	Intron (ENSMUST00000211266/ENSMUSG00000110063, intron 1 of 2)	25454273	25454704	432	1	ENSMUSG00000074412	ENSMUST00000098864	11142	Gm10689	Gm10689	processed_pseudogene	predicted gene 10689 [Source:MGI Symbol;Acc:MGI:3642613]
chr8	106717926	106718555	630	*	9.18	10.06	6.55	3.51	2.59e-128	2.9e-126	Exon (ENSMUST00000048359/ENSMUSG00000041949, exon 9 of 18)	106683146	106706262	23117	1	ENSMUSG00000041949	ENSMUST00000211979	34780	Tango6	Tango6	protein_coding	transport and golgi organization 6 [Source:MGI Symbol;Acc:MGI:2142786]
chr12	85641321	85643347	2027	*	9.04	10.01	4.59	5.42	3.19e-128	3.57e-126	Distal Intergenic	85662442	85662868	427	1	ENSMUSG00000113249	ENSMUST00000222443	-19095	Gm33312	Gm33312	processed_pseudogene	predicted gene, 33312 [Source:MGI Symbol;Acc:MGI:5592471]
chr5	105648669	105650135	1467	*	10.61	9.35	11.27	-1.92	3.53e-128	3.95e-126	Distal Intergenic	105699969	105815215	115247	1	ENSMUSG00000046079	ENSMUST00000060531	-49834	Lrrc8d	Lrrc8d	protein_coding	leucine rich repeat containing 8D [Source:MGI Symbol;Acc:MGI:1922368]
chr13	95273610	95274714	1105	*	8.98	9.93	5.1	4.83	3.67e-128	4.09e-126	Distal Intergenic	95024454	95250336	225883	2	ENSMUSG00000021684	ENSMUST00000162412	-23274	Pde8b	Pde8b	protein_coding	phosphodiesterase 8B [Source:MGI Symbol;Acc:MGI:2443999]
chr15	75850738	75851635	898	*	10.22	10.92	8.81	2.11	4.64e-128	5.17e-126	Distal Intergenic	75854819	75856228	1410	2	ENSMUSG00000098203	ENSMUST00000182514	4593	Gm9568	Gm9568	processed_pseudogene	predicted gene 9568 [Source:MGI Symbol;Acc:MGI:3779978]
chr2	72175631	72177507	1877	*	8.98	9.89	5.81	4.08	4.94e-128	5.49e-126	Promoter (2-3kb)	72179693	72257472	77780	1	ENSMUSG00000049044	ENSMUST00000153887	-2186	Rapgef4	Rapgef4	protein_coding	Rap guanine nucleotide exchange factor (GEF) 4 [Source:MGI Symbol;Acc:MGI:1917723]
chr2	157416874	157417883	1010	*	8.97	9.89	5.75	4.14	5.48e-128	6.08e-126	Promoter (<=1kb)	157418444	157471835	53392	1	ENSMUSG00000027646	ENSMUST00000109533	-561	Src	Src	protein_coding	Rous sarcoma oncogene [Source:MGI Symbol;Acc:MGI:98397]
chr12	79600029	79600841	813	*	9.49	10.47	3.76	6.71	7.61e-128	8.43e-126	Intron (ENSMUST00000171210/ENSMUSG00000059060, intron 7 of 10)	79327353	79701856	374504	1	ENSMUSG00000059060	ENSMUST00000221257	272676	Rad51b	Rad51b	protein_coding	RAD51 paralog B [Source:MGI Symbol;Acc:MGI:1099436]
chr1	136255221	136255607	387	*	8.95	9.9	5.03	4.87	7.81e-128	8.63e-126	Promoter (<=1kb)	136252671	136255846	3176	2	ENSMUSG00000102941	ENSMUST00000193939	239	Gm37552	Gm37552	lincRNA	predicted gene, 37552 [Source:MGI Symbol;Acc:MGI:5610780]
chr1	184535537	184537060	1524	*	10.9	9.76	11.52	-1.76	8.25e-128	9.1e-126	Intron (ENSMUST00000188766/ENSMUSG00000101574, intron 2 of 5)	184527841	184557691	29851	2	ENSMUSG00000101574	ENSMUST00000188766	20631	1700112H15Rik	1700112H15Rik	lincRNA	RIKEN cDNA 1700112H15 gene [Source:MGI Symbol;Acc:MGI:1920840]
chr6	97441253	97442592	1340	*	11.48	10.58	12.03	-1.45	8.3e-128	9.14e-126	Intron (ENSMUST00000113355/ENSMUSG00000030064, intron 2 of 23)	97449750	97451486	1737	1	ENSMUSG00000108185	ENSMUST00000204326	-7158	Gm19653	Gm19653	processed_pseudogene	predicted gene, 19653 [Source:MGI Symbol;Acc:MGI:5011838]
chr11	4232435	4233282	848	*	10.82	9.71	11.44	-1.73	9.21e-128	1.01e-125	Promoter (1-2kb)	4230754	4231265	512	2	ENSMUSG00000084012	ENSMUST00000119525	-1170	Gm11956	Gm11956	processed_pseudogene	predicted gene 11956 [Source:MGI Symbol;Acc:MGI:3649806]
chr11	83580860	83581620	761	*	9.13	10.05	5.98	4.07	1.04e-127	1.14e-125	Promoter (<=1kb)	83582056	83623693	41638	1	ENSMUSG00000051832	ENSMUST00000125626	-436	E230016K23Rik	E230016K23Rik	processed_transcript	RIKEN cDNA E230016K23 gene [Source:MGI Symbol;Acc:MGI:3041204]
chr4	139422113	139422965	853	*	9.2	10.18	4.14	6.05	1.2e-127	1.32e-125	Exon (ENSMUST00000165860/ENSMUSG00000066036, exon 39 of 106)	139416212	139417026	815	1	ENSMUSG00000066036	ENSMUST00000149995	5901	Ubr4	Ubr4	protein_coding	ubiquitin protein ligase E3 component n-recognin 4 [Source:MGI Symbol;Acc:MGI:1916366]
chr7	128220568	128221560	993	*	9.51	7.25	10.35	-3.1	1.34e-127	1.46e-125	Promoter (<=1kb)	128215616	128220788	5173	2	ENSMUSG00000108604	ENSMUST00000205621	0	Gm44850	Gm44850	antisense	predicted gene 44850 [Source:MGI Symbol;Acc:MGI:5753426]
chr5	147071042	147072169	1128	*	8.97	9.89	5.84	4.05	1.83e-127	2e-125	Intron (ENSMUST00000016664/ENSMUSG00000016520, intron 1 of 9)	147016655	147076586	59932	2	ENSMUSG00000016520	ENSMUST00000016664	4417	Lnx2	Lnx2	protein_coding	ligand of numb-protein X 2 [Source:MGI Symbol;Acc:MGI:2155959]
chr8	26913070	26914075	1006	*	9.46	10.31	7.1	3.21	1.98e-127	2.16e-125	Distal Intergenic	26880491	26884380	3890	2	ENSMUSG00000100335	ENSMUST00000210263	-28690	2310008N11Rik	2310008N11Rik	lincRNA	RIKEN cDNA 2310008N11 gene [Source:MGI Symbol;Acc:MGI:1919566]
chr19	3419234	3419996	763	*	8.94	9.9	4.95	4.94	2.74e-127	2.98e-125	Distal Intergenic	3409919	3414472	4554	2	ENSMUSG00000024907	ENSMUST00000025842	-4762	Gal	Gal	protein_coding	galanin [Source:MGI Symbol;Acc:MGI:95637]
chr3	89941172	89942536	1365	*	8.96	9.91	5.1	4.81	2.9e-127	3.15e-125	Promoter (1-2kb)	89941197	89943757	2561	2	ENSMUSG00000060671	ENSMUST00000166502	1221	Atp8b2	Atp8b2	protein_coding	ATPase, class I, type 8B, member 2 [Source:MGI Symbol;Acc:MGI:1859660]
chr6	113680052	113681665	1614	*	10.57	9.25	11.25	-2	3.86e-127	4.19e-125	Promoter (<=1kb)	113676732	113679219	2488	2	ENSMUSG00000107846	ENSMUST00000203466	-833	Gm43963	Gm43963	TEC	predicted gene, 43963 [Source:MGI Symbol;Acc:MGI:5690355]
chr4	99939601	99940985	1385	*	9.07	9.96	6.25	3.71	4.58e-127	4.96e-125	Intron (ENSMUST00000058351/ENSMUSG00000025791, intron 1 of 10)	99765902	99929813	163912	2	ENSMUSG00000028549	ENSMUST00000123830	-9788	Itgb3bp	Itgb3bp	protein_coding	integrin beta 3 binding protein (beta3-endonexin) [Source:MGI Symbol;Acc:MGI:1914983]
chr2	30349139	30349955	817	*	8.96	9.91	4.94	4.97	6.5e-127	7.03e-125	Promoter (1-2kb)	30345886	30347656	1771	2	ENSMUSG00000026860	ENSMUST00000146400	-1483	Sh3glb2	Sh3glb2	protein_coding	SH3-domain GRB2-like endophilin B2 [Source:MGI Symbol;Acc:MGI:2385131]
chr1	87550913	87551609	697	*	9.02	9.98	4.74	5.23	6.92e-127	7.47e-125	Intron (ENSMUST00000166055/ENSMUSG00000079434, intron 1 of 2)	87543635	87544692	1058	2	ENSMUSG00000090994	ENSMUST00000172004	-6221	Gm6153	Gm6153	processed_pseudogene	predicted gene 6153 [Source:MGI Symbol;Acc:MGI:3645798]
chr11	108222659	108223783	1125	*	11.15	10	11.78	-1.78	7.27e-127	7.84e-125	Intron (ENSMUST00000059595/ENSMUSG00000050965, intron 2 of 16)	108181850	108194126	12277	1	ENSMUSG00000084978	ENSMUST00000153899	40809	Gm11655	Gm11655	antisense	predicted gene 11655 [Source:MGI Symbol;Acc:MGI:3650998]
chr4	139115256	139116700	1445	*	9.11	10	6.33	3.67	9.93e-127	1.07e-124	Intron (ENSMUST00000143971/ENSMUSG00000050608, intron 1 of 3)	139103823	139111243	7421	2	ENSMUSG00000050608	ENSMUST00000123488	-4013	Minos1	Minos1	protein_coding	mitochondrial inner membrane organizing system 1 [Source:MGI Symbol;Acc:MGI:1913628]
chr4	147906049	147906925	877	*	9.01	9.95	5.26	4.69	9.97e-127	1.07e-124	Promoter (1-2kb)	147873599	147904704	31106	2	ENSMUSG00000029020	ENSMUST00000030884	-1345	Mfn2	Mfn2	protein_coding	mitofusin 2 [Source:MGI Symbol;Acc:MGI:2442230]
chr19	4090420	4090993	574	*	8.96	9.89	5.55	4.34	1.05e-126	1.13e-124	Distal Intergenic	4086475	4087337	863	1	ENSMUSG00000024857	ENSMUST00000162584	3945	Cabp2	Cabp2	protein_coding	calcium binding protein 2 [Source:MGI Symbol;Acc:MGI:1352749]
chr4	47310848	47311697	850	*	9.57	10.37	7.59	2.78	1.12e-126	1.2e-124	Exon (ENSMUST00000082303/ENSMUSG00000028339, exon 38 of 39)	47303722	47313162	9441	1	ENSMUSG00000028339	ENSMUST00000107730	7126	Col15a1	Col15a1	protein_coding	collagen, type XV, alpha 1 [Source:MGI Symbol;Acc:MGI:88449]
chr11	117306781	117309114	2334	*	10.84	11.46	9.74	1.72	1.19e-126	1.27e-124	Promoter (<=1kb)	117308154	117352212	44059	1	ENSMUSG00000059248	ENSMUST00000153668	0	Sept9	Sept9	protein_coding	septin 9 [Source:MGI Symbol;Acc:MGI:1858222]
chr4	19855812	19856985	1174	*	9.26	6.8	10.12	-3.32	1.49e-126	1.59e-124	Distal Intergenic	19818725	19842218	23494	1	ENSMUSG00000041052	ENSMUST00000035890	37087	Slc7a13	Slc7a13	protein_coding	solute carrier family 7, (cationic amino acid transporter, y+ system) member 13 [Source:MGI Symbol;Acc:MGI:1921337]
chr9	74951685	74953583	1899	*	11.91	11.08	12.43	-1.36	2.21e-126	2.36e-124	Promoter (<=1kb)	74952884	74955684	2801	1	ENSMUSG00000034858	ENSMUST00000216809	0	Fam214a	Fam214a	protein_coding	family with sequence similarity 214, member A [Source:MGI Symbol;Acc:MGI:2387648]
chr2	27437944	27438665	722	*	9.77	10.57	7.8	2.77	2.71e-126	2.88e-124	Distal Intergenic	27442324	27444221	1898	1	ENSMUSG00000109946	ENSMUST00000209765	-3659	Brd3os	Brd3os	protein_coding	bromodomain containing 3, opposite strand [Source:MGI Symbol;Acc:MGI:106557]
chr1	95656973	95657656	684	*	10.28	8.9	10.97	-2.07	4.65e-126	4.93e-124	Intron (ENSMUST00000043336/ENSMUSG00000040710, intron 2 of 4)	95646774	95648508	1735	2	ENSMUSG00000103197	ENSMUST00000193166	-8465	Gm37642	Gm37642	TEC	predicted gene, 37642 [Source:MGI Symbol;Acc:MGI:5610870]
chr5	90771286	90772848	1563	*	10.28	8.78	11.01	-2.23	4.79e-126	5.08e-124	Promoter (<=1kb)	90772435	90773383	949	1	ENSMUSG00000029373	ENSMUST00000031320	0	Pf4	Pf4	protein_coding	platelet factor 4 [Source:MGI Symbol;Acc:MGI:1888711]
chr11	118043132	118044482	1351	*	9.03	10	4.49	5.51	6.75e-126	7.14e-124	Exon (ENSMUST00000084803/ENSMUSG00000033987, exon 66 of 81)	118012343	118024011	11669	1	ENSMUSG00000017715	ENSMUST00000155507	30789	Pgs1	Pgs1	protein_coding	phosphatidylglycerophosphate synthase 1 [Source:MGI Symbol;Acc:MGI:1921701]
chr1	43471328	43472153	826	*	8.95	9.87	5.8	4.07	6.87e-126	7.25e-124	Intron (ENSMUST00000187435/ENSMUSG00000066877, intron 1 of 2)	43457273	43462222	4950	1	ENSMUSG00000066877	ENSMUST00000124817	14055	Nck2	Nck2	protein_coding	non-catalytic region of tyrosine kinase adaptor protein 2 [Source:MGI Symbol;Acc:MGI:1306821]
chr3	96300320	96301756	1437	*	10.76	9.5	11.42	-1.92	7.13e-126	7.52e-124	Distal Intergenic	96282909	96293969	11061	2	ENSMUSG00000015947	ENSMUST00000029748	-6351	Fcgr1	Fcgr1	protein_coding	Fc receptor, IgG, high affinity I [Source:MGI Symbol;Acc:MGI:95498]
chr12	51947407	51947849	443	*	8.91	9.84	5.54	4.3	1.9e-125	2e-123	Promoter (<=1kb)	51942253	51947304	5052	2	ENSMUSG00000035181	ENSMUST00000219277	-103	Heatr5a	Heatr5a	protein_coding	HEAT repeat containing 5A [Source:MGI Symbol;Acc:MGI:2444133]
chr14	25639521	25640909	1389	*	9.38	10.21	7.22	3	2.02e-125	2.12e-123	Intron (ENSMUST00000162645/ENSMUSG00000007817, intron 7 of 23)	25656830	25658405	1576	1	ENSMUSG00000007817	ENSMUST00000162546	-15921	Zmiz1	Zmiz1	protein_coding	zinc finger, MIZ-type containing 1 [Source:MGI Symbol;Acc:MGI:3040693]
chr12	55464911	55467364	2454	*	11.46	12.05	10.44	1.61	2.5e-125	2.62e-123	Distal Intergenic	55490407	55491810	1404	2	ENSMUSG00000021025	ENSMUST00000219869	24446	Nfkbia	Nfkbia	protein_coding	nuclear factor of kappa light polypeptide gene enhancer in B cells inhibitor, alpha [Source:MGI Symbol;Acc:MGI:104741]
chr7	110919416	110921175	1760	*	10.38	9.03	11.06	-2.04	2.73e-125	2.86e-123	Promoter (2-3kb)	110919792	110923703	3912	2	ENSMUSG00000005611	ENSMUST00000149923	2528	Mrvi1	Mrvi1	protein_coding	MRV integration site 1 [Source:MGI Symbol;Acc:MGI:1338023]
chr2	152926767	152928216	1450	*	10.33	11.04	8.9	2.14	2.79e-125	2.92e-123	Distal Intergenic	152931898	152933208	1311	2	ENSMUSG00000074676	ENSMUST00000099200	4992	Foxs1	Foxs1	protein_coding	forkhead box S1 [Source:MGI Symbol;Acc:MGI:95546]
chr4	41554972	41555842	871	*	10.12	8.61	10.84	-2.23	3.25e-125	3.4e-123	Intron (ENSMUST00000108049/ENSMUSG00000028439, intron 1 of 5)	41517691	41569509	51819	2	ENSMUSG00000028439	ENSMUST00000108049	13667	Fam219a	Fam219a	protein_coding	family with sequence similarity 219, member A [Source:MGI Symbol;Acc:MGI:1919151]
chr12	40711838	40712912	1075	*	8.91	9.84	5.41	4.43	4.08e-125	4.25e-123	Intron (ENSMUST00000037488/ENSMUSG00000035954, intron 16 of 52)	40776703	40778756	2054	1	ENSMUSG00000035954	ENSMUST00000221731	-63791	Dock4	Dock4	protein_coding	dedicator of cytokinesis 4 [Source:MGI Symbol;Acc:MGI:1918006]
chr17	63167655	63168836	1182	*	9.04	9.93	6.23	3.7	4.79e-125	4.99e-123	Intron (ENSMUST00000024761/ENSMUSG00000023965, intron 7 of 8)	63202738	63202854	117	1	ENSMUSG00000088853	ENSMUST00000158228	-33902	Gm24730	Gm24730	snoRNA	predicted gene, 24730 [Source:MGI Symbol;Acc:MGI:5454507]
chr6	32510849	32512404	1556	*	10.83	9.56	11.49	-1.94	4.98e-125	5.17e-123	Promoter (<=1kb)	32511073	32515576	4504	1	ENSMUSG00000086763	ENSMUST00000150314	0	Plxna4os1	Plxna4os1	antisense	plexin A4, opposite strand 1 [Source:MGI Symbol;Acc:MGI:2442851]
chr11	4141912	4143126	1215	*	8.94	9.87	5.66	4.21	5.05e-125	5.24e-123	Promoter (2-3kb)	4139364	4139446	83	1	ENSMUSG00000093080	ENSMUST00000175339	2548	Mir3060	Mir3060	miRNA	microRNA 3060 [Source:MGI Symbol;Acc:MGI:4834232]
chr10	81101519	81102793	1275	*	9.19	10.16	4.25	5.92	8.69e-125	9e-123	Promoter (1-2kb)	81104616	81104675	60	1	ENSMUSG00000093498	ENSMUST00000176537	-1823	Mir5615-2	Mir5615-2	miRNA	microRNA 5615-2 [Source:MGI Symbol;Acc:MGI:5453144]
chr10	79877026	79878361	1336	*	10.1	8.44	10.86	-2.42	9.36e-125	9.68e-123	Promoter (1-2kb)	79879614	79883174	3561	1	ENSMUSG00000057729	ENSMUST00000006679	-1253	Prtn3	Prtn3	protein_coding	proteinase 3 [Source:MGI Symbol;Acc:MGI:893580]
chr7	112332418	112333451	1034	*	9.71	10.53	7.67	2.85	1.09e-124	1.13e-122	Intron (ENSMUST00000050149/ENSMUSG00000038244, intron 17 of 19)	112346729	112355194	8466	1	ENSMUSG00000038244	ENSMUST00000144509	-13278	Mical2	Mical2	protein_coding	microtubule associated monooxygenase, calponin and LIM domain containing 2 [Source:MGI Symbol;Acc:MGI:2444947]
chr19	41773779	41774710	932	*	10.25	8.87	10.94	-2.07	1.93e-124	1.98e-122	Exon (ENSMUST00000026150/ENSMUSG00000025154, exon 10 of 12)	41769800	41781336	11537	2	ENSMUSG00000025154	ENSMUST00000176266	6626	Arhgap19	Arhgap19	protein_coding	Rho GTPase activating protein 19 [Source:MGI Symbol;Acc:MGI:1918335]
chr8	123043618	123044513	896	*	10.54	9.34	11.18	-1.84	3.72e-124	3.83e-122	Promoter (1-2kb)	123042466	123044602	2137	1	ENSMUSG00000099881	ENSMUST00000186531	1152	2810013P06Rik	2810013P06Rik	bidirectional_promoter_lncRNA	RIKEN cDNA 2810013P06 gene [Source:MGI Symbol;Acc:MGI:1914456]
chr19	46728420	46729328	909	*	9.17	10.15	4.1	6.06	3.79e-124	3.89e-122	Intron (ENSMUST00000003655/ENSMUSG00000003559, intron 10 of 10)	46707443	46741095	33653	1	ENSMUSG00000003559	ENSMUST00000003655	20977	As3mt	As3mt	protein_coding	arsenic (+3 oxidation state) methyltransferase [Source:MGI Symbol;Acc:MGI:1929882]
chr17	10370425	10371751	1327	*	10.23	8.86	10.93	-2.06	5.16e-124	5.29e-122	Distal Intergenic	10324602	10329307	4706	1	ENSMUSG00000099384	ENSMUST00000188715	45823	1700110C19Rik	1700110C19Rik	lincRNA	RIKEN cDNA 1700110C19 gene [Source:MGI Symbol;Acc:MGI:1923884]
chr7	55784298	55785102	805	*	10.79	9.6	11.43	-1.83	5.17e-124	5.29e-122	Distal Intergenic	55794154	55831677	37524	1	ENSMUSG00000033790	ENSMUST00000032627	-9052	Tubgcp5	Tubgcp5	protein_coding	tubulin, gamma complex associated protein 5 [Source:MGI Symbol;Acc:MGI:2178836]
chr7	126821917	126822973	1057	*	11.15	11.75	10.1	1.64	5.24e-124	5.35e-122	Promoter (<=1kb)	126823303	126830214	6912	1	ENSMUSG00000058966	ENSMUST00000079423	-330	Fam57b	Fam57b	protein_coding	family with sequence similarity 57, member B [Source:MGI Symbol;Acc:MGI:1916202]
chr13	52114411	52115325	915	*	9.45	10.3	7.16	3.13	6.12e-124	6.24e-122	Intron (ENSMUST00000220691/ENSMUSG00000113211, intron 3 of 7)	52098542	52099856	1315	1	ENSMUSG00000113211	ENSMUST00000222527	15869	4921525O09Rik	4921525O09Rik	processed_transcript	RIKEN cDNA 4921525O09 gene [Source:MGI Symbol;Acc:MGI:1921300]
chr4	152184536	152187276	2741	*	10.35	11.08	8.81	2.27	6.77e-124	6.9e-122	Promoter (<=1kb)	152185765	152217796	32032	1	ENSMUSG00000028937	ENSMUST00000124548	0	Acot7	Acot7	protein_coding	acyl-CoA thioesterase 7 [Source:MGI Symbol;Acc:MGI:1917275]
chr4	118030988	118031966	979	*	8.9	9.85	5.12	4.72	8.83e-124	8.98e-122	Promoter (<=1kb)	117940354	118031882	91529	2	ENSMUSG00000028538	ENSMUST00000138274	0	St3gal3	St3gal3	protein_coding	ST3 beta-galactoside alpha-2,3-sialyltransferase 3 [Source:MGI Symbol;Acc:MGI:1316659]
chr7	19221346	19222794	1449	*	9.1	9.97	6.5	3.47	9.47e-124	9.62e-122	5' UTR	19228334	19247868	19535	1	ENSMUSG00000052214	ENSMUST00000063976	-5540	Opa3	Opa3	protein_coding	optic atrophy 3 [Source:MGI Symbol;Acc:MGI:2686271]
chr11	5860097	5861000	904	*	8.99	9.95	4.65	5.3	1.17e-123	1.19e-121	Promoter (<=1kb)	5861947	5872088	10142	1	ENSMUSG00000020473	ENSMUST00000102923	-947	Aebp1	Aebp1	protein_coding	AE binding protein 1 [Source:MGI Symbol;Acc:MGI:1197012]
chr18	60992520	60993764	1245	*	8.93	9.86	5.6	4.25	1.3e-123	1.32e-121	Downstream (1-2kb)	60995381	61014199	18819	2	ENSMUSG00000052026	ENSMUST00000025520	20435	Slc6a7	Slc6a7	protein_coding	solute carrier family 6 (neurotransmitter transporter, L-proline), member 7 [Source:MGI Symbol;Acc:MGI:2147363]
chr1	62689028	62689817	790	*	9.06	10.04	4.29	5.75	1.79e-123	1.81e-121	Distal Intergenic	62703285	62739932	36648	1	ENSMUSG00000025969	ENSMUST00000126344	-13468	Nrp2	Nrp2	protein_coding	neuropilin 2 [Source:MGI Symbol;Acc:MGI:1100492]
chr11	58337317	58337874	558	*	8.93	9.88	4.9	4.98	3.2e-123	3.23e-121	Exon (ENSMUST00000116376/ENSMUSG00000013646, exon 3 of 7)	58331275	58347720	16446	1	ENSMUSG00000013646	ENSMUST00000154278	6042	Sh3bp5l	Sh3bp5l	protein_coding	SH3 binding domain protein 5 like [Source:MGI Symbol;Acc:MGI:1933124]
chr15	103145552	103146927	1376	*	9.51	10.31	7.54	2.77	3.31e-123	3.34e-121	Promoter (<=1kb)	103123070	103146828	23759	2	ENSMUSG00000097003	ENSMUST00000181306	0	D930007P13Rik	D930007P13Rik	lincRNA	Riken cDNA D930007P13 gene [Source:MGI Symbol;Acc:MGI:3715731]
chr14	54442423	54443674	1252	*	10.65	11.28	9.48	1.8	3.38e-123	3.4e-121	Promoter (2-3kb)	54446318	54447861	1544	1	ENSMUSG00000115270	ENSMUST00000226138	-2644	5430430K15Rik	5430430K15Rik	TEC	RIKEN cDNA 5430430K15 gene [Source:MGI Symbol;Acc:MGI:1918585]
chr17	48274312	48275995	1684	*	10.14	8.59	10.87	-2.28	3.4e-123	3.41e-121	Promoter (1-2kb)	48272439	48274512	2074	1	ENSMUSG00000051682	ENSMUST00000153131	1873	Treml4	Treml4	protein_coding	triggering receptor expressed on myeloid cells-like 4 [Source:MGI Symbol;Acc:MGI:1923239]
chr14	31392259	31393349	1091	*	10.61	9.35	11.27	-1.92	3.86e-123	3.87e-121	Intron (ENSMUST00000140002/ENSMUSG00000021892, intron 3 of 10)	31377595	31407385	29791	2	ENSMUSG00000021892	ENSMUST00000147586	14036	Sh3bp5	Sh3bp5	protein_coding	SH3-domain binding protein 5 (BTK-associated) [Source:MGI Symbol;Acc:MGI:1344391]
chr1	20997367	20998603	1237	*	8.93	9.84	5.78	4.06	4.19e-123	4.19e-121	3' UTR	21004313	21043656	39344	2	ENSMUSG00000041779	ENSMUST00000187210	45053	Tram2	Tram2	protein_coding	translocating chain-associating membrane protein 2 [Source:MGI Symbol;Acc:MGI:1924817]
chr2	93457840	93459594	1755	*	11.46	12.09	10.32	1.78	7.86e-123	7.86e-121	Promoter (2-3kb)	93421827	93461912	40086	2	ENSMUSG00000027215	ENSMUST00000150508	2318	Cd82	Cd82	protein_coding	CD82 antigen [Source:MGI Symbol;Acc:MGI:104651]
chr4	53126778	53127875	1098	*	10.41	9.07	11.09	-2.02	9.68e-123	9.66e-121	Exon (ENSMUST00000030010/ENSMUSG00000015243, exon 5 of 50)	53030787	53159895	129109	2	ENSMUSG00000015243	ENSMUST00000030010	32020	Abca1	Abca1	protein_coding	ATP-binding cassette, sub-family A (ABC1), member 1 [Source:MGI Symbol;Acc:MGI:99607]
chr2	112443301	112444412	1112	*	9.51	10.31	7.58	2.73	1.23e-122	1.22e-120	Distal Intergenic	112454997	112472162	17166	1	ENSMUSG00000055943	ENSMUST00000069747	-10585	Emc7	Emc7	protein_coding	ER membrane protein complex subunit 7 [Source:MGI Symbol;Acc:MGI:1920274]
chr5	52793402	52794809	1408	*	9.46	10.27	7.48	2.79	1.27e-122	1.26e-120	Intron (ENSMUST00000113901/ENSMUSG00000029179, intron 2 of 11)	52798030	52819184	21155	1	ENSMUSG00000029179	ENSMUST00000149612	-3221	Zcchc4	Zcchc4	protein_coding	zinc finger, CCHC domain containing 4 [Source:MGI Symbol;Acc:MGI:1926046]
chr13	97976437	97977436	1000	*	9.04	9.93	6.36	3.57	1.45e-122	1.44e-120	Intron (ENSMUST00000109426/ENSMUSG00000021662, intron 16 of 35)	97942202	97946927	4726	2	ENSMUSG00000021662	ENSMUST00000225269	-29510	Arhgef28	Arhgef28	protein_coding	Rho guanine nucleotide exchange factor (GEF) 28 [Source:MGI Symbol;Acc:MGI:1346016]
chr12	100275929	100277902	1974	*	10.46	11.13	9.18	1.96	1.59e-122	1.57e-120	Promoter (<=1kb)	100276609	100300908	24300	1	ENSMUSG00000113679	ENSMUST00000223300	0	Gm10432	Gm10432	processed_transcript	predicted gene 10432 [Source:MGI Symbol;Acc:MGI:3642011]
chr5	114718896	114719527	632	*	8.92	9.87	5.18	4.69	1.7e-122	1.68e-120	Promoter (<=1kb)	114719515	114719578	64	1	ENSMUSG00000098656	ENSMUST00000185016	0	Mir7028	Mir7028	miRNA	microRNA 7028 [Source:MGI Symbol;Acc:MGI:5531056]
chr18	39378362	39378993	632	*	9.12	10.1	4.12	5.98	1.71e-122	1.69e-120	Intron (ENSMUST00000135378/ENSMUSG00000085289, intron 2 of 3)	39367038	39389425	22388	2	ENSMUSG00000085289	ENSMUST00000135378	10432	Gm15337	Gm15337	antisense	predicted gene 15337 [Source:MGI Symbol;Acc:MGI:3705103]
chr14	46790084	46791027	944	*	9.27	10.12	6.99	3.12	1.72e-122	1.69e-120	Promoter (1-2kb)	46775567	46788411	12845	2	ENSMUSG00000015759	ENSMUST00000015903	-1673	Cnih1	Cnih1	protein_coding	cornichon family AMPA receptor auxiliary protein 1 [Source:MGI Symbol;Acc:MGI:1277202]
chr16	11475166	11476155	990	*	9.13	10.01	6.52	3.49	1.73e-122	1.7e-120	Intron (ENSMUST00000180792/ENSMUSG00000071669, intron 13 of 20)	11494821	11496306	1486	2	ENSMUSG00000082653	ENSMUST00000117770	20151	Gm15897	Gm15897	processed_pseudogene	predicted gene 15897 [Source:MGI Symbol;Acc:MGI:3801942]
chr7	29504515	29506108	1594	*	9.61	10.41	7.64	2.77	1.89e-122	1.86e-120	Promoter (<=1kb)	29320378	29505460	185083	2	ENSMUSG00000030583	ENSMUST00000085809	0	Sipa1l3	Sipa1l3	protein_coding	signal-induced proliferation-associated 1 like 3 [Source:MGI Symbol;Acc:MGI:1921456]
chr15	58997670	58998325	656	*	8.93	9.85	5.71	4.14	2.62e-122	2.58e-120	Intron (ENSMUST00000080371/ENSMUSG00000022353, intron 3 of 14)	58984136	58988905	4770	1	ENSMUSG00000115062	ENSMUST00000226216	13534	4930544F09Rik	4930544F09Rik	antisense	RIKEN cDNA 4930544F09 gene [Source:MGI Symbol;Acc:MGI:1922448]
chr11	83639077	83640887	1811	*	11.52	10.61	12.07	-1.47	2.9e-122	2.84e-120	Distal Intergenic	83645046	83645621	576	2	ENSMUSG00000081906	ENSMUST00000117199	4734	Rpl9-ps1	Rpl9-ps1	protein_coding	ribosomal protein L9, pseudogene 1 [Source:MGI Symbol;Acc:MGI:3649210]
chr1	62591659	62592435	777	*	8.97	9.93	4.5	5.44	3.82e-122	3.74e-120	Intron (ENSMUST00000075374/ENSMUSG00000052062, intron 22 of 22)	62534491	62535942	1452	2	ENSMUSG00000100750	ENSMUST00000185587	-55717	Gm29084	Gm29084	antisense	predicted gene 29084 [Source:MGI Symbol;Acc:MGI:5579790]
chr3	50615137	50616158	1022	*	10	10.72	8.5	2.22	7.44e-122	7.28e-120	Distal Intergenic	50516399	50607223	90825	2	ENSMUSG00000102715	ENSMUST00000194629	-7914	Gm6209	Gm6209	processed_transcript	predicted gene 6209 [Source:MGI Symbol;Acc:MGI:3643374]
chr17	13866926	13867791	866	*	10.62	9.4	11.27	-1.87	9.01e-122	8.8e-120	Intron (ENSMUST00000170827/ENSMUSG00000068036, intron 22 of 32)	13862317	13862803	487	2	ENSMUSG00000089883	ENSMUST00000160079	-4123	Gm3355	Gm3355	processed_pseudogene	predicted gene 3355 [Source:MGI Symbol;Acc:MGI:3781533]
chr9	22125393	22126534	1142	*	10.01	10.78	8.26	2.52	1.73e-121	1.69e-119	Intron (ENSMUST00000214165/ENSMUSG00000111856, intron 2 of 3)	22126731	22130598	3868	2	ENSMUSG00000001348	ENSMUST00000115315	4064	Acp5	Acp5	protein_coding	acid phosphatase 5, tartrate resistant [Source:MGI Symbol;Acc:MGI:87883]
chr14	121937716	121939165	1450	*	9.92	8.35	10.65	-2.3	1.97e-121	1.92e-119	Intron (ENSMUST00000039803/ENSMUSG00000041765, intron 4 of 8)	121946314	122008907	62594	1	ENSMUSG00000041765	ENSMUST00000227936	-7149	Ubac2	Ubac2	protein_coding	ubiquitin associated domain containing 2 [Source:MGI Symbol;Acc:MGI:1916139]
chr10	81612694	81613588	895	*	8.94	9.86	5.75	4.11	2.04e-121	1.99e-119	Promoter (2-3kb)	81606368	81609791	3424	2	ENSMUSG00000097718	ENSMUST00000180482	-2903	Gm26896	Gm26896	lincRNA	predicted gene, 26896 [Source:MGI Symbol;Acc:MGI:5477390]
chr10	26264102	26264901	800	*	9.03	10.01	4.27	5.74	2.9e-121	2.82e-119	Promoter (<=1kb)	26263952	26271815	7864	1	ENSMUSG00000051354	ENSMUST00000219738	150	Samd3	Samd3	protein_coding	sterile alpha motif domain containing 3 [Source:MGI Symbol;Acc:MGI:2685469]
chr1	92703881	92704971	1091	*	9.17	10.15	4.04	6.11	3.69e-121	3.58e-119	Distal Intergenic	92714234	92717202	2969	2	ENSMUSG00000100546	ENSMUST00000188188	12231	Gm29483	Gm29483	lincRNA	predicted gene 29483 [Source:MGI Symbol;Acc:MGI:5580189]
chr14	70212087	70213358	1272	*	11.09	10.09	11.68	-1.58	4.07e-121	3.94e-119	Promoter (<=1kb)	70183545	70211989	28445	2	ENSMUSG00000022091	ENSMUST00000227929	-98	Sorbs3	Sorbs3	protein_coding	sorbin and SH3 domain containing 3 [Source:MGI Symbol;Acc:MGI:700013]
chr17	31161729	31163095	1367	*	8.9	9.85	4.83	5.02	4.6e-121	4.45e-119	Promoter (1-2kb)	31161396	31165053	3658	2	ENSMUSG00000024032	ENSMUST00000024831	1958	Tff1	Tff1	protein_coding	trefoil factor 1 [Source:MGI Symbol;Acc:MGI:88135]
chr1	154064739	154066088	1350	*	9.22	10.11	6.47	3.64	5.14e-121	4.96e-119	Intron (ENSMUST00000185465/ENSMUSG00000100627, intron 2 of 2)	154080095	154080199	105	2	ENSMUSG00000088669	ENSMUST00000158044	14111	Gm25336	Gm25336	snoRNA	predicted gene, 25336 [Source:MGI Symbol;Acc:MGI:5455113]
chr5	113826621	113827211	591	*	9.04	10.01	4.25	5.75	5.21e-121	5.02e-119	Intron (ENSMUST00000100874/ENSMUSG00000048163, intron 1 of 1)	113828159	113830472	2314	2	ENSMUSG00000048163	ENSMUST00000198891	3261	Selplg	Selplg	protein_coding	selectin, platelet (p-selectin) ligand [Source:MGI Symbol;Acc:MGI:106689]
chr9	64506412	64508174	1763	*	8.93	9.89	4.69	5.2	8.38e-121	8.06e-119	Intron (ENSMUST00000093829/ENSMUSG00000036466, intron 3 of 22)	64501601	64687753	186153	1	ENSMUSG00000036466	ENSMUST00000144383	4811	Megf11	Megf11	protein_coding	multiple EGF-like-domains 11 [Source:MGI Symbol;Acc:MGI:1920951]
chr15	77537537	77538476	940	*	9.01	9.91	6.06	3.85	1.13e-120	1.09e-118	Distal Intergenic	77528830	77533316	4487	2	ENSMUSG00000044309	ENSMUST00000230863	-4221	Apol7c	Apol7c	protein_coding	apolipoprotein L 7c [Source:MGI Symbol;Acc:MGI:1920912]
chr14	122056724	122058196	1473	*	9.43	10.25	7.27	2.99	1.14e-120	1.1e-118	Distal Intergenic	122034674	122038420	3747	1	ENSMUSG00000071229	ENSMUST00000045976	22050	Timm8a2	Timm8a2	protein_coding	translocase of inner mitochondrial membrane 8A2 [Source:MGI Symbol;Acc:MGI:3615492]
chr7	132735975	132736634	660	*	8.93	9.83	5.96	3.87	1.19e-120	1.14e-118	Intron (ENSMUST00000124096/ENSMUSG00000030849, intron 2 of 6)	132713365	132776916	63552	2	ENSMUSG00000030956	ENSMUST00000106168	40282	Fam53b	Fam53b	protein_coding	family with sequence similarity 53, member B [Source:MGI Symbol;Acc:MGI:1925188]
chr10	80104180	80106336	2157	*	10.84	11.47	9.7	1.76	1.24e-120	1.19e-118	Promoter (<=1kb)	80056992	80104370	47379	2	ENSMUSG00000035673	ENSMUST00000219260	0	Sbno2	Sbno2	protein_coding	strawberry notch 2 [Source:MGI Symbol;Acc:MGI:2448490]
chr8	69848962	69850132	1171	*	9.02	9.93	5.96	3.96	1.3e-120	1.25e-118	Promoter (<=1kb)	69848039	69864977	16939	1	ENSMUSG00000031860	ENSMUST00000132259	923	Pbx4	Pbx4	protein_coding	pre B cell leukemia homeobox 4 [Source:MGI Symbol;Acc:MGI:1931321]
chr5	136029792	136030458	667	*	8.94	9.91	4.46	5.45	1.48e-120	1.41e-118	Intron (ENSMUST00000111142/ENSMUSG00000004947, intron 8 of 10)	136038496	136046487	7992	1	ENSMUSG00000042985	ENSMUST00000062606	-8038	Upk3b	Upk3b	protein_coding	uroplakin 3B [Source:MGI Symbol;Acc:MGI:2140882]
chr11	118378973	118380270	1298	*	10.49	11.14	9.26	1.88	1.81e-120	1.72e-118	Distal Intergenic	118392751	118398151	5401	2	ENSMUSG00000033880	ENSMUST00000144529	17881	Lgals3bp	Lgals3bp	protein_coding	lectin, galactoside-binding, soluble, 3 binding protein [Source:MGI Symbol;Acc:MGI:99554]
chr1	60940548	60941920	1373	*	9.94	8.42	10.66	-2.24	2.09e-120	1.98e-118	Distal Intergenic	60948230	60948465	236	2	ENSMUSG00000080800	ENSMUST00000121041	6545	Gm11582	Gm11582	processed_pseudogene	predicted gene 11582 [Source:MGI Symbol;Acc:MGI:3652084]
chr9	108280108	108281043	936	*	8.89	9.85	4.69	5.17	2.53e-120	2.4e-118	Distal Intergenic	108290429	108296498	6070	1	ENSMUSG00000032606	ENSMUST00000035227	-9386	Nicn1	Nicn1	protein_coding	nicolin 1 [Source:MGI Symbol;Acc:MGI:1913507]
chr5	77245654	77246709	1056	*	9.41	10.23	7.33	2.9	3.77e-120	3.57e-118	Distal Intergenic	77227378	77227950	573	1	ENSMUSG00000107034	ENSMUST00000201959	18276	Gm19060	Gm19060	processed_pseudogene	predicted gene, 19060 [Source:MGI Symbol;Acc:MGI:5011245]
chr5	142912793	142913073	281	*	8.85	9.8	4.97	4.83	4.15e-120	3.93e-118	Distal Intergenic	142903115	142906754	3640	2	ENSMUSG00000029580	ENSMUST00000100497	-6039	Actb	Actb	protein_coding	actin, beta [Source:MGI Symbol;Acc:MGI:87904]
chr18	84806945	84808093	1149	*	10.47	9.15	11.15	-2	4.43e-120	4.19e-118	Distal Intergenic	84822002	84822304	303	1	ENSMUSG00000088070	ENSMUST00000157445	-13909	Gm22819	Gm22819	misc_RNA	predicted gene, 22819 [Source:MGI Symbol;Acc:MGI:5452596]
chr1	64225928	64226447	520	*	8.9	9.83	5.61	4.22	4.87e-120	4.59e-118	Intron (ENSMUST00000190863/ENSMUSG00000101895, intron 1 of 1)	64150201	64150665	465	1	ENSMUSG00000086721	ENSMUST00000117621	75727	Gm13750	Gm13750	processed_pseudogene	predicted gene 13750 [Source:MGI Symbol;Acc:MGI:3650598]
chr10	77969803	77972374	2572	*	11.02	9.95	11.63	-1.68	5.49e-120	5.18e-118	Promoter (<=1kb)	77907722	77969854	62133	2	ENSMUSG00000009292	ENSMUST00000105401	0	Trpm2	Trpm2	protein_coding	transient receptor potential cation channel, subfamily M, member 2 [Source:MGI Symbol;Acc:MGI:1351901]
chr9	89256599	89257357	759	*	10.54	9.34	11.19	-1.85	5.83e-120	5.48e-118	Intron (ENSMUST00000186009/ENSMUSG00000066442, intron 1 of 3)	89259525	89263395	3871	2	ENSMUSG00000103247	ENSMUST00000192418	6038	Gm38091	Gm38091	TEC	predicted gene, 38091 [Source:MGI Symbol;Acc:MGI:5611319]
chr8	46850729	46852840	2112	*	10.82	9.61	11.47	-1.86	1.22e-119	1.15e-117	Distal Intergenic	46833036	46833912	877	2	ENSMUSG00000110414	ENSMUST00000209717	-16817	Gm45481	Gm45481	TEC	predicted gene 45481 [Source:MGI Symbol;Acc:MGI:5791317]
chr2	73013787	73014544	758	*	8.89	9.81	5.79	4.01	1.26e-119	1.18e-117	Distal Intergenic	72987241	72988607	1367	1	ENSMUSG00000063714	ENSMUST00000137941	26546	Sp3os	Sp3os	antisense	trans-acting transcription factor 3, opposite strand [Source:MGI Symbol;Acc:MGI:1914936]
chr17	23984971	23985452	482	*	8.94	9.84	6.02	3.82	1.43e-119	1.34e-117	Distal Intergenic	23972212	23980566	8355	2	ENSMUSG00000024124	ENSMUST00000234765	-4405	Prss30	Prss30	protein_coding	protease, serine 30 [Source:MGI Symbol;Acc:MGI:1353645]
chr12	86652276	86653068	793	*	8.85	9.79	5.17	4.62	1.8e-119	1.68e-117	Promoter (1-2kb)	86651170	86651254	85	1	ENSMUSG00000098423	ENSMUST00000184362	1106	Gm27993	Gm27993	misc_RNA	predicted gene, 27993 [Source:MGI Symbol;Acc:MGI:5531375]
chr15	84975759	84976185	427	*	9	9.89	6.11	3.79	2.04e-119	1.91e-117	Intron (ENSMUST00000047144/ENSMUSG00000036046, intron 1 of 9)	84945720	84987971	42252	2	ENSMUSG00000036046	ENSMUST00000165743	11786	5031439G07Rik	5031439G07Rik	protein_coding	RIKEN cDNA 5031439G07 gene [Source:MGI Symbol;Acc:MGI:2444899]
chr12	85122891	85123942	1052	*	10.82	9.75	11.43	-1.68	2.89e-119	2.69e-117	Promoter (<=1kb)	85123794	85124393	600	1	ENSMUSG00000004789	ENSMUST00000220559	0	Dlst	Dlst	protein_coding	dihydrolipoamide S-succinyltransferase (E2 component of 2-oxo-glutarate complex) [Source:MGI Symbol;Acc:MGI:1926170]
chr18	68059043	68059740	698	*	10.34	8.99	11.03	-2.04	3.03e-119	2.82e-117	Intron (ENSMUST00000063775/ENSMUSG00000024544, intron 1 of 5)	67933257	68255549	322293	1	ENSMUSG00000024544	ENSMUST00000063775	125786	Ldlrad4	Ldlrad4	protein_coding	low density lipoprotein receptor class A domain containing 4 [Source:MGI Symbol;Acc:MGI:1277150]
chr14	33240372	33240916	545	*	9.49	7.51	10.3	-2.78	3.24e-119	3.01e-117	Intron (ENSMUST00000111956/ENSMUSG00000063506, intron 2 of 10)	33250390	33343303	92914	1	ENSMUSG00000063506	ENSMUST00000131086	-9474	Arhgap22	Arhgap22	protein_coding	Rho GTPase activating protein 22 [Source:MGI Symbol;Acc:MGI:2443418]
chr5	142822788	142823807	1020	*	10.58	11.21	9.42	1.79	3.68e-119	3.42e-117	Distal Intergenic	142754789	142817662	62874	2	ENSMUSG00000039477	ENSMUST00000151477	-5126	Tnrc18	Tnrc18	protein_coding	trinucleotide repeat containing 18 [Source:MGI Symbol;Acc:MGI:3648294]
chr10	60260227	60261421	1195	*	11.47	10.54	12.03	-1.49	4.74e-119	4.39e-117	Distal Intergenic	60277627	60302594	24968	1	ENSMUSG00000004207	ENSMUST00000105465	-16206	Psap	Psap	protein_coding	prosaposin [Source:MGI Symbol;Acc:MGI:97783]
chr6	89032926	89034444	1519	*	8.95	9.85	6.03	3.82	5.46e-119	5.05e-117	Intron (ENSMUST00000168837/ENSMUSG00000055403, intron 1 of 2)	89096110	89107834	11725	1	ENSMUSG00000055403	ENSMUST00000153517	-61666	4933427D06Rik	4933427D06Rik	lincRNA	RIKEN cDNA 4933427D06 gene [Source:MGI Symbol;Acc:MGI:3026922]
chr5	31076167	31077017	851	*	8.91	9.88	4.67	5.21	5.79e-119	5.36e-117	Promoter (<=1kb)	31075813	31076664	852	1	ENSMUSG00000013629	ENSMUST00000200917	354	Cad	Cad	protein_coding	carbamoyl-phosphate synthetase 2, aspartate transcarbamylase, and dihydroorotase [Source:MGI Symbol;Acc:MGI:1916969]
chr14	73388536	73389328	793	*	10.91	9.88	11.5	-1.62	5.88e-119	5.43e-117	Distal Intergenic	73362226	73385289	23064	2	ENSMUSG00000022108	ENSMUST00000022704	-3247	Itm2b	Itm2b	protein_coding	integral membrane protein 2B [Source:MGI Symbol;Acc:MGI:1309517]
chr4	133941292	133943199	1908	*	9.69	10.46	7.92	2.53	7.81e-119	7.2e-117	Distal Intergenic	133965444	133967243	1800	2	ENSMUSG00000003038	ENSMUST00000123234	24044	Hmgn2	Hmgn2	protein_coding	high mobility group nucleosomal binding domain 2 [Source:MGI Symbol;Acc:MGI:96136]
chr7	49212880	49213905	1026	*	8.94	9.9	4.43	5.48	8.52e-119	7.84e-117	Intron (ENSMUST00000183659/ENSMUSG00000052512, intron 2 of 39)	49195541	49199120	3580	1	ENSMUSG00000103834	ENSMUST00000195677	17339	Gm37613	Gm37613	TEC	predicted gene, 37613 [Source:MGI Symbol;Acc:MGI:5610841]
chr6	17875609	17876799	1191	*	9.33	10.19	6.87	3.32	1.02e-118	9.42e-117	Intron (ENSMUST00000115420/ENSMUSG00000029534, intron 8 of 13)	17854984	17906492	51509	1	ENSMUSG00000029534	ENSMUST00000144743	20625	St7	St7	protein_coding	suppression of tumorigenicity 7 [Source:MGI Symbol;Acc:MGI:1927450]
chr17	88131435	88133486	2052	*	11.57	10.58	12.16	-1.58	1.03e-118	9.42e-117	Promoter (<=1kb)	88130715	88131113	399	1	ENSMUSG00000058869	ENSMUST00000182679	720	Gm4832	Gm4832	transcribed_processed_pseudogene	predicted gene 4832 [Source:MGI Symbol;Acc:MGI:3648524]
chr16	75717570	75718282	713	*	8.92	9.84	5.59	4.25	1.21e-118	1.11e-116	Distal Intergenic	75746207	75746468	262	2	ENSMUSG00000080750	ENSMUST00000118757	28186	Gm15553	Gm15553	processed_pseudogene	predicted gene 15553 [Source:MGI Symbol;Acc:MGI:3783002]
chr2	26230095	26230997	903	*	8.91	9.82	5.86	3.96	1.21e-118	1.11e-116	Intron (ENSMUST00000036187/ENSMUSG00000036327, intron 1 of 12)	26208637	26225371	16735	2	ENSMUSG00000036327	ENSMUST00000091263	-4724	Qsox2	Qsox2	protein_coding	quiescin Q6 sulfhydryl oxidase 2 [Source:MGI Symbol;Acc:MGI:2387194]
chr19	21104164	21105218	1055	*	11.11	11.73	10.02	1.71	1.26e-118	1.16e-116	Distal Intergenic	20783458	20954202	170745	2	ENSMUSG00000024749	ENSMUST00000039500	-149962	Tmc1	Tmc1	protein_coding	transmembrane channel-like gene family 1 [Source:MGI Symbol;Acc:MGI:2151016]
chr18	60963063	60964092	1030	*	9.68	10.47	7.74	2.74	2.18e-118	1.99e-116	Promoter (<=1kb)	60963554	60984863	21310	1	ENSMUSG00000024617	ENSMUST00000115295	0	Camk2a	Camk2a	protein_coding	calcium/calmodulin-dependent protein kinase II alpha [Source:MGI Symbol;Acc:MGI:88256]
chr2	153572546	153574416	1871	*	9.17	10.03	6.71	3.32	2.2e-118	2e-116	Distal Intergenic	153407462	153529971	122510	2	ENSMUSG00000061411	ENSMUST00000035346	-42575	Nol4l	Nol4l	protein_coding	nucleolar protein 4-like [Source:MGI Symbol;Acc:MGI:1918765]
chr6	17478894	17479530	637	*	8.99	9.96	4.64	5.32	2.45e-118	2.23e-116	Intron (ENSMUST00000115443/ENSMUSG00000009376, intron 1 of 21)	17491241	17571823	80583	1	ENSMUSG00000009376	ENSMUST00000080469	-11711	Met	Met	protein_coding	met proto-oncogene [Source:MGI Symbol;Acc:MGI:96969]
chr9	71015633	71016524	892	*	8.84	9.79	4.82	4.97	3.74e-118	3.4e-116	Distal Intergenic	70798172	70952226	154055	2	ENSMUSG00000032207	ENSMUST00000216798	-63407	Lipc	Lipc	protein_coding	lipase, hepatic [Source:MGI Symbol;Acc:MGI:96216]
chr13	63108259	63109052	794	*	11.3	10.4	11.86	-1.46	4.06e-118	3.68e-116	Promoter (<=1kb)	63107522	63190551	83030	1	ENSMUSG00000021458	ENSMUST00000222907	737	2010111I01Rik	2010111I01Rik	protein_coding	RIKEN cDNA 2010111I01 gene [Source:MGI Symbol;Acc:MGI:1919311]
chr8	57579824	57580138	315	*	9.06	9.95	6.28	3.66	4.08e-118	3.7e-116	Intron (ENSMUST00000034021/ENSMUSG00000031608, intron 2 of 11)	57604818	57607156	2339	2	ENSMUSG00000110405	ENSMUST00000211449	27018	Gm45534	Gm45534	TEC	predicted gene 45534 [Source:MGI Symbol;Acc:MGI:5791370]
chr11	86907482	86908575	1094	*	10.33	10.99	9.04	1.95	4.09e-118	3.7e-116	Distal Intergenic	86936425	86993707	57283	2	ENSMUSG00000018427	ENSMUST00000018571	85132	Ypel2	Ypel2	protein_coding	yippee like 2 [Source:MGI Symbol;Acc:MGI:1925114]
chr9	15301381	15302224	844	*	9.71	7.99	10.47	-2.48	4.31e-118	3.9e-116	Promoter (<=1kb)	15283339	15301556	18218	2	ENSMUSG00000031938	ENSMUST00000034414	0	4931406C07Rik	4931406C07Rik	protein_coding	RIKEN cDNA 4931406C07 gene [Source:MGI Symbol;Acc:MGI:1918234]
chr11	4975795	4976688	894	*	9.19	10.04	6.87	3.17	4.41e-118	3.98e-116	Distal Intergenic	4986824	5042729	55906	1	ENSMUSG00000009090	ENSMUST00000109897	-10136	Ap1b1	Ap1b1	protein_coding	adaptor protein complex AP-1, beta 1 subunit [Source:MGI Symbol;Acc:MGI:1096368]
chr6	124477416	124478742	1327	*	10.41	9.13	11.07	-1.95	4.5e-118	4.06e-116	Distal Intergenic	124430759	124464794	34036	2	ENSMUSG00000008153	ENSMUST00000008297	-12622	Clstn3	Clstn3	protein_coding	calsyntenin 3 [Source:MGI Symbol;Acc:MGI:2178323]
chr19	5049807	5051326	1520	*	9.94	10.67	8.35	2.32	5.48e-118	4.93e-116	Promoter (<=1kb)	5050481	5057071	6591	1	ENSMUSG00000024883	ENSMUST00000225427	0	Rin1	Rin1	protein_coding	Ras and Rab interactor 1 [Source:MGI Symbol;Acc:MGI:2385695]
chr6	38829075	38830232	1158	*	8.86	9.82	4.65	5.17	6.98e-118	6.27e-116	Intron (ENSMUST00000161779/ENSMUSG00000061436, intron 1 of 14)	38697880	38837224	139345	2	ENSMUSG00000061436	ENSMUST00000160962	6992	Hipk2	Hipk2	protein_coding	homeodomain interacting protein kinase 2 [Source:MGI Symbol;Acc:MGI:1314872]
chr10	62299824	62300856	1033	*	9.96	10.69	8.41	2.28	8.02e-118	7.19e-116	Intron (ENSMUST00000099691/ENSMUSG00000037012, intron 3 of 17)	62284609	62290329	5721	2	ENSMUSG00000037012	ENSMUST00000161160	-9495	Hk1	Hk1	protein_coding	hexokinase 1 [Source:MGI Symbol;Acc:MGI:96103]
chr15	60739373	60740858	1486	*	8.85	9.8	4.72	5.08	1.06e-117	9.54e-116	Promoter (1-2kb)	60742858	60746524	3667	1	ENSMUSG00000112930	ENSMUST00000219083	-2000	Gm7086	Gm7086	transcribed_unprocessed_pseudogene	predicted pseudogene 7086 [Source:MGI Symbol;Acc:MGI:3648861]
chr6	145709655	145711017	1363	*	8.88	9.79	5.83	3.96	1.34e-117	1.2e-115	Distal Intergenic	145738693	145746273	7581	2	ENSMUSG00000085658	ENSMUST00000144757	35256	Gm15704	Gm15704	lincRNA	predicted gene 15704 [Source:MGI Symbol;Acc:MGI:3783144]
chr13	56476790	56477677	888	*	9.27	10.11	7.04	3.07	1.58e-117	1.41e-115	Downstream (1-2kb)	56479277	56482246	2970	2	ENSMUSG00000021538	ENSMUST00000022019	4569	Il9	Il9	protein_coding	interleukin 9 [Source:MGI Symbol;Acc:MGI:96563]
chr8	122698937	122699615	679	*	10.1	8.51	10.83	-2.33	1.98e-117	1.77e-115	Promoter (<=1kb)	122625141	122699109	73969	2	ENSMUSG00000006362	ENSMUST00000127984	0	Cbfa2t3	Cbfa2t3	protein_coding	CBFA2/RUNX1 translocation partner 3 [Source:MGI Symbol;Acc:MGI:1338013]
chr11	50217775	50218349	575	*	8.84	9.79	4.95	4.84	2.25e-117	2e-115	Intron (ENSMUST00000147468/ENSMUSG00000036620, intron 1 of 2)	50210890	50231099	20210	1	ENSMUSG00000036620	ENSMUST00000147468	6885	Mgat4b	Mgat4b	protein_coding	mannoside acetylglucosaminyltransferase 4, isoenzyme B [Source:MGI Symbol;Acc:MGI:2143974]
chr5	142963183	142964690	1508	*	8.95	9.84	6.2	3.64	3.28e-117	2.92e-115	Promoter (<=1kb)	142963250	142971953	8704	1	ENSMUSG00000029581	ENSMUST00000137552	0	Fscn1	Fscn1	protein_coding	fascin actin-bundling protein 1 [Source:MGI Symbol;Acc:MGI:1352745]
chr5	114594472	114595216	745	*	9.21	6.98	10.05	-3.07	3.65e-117	3.24e-115	Exon (ENSMUST00000130983/ENSMUSG00000041930, exon 2 of 2)	114568017	114594678	26662	1	ENSMUSG00000041930	ENSMUST00000130983	26455	Fam222a	Fam222a	protein_coding	family with sequence similarity 222, member A [Source:MGI Symbol;Acc:MGI:3605543]
chr2	30819630	30820641	1012	*	8.81	9.75	5.26	4.49	4.31e-117	3.82e-115	Promoter (<=1kb)	30819675	30822559	2885	1	ENSMUSG00000026857	ENSMUST00000143970	0	Ntmt1	Ntmt1	protein_coding	N-terminal Xaa-Pro-Lys N-methyltransferase 1 [Source:MGI Symbol;Acc:MGI:1913867]
chr16	4374947	4375626	680	*	9.14	6.75	9.99	-3.24	4.33e-117	3.83e-115	Intron (ENSMUST00000117801/ENSMUSG00000005580, intron 2 of 10)	4287545	4419587	132043	2	ENSMUSG00000005580	ENSMUST00000005719	43961	Adcy9	Adcy9	protein_coding	adenylate cyclase 9 [Source:MGI Symbol;Acc:MGI:108450]
chr17	6140815	6142413	1599	*	8.87	9.79	5.69	4.1	6.46e-117	5.72e-115	Promoter (2-3kb)	6138148	6240628	102481	1	ENSMUSG00000034377	ENSMUST00000039655	2667	Tulp4	Tulp4	protein_coding	tubby like protein 4 [Source:MGI Symbol;Acc:MGI:1916092]
chr16	32672263	32673115	853	*	8.97	9.94	4.22	5.72	7.07e-117	6.25e-115	Promoter (<=1kb)	32673154	32679466	6313	1	ENSMUSG00000022791	ENSMUST00000115122	-39	Tnk2	Tnk2	protein_coding	tyrosine kinase, non-receptor, 2 [Source:MGI Symbol;Acc:MGI:1858308]
chr19	10495236	10496183	948	*	8.87	9.8	5.41	4.39	7.21e-117	6.36e-115	Distal Intergenic	10474257	10482897	8641	2	ENSMUSG00000035179	ENSMUST00000038842	-12339	Ppp1r32	Ppp1r32	protein_coding	protein phosphatase 1, regulatory subunit 32 [Source:MGI Symbol;Acc:MGI:1915002]
chr1	120136117	120136754	638	*	9.21	10.07	6.82	3.25	7.91e-117	6.97e-115	Intron (ENSMUST00000027637/ENSMUSG00000026388, intron 1 of 4)	120150599	120165459	14861	1	ENSMUSG00000026388	ENSMUST00000187809	-13845	3110009E18Rik	3110009E18Rik	protein_coding	RIKEN cDNA 3110009E18 gene [Source:MGI Symbol;Acc:MGI:1920353]
chr4	141928563	141929427	865	*	8.87	9.81	5.2	4.61	1.07e-116	9.4e-115	Intron (ENSMUST00000105780/ENSMUSG00000051435, intron 18 of 32)	141916289	141933089	16801	2	ENSMUSG00000051435	ENSMUST00000036701	3662	Fhad1	Fhad1	protein_coding	forkhead-associated (FHA) phosphopeptide binding domain 1 [Source:MGI Symbol;Acc:MGI:1920323]
chr10	80878246	80878962	717	*	8.94	9.83	6.19	3.64	1.11e-116	9.77e-115	Promoter (<=1kb)	80879705	80890710	11006	1	ENSMUSG00000059406	ENSMUST00000219742	-743	Tmprss9	Tmprss9	protein_coding	transmembrane protease, serine 9 [Source:MGI Symbol;Acc:MGI:3612246]
chr1	39733434	39736605	3172	*	10.42	9.19	11.08	-1.88	1.26e-116	1.11e-114	Distal Intergenic	39665301	39720997	55697	2	ENSMUSG00000057173	ENSMUST00000151913	-12437	Rfx8	Rfx8	protein_coding	regulatory factor X 8 [Source:MGI Symbol;Acc:MGI:3588206]
chr10	78297636	78299111	1476	*	10.74	9.64	11.35	-1.72	1.32e-116	1.16e-114	Promoter (<=1kb)	78271563	78298198	26636	2	ENSMUSG00000001211	ENSMUST00000105389	0	Agpat3	Agpat3	protein_coding	1-acylglycerol-3-phosphate O-acyltransferase 3 [Source:MGI Symbol;Acc:MGI:1336186]
chr4	6415014	6416001	988	*	10.45	9.2	11.11	-1.9	1.66e-116	1.45e-114	Exon (ENSMUST00000029910/ENSMUSG00000028245, exon 22 of 31)	6409019	6423988	14970	2	ENSMUSG00000028245	ENSMUST00000156078	7987	Nsmaf	Nsmaf	protein_coding	neutral sphingomyelinase (N-SMase) activation associated factor [Source:MGI Symbol;Acc:MGI:1341864]
chr8	108910884	108911775	892	*	10.22	8.92	10.9	-1.97	1.79e-116	1.56e-114	Intron (ENSMUST00000220518/ENSMUSG00000038872, intron 10 of 15)	108918264	108921874	3611	2	ENSMUSG00000093697	ENSMUST00000175846	10099	Gm20686	Gm20686	antisense	predicted gene 20686 [Source:MGI Symbol;Acc:MGI:5313133]
chr9	90270801	90272925	2125	*	10.21	10.91	8.79	2.12	1.8e-116	1.57e-114	Promoter (<=1kb)	90229053	90270804	41752	2	ENSMUSG00000037410	ENSMUST00000144348	0	Tbc1d2b	Tbc1d2b	protein_coding	TBC1 domain family, member 2B [Source:MGI Symbol;Acc:MGI:1914266]
chr18	78141676	78142990	1315	*	9.76	8.04	10.52	-2.48	1.94e-116	1.69e-114	Promoter (<=1kb)	78101649	78142119	40471	2	ENSMUSG00000059336	ENSMUST00000160639	0	Slc14a1	Slc14a1	protein_coding	solute carrier family 14 (urea transporter), member 1 [Source:MGI Symbol;Acc:MGI:1351654]
chr7	46130808	46132091	1284	*	8.86	9.82	4.75	5.07	2.03e-116	1.77e-114	Intron (ENSMUST00000210655/ENSMUSG00000040136, intron 3 of 25)	46104523	46136629	32107	2	ENSMUSG00000040136	ENSMUST00000210655	4538	Abcc8	Abcc8	protein_coding	ATP-binding cassette, sub-family C (CFTR/MRP), member 8 [Source:MGI Symbol;Acc:MGI:1352629]
chr12	85518192	85519917	1726	*	9.68	10.47	7.79	2.67	2.87e-116	2.49e-114	Distal Intergenic	85529598	85542280	12683	1	ENSMUSG00000114163	ENSMUST00000220590	-9681	Gm32296	Gm32296	lincRNA	predicted gene, 32296 [Source:MGI Symbol;Acc:MGI:5591455]
chr4	144890709	144893225	2517	*	12.34	11.49	12.88	-1.39	4.09e-116	3.55e-114	Promoter (<=1kb)	144892827	144927642	34816	1	ENSMUSG00000066026	ENSMUST00000105744	0	Dhrs3	Dhrs3	protein_coding	dehydrogenase/reductase (SDR family) member 3 [Source:MGI Symbol;Acc:MGI:1315215]
chr19	21819841	21820772	932	*	8.86	9.77	5.78	3.99	4.13e-116	3.58e-114	Intron (ENSMUST00000025663/ENSMUSG00000024754, intron 12 of 23)	21778342	21858327	79986	1	ENSMUSG00000024754	ENSMUST00000096194	41499	Cemip2	Cemip2	protein_coding	cell migration inducing hyaluronidase 2 [Source:MGI Symbol;Acc:MGI:1890373]
chrX	159953406	159954527	1122	*	9.09	9.95	6.65	3.3	4.25e-116	3.68e-114	Intron (ENSMUST00000112456/ENSMUSG00000040990, intron 13 of 17)	159943018	159973190	30173	1	ENSMUSG00000040990	ENSMUST00000130987	10388	Sh3kbp1	Sh3kbp1	protein_coding	SH3-domain kinase binding protein 1 [Source:MGI Symbol;Acc:MGI:1889583]
chr9	57973755	57974765	1011	*	8.94	9.84	5.92	3.92	4.31e-116	3.72e-114	Distal Intergenic	57998041	58007451	9411	1	ENSMUSG00000097604	ENSMUST00000181289	-23276	Gm17322	Gm17322	lincRNA	predicted gene, 17322 [Source:MGI Symbol;Acc:MGI:4936956]
chr6	115953427	115954885	1459	*	9.03	9.91	6.3	3.62	4.79e-116	4.13e-114	Promoter (1-2kb)	115955800	115956364	565	2	ENSMUSG00000030123	ENSMUST00000123165	1479	Plxnd1	Plxnd1	protein_coding	plexin D1 [Source:MGI Symbol;Acc:MGI:2154244]
chr6	89064846	89065441	596	*	8.94	9.84	6.07	3.76	6.12e-116	5.28e-114	Intron (ENSMUST00000168837/ENSMUSG00000055403, intron 1 of 2)	89096110	89107834	11725	1	ENSMUSG00000055403	ENSMUST00000153517	-30669	4933427D06Rik	4933427D06Rik	lincRNA	RIKEN cDNA 4933427D06 gene [Source:MGI Symbol;Acc:MGI:3026922]
chr6	97293787	97294763	977	*	8.82	9.78	4.91	4.86	6.7e-116	5.77e-114	Promoter (2-3kb)	97287032	97291261	4230	2	ENSMUSG00000030064	ENSMUST00000203486	-2526	Frmd4b	Frmd4b	protein_coding	FERM domain containing 4B [Source:MGI Symbol;Acc:MGI:2141794]
chr17	71081759	71082469	711	*	9.62	7.83	10.4	-2.57	6.89e-116	5.92e-114	Promoter (<=1kb)	71081301	71082590	1290	1	ENSMUSG00000024049	ENSMUST00000232716	458	Myom1	Myom1	protein_coding	myomesin 1 [Source:MGI Symbol;Acc:MGI:1341430]
chr2	30897201	30897792	592	*	8.87	9.82	5.01	4.81	7.74e-116	6.65e-114	Promoter (<=1kb)	30892488	30897469	4982	2	ENSMUSG00000050737	ENSMUST00000126588	0	Ptges	Ptges	protein_coding	prostaglandin E synthase [Source:MGI Symbol;Acc:MGI:1927593]
chr7	82802260	82803092	833	*	9.58	7.72	10.37	-2.65	9.16e-116	7.85e-114	Distal Intergenic	82743368	82755644	12277	2	ENSMUSG00000086690	ENSMUST00000144828	-46616	4933406J10Rik	4933406J10Rik	antisense	RIKEN cDNA 4933406J10 gene [Source:MGI Symbol;Acc:MGI:1921308]
chr8	117366681	117367893	1213	*	10.54	9.36	11.18	-1.82	9.32e-116	7.98e-114	Intron (ENSMUST00000166750/ENSMUSG00000034390, intron 1 of 20)	117349170	117459430	110261	1	ENSMUSG00000034390	ENSMUST00000095172	17511	Cmip	Cmip	protein_coding	c-Maf inducing protein [Source:MGI Symbol;Acc:MGI:1921690]
chr10	82990962	82992438	1477	*	8.97	9.87	6.09	3.78	1.01e-115	8.61e-114	Intron (ENSMUST00000040110/ENSMUSG00000034612, intron 1 of 2)	82985498	83195900	210403	1	ENSMUSG00000034612	ENSMUST00000040110	5464	Chst11	Chst11	protein_coding	carbohydrate sulfotransferase 11 [Source:MGI Symbol;Acc:MGI:1927166]
chr7	129574340	129576124	1785	*	10.08	8.64	10.79	-2.15	1.02e-115	8.7e-114	Distal Intergenic	129591863	129635738	43876	1	ENSMUSG00000042055	ENSMUST00000084519	-15739	Wdr11	Wdr11	protein_coding	WD repeat domain 11 [Source:MGI Symbol;Acc:MGI:1920230]
chr8	46844562	46845533	972	*	10.16	8.58	10.9	-2.31	1.47e-115	1.26e-113	3' UTR	46833036	46833912	877	2	ENSMUSG00000110414	ENSMUST00000209717	-10650	Gm45481	Gm45481	TEC	predicted gene 45481 [Source:MGI Symbol;Acc:MGI:5791317]
chr7	140998783	140999743	961	*	10.68	9.52	11.32	-1.8	1.53e-115	1.3e-113	Distal Intergenic	140992580	140993513	934	2	ENSMUSG00000110355	ENSMUST00000209475	-5270	Gm7514	Gm7514	processed_pseudogene	predicted gene 7514 [Source:MGI Symbol;Acc:MGI:3643009]
chr8	122173385	122174755	1371	*	8.96	9.88	5.67	4.22	1.76e-115	1.5e-113	Intron (ENSMUST00000127664/ENSMUSG00000092329, intron 1 of 15)	122269569	122272646	3078	1	ENSMUSG00000043903	ENSMUST00000055537	-94814	Zfp469	Zfp469	lincRNA	zinc finger protein 469 [Source:MGI Symbol;Acc:MGI:2684868]
chr10	44436212	44438361	2150	*	8.83	9.74	5.7	4.05	2.86e-115	2.43e-113	3' UTR	44418400	44424324	5925	2	ENSMUSG00000111078	ENSMUST00000215400	-11888	Gm35028	Gm35028	lincRNA	predicted gene, 35028 [Source:MGI Symbol;Acc:MGI:5594187]
chr11	8634482	8636363	1882	*	10.15	10.83	8.8	2.03	3.13e-115	2.66e-113	Intron (ENSMUST00000020695/ENSMUSG00000020422, intron 1 of 30)	8431652	8664535	232884	2	ENSMUSG00000020422	ENSMUST00000020695	28172	Tns3	Tns3	protein_coding	tensin 3 [Source:MGI Symbol;Acc:MGI:2443012]
chr8	128356824	128359755	2932	*	11.81	10.99	12.33	-1.33	3.66e-115	3.1e-113	Promoter (<=1kb)	128358604	128365420	6817	1	ENSMUSG00000025810	ENSMUST00000212833	0	Nrp1	Nrp1	protein_coding	neuropilin 1 [Source:MGI Symbol;Acc:MGI:106206]
chr16	16525375	16527614	2240	*	11.51	10.56	12.07	-1.52	3.77e-115	3.19e-113	Promoter (<=1kb)	16422602	16527411	104810	2	ENSMUSG00000022788	ENSMUST00000069284	0	Fgd4	Fgd4	protein_coding	FYVE, RhoGEF and PH domain containing 4 [Source:MGI Symbol;Acc:MGI:2183747]
chr15	76195555	76196947	1393	*	11.85	12.35	11.07	1.28	3.86e-115	3.26e-113	Promoter (<=1kb)	76170976	76195710	24735	2	ENSMUSG00000022565	ENSMUST00000023226	0	Plec	Plec	protein_coding	plectin [Source:MGI Symbol;Acc:MGI:1277961]
chr2	102763919	102765369	1451	*	8.89	9.86	4.46	5.39	4.36e-115	3.68e-113	Promoter (2-3kb)	102761173	102781557	20385	1	ENSMUSG00000005089	ENSMUST00000154446	2746	Slc1a2	Slc1a2	protein_coding	solute carrier family 1 (glial high affinity glutamate transporter), member 2 [Source:MGI Symbol;Acc:MGI:101931]
chr7	4923857	4926407	2551	*	10.77	11.4	9.65	1.75	5.62e-115	4.73e-113	Promoter (<=1kb)	4925785	4944826	19042	1	ENSMUSG00000035279	ENSMUST00000057612	0	Ssc5d	Ssc5d	protein_coding	scavenger receptor cysteine rich family, 5 domains [Source:MGI Symbol;Acc:MGI:3606211]
chr16	43965628	43966841	1214	*	9.53	7.65	10.32	-2.67	6.14e-115	5.17e-113	3' UTR	43969146	43979050	9905	2	ENSMUSG00000036304	ENSMUST00000165648	12209	Zdhhc23	Zdhhc23	protein_coding	zinc finger, DHHC domain containing 23 [Source:MGI Symbol;Acc:MGI:2685625]
chr9	89267100	89269036	1937	*	10.19	8.82	10.88	-2.06	6.25e-115	5.26e-113	Intron (ENSMUST00000186009/ENSMUSG00000066442, intron 1 of 3)	89259525	89263395	3871	2	ENSMUSG00000103247	ENSMUST00000192418	-3705	Gm38091	Gm38091	TEC	predicted gene, 38091 [Source:MGI Symbol;Acc:MGI:5611319]
chr7	105474050	105475999	1950	*	8.98	9.87	6.27	3.6	7.98e-115	6.7e-113	Distal Intergenic	105481927	105483242	1316	1	ENSMUSG00000109735	ENSMUST00000210380	-5928	Gm45667	Gm45667	TEC	predicted gene 45667 [Source:MGI Symbol;Acc:MGI:5791503]
chrX	160603924	160604765	842	*	8.88	9.79	5.89	3.9	8.79e-115	7.37e-113	Distal Intergenic	160557787	160562749	4963	1	ENSMUSG00000031295	ENSMUST00000153907	46137	Phka2	Phka2	protein_coding	phosphorylase kinase alpha 2 [Source:MGI Symbol;Acc:MGI:97577]
chr13	107485556	107486949	1394	*	9.34	10.15	7.27	2.88	1.08e-114	9.02e-113	Distal Intergenic	107469822	107482718	12897	1	ENSMUSG00000114780	ENSMUST00000223617	15734	AI197445	AI197445	lincRNA	expressed sequence AI197445 [Source:MGI Symbol;Acc:MGI:2145191]
chr14	54435146	54435930	785	*	9.02	9.99	4.03	5.97	1.55e-114	1.29e-112	Promoter (2-3kb)	54438592	54440479	1888	1	ENSMUSG00000000957	ENSMUST00000226710	-2662	Mmp14	Mmp14	protein_coding	matrix metallopeptidase 14 (membrane-inserted) [Source:MGI Symbol;Acc:MGI:101900]
chr1	171129179	171129914	736	*	9.27	7.15	10.09	-2.93	1.57e-114	1.31e-112	3' UTR	171125034	171126659	1626	1	ENSMUSG00000026649	ENSMUST00000124157	4145	Cfap126	Cfap126	protein_coding	cilia and flagella associated protein 126 [Source:MGI Symbol;Acc:MGI:1922722]
chr4	47230612	47231763	1152	*	8.98	9.86	6.38	3.48	1.69e-114	1.41e-112	Promoter (1-2kb)	47233267	47245512	12246	1	ENSMUSG00000028339	ENSMUST00000124105	-1504	Col15a1	Col15a1	protein_coding	collagen, type XV, alpha 1 [Source:MGI Symbol;Acc:MGI:88449]
chr11	103140277	103141331	1055	*	8.9	9.8	5.89	3.92	1.81e-114	1.51e-112	Distal Intergenic	103133865	103138279	4415	1	ENSMUSG00000043372	ENSMUST00000130341	6412	Hexim2	Hexim2	protein_coding	hexamethylene bis-acetamide inducible 2 [Source:MGI Symbol;Acc:MGI:1918309]
chr6	125580470	125581730	1261	*	8.87	9.77	5.91	3.86	1.96e-114	1.63e-112	Intron (ENSMUST00000100941/ENSMUSG00000001930, intron 7 of 10)	125566251	125578578	12328	1	ENSMUSG00000001930	ENSMUST00000126709	14219	Vwf	Vwf	protein_coding	Von Willebrand factor [Source:MGI Symbol;Acc:MGI:98941]
chr12	52847172	52848391	1220	*	8.82	9.75	5.41	4.33	2.19e-114	1.82e-112	Intron (ENSMUST00000095737/ENSMUSG00000061603, intron 2 of 13)	52795836	53148763	352928	1	ENSMUSG00000061603	ENSMUST00000219786	51336	Akap6	Akap6	protein_coding	A kinase (PRKA) anchor protein 6 [Source:MGI Symbol;Acc:MGI:3050566]
chr8	25303985	25305595	1611	*	10.07	10.77	8.64	2.13	2.24e-114	1.86e-112	Promoter (<=1kb)	25302980	25306205	3226	2	ENSMUSG00000110140	ENSMUST00000209774	610	5430421F17Rik	5430421F17Rik	lincRNA	RIKEN cDNA 5430421F17 gene [Source:MGI Symbol;Acc:MGI:1921739]
chr5	64336646	64337553	908	*	11.21	8.81	12.07	-3.26	2.37e-114	1.96e-112	Intron (ENSMUST00000043893/ENSMUSG00000029174, intron 19 of 21)	64320256	64320754	499	1	ENSMUSG00000083100	ENSMUST00000121819	16390	Gm6044	Gm6044	processed_pseudogene	predicted gene 6044 [Source:MGI Symbol;Acc:MGI:3648725]
chr15	101266111	101267598	1488	*	10.54	9.4	11.17	-1.77	2.76e-114	2.29e-112	Promoter (<=1kb)	101266846	101270124	3279	1	ENSMUSG00000023034	ENSMUST00000230814	0	Nr4a1	Nr4a1	protein_coding	nuclear receptor subfamily 4, group A, member 1 [Source:MGI Symbol;Acc:MGI:1352454]
chr8	13503910	13504576	667	*	11.28	10.37	11.83	-1.46	3.58e-114	2.95e-112	Distal Intergenic	13465374	13494490	29117	2	ENSMUSG00000031451	ENSMUST00000033828	-9420	Gas6	Gas6	protein_coding	growth arrest specific 6 [Source:MGI Symbol;Acc:MGI:95660]
chr1	191200930	191202191	1262	*	10.76	9.7	11.36	-1.67	4.14e-114	3.42e-112	Intron (ENSMUST00000195117/ENSMUSG00000026628, intron 1 of 3)	191196906	191197013	108	1	ENSMUSG00000088461	ENSMUST00000157836	4024	Gm24748	Gm24748	misc_RNA	predicted gene, 24748 [Source:MGI Symbol;Acc:MGI:5454525]
chr6	120926978	120928086	1109	*	8.91	9.88	4.39	5.49	5.03e-114	4.15e-112	Distal Intergenic	120934825	120935535	711	2	ENSMUSG00000051586	ENSMUST00000140854	7449	Mical3	Mical3	protein_coding	microtubule associated monooxygenase, calponin and LIM domain containing 3 [Source:MGI Symbol;Acc:MGI:2442733]
chr11	114907238	114908458	1221	*	11.12	10.05	11.73	-1.68	5.98e-114	4.92e-112	Promoter (<=1kb)	114908731	114909185	455	1	ENSMUSG00000083237	ENSMUST00000117948	-273	Gm11698	Gm11698	processed_pseudogene	predicted gene 11698 [Source:MGI Symbol;Acc:MGI:3649375]
chr12	3389384	3390206	823	*	9.61	10.37	7.87	2.5	6.1e-114	5.01e-112	Promoter (2-3kb)	3387381	3404933	17553	1	ENSMUSG00000020668	ENSMUST00000219895	2003	Kif3c	Kif3c	protein_coding	kinesin family member 3C [Source:MGI Symbol;Acc:MGI:107979]
chr7	38230081	38230826	746	*	8.85	9.81	4.76	5.05	6.45e-114	5.29e-112	Promoter (2-3kb)	38216972	38228016	11045	2	ENSMUSG00000074170	ENSMUST00000098513	-2065	Plekhf1	Plekhf1	protein_coding	pleckstrin homology domain containing, family F (with FYVE domain) member 1 [Source:MGI Symbol;Acc:MGI:1919537]
chr2	145880860	145881601	742	*	9.43	7.53	10.22	-2.69	6.84e-114	5.61e-112	Promoter (2-3kb)	145878286	145878473	188	1	ENSMUSG00000092758	ENSMUST00000175017	2574	Gm25026	Gm25026	miRNA	predicted gene, 25026 [Source:MGI Symbol;Acc:MGI:5454803]
chr11	8615303	8616920	1618	*	8.81	9.77	4.64	5.13	7.51e-114	6.15e-112	5' UTR	8545693	8579121	33429	2	ENSMUSG00000020422	ENSMUST00000134823	-36182	Tns3	Tns3	protein_coding	tensin 3 [Source:MGI Symbol;Acc:MGI:2443012]
chr6	140825764	140826824	1061	*	8.77	9.71	5.09	4.62	8.94e-114	7.31e-112	Distal Intergenic	140784499	140784704	206	2	ENSMUSG00000108039	ENSMUST00000203498	-41060	Gm43925	Gm43925	processed_pseudogene	predicted gene, 43925 [Source:MGI Symbol;Acc:MGI:5690317]
chr18	5509846	5510664	819	*	9.43	10.42	3.51	6.91	1e-113	8.17e-112	Intron (ENSMUST00000161921/ENSMUSG00000063087, intron 6 of 6)	5518415	5521109	2695	2	ENSMUSG00000063087	ENSMUST00000177190	10445	Gm10125	Gm10125	processed_transcript	predicted gene 10125 [Source:MGI Symbol;Acc:MGI:3642044]
chr7	101449695	101451371	1677	*	11.14	11.71	10.21	1.5	1.33e-113	1.09e-111	Promoter (<=1kb)	101450520	101512817	62298	1	ENSMUSG00000110195	ENSMUST00000209537	0	Pde2a	Pde2a	protein_coding	phosphodiesterase 2A, cGMP-stimulated [Source:MGI Symbol;Acc:MGI:2446107]
chr6	54162683	54163249	567	*	10.06	8.67	10.75	-2.09	1.38e-113	1.13e-111	Intron (ENSMUST00000046856/ENSMUSG00000004633, intron 1 of 12)	54146887	54150937	4051	2	ENSMUSG00000087670	ENSMUST00000138767	-11746	9530036M11Rik	9530036M11Rik	antisense	RIKEN cDNA 9530036M11 gene [Source:MGI Symbol;Acc:MGI:1925866]
chr3	9033736	9034775	1040	*	10.03	8.54	10.75	-2.21	1.6e-113	1.3e-111	Distal Intergenic	9047171	9047492	322	2	ENSMUSG00000103461	ENSMUST00000193974	12717	Gm37616	Gm37616	processed_pseudogene	predicted gene, 37616 [Source:MGI Symbol;Acc:MGI:5610844]
chr18	61378265	61378983	719	*	8.79	9.73	5.08	4.65	1.93e-113	1.57e-111	Intron (ENSMUST00000075299/ENSMUSG00000033871, intron 1 of 11)	61397813	61397925	113	1	ENSMUSG00000093026	ENSMUST00000175285	-18830	Gm25301	Gm25301	miRNA	predicted gene, 25301 [Source:MGI Symbol;Acc:MGI:5455078]
chr7	100950085	100951424	1340	*	12.34	11.51	12.86	-1.34	2.02e-113	1.64e-111	Promoter (<=1kb)	100950817	100951562	746	1	ENSMUSG00000109132	ENSMUST00000208262	0	Gm44545	Gm44545	TEC	predicted gene 44545 [Source:MGI Symbol;Acc:MGI:5753121]
chr1	120073054	120076449	3396	*	11.96	11.17	12.46	-1.3	2.3e-113	1.86e-111	Promoter (<=1kb)	120067377	120074074	6698	2	ENSMUSG00000050777	ENSMUST00000056089	0	Tmem37	Tmem37	protein_coding	transmembrane protein 37 [Source:MGI Symbol;Acc:MGI:2157899]
chr5	90696090	90696732	643	*	10.16	8.83	10.84	-2	2.42e-113	1.96e-111	Distal Intergenic	90750525	90750838	314	1	ENSMUSG00000107072	ENSMUST00000202459	-53793	Gm43090	Gm43090	processed_pseudogene	predicted gene 43090 [Source:MGI Symbol;Acc:MGI:5663227]
chr7	44907901	44909325	1425	*	9.9	10.62	8.36	2.26	2.66e-113	2.15e-111	Promoter (<=1kb)	44906114	44909828	3715	2	ENSMUSG00000060279	ENSMUST00000207814	503	Ap2a1	Ap2a1	protein_coding	adaptor-related protein complex 2, alpha 1 subunit [Source:MGI Symbol;Acc:MGI:101921]
chr9	45112670	45113845	1176	*	10.4	9.16	11.05	-1.89	2.93e-113	2.37e-111	Promoter (<=1kb)	45112022	45112855	834	2	ENSMUSG00000111070	ENSMUST00000215148	0	Gm47596	Gm47596	TEC	predicted gene, 47596 [Source:MGI Symbol;Acc:MGI:6096646]
chr19	46933314	46934648	1335	*	10.06	8.61	10.77	-2.17	3.92e-113	3.16e-111	Intron (ENSMUST00000168536/ENSMUSG00000025041, intron 2 of 17)	46886831	46962351	75521	2	ENSMUSG00000025041	ENSMUST00000168536	27703	Nt5c2	Nt5c2	protein_coding	5'-nucleotidase, cytosolic II [Source:MGI Symbol;Acc:MGI:2178563]
chr9	90033752	90034571	820	*	10.05	8.63	10.75	-2.12	4.42e-113	3.56e-111	Promoter (<=1kb)	90033243	90033885	643	1	ENSMUSG00000100060	ENSMUST00000186351	509	Gm17944	Gm17944	processed_pseudogene	predicted gene, 17944 [Source:MGI Symbol;Acc:MGI:5010129]
chr19	11812940	11813541	602	*	8.86	9.76	5.99	3.77	6.37e-113	5.12e-111	Intron (ENSMUST00000075304/ENSMUSG00000041488, intron 1 of 10)	11781597	11818721	37125	2	ENSMUSG00000041488	ENSMUST00000211047	5180	Stx3	Stx3	protein_coding	syntaxin 3 [Source:MGI Symbol;Acc:MGI:103077]
chr7	46833298	46834179	882	*	10.7	11.31	9.63	1.69	9.97e-113	8.01e-111	Promoter (<=1kb)	46832464	46832878	415	1	ENSMUSG00000109663	ENSMUST00000210610	834	Gm45308	Gm45308	processed_pseudogene	predicted gene 45308 [Source:MGI Symbol;Acc:MGI:5791144]
chr7	100946452	100946860	409	*	9.34	10.15	7.32	2.83	1.13e-112	9.07e-111	Intron (ENSMUST00000060174/ENSMUSG00000048779, intron 1 of 2)	100950817	100951562	746	1	ENSMUSG00000109132	ENSMUST00000208262	-3957	Gm44545	Gm44545	TEC	predicted gene 44545 [Source:MGI Symbol;Acc:MGI:5753121]
chr3	81981719	81984126	2408	*	10.4	9.08	11.08	-2.01	1.39e-112	1.12e-110	Promoter (<=1kb)	81982290	81999703	17414	1	ENSMUSG00000028008	ENSMUST00000142889	0	Asic5	Asic5	protein_coding	acid-sensing (proton-gated) ion channel family member 5 [Source:MGI Symbol;Acc:MGI:1929259]
chr2	84961370	84962494	1125	*	8.79	9.74	5.1	4.64	1.54e-112	1.24e-110	Distal Intergenic	84980461	84983632	3172	1	ENSMUSG00000027073	ENSMUST00000028467	-17967	Prg2	Prg2	protein_coding	proteoglycan 2, bone marrow [Source:MGI Symbol;Acc:MGI:103294]
chr1	89555118	89556103	986	*	9.79	10.54	8.14	2.4	1.56e-112	1.25e-110	Intron (ENSMUST00000027521/ENSMUSG00000055013, intron 1 of 17)	89563360	89563474	115	1	ENSMUSG00000088371	ENSMUST00000157746	-7257	Gm25180	Gm25180	rRNA	predicted gene, 25180 [Source:MGI Symbol;Acc:MGI:5454957]
chr15	102314537	102316509	1973	*	11.21	11.81	10.18	1.63	2.02e-112	1.61e-110	Promoter (<=1kb)	102316485	102317076	592	1	ENSMUSG00000058290	ENSMUST00000230116	0	Espl1	Espl1	protein_coding	extra spindle pole bodies 1, separase [Source:MGI Symbol;Acc:MGI:2146156]
chr16	20353901	20355055	1155	*	9.16	10.14	3.72	6.42	2.07e-112	1.65e-110	Intron (ENSMUST00000079158/ENSMUSG00000022822, intron 25 of 29)	20338929	20364006	25078	2	ENSMUSG00000022822	ENSMUST00000148003	8951	Abcc5	Abcc5	protein_coding	ATP-binding cassette, sub-family C (CFTR/MRP), member 5 [Source:MGI Symbol;Acc:MGI:1351644]
chr8	83602032	83603003	972	*	8.9	9.87	4.24	5.63	2.32e-112	1.85e-110	Promoter (2-3kb)	83600013	83600700	688	1	ENSMUSG00000110690	ENSMUST00000212023	2019	Gm18001	Gm18001	processed_pseudogene	predicted gene, 18001 [Source:MGI Symbol;Acc:MGI:5010186]
chr17	87330964	87331681	718	*	9.4	7.49	10.19	-2.7	2.86e-112	2.28e-110	Promoter (<=1kb)	87329764	87332052	2289	2	ENSMUSG00000089701	ENSMUST00000161043	371	Gm15978	Gm15978	antisense	predicted gene 15978 [Source:MGI Symbol;Acc:MGI:3802110]
chr19	41176815	41178009	1195	*	9.21	10.07	6.78	3.29	3.43e-112	2.73e-110	Intron (ENSMUST00000025986/ENSMUSG00000025013, intron 2 of 20)	41083981	41206774	122794	2	ENSMUSG00000025013	ENSMUST00000025986	28765	Tll2	Tll2	protein_coding	tolloid-like 2 [Source:MGI Symbol;Acc:MGI:1346044]
chr14	30877869	30879529	1661	*	9	9.88	6.33	3.56	3.96e-112	3.14e-110	Promoter (<=1kb)	30879200	30881610	2411	1	ENSMUSG00000042485	ENSMUST00000040715	0	Mustn1	Mustn1	protein_coding	musculoskeletal, embryonic nuclear protein 1 [Source:MGI Symbol;Acc:MGI:1913425]
chr2	35451428	35452657	1230	*	10.41	9.14	11.08	-1.94	4.51e-112	3.57e-110	Intron (ENSMUST00000113002/ENSMUSG00000035778, intron 1 of 7)	35423329	35445833	22505	2	ENSMUSG00000035778	ENSMUST00000130913	-5595	Ggta1	Ggta1	protein_coding	glycoprotein galactosyltransferase alpha 1, 3 [Source:MGI Symbol;Acc:MGI:95704]
chr8	110794503	110795069	567	*	8.95	9.93	4.12	5.81	4.58e-112	3.62e-110	Intron (ENSMUST00000150680/ENSMUSG00000031750, intron 1 of 7)	110755236	110790888	35653	2	ENSMUSG00000031750	ENSMUST00000148732	-3615	Il34	Il34	protein_coding	interleukin 34 [Source:MGI Symbol;Acc:MGI:1923777]
chr15	80060482	80061606	1125	*	8.75	9.7	4.82	4.88	5.15e-112	4.07e-110	Distal Intergenic	80078498	80078591	94	2	ENSMUSG00000077734	ENSMUST00000104546	16985	Snord83b	Snord83b	snoRNA	small nucleolar RNA, C/D box 83B [Source:MGI Symbol;Acc:MGI:3819557]
chr19	43511584	43512892	1309	*	11.66	10.86	12.17	-1.31	6.14e-112	4.85e-110	Promoter (2-3kb)	43500021	43515865	15845	2	ENSMUSG00000025190	ENSMUST00000133325	2973	Got1	Got1	protein_coding	glutamic-oxaloacetic transaminase 1, soluble [Source:MGI Symbol;Acc:MGI:95791]
chr6	72395730	72397112	1383	*	9.12	9.98	6.76	3.22	6.66e-112	5.25e-110	Distal Intergenic	72385223	72390703	5481	2	ENSMUSG00000050732	ENSMUST00000059983	-5027	Vamp8	Vamp8	protein_coding	vesicle-associated membrane protein 8 [Source:MGI Symbol;Acc:MGI:1336882]
chr4	70396912	70398947	2036	*	8.76	9.68	5.43	4.25	6.78e-112	5.34e-110	Exon (ENSMUST00000126416/ENSMUSG00000039298, exon 3 of 3)	70398886	70403541	4656	2	ENSMUSG00000039298	ENSMUST00000126416	4594	Cdk5rap2	Cdk5rap2	protein_coding	CDK5 regulatory subunit associated protein 2 [Source:MGI Symbol;Acc:MGI:2384875]
chr7	142372852	142376450	3599	*	11	9.83	11.63	-1.81	7.93e-112	6.24e-110	Promoter (<=1kb)	142355922	142373753	17832	2	ENSMUSG00000045777	ENSMUST00000105988	0	Ifitm10	Ifitm10	protein_coding	interferon induced transmembrane protein 10 [Source:MGI Symbol;Acc:MGI:2444776]
chr4	135679222	135680683	1462	*	9.51	10.33	7.48	2.85	8.06e-112	6.34e-110	Distal Intergenic	135686287	135708181	21895	1	ENSMUSG00000062157	ENSMUST00000074408	-5604	Ifnlr1	Ifnlr1	protein_coding	interferon lambda receptor 1 [Source:MGI Symbol;Acc:MGI:2429859]
chr2	48615481	48616506	1026	*	8.93	9.83	6.03	3.8	8.25e-112	6.47e-110	Distal Intergenic	48062548	48457245	394698	2	ENSMUSG00000086353	ENSMUST00000127672	-158236	Gm13481	Gm13481	lincRNA	predicted gene 13481 [Source:MGI Symbol;Acc:MGI:3651624]
chr6	24166627	24167447	821	*	8.88	9.78	6	3.78	1.06e-111	8.34e-110	Promoter (<=1kb)	24134842	24168090	33249	2	ENSMUSG00000029700	ENSMUST00000176692	643	Slc13a1	Slc13a1	protein_coding	solute carrier family 13 (sodium/sulfate symporters), member 1 [Source:MGI Symbol;Acc:MGI:1859937]
chr13	56178415	56179097	683	*	10.95	9.87	11.56	-1.68	1.86e-111	1.46e-109	Promoter (<=1kb)	56173704	56178801	5098	2	ENSMUSG00000049625	ENSMUST00000169652	0	Tifab	Tifab	protein_coding	TRAF-interacting protein with forkhead-associated domain, family member B [Source:MGI Symbol;Acc:MGI:2385852]
chr2	166622881	166623805	925	*	9.67	8.03	10.42	-2.38	2.22e-111	1.74e-109	Intron (ENSMUST00000036719/ENSMUSG00000039621, intron 5 of 39)	166566960	166638968	72009	2	ENSMUSG00000039621	ENSMUST00000099080	15163	Prex1	Prex1	protein_coding	phosphatidylinositol-3,4,5-trisphosphate-dependent Rac exchange factor 1 [Source:MGI Symbol;Acc:MGI:3040696]
chr16	8822774	8824056	1283	*	10.77	11.37	9.71	1.66	2.28e-111	1.78e-109	Distal Intergenic	8830100	8858922	28823	1	ENSMUSG00000022507	ENSMUST00000023150	-6044	1810013L24Rik	1810013L24Rik	protein_coding	RIKEN cDNA 1810013L24 gene [Source:MGI Symbol;Acc:MGI:1916303]
chr12	38778182	38780575	2394	*	10.95	9.98	11.53	-1.54	2.6e-111	2.03e-109	Promoter (<=1kb)	38779380	38866249	86870	1	ENSMUSG00000004151	ENSMUST00000160244	0	Etv1	Etv1	protein_coding	ets variant 1 [Source:MGI Symbol;Acc:MGI:99254]
chr7	64239171	64240393	1223	*	8.97	9.95	4.13	5.82	2.73e-111	2.12e-109	Intron (ENSMUST00000085222/ENSMUSG00000030523, intron 20 of 26)	64244811	64268140	23330	1	ENSMUSG00000030523	ENSMUST00000205466	-4418	Trpm1	Trpm1	protein_coding	transient receptor potential cation channel, subfamily M, member 1 [Source:MGI Symbol;Acc:MGI:1330305]
chr1	62521011	62521859	849	*	9.5	10.29	7.66	2.63	2.86e-111	2.23e-109	Intron (ENSMUST00000075374/ENSMUSG00000052062, intron 20 of 22)	62534491	62535942	1452	2	ENSMUSG00000100750	ENSMUST00000185587	14083	Gm29084	Gm29084	antisense	predicted gene 29084 [Source:MGI Symbol;Acc:MGI:5579790]
chr16	3723050	3724280	1231	*	10.59	11.23	9.43	1.8	3e-111	2.33e-109	Distal Intergenic	3707218	3718097	10880	2	ENSMUSG00000022534	ENSMUST00000023180	-4953	Mefv	Mefv	protein_coding	Mediterranean fever [Source:MGI Symbol;Acc:MGI:1859396]
chr2	148490676	148492768	2093	*	10.5	9.17	11.18	-2.01	3.27e-111	2.54e-109	Distal Intergenic	148468890	148478780	9891	1	ENSMUSG00000087678	ENSMUST00000129067	21786	Gm14120	Gm14120	lincRNA	predicted gene 14120 [Source:MGI Symbol;Acc:MGI:3651530]
chr12	91764207	91766976	2770	*	12.83	12.12	13.3	-1.18	3.38e-111	2.62e-109	Intron (ENSMUST00000052969/ENSMUSG00000020961, intron 1 of 6)	91735054	91771170	36117	2	ENSMUSG00000020961	ENSMUST00000170984	4194	Ston2	Ston2	protein_coding	stonin 2 [Source:MGI Symbol;Acc:MGI:1918272]
chr11	54954103	54954407	305	*	8.9	9.78	6.18	3.6	3.58e-111	2.77e-109	Promoter (1-2kb)	54934013	54956047	22035	2	ENSMUSG00000020400	ENSMUST00000155316	1640	Tnip1	Tnip1	protein_coding	TNFAIP3 interacting protein 1 [Source:MGI Symbol;Acc:MGI:1926194]
chr11	77496497	77498425	1929	*	10.06	10.78	8.58	2.19	3.66e-111	2.83e-109	Promoter (<=1kb)	77499091	77503115	4025	1	ENSMUSG00000011877	ENSMUST00000152428	-666	Git1	Git1	protein_coding	G protein-coupled receptor kinase-interactor 1 [Source:MGI Symbol;Acc:MGI:1927140]
chr17	48355713	48356543	831	*	9.76	10.51	8.07	2.44	3.79e-111	2.93e-109	Distal Intergenic	48359916	48367146	7231	1	ENSMUSG00000023993	ENSMUST00000224001	-3373	Treml1	Treml1	protein_coding	triggering receptor expressed on myeloid cells-like 1 [Source:MGI Symbol;Acc:MGI:1918576]
chr2	32379945	32380819	875	*	9.3	10.12	7.25	2.87	5.61e-111	4.33e-109	Promoter (1-2kb)	32377097	32381862	4766	2	ENSMUSG00000039195	ENSMUST00000146423	1043	1110008P14Rik	1110008P14Rik	protein_coding	RIKEN cDNA 1110008P14 gene [Source:MGI Symbol;Acc:MGI:1920987]
chr8	12784435	12785053	619	*	8.75	9.69	5.14	4.54	6.12e-111	4.71e-109	Intron (ENSMUST00000033818/ENSMUSG00000031441, intron 1 of 29)	12811416	12814383	2968	1	ENSMUSG00000031441	ENSMUST00000125031	-26363	Atp11a	Atp11a	protein_coding	ATPase, class VI, type 11A [Source:MGI Symbol;Acc:MGI:1354735]
chr4	16087987	16089152	1166	*	10.04	8.66	10.73	-2.07	7.25e-111	5.58e-109	Distal Intergenic	16120759	16120888	130	2	ENSMUSG00000081679	ENSMUST00000117437	31736	Gm11874	Gm11874	processed_pseudogene	predicted gene 11874 [Source:MGI Symbol;Acc:MGI:3649335]
chr11	67509165	67510010	846	*	9.5	10.49	3.31	7.18	7.3e-111	5.61e-109	Intron (ENSMUST00000108681/ENSMUSG00000033066, intron 1 of 13)	67547154	67684974	137821	1	ENSMUSG00000033066	ENSMUST00000041611	-37144	Gas7	Gas7	protein_coding	growth arrest specific 7 [Source:MGI Symbol;Acc:MGI:1202388]
chr12	112576289	112577115	827	*	8.97	9.87	6.08	3.78	7.82e-111	6e-109	Distal Intergenic	112588784	112614957	26174	1	ENSMUSG00000037679	ENSMUST00000101029	-11669	Inf2	Inf2	protein_coding	inverted formin, FH2 and WH2 domain containing [Source:MGI Symbol;Acc:MGI:1917685]
chr10	78086668	78087603	936	*	10.1	8.67	10.81	-2.14	8.3e-111	6.36e-109	Distal Intergenic	78073339	78079525	6187	1	ENSMUSG00000000732	ENSMUST00000219633	13329	Icosl	Icosl	protein_coding	icos ligand [Source:MGI Symbol;Acc:MGI:1354701]
chr19	5450863	5452096	1234	*	8.93	9.82	6.16	3.66	8.45e-111	6.47e-109	Intron (ENSMUST00000025850/ENSMUSG00000024912, intron 2 of 3)	5447703	5455945	8243	1	ENSMUSG00000024912	ENSMUST00000025850	3160	Fosl1	Fosl1	protein_coding	fos-like antigen 1 [Source:MGI Symbol;Acc:MGI:107179]
chr18	6700774	6701511	738	*	8.74	9.67	5.37	4.3	1.08e-110	8.24e-109	Distal Intergenic	6687843	6691317	3475	2	ENSMUSG00000117620	ENSMUST00000234799	-9457	NA	ENSMUSG00000117620	processed_pseudogene	novel pseudogene
chr2	158498051	158498779	729	*	8.79	9.72	5.28	4.45	1.24e-110	9.46e-109	3' UTR	158502612	158508198	5587	1	ENSMUSG00000044405	ENSMUST00000059889	-3833	Adig	Adig	protein_coding	adipogenin [Source:MGI Symbol;Acc:MGI:2675492]
chr2	127721799	127724041	2243	*	10.04	10.74	8.63	2.11	1.28e-110	9.75e-109	Intron (ENSMUST00000028856/ENSMUSG00000027377, intron 1 of 3)	127704386	127729932	25547	2	ENSMUSG00000027377	ENSMUST00000028856	5891	Mall	Mall	protein_coding	mal, T cell differentiation protein-like [Source:MGI Symbol;Acc:MGI:2385152]
chr2	36216403	36217338	936	*	10.47	9.2	11.14	-1.94	1.51e-110	1.15e-108	Promoter (<=1kb)	36216777	36217502	726	1	ENSMUSG00000087187	ENSMUST00000147012	0	Gm13431	Gm13431	lincRNA	predicted gene 13431 [Source:MGI Symbol;Acc:MGI:3650776]
chr13	98027253	98028419	1167	*	10.51	11.13	9.36	1.77	1.59e-110	1.21e-108	Intron (ENSMUST00000109426/ENSMUSG00000021662, intron 9 of 35)	97928630	98032679	104050	2	ENSMUSG00000021662	ENSMUST00000225663	4260	Arhgef28	Arhgef28	protein_coding	Rho guanine nucleotide exchange factor (GEF) 28 [Source:MGI Symbol;Acc:MGI:1346016]
chr11	117353001	117353852	852	*	10.25	10.96	8.78	2.18	1.67e-110	1.27e-108	Promoter (<=1kb)	117353180	117356999	3820	1	ENSMUSG00000059248	ENSMUST00000134852	0	Sept9	Sept9	protein_coding	septin 9 [Source:MGI Symbol;Acc:MGI:1858222]
chr18	60609296	60610077	782	*	9.4	10.22	7.37	2.85	1.73e-110	1.32e-108	Promoter (<=1kb)	60600207	60610105	9899	2	ENSMUSG00000043079	ENSMUST00000115318	28	Synpo	Synpo	protein_coding	synaptopodin [Source:MGI Symbol;Acc:MGI:1099446]
chr10	118103100	118104147	1048	*	12.14	11.42	12.61	-1.19	1.75e-110	1.33e-108	Distal Intergenic	118112517	118124094	11578	1	ENSMUSG00000112470	ENSMUST00000218667	-8370	5330439M10Rik	5330439M10Rik	lincRNA	RIKEN cDNA 5330439M10 gene [Source:MGI Symbol;Acc:MGI:1925487]
chr11	55022011	55023594	1584	*	10.78	9.66	11.41	-1.75	1.9e-110	1.44e-108	Intron (ENSMUST00000102727/ENSMUSG00000018340, intron 1 of 24)	54990950	55033415	42466	2	ENSMUSG00000018340	ENSMUST00000148298	9821	Anxa6	Anxa6	protein_coding	annexin A6 [Source:MGI Symbol;Acc:MGI:88255]
chr4	129263097	129264056	960	*	10.28	10.99	8.8	2.19	2.16e-110	1.64e-108	Promoter (<=1kb)	129263730	129265010	1281	1	ENSMUSG00000087575	ENSMUST00000150171	0	Gm12976	Gm12976	lincRNA	predicted gene 12976 [Source:MGI Symbol;Acc:MGI:3650499]
chr14	63143993	63147618	3626	*	10.07	8.7	10.76	-2.06	2.23e-110	1.69e-108	3' UTR	63135518	63141863	6346	1	ENSMUSG00000021939	ENSMUST00000225540	8475	Ctsb	Ctsb	protein_coding	cathepsin B [Source:MGI Symbol;Acc:MGI:88561]
chr8	46429625	46430365	741	*	8.91	9.88	4.09	5.79	2.91e-110	2.2e-108	Distal Intergenic	46451929	46452304	376	2	ENSMUSG00000109912	ENSMUST00000210082	21939	Gm45245	Gm45245	processed_pseudogene	predicted gene 45245 [Source:MGI Symbol;Acc:MGI:5791081]
chr10	79934389	79934768	380	*	9.47	7.56	10.26	-2.7	3.59e-110	2.71e-108	Intron (ENSMUST00000019708/ENSMUSG00000019564, intron 3 of 8)	79930424	79931218	795	1	ENSMUSG00000019564	ENSMUST00000131118	3965	Arid3a	Arid3a	protein_coding	AT rich interactive domain 3A (BRIGHT-like) [Source:MGI Symbol;Acc:MGI:1328360]
chr11	59538396	59538729	334	*	10.04	8.67	10.73	-2.06	3.7e-110	2.79e-108	Promoter (2-3kb)	59541568	59566955	25388	1	ENSMUSG00000032691	ENSMUST00000079476	-2839	Nlrp3	Nlrp3	protein_coding	NLR family, pyrin domain containing 3 [Source:MGI Symbol;Acc:MGI:2653833]
chr13	49200246	49201331	1086	*	11.48	10.59	12.02	-1.43	4.14e-110	3.12e-108	Promoter (2-3kb)	49202950	49204116	1167	2	ENSMUSG00000037960	ENSMUST00000223496	2785	Card19	Card19	protein_coding	caspase recruitment domain family, member 19 [Source:MGI Symbol;Acc:MGI:1915730]
chr15	83565292	83566224	933	*	9.37	10.17	7.42	2.75	4.63e-110	3.48e-108	Promoter (1-2kb)	83563875	83572325	8451	1	ENSMUSG00000041736	ENSMUST00000208463	1417	Tspo	Tspo	protein_coding	translocator protein [Source:MGI Symbol;Acc:MGI:88222]
chr1	155532755	155533737	983	*	9.47	10.26	7.59	2.66	4.86e-110	3.65e-108	Distal Intergenic	155525012	155527143	2132	2	ENSMUSG00000073535	ENSMUST00000194133	-5612	Gm5532	Gm5532	lincRNA	predicted gene 5532 [Source:MGI Symbol;Acc:MGI:3646828]
chr7	142362574	142363420	847	*	9.23	10.05	7.11	2.94	5.3e-110	3.97e-108	Intron (ENSMUST00000059223/ENSMUSG00000045777, intron 2 of 3)	142355508	142372259	16752	2	ENSMUSG00000045777	ENSMUST00000084412	8839	Ifitm10	Ifitm10	protein_coding	interferon induced transmembrane protein 10 [Source:MGI Symbol;Acc:MGI:2444776]
chr13	43271530	43272238	709	*	8.88	9.84	4.58	5.26	5.45e-110	4.08e-108	Intron (ENSMUST00000055341/ENSMUSG00000051335, intron 1 of 1)	43265425	43303405	37981	2	ENSMUSG00000051335	ENSMUST00000222779	31167	Gfod1	Gfod1	protein_coding	glucose-fructose oxidoreductase domain containing 1 [Source:MGI Symbol;Acc:MGI:2145304]
chr8	126757113	126758572	1460	*	11.73	10.88	12.26	-1.38	5.48e-110	4.1e-108	Promoter (<=1kb)	126755571	126758334	2764	2	ENSMUSG00000110626	ENSMUST00000212695	0	Gm45805	Gm45805	lincRNA	predicted gene 45805 [Source:MGI Symbol;Acc:MGI:5804920]
chr14	25486387	25488296	1910	*	10.4	11.08	9.07	2	5.67e-110	4.24e-108	Intron (ENSMUST00000161766/ENSMUSG00000007817, intron 1 of 2)	25480054	25481105	1052	1	ENSMUSG00000114539	ENSMUST00000224666	6333	Gm47921	Gm47921	sense_intronic	predicted gene, 47921 [Source:MGI Symbol;Acc:MGI:6097176]
chr13	60897307	60897775	469	*	9.68	8.08	10.42	-2.34	6.85e-110	5.11e-108	Promoter (<=1kb)	60895355	60897447	2093	2	ENSMUSG00000074874	ENSMUST00000021884	0	Ctla2b	Ctla2b	protein_coding	cytotoxic T lymphocyte-associated protein 2 beta [Source:MGI Symbol;Acc:MGI:88555]
chr11	68467502	68469136	1635	*	11.12	11.73	10.02	1.71	7.52e-110	5.61e-108	Intron (ENSMUST00000021283/ENSMUSG00000020901, intron 1 of 18)	68473795	68496249	22455	1	ENSMUSG00000020901	ENSMUST00000126876	-4659	Pik3r5	Pik3r5	protein_coding	phosphoinositide-3-kinase regulatory subunit 5 [Source:MGI Symbol;Acc:MGI:2443588]
chr13	52903693	52904740	1048	*	8.96	9.83	6.39	3.45	8.22e-110	6.12e-108	Intron (ENSMUST00000137064/ENSMUSG00000021460, intron 2 of 9)	52910323	52912946	2624	2	ENSMUSG00000021460	ENSMUST00000230563	8206	Auh	Auh	protein_coding	AU RNA binding protein/enoyl-coenzyme A hydratase [Source:MGI Symbol;Acc:MGI:1338011]
chr14	7958319	7959286	968	*	8.99	9.85	6.49	3.37	9.15e-110	6.81e-108	Promoter (1-2kb)	7957288	7960636	3349	1	ENSMUSG00000109649	ENSMUST00000211339	1031	Gm45521	Gm45521	protein_coding	predicted gene 45521 [Source:MGI Symbol;Acc:MGI:5791357]
chr13	97558988	97561201	2214	*	10.38	9.16	11.04	-1.88	1.39e-109	1.03e-107	Promoter (<=1kb)	97559971	97583996	24026	1	ENSMUSG00000110235	ENSMUST00000210827	0	Gm5086	Gm5086	lincRNA	predicted gene 5086 [Source:MGI Symbol;Acc:MGI:3644417]
chr6	123116284	123116933	650	*	8.95	9.83	6.25	3.58	1.74e-109	1.29e-107	Promoter (1-2kb)	123114595	123114745	151	1	ENSMUSG00000108212	ENSMUST00000205142	1689	Gm44132	Gm44132	processed_pseudogene	predicted gene, 44132 [Source:MGI Symbol;Acc:MGI:5690524]
chr18	80673564	80677152	3589	*	9.04	9.92	6.38	3.55	1.77e-109	1.31e-107	Intron (ENSMUST00000167977/ENSMUSG00000033016, intron 3 of 9)	80606205	80708173	101969	2	ENSMUSG00000033016	ENSMUST00000167977	31021	Nfatc1	Nfatc1	protein_coding	nuclear factor of activated T cells, cytoplasmic, calcineurin dependent 1 [Source:MGI Symbol;Acc:MGI:102469]
chr7	100082763	100084174	1412	*	9.06	9.91	6.77	3.14	2.06e-109	1.52e-107	3' UTR	100083662	100090037	6376	2	ENSMUSG00000030726	ENSMUST00000156518	5863	Pold3	Pold3	protein_coding	polymerase (DNA-directed), delta 3, accessory subunit [Source:MGI Symbol;Acc:MGI:1915217]
chr7	28596093	28596892	800	*	9.1	9.94	6.85	3.09	2.4e-109	1.78e-107	Promoter (1-2kb)	28569299	28598086	28788	2	ENSMUSG00000030602	ENSMUST00000150454	1194	Pak4	Pak4	protein_coding	p21 (RAC1) activated kinase 4 [Source:MGI Symbol;Acc:MGI:1917834]
chr14	70065822	70066545	724	*	11.52	10.67	12.05	-1.38	3.58e-109	2.64e-107	Distal Intergenic	70018231	70057367	39137	2	ENSMUSG00000114446	ENSMUST00000224990	-8455	Gm33524	Gm33524	antisense	predicted gene, 33524 [Source:MGI Symbol;Acc:MGI:5592683]
chr7	24470324	24470717	394	*	8.74	9.7	4.55	5.15	4.15e-109	3.06e-107	Intron (ENSMUST00000002284/ENSMUSG00000046223, intron 3 of 6)	24462500	24475968	13469	1	ENSMUSG00000046223	ENSMUST00000206636	7824	Plaur	Plaur	protein_coding	plasminogen activator, urokinase receptor [Source:MGI Symbol;Acc:MGI:97612]
chr11	101415292	101415971	680	*	8.82	9.78	4.52	5.26	4.41e-109	3.25e-107	Promoter (<=1kb)	101413763	101414579	817	2	ENSMUSG00000075528	ENSMUST00000189049	-713	Aarsd1	Aarsd1	protein_coding	alanyl-tRNA synthetase domain containing 1 [Source:MGI Symbol;Acc:MGI:1916934]
chr3	109360862	109362478	1617	*	9.69	8.11	10.43	-2.32	4.8e-109	3.53e-107	Intron (ENSMUST00000046864/ENSMUSG00000033721, intron 1 of 26)	109341106	109442212	101107	1	ENSMUSG00000033721	ENSMUST00000137871	19756	Vav3	Vav3	protein_coding	vav 3 oncogene [Source:MGI Symbol;Acc:MGI:1888518]
chr10	61166842	61168106	1265	*	9.59	7.82	10.36	-2.54	4.98e-109	3.66e-107	Distal Intergenic	61171954	61188836	16883	1	ENSMUSG00000020096	ENSMUST00000122261	-3848	Tbata	Tbata	protein_coding	thymus, brain and testes associated [Source:MGI Symbol;Acc:MGI:1923820]
chr10	24634227	24636268	2042	*	11.35	10.37	11.93	-1.57	5.15e-109	3.78e-107	Downstream (1-2kb)	24595249	24597108	1860	2	ENSMUSG00000087400	ENSMUST00000125158	-37119	Gm15270	Gm15270	processed_transcript	predicted gene 15270 [Source:MGI Symbol;Acc:MGI:3705149]
chr1	21008479	21009552	1074	*	9.52	10.3	7.72	2.58	6.28e-109	4.61e-107	Intron (ENSMUST00000037998/ENSMUSG00000041779, intron 4 of 10)	21004313	21043656	39344	2	ENSMUSG00000041779	ENSMUST00000187210	34104	Tram2	Tram2	protein_coding	translocating chain-associating membrane protein 2 [Source:MGI Symbol;Acc:MGI:1924817]
chr9	52174482	52175799	1318	*	10.34	11.01	9.02	2	6.49e-109	4.76e-107	Distal Intergenic	52111344	52168572	57229	2	ENSMUSG00000035164	ENSMUST00000213645	-5910	Zc3h12c	Zc3h12c	protein_coding	zinc finger CCCH type containing 12C [Source:MGI Symbol;Acc:MGI:3026959]
chr5	121699998	121701323	1326	*	9.02	10	3.8	6.2	7.86e-109	5.75e-107	Distal Intergenic	121711337	121749183	37847	1	ENSMUSG00000042605	ENSMUST00000162611	-10014	Atxn2	Atxn2	protein_coding	ataxin 2 [Source:MGI Symbol;Acc:MGI:1277223]
chr10	56581820	56582788	969	*	8.77	9.73	4.44	5.3	8.27e-109	6.05e-107	Distal Intergenic	56656194	56656886	693	1	ENSMUSG00000045048	ENSMUST00000062156	-73406	Gm9795	Gm9795	processed_pseudogene	predicted pseudogene 9795 [Source:MGI Symbol;Acc:MGI:3704361]
chr17	12170392	12171853	1462	*	10.05	10.74	8.69	2.05	8.57e-109	6.25e-107	Intron (ENSMUST00000164143/ENSMUSG00000023827, intron 2 of 4)	12189921	12190456	536	1	ENSMUSG00000063911	ENSMUST00000074412	-18068	Tdgf1-ps2	Tdgf1-ps2	processed_pseudogene	teratocarcinoma-derived growth factor, pseudogene 2 [Source:MGI Symbol;Acc:MGI:107366]
chr6	100163009	100164299	1291	*	11.52	10.64	12.06	-1.42	8.73e-109	6.36e-107	Distal Intergenic	100143423	100143814	392	2	ENSMUSG00000107558	ENSMUST00000204605	-19195	2010109P13Rik	2010109P13Rik	TEC	RIKEN cDNA 2010109P13 gene [Source:MGI Symbol;Acc:MGI:1917515]
chr15	100673910	100674275	366	*	9.54	7.84	10.3	-2.46	8.95e-109	6.52e-107	Downstream (<1kb)	100641077	100669553	28477	2	ENSMUSG00000098112	ENSMUST00000183211	-4357	Bin2	Bin2	protein_coding	bridging integrator 2 [Source:MGI Symbol;Acc:MGI:3611448]
chr16	31597548	31599404	1857	*	8.76	9.71	4.95	4.75	9.03e-109	6.57e-107	Distal Intergenic	31590196	31593220	3025	2	ENSMUSG00000116793	ENSMUST00000232216	-4328	NA	ENSMUSG00000116793	lincRNA	novel transcript
chr18	80554295	80556085	1791	*	10.79	11.4	9.72	1.68	9.51e-109	6.91e-107	Distal Intergenic	80407959	80469695	61737	2	ENSMUSG00000033323	ENSMUST00000036229	-84600	Ctdp1	Ctdp1	protein_coding	CTD (carboxy-terminal domain, RNA polymerase II, polypeptide A) phosphatase, subunit 1 [Source:MGI Symbol;Acc:MGI:1926953]
chr3	50402436	50403077	642	*	9.32	10.14	7.27	2.86	9.96e-109	7.23e-107	Promoter (1-2kb)	50400282	50404283	4002	2	ENSMUSG00000103907	ENSMUST00000193524	1206	Gm37498	Gm37498	TEC	predicted gene, 37498 [Source:MGI Symbol;Acc:MGI:5610726]
chr19	9913530	9914790	1261	*	11.47	10.61	12	-1.39	1e-108	7.26e-107	Distal Intergenic	9908158	9908278	121	1	ENSMUSG00000080659	ENSMUST00000117009	5372	Gm24484	Gm24484	miRNA	predicted gene, 24484 [Source:MGI Symbol;Acc:MGI:5454261]
chr7	122010297	122010958	662	*	8.71	9.66	4.87	4.8	1.18e-108	8.54e-107	Exon (ENSMUST00000124566/ENSMUSG00000030872, exon 3 of 18)	121988765	122002491	13727	2	ENSMUSG00000030872	ENSMUST00000144779	-7806	Gga2	Gga2	protein_coding	golgi associated, gamma adaptin ear containing, ARF binding protein 2 [Source:MGI Symbol;Acc:MGI:1921355]
chr11	61687028	61687805	778	*	8.88	9.79	5.78	4.01	1.4e-108	1.01e-106	Promoter (2-3kb)	61684419	61709951	25533	1	ENSMUSG00000042377	ENSMUST00000093019	2609	Fam83g	Fam83g	protein_coding	family with sequence similarity 83, member G [Source:MGI Symbol;Acc:MGI:1916890]
chr5	122668399	122669719	1321	*	9.41	7.47	10.21	-2.74	1.65e-108	1.19e-106	Intron (ENSMUST00000100737/ENSMUSG00000029468, intron 8 of 12)	122681942	122683524	1583	1	ENSMUSG00000029468	ENSMUST00000197102	-12223	P2rx7	P2rx7	protein_coding	purinergic receptor P2X, ligand-gated ion channel, 7 [Source:MGI Symbol;Acc:MGI:1339957]
chr2	33204411	33206416	2006	*	9.5	10.29	7.58	2.72	1.74e-108	1.26e-106	Intron (ENSMUST00000131298/ENSMUSG00000038831, intron 8 of 17)	33211805	33211941	137	2	ENSMUSG00000088836	ENSMUST00000158211	5525	Gm23546	Gm23546	snoRNA	predicted gene, 23546 [Source:MGI Symbol;Acc:MGI:5453323]
chr1	153129621	153130591	971	*	8.73	9.65	5.59	4.06	2.21e-108	1.59e-106	Promoter (2-3kb)	153124173	153127234	3062	2	ENSMUSG00000026479	ENSMUST00000189005	-2387	Lamc2	Lamc2	protein_coding	laminin, gamma 2 [Source:MGI Symbol;Acc:MGI:99913]
chr16	92443343	92444090	748	*	9.99	10.69	8.58	2.1	2.23e-108	1.61e-106	Intron (ENSMUST00000060005/ENSMUSG00000022951, intron 1 of 3)	92457477	92462490	5014	1	ENSMUSG00000116964	ENSMUST00000231968	-13387	NA	ENSMUSG00000116964	antisense	novel transcript, antisense to Rcan1
chr2	166739276	166740620	1345	*	8.82	9.71	6.05	3.66	2.35e-108	1.69e-106	Distal Intergenic	166566342	166713832	147491	2	ENSMUSG00000039621	ENSMUST00000036719	-25444	Prex1	Prex1	protein_coding	phosphatidylinositol-3,4,5-trisphosphate-dependent Rac exchange factor 1 [Source:MGI Symbol;Acc:MGI:3040696]
chr17	26101401	26102040	640	*	9.79	8.28	10.51	-2.22	2.4e-108	1.73e-106	Promoter (2-3kb)	26098872	26099257	386	2	ENSMUSG00000049124	ENSMUST00000053575	-2144	Gm8186	Gm8186	protein_coding	predicted gene 8186 [Source:MGI Symbol;Acc:MGI:3643110]
chr11	120142358	120143253	896	*	11.44	10.55	11.98	-1.43	2.41e-108	1.73e-106	Promoter (<=1kb)	120139109	120142784	3676	2	ENSMUSG00000061306	ENSMUST00000152859	0	Slc38a10	Slc38a10	protein_coding	solute carrier family 38, member 10 [Source:MGI Symbol;Acc:MGI:1919305]
chr2	6478053	6479520	1468	*	11.03	9.94	11.64	-1.7	2.78e-108	2e-106	Promoter (<=1kb)	6479690	6483110	3421	1	ENSMUSG00000102599	ENSMUST00000194293	-170	Gm38386	Gm38386	TEC	predicted gene, 38386 [Source:MGI Symbol;Acc:MGI:5611614]
chr6	138140085	138141756	1672	*	10.12	8.82	10.79	-1.97	2.83e-108	2.03e-106	Promoter (<=1kb)	138140316	138156755	16440	1	ENSMUSG00000008540	ENSMUST00000008684	0	Mgst1	Mgst1	protein_coding	microsomal glutathione S-transferase 1 [Source:MGI Symbol;Acc:MGI:1913850]
chr7	126746123	126747331	1209	*	11.52	10.58	12.08	-1.5	3.02e-108	2.16e-106	Promoter (2-3kb)	126749555	126749916	362	1	ENSMUSG00000108649	ENSMUST00000205725	-2224	Gm44855	Gm44855	processed_pseudogene	predicted gene 44855 [Source:MGI Symbol;Acc:MGI:5753431]
chr5	24454017	24455789	1773	*	9.97	10.71	8.36	2.35	3.7e-108	2.64e-106	Promoter (1-2kb)	24452334	24482328	29995	1	ENSMUSG00000023353	ENSMUST00000199647	1683	Agap3	Agap3	protein_coding	ArfGAP with GTPase domain, ankyrin repeat and PH domain 3 [Source:MGI Symbol;Acc:MGI:2183446]
chr2	118263040	118264152	1113	*	9.56	7.79	10.33	-2.54	3.91e-108	2.79e-106	Intron (ENSMUST00000189100/ENSMUSG00000100046, intron 1 of 1)	118204888	118256966	52079	2	ENSMUSG00000027344	ENSMUST00000028821	-6074	Fsip1	Fsip1	protein_coding	fibrous sheath-interacting protein 1 [Source:MGI Symbol;Acc:MGI:1918563]
chr2	168539090	168541593	2504	*	11.84	11.05	12.35	-1.29	5.94e-108	4.24e-106	Intron (ENSMUST00000074618/ENSMUSG00000027544, intron 3 of 9)	168476413	168552276	75864	2	ENSMUSG00000027544	ENSMUST00000151292	10683	Nfatc2	Nfatc2	protein_coding	nuclear factor of activated T cells, cytoplasmic, calcineurin dependent 2 [Source:MGI Symbol;Acc:MGI:102463]
chr3	104794094	104795073	980	*	9.58	7.91	10.34	-2.42	6.37e-108	4.53e-106	Promoter (2-3kb)	104791983	104792880	898	1	ENSMUSG00000002233	ENSMUST00000132721	2111	Rhoc	Rhoc	protein_coding	ras homolog family member C [Source:MGI Symbol;Acc:MGI:106028]
chr10	44380383	44381695	1313	*	11.54	10.73	12.05	-1.32	6.99e-108	4.98e-106	Distal Intergenic	44359676	44359768	93	1	ENSMUSG00000089260	ENSMUST00000158635	20707	Mir1929	Mir1929	miRNA	microRNA 1929 [Source:MGI Symbol;Acc:MGI:3836961]
chr2	157395473	157396457	985	*	9.31	10.12	7.28	2.84	7.09e-108	5.04e-106	3' UTR	157418444	157471835	53392	1	ENSMUSG00000027646	ENSMUST00000109533	-21987	Src	Src	protein_coding	Rous sarcoma oncogene [Source:MGI Symbol;Acc:MGI:98397]
chr5	3538576	3539835	1260	*	8.7	9.63	5.25	4.38	7.36e-108	5.22e-106	Distal Intergenic	3543833	3570238	26406	1	ENSMUSG00000058503	ENSMUST00000197082	-3998	Fam133b	Fam133b	protein_coding	family with sequence similarity 133, member B [Source:MGI Symbol;Acc:MGI:1915402]
chr7	74376247	74378074	1828	*	8.98	9.84	6.48	3.36	7.79e-108	5.52e-106	Intron (ENSMUST00000098371/ENSMUSG00000025790, intron 2 of 10)	74392698	74411233	18536	1	ENSMUSG00000085161	ENSMUST00000132826	-14624	Gm7580	Gm7580	antisense	predicted gene 7580 [Source:MGI Symbol;Acc:MGI:3646746]
chr4	63530479	63532885	2407	*	8.92	9.83	5.95	3.88	7.96e-108	5.64e-106	Distal Intergenic	63544772	63550750	5979	1	ENSMUSG00000039105	ENSMUST00000035301	-11887	Atp6v1g1	Atp6v1g1	protein_coding	ATPase, H+ transporting, lysosomal V1 subunit G1 [Source:MGI Symbol;Acc:MGI:1913540]
chr1	86214103	86215542	1440	*	10.86	9.78	11.48	-1.7	8.04e-108	5.69e-106	Intron (ENSMUST00000123618/ENSMUSG00000062590, intron 19 of 19)	86202496	86252489	49994	1	ENSMUSG00000062590	ENSMUST00000156675	11607	Armc9	Armc9	protein_coding	armadillo repeat containing 9 [Source:MGI Symbol;Acc:MGI:1926045]
chr18	80603091	80604375	1285	*	8.71	9.64	5.31	4.33	8.21e-108	5.8e-106	Downstream (1-2kb)	80606205	80708173	101969	2	ENSMUSG00000033016	ENSMUST00000167977	103798	Nfatc1	Nfatc1	protein_coding	nuclear factor of activated T cells, cytoplasmic, calcineurin dependent 1 [Source:MGI Symbol;Acc:MGI:102469]
chr4	47109290	47110753	1464	*	8.91	9.8	6.18	3.63	1.48e-107	1.05e-105	Intron (ENSMUST00000045041/ENSMUSG00000039774, intron 3 of 9)	47101032	47101478	447	1	ENSMUSG00000094286	ENSMUST00000179673	8258	Gm12424	Gm12424	processed_pseudogene	predicted gene 12424 [Source:MGI Symbol;Acc:MGI:3650991]
chr12	78906754	78908542	1789	*	9.21	10.04	7.11	2.93	2.41e-107	1.7e-105	Promoter (<=1kb)	78888691	78906964	18274	2	ENSMUSG00000021118	ENSMUST00000021544	0	Plek2	Plek2	protein_coding	pleckstrin 2 [Source:MGI Symbol;Acc:MGI:1351466]
chr14	7971798	7972634	837	*	9.31	10.14	7.09	3.05	2.72e-107	1.92e-105	Intron (ENSMUST00000026315/ENSMUSG00000025279, intron 6 of 7)	7975872	7977222	1351	2	ENSMUSG00000025279	ENSMUST00000145234	4588	Dnase1l3	Dnase1l3	protein_coding	deoxyribonuclease 1-like 3 [Source:MGI Symbol;Acc:MGI:1314633]
chr16	3928747	3929921	1175	*	10.44	9.25	11.08	-1.83	2.73e-107	1.92e-105	Promoter (<=1kb)	3927789	3929357	1569	2	ENSMUSG00000085048	ENSMUST00000126677	0	Gm15537	Gm15537	antisense	predicted gene 15537 [Source:MGI Symbol;Acc:MGI:3782985]
chr4	141951926	141953181	1256	*	11.9	11.1	12.42	-1.32	2.79e-107	1.96e-105	Promoter (<=1kb)	141928388	141952076	23689	2	ENSMUSG00000051435	ENSMUST00000129192	0	Fhad1	Fhad1	protein_coding	forkhead-associated (FHA) phosphopeptide binding domain 1 [Source:MGI Symbol;Acc:MGI:1920323]
chr8	110792956	110794155	1200	*	8.99	9.96	3.9	6.07	2.97e-107	2.09e-105	Promoter (2-3kb)	110755236	110790888	35653	2	ENSMUSG00000031750	ENSMUST00000148732	-2068	Il34	Il34	protein_coding	interleukin 34 [Source:MGI Symbol;Acc:MGI:1923777]
chr5	142477324	142477989	666	*	8.79	9.76	4.22	5.54	4.4e-107	3.09e-105	3' UTR	142474099	142475753	1655	1	ENSMUSG00000039623	ENSMUST00000197293	3225	Ap5z1	Ap5z1	protein_coding	adaptor-related protein complex 5, zeta 1 subunit [Source:MGI Symbol;Acc:MGI:1924908]
chr17	47595503	47596077	575	*	10.02	8.67	10.71	-2.04	4.93e-107	3.45e-105	Promoter (<=1kb)	47596068	47599094	3027	1	ENSMUSG00000034165	ENSMUST00000182539	0	Ccnd3	Ccnd3	protein_coding	cyclin D3 [Source:MGI Symbol;Acc:MGI:88315]
chr16	92674867	92676979	2113	*	11.72	10.93	12.22	-1.29	6.49e-107	4.54e-105	Intron (ENSMUST00000023673/ENSMUSG00000022952, intron 4 of 7)	92686758	92695495	8738	2	ENSMUSG00000022952	ENSMUST00000187242	18516	Runx1	Runx1	protein_coding	runt related transcription factor 1 [Source:MGI Symbol;Acc:MGI:99852]
chr15	81748359	81748974	616	*	8.68	9.63	4.72	4.92	7.39e-107	5.16e-105	Promoter (2-3kb)	81718790	81745530	26741	2	ENSMUSG00000022391	ENSMUST00000230726	-2829	Rangap1	Rangap1	protein_coding	RAN GTPase activating protein 1 [Source:MGI Symbol;Acc:MGI:103071]
chr18	32444812	32445386	575	*	8.68	9.63	4.99	4.64	8.76e-107	6.12e-105	Distal Intergenic	32428034	32435733	7700	1	ENSMUSG00000024381	ENSMUST00000234373	16778	Bin1	Bin1	protein_coding	bridging integrator 1 [Source:MGI Symbol;Acc:MGI:108092]
chr6	108665208	108665967	760	*	9.22	10.2	3.45	6.76	8.97e-107	6.25e-105	Promoter (2-3kb)	108663046	108665665	2620	1	ENSMUSG00000030103	ENSMUST00000204550	2162	Bhlhe40	Bhlhe40	protein_coding	basic helix-loop-helix family, member e40 [Source:MGI Symbol;Acc:MGI:1097714]
chr9	75422054	75422751	698	*	8.67	9.62	4.85	4.77	9.38e-107	6.54e-105	Distal Intergenic	75410184	75417709	7526	1	ENSMUSG00000097021	ENSMUST00000180533	11870	4933433G15Rik	4933433G15Rik	lincRNA	RIKEN cDNA 4933433G15 gene [Source:MGI Symbol;Acc:MGI:1918524]
chr13	63154487	63155015	529	*	8.85	9.76	5.69	4.08	1.01e-106	7.02e-105	Promoter (2-3kb)	63151504	63215822	64319	1	ENSMUSG00000021458	ENSMUST00000220457	2983	2010111I01Rik	2010111I01Rik	protein_coding	RIKEN cDNA 2010111I01 gene [Source:MGI Symbol;Acc:MGI:1919311]
chr2	92065211	92067137	1927	*	9.91	10.63	8.42	2.21	1.01e-106	7.05e-105	Intron (ENSMUST00000150482/ENSMUSG00000087197, intron 1 of 1)	92054989	92059369	4381	2	ENSMUSG00000087018	ENSMUST00000123840	-5842	2900072N19Rik	2900072N19Rik	lincRNA	RIKEN cDNA 2900072N19 gene [Source:MGI Symbol;Acc:MGI:1920283]
chr18	61481227	61482579	1353	*	10.79	11.4	9.72	1.68	1.1e-106	7.67e-105	Distal Intergenic	61467053	61467153	101	2	ENSMUSG00000089541	ENSMUST00000158916	-14074	Gm25834	Gm25834	snRNA	predicted gene, 25834 [Source:MGI Symbol;Acc:MGI:5455611]
chr7	64316198	64318874	2677	*	9.38	10.17	7.48	2.69	1.12e-106	7.8e-105	3' UTR	64300633	64321221	20589	1	ENSMUSG00000030522	ENSMUST00000206680	15565	Mtmr10	Mtmr10	protein_coding	myotubularin related protein 10 [Source:MGI Symbol;Acc:MGI:2142292]
chr5	108680500	108681530	1031	*	8.77	9.73	4.48	5.25	1.22e-106	8.45e-105	Promoter (1-2kb)	108682605	108683317	713	1	ENSMUSG00000033540	ENSMUST00000133482	-1075	Idua	Idua	protein_coding	iduronidase, alpha-L [Source:MGI Symbol;Acc:MGI:96418]
chr11	3905407	3905886	480	*	8.68	9.63	4.89	4.74	1.26e-106	8.72e-105	Downstream (1-2kb)	3907021	3914664	7644	2	ENSMUSG00000048807	ENSMUST00000109995	8778	Slc35e4	Slc35e4	protein_coding	solute carrier family 35, member E4 [Source:MGI Symbol;Acc:MGI:2144150]
chr13	47231399	47233364	1966	*	9.87	8.39	10.59	-2.2	1.27e-106	8.76e-105	Intron (ENSMUST00000068891/ENSMUSG00000038068, intron 4 of 7)	47193825	47246417	52593	1	ENSMUSG00000038068	ENSMUST00000110111	37574	Rnf144b	Rnf144b	protein_coding	ring finger protein 144B [Source:MGI Symbol;Acc:MGI:2384986]
chr1	133911429	133912299	871	*	8.72	9.64	5.51	4.13	1.34e-106	9.27e-105	3' UTR	133897200	133907999	10800	2	ENSMUSG00000010311	ENSMUST00000153617	-3430	Optc	Optc	protein_coding	opticin [Source:MGI Symbol;Acc:MGI:2151113]
chr8	72295162	72296511	1350	*	10.73	9.58	11.37	-1.79	1.4e-106	9.65e-105	Distal Intergenic	72304110	72305260	1151	2	ENSMUSG00000070713	ENSMUST00000075602	8749	Gm10282	Gm10282	protein_coding	predicted pseudogene 10282 [Source:MGI Symbol;Acc:MGI:3704312]
chr6	72925920	72927707	1788	*	8.66	9.61	4.89	4.72	1.41e-106	9.74e-105	Distal Intergenic	72953236	72957247	4012	1	ENSMUSG00000097569	ENSMUST00000180809	-25529	Gm26640	Gm26640	lincRNA	predicted gene, 26640 [Source:MGI Symbol;Acc:MGI:5477134]
chr2	116998884	117000093	1210	*	9.29	10.09	7.3	2.79	1.85e-106	1.27e-104	Distal Intergenic	116972575	116976428	3854	2	ENSMUSG00000099470	ENSMUST00000188763	-22456	Gm29340	Gm29340	lincRNA	predicted gene 29340 [Source:MGI Symbol;Acc:MGI:5580046]
chr5	32055210	32056089	880	*	9.17	10.16	3.47	6.69	2.02e-106	1.39e-104	Intron (ENSMUST00000201352/ENSMUSG00000052139, intron 10 of 11)	32045978	32084753	38776	1	ENSMUSG00000052139	ENSMUST00000202080	9232	Babam2	Babam2	protein_coding	BRISC and BRCA1 A complex member 2 [Source:MGI Symbol;Acc:MGI:1333875]
chr4	46754776	46755316	541	*	9.42	7.6	10.2	-2.6	2.32e-106	1.59e-104	Intron (ENSMUST00000107749/ENSMUSG00000039809, intron 7 of 18)	46677559	46724391	46833	2	ENSMUSG00000039809	ENSMUST00000205643	-30385	Gabbr2	Gabbr2	protein_coding	gamma-aminobutyric acid (GABA) B receptor, 2 [Source:MGI Symbol;Acc:MGI:2386030]
chr12	91304980	91306680	1701	*	9.84	10.56	8.32	2.24	2.37e-106	1.63e-104	Intron (ENSMUST00000141429/ENSMUSG00000061533, intron 10 of 25)	91323669	91324225	557	1	ENSMUSG00000113239	ENSMUST00000222339	-16989	Gm18388	Gm18388	processed_pseudogene	predicted gene, 18388 [Source:MGI Symbol;Acc:MGI:5010573]
chr1	192086798	192088089	1292	*	9.12	9.96	6.88	3.08	3.33e-106	2.29e-104	Intron (ENSMUST00000085573/ENSMUSG00000026637, intron 1 of 11)	192092355	192099628	7274	1	ENSMUSG00000097089	ENSMUST00000181127	-4266	Gm26879	Gm26879	antisense	predicted gene, 26879 [Source:MGI Symbol;Acc:MGI:5477373]
chr2	160365530	160368117	2588	*	12.34	11.55	12.84	-1.29	3.76e-106	2.57e-104	Promoter (<=1kb)	160363703	160367065	3363	2	ENSMUSG00000074622	ENSMUST00000099126	0	Mafb	Mafb	protein_coding	v-maf musculoaponeurotic fibrosarcoma oncogene family, protein B (avian) [Source:MGI Symbol;Acc:MGI:104555]
chr2	119172707	119174547	1841	*	9.46	10.23	7.67	2.57	4.21e-106	2.88e-104	Promoter (<=1kb)	119174509	119177575	3067	1	ENSMUSG00000055926	ENSMUST00000069711	0	Gm14137	Gm14137	protein_coding	predicted gene 14137 [Source:MGI Symbol;Acc:MGI:3651144]
chr5	21174897	21176124	1228	*	8.72	9.64	5.53	4.11	4.85e-106	3.31e-104	Distal Intergenic	21186255	21259766	73512	1	ENSMUSG00000039934	ENSMUST00000197522	-10131	Gsap	Gsap	protein_coding	gamma-secretase activating protein [Source:MGI Symbol;Acc:MGI:2442259]
chr12	3344196	3345417	1222	*	9.22	10.08	6.79	3.29	5.11e-106	3.48e-104	Exon (ENSMUST00000180719/ENSMUSG00000097429, exon 2 of 2)	3343816	3357153	13338	2	ENSMUSG00000097429	ENSMUST00000180719	11736	Gm26520	Gm26520	lincRNA	predicted gene, 26520 [Source:MGI Symbol;Acc:MGI:5477014]
chr2	163614183	163617836	3654	*	9.81	8.34	10.52	-2.18	6.61e-106	4.51e-104	Promoter (2-3kb)	163611520	163615426	3907	1	ENSMUSG00000017679	ENSMUST00000132904	2663	Ttpal	Ttpal	protein_coding	tocopherol (alpha) transfer protein-like [Source:MGI Symbol;Acc:MGI:1923330]
chr12	85496579	85498387	1809	*	11.04	11.66	9.95	1.71	7.03e-106	4.79e-104	Distal Intergenic	85474911	85476063	1153	1	ENSMUSG00000021250	ENSMUST00000134311	21668	Fos	Fos	protein_coding	FBJ osteosarcoma oncogene [Source:MGI Symbol;Acc:MGI:95574]
chr1	171248555	171249166	612	*	8.73	9.65	5.59	4.06	7.26e-106	4.94e-104	Promoter (1-2kb)	171250421	171260637	10217	1	ENSMUSG00000006403	ENSMUST00000111315	-1255	Adamts4	Adamts4	protein_coding	a disintegrin-like and metallopeptidase (reprolysin type) with thrombospondin type 1 motif, 4 [Source:MGI Symbol;Acc:MGI:1339949]
chr3	88455769	88457783	2015	*	9.44	10.21	7.67	2.54	7.53e-106	5.12e-104	Promoter (<=1kb)	88453089	88456415	3327	2	ENSMUSG00000028064	ENSMUST00000141471	0	Sema4a	Sema4a	protein_coding	sema domain, immunoglobulin domain (Ig), transmembrane domain (TM) and short cytoplasmic domain, (semaphorin) 4A [Source:MGI Symbol;Acc:MGI:107560]
chr11	86595719	86596782	1064	*	8.76	9.66	5.87	3.79	8.22e-106	5.58e-104	Intron (ENSMUST00000018315/ENSMUSG00000018171, intron 10 of 11)	86584930	86602263	17334	2	ENSMUSG00000018171	ENSMUST00000123590	5481	Vmp1	Vmp1	protein_coding	vacuole membrane protein 1 [Source:MGI Symbol;Acc:MGI:1923159]
chr15	101413695	101415814	2120	*	8.81	9.72	5.79	3.93	1.13e-105	7.63e-104	Promoter (1-2kb)	101412449	101427789	15341	1	ENSMUSG00000023039	ENSMUST00000131069	1246	Krt7	Krt7	protein_coding	keratin 7 [Source:MGI Symbol;Acc:MGI:96704]
chr2	117107995	117108835	841	*	10.52	9.39	11.15	-1.76	1.26e-105	8.55e-104	Distal Intergenic	117121374	117182279	60906	1	ENSMUSG00000027351	ENSMUST00000028829	-12539	Spred1	Spred1	protein_coding	sprouty protein with EVH-1 domain 1, related sequence [Source:MGI Symbol;Acc:MGI:2150016]
chr2	173257659	173258859	1201	*	9.19	10.01	7.09	2.92	1.29e-105	8.73e-104	Intron (ENSMUST00000036248/ENSMUSG00000038400, intron 1 of 3)	173228046	173276189	48144	2	ENSMUSG00000038400	ENSMUST00000139306	17330	Pmepa1	Pmepa1	protein_coding	prostate transmembrane protein, androgen induced 1 [Source:MGI Symbol;Acc:MGI:1929600]
chr13	111935783	111936810	1028	*	10.47	9.31	11.1	-1.79	1.49e-105	1.01e-103	Distal Intergenic	111882396	111884177	1782	2	ENSMUSG00000114429	ENSMUST00000225689	-51606	NA	ENSMUSG00000114429	processed_pseudogene	neutrophil cytosolic factor 2 (Ncf2) pseudogene
chr18	6285801	6286248	448	*	8.69	9.62	5.26	4.36	1.55e-105	1.05e-103	Distal Intergenic	6241314	6242174	861	2	ENSMUSG00000006740	ENSMUST00000170959	-43627	Kif5b	Kif5b	protein_coding	kinesin family member 5B [Source:MGI Symbol;Acc:MGI:1098268]
chr4	155233668	155236025	2358	*	11.25	10.39	11.78	-1.39	1.59e-105	1.08e-103	Distal Intergenic	155154075	155222592	68518	2	ENSMUSG00000029050	ENSMUST00000030917	-11076	Ski	Ski	protein_coding	ski sarcoma viral oncogene homolog (avian) [Source:MGI Symbol;Acc:MGI:98310]
chr2	128698151	128699515	1365	*	11.28	10.42	11.82	-1.39	1.88e-105	1.27e-103	Promoter (<=1kb)	128698956	128802894	103939	1	ENSMUSG00000014361	ENSMUST00000014505	0	Mertk	Mertk	protein_coding	c-mer proto-oncogene tyrosine kinase [Source:MGI Symbol;Acc:MGI:96965]
chr9	45846450	45848020	1571	*	9.16	9.99	6.99	3	1.88e-105	1.27e-103	Intron (ENSMUST00000078111/ENSMUSG00000032086, intron 1 of 7)	45852723	45862219	9497	1	ENSMUSG00000032086	ENSMUST00000159970	-4703	Bace1	Bace1	protein_coding	beta-site APP cleaving enzyme 1 [Source:MGI Symbol;Acc:MGI:1346542]
chr19	21912813	21914016	1204	*	9.69	8.14	10.42	-2.28	1.93e-105	1.3e-103	Distal Intergenic	21938079	21938384	306	1	ENSMUSG00000045104	ENSMUST00000060477	-24063	Gm5514	Gm5514	processed_pseudogene	predicted gene 5514 [Source:MGI Symbol;Acc:MGI:3645435]
chr9	106675587	106676864	1278	*	9.22	10.02	7.21	2.81	2e-105	1.34e-103	Intron (ENSMUST00000169068/ENSMUSG00000040813, intron 3 of 5)	106662376	106685302	22927	2	ENSMUSG00000040813	ENSMUST00000214885	8438	Tex264	Tex264	protein_coding	testis expressed gene 264 [Source:MGI Symbol;Acc:MGI:1096570]
chr6	90700748	90702478	1731	*	8.99	9.87	6.36	3.51	2.48e-105	1.67e-103	Intron (ENSMUST00000101153/ENSMUSG00000034312, intron 1 of 13)	90689818	90694696	4879	2	ENSMUSG00000034312	ENSMUST00000205068	-6052	Iqsec1	Iqsec1	protein_coding	IQ motif and Sec7 domain 1 [Source:MGI Symbol;Acc:MGI:1196356]
chr14	76958691	76959317	627	*	9.52	10.29	7.77	2.52	2.99e-105	2.01e-103	Distal Intergenic	76976249	76976887	639	1	ENSMUSG00000115303	ENSMUST00000227717	-16932	Gm4291	Gm4291	processed_pseudogene	predicted gene 4291 [Source:MGI Symbol;Acc:MGI:3782468]
chr2	157048518	157049532	1015	*	9.84	10.79	6.04	4.75	3.19e-105	2.14e-103	Intron (ENSMUST00000069098/ENSMUSG00000055485, intron 3 of 14)	157037050	157040239	3190	2	ENSMUSG00000055485	ENSMUST00000133571	-8279	Soga1	Soga1	protein_coding	suppressor of glucose, autophagy associated 1 [Source:MGI Symbol;Acc:MGI:2444575]
chr10	44754991	44756471	1481	*	8.66	9.59	5.28	4.31	3.9e-105	2.61e-103	Intron (ENSMUST00000217315/ENSMUSG00000110893, intron 1 of 1)	44730769	44738900	8132	2	ENSMUSG00000111494	ENSMUST00000213122	-16091	4930431F10Rik	4930431F10Rik	lincRNA	RIKEN cDNA 4930431F10 gene [Source:MGI Symbol;Acc:MGI:1918888]
chr2	157447177	157448295	1119	*	9.52	10.29	7.75	2.54	3.93e-105	2.62e-103	Intron (ENSMUST00000109533/ENSMUSG00000027646, intron 2 of 13)	157455671	157471838	16168	1	ENSMUSG00000027646	ENSMUST00000109531	-7376	Src	Src	protein_coding	Rous sarcoma oncogene [Source:MGI Symbol;Acc:MGI:98397]
chr8	84219838	84220818	981	*	11.02	10.1	11.58	-1.48	4.04e-105	2.69e-103	Exon (ENSMUST00000039480/ENSMUSG00000035671, exon 11 of 14)	84208920	84209609	690	1	ENSMUSG00000097296	ENSMUST00000180630	10918	Gm26532	Gm26532	lincRNA	predicted gene, 26532 [Source:MGI Symbol;Acc:MGI:5477026]
chr11	61793040	61794215	1176	*	9.58	7.83	10.34	-2.51	4.23e-105	2.82e-103	Intron (ENSMUST00000004920/ENSMUSG00000004798, intron 20 of 26)	61799902	61804021	4120	2	ENSMUSG00000004798	ENSMUST00000157049	9806	Ulk2	Ulk2	protein_coding	unc-51 like kinase 2 [Source:MGI Symbol;Acc:MGI:1352758]
chr14	61238531	61239536	1006	*	8.84	9.73	6.09	3.64	5.74e-105	3.82e-103	Intron (ENSMUST00000089394/ENSMUSG00000048279, intron 9 of 9)	61222816	61232440	9625	2	ENSMUSG00000035296	ENSMUST00000129886	-6091	Sgcg	Sgcg	protein_coding	sarcoglycan, gamma (dystrophin-associated glycoprotein) [Source:MGI Symbol;Acc:MGI:1346524]
chr16	23320145	23322508	2364	*	8.8	9.7	5.93	3.77	6.73e-105	4.48e-103	5' UTR	23290470	23358595	68126	1	ENSMUSG00000022885	ENSMUST00000115335	29675	St6gal1	St6gal1	protein_coding	beta galactoside alpha 2,6 sialyltransferase 1 [Source:MGI Symbol;Acc:MGI:108470]
chr10	78428514	78429665	1152	*	9.48	10.25	7.67	2.58	8.23e-105	5.47e-103	Promoter (<=1kb)	78428271	78438847	10577	1	ENSMUSG00000112652	ENSMUST00000218544	243	4921516A02Rik	4921516A02Rik	antisense	RIKEN cDNA 4921516A02 gene [Source:MGI Symbol;Acc:MGI:3696861]
chr16	31182488	31182920	433	*	8.69	9.65	4.53	5.12	1.11e-104	7.38e-103	Intron (ENSMUST00000230698/ENSMUSG00000049076, intron 1 of 22)	31095954	31200991	105038	2	ENSMUSG00000049076	ENSMUST00000229010	18071	Acap2	Acap2	protein_coding	ArfGAP with coiled-coil, ankyrin repeat and PH domains 2 [Source:MGI Symbol;Acc:MGI:1925868]
chr17	84057001	84057731	731	*	11.48	10.53	12.04	-1.52	1.14e-104	7.54e-103	Distal Intergenic	84036890	84038262	1373	1	ENSMUSG00000117432	ENSMUST00000234723	20111	NA	ENSMUSG00000117432	lincRNA	novel transcript
chr5	32052141	32053685	1545	*	8.98	9.84	6.61	3.22	1.2e-104	7.97e-103	Intron (ENSMUST00000201352/ENSMUSG00000052139, intron 10 of 11)	32045978	32084753	38776	1	ENSMUSG00000052139	ENSMUST00000202080	6163	Babam2	Babam2	protein_coding	BRISC and BRCA1 A complex member 2 [Source:MGI Symbol;Acc:MGI:1333875]
chr17	5573031	5573369	339	*	10.19	8.94	10.85	-1.91	1.97e-104	1.31e-102	Intron (ENSMUST00000089185/ENSMUSG00000034265, intron 1 of 8)	5492557	5753811	261255	1	ENSMUSG00000034265	ENSMUST00000089185	80474	Zdhhc14	Zdhhc14	protein_coding	zinc finger, DHHC domain containing 14 [Source:MGI Symbol;Acc:MGI:2653229]
chr4	89163626	89165658	2033	*	9.86	10.57	8.43	2.14	2.14e-104	1.41e-102	Promoter (1-2kb)	89161699	89162191	493	2	ENSMUSG00000083989	ENSMUST00000120724	-1435	Gm12607	Gm12607	processed_pseudogene	predicted gene 12607 [Source:MGI Symbol;Acc:MGI:3649224]
chr3	95725806	95727009	1204	*	8.97	9.83	6.59	3.23	2.15e-104	1.42e-102	Distal Intergenic	95734911	95734973	63	2	ENSMUSG00000098737	ENSMUST00000183853	7964	Mir7014	Mir7014	miRNA	microRNA 7014 [Source:MGI Symbol;Acc:MGI:5531219]
chr1	170911990	170913477	1488	*	9.99	10.67	8.62	2.05	2.22e-104	1.47e-102	Promoter (<=1kb)	170907273	170912941	5669	2	ENSMUSG00000070524	ENSMUST00000094337	0	Fcrlb	Fcrlb	protein_coding	Fc receptor-like B [Source:MGI Symbol;Acc:MGI:3576487]
chr9	58441719	58443043	1325	*	8.65	9.6	4.87	4.73	2.41e-104	1.59e-102	Distal Intergenic	58455122	58469635	14514	1	ENSMUSG00000097651	ENSMUST00000181967	-12079	4930461G14Rik	4930461G14Rik	lincRNA	RIKEN cDNA 4930461G14 gene [Source:MGI Symbol;Acc:MGI:1922129]
chr2	129262742	129264558	1817	*	9.31	10.11	7.4	2.71	2.83e-104	1.87e-102	Intron (ENSMUST00000141964/ENSMUSG00000085485, intron 2 of 2)	129246376	129268526	22151	1	ENSMUSG00000085485	ENSMUST00000141964	16366	Gm14024	Gm14024	antisense	predicted gene 14024 [Source:MGI Symbol;Acc:MGI:3649704]
chr3	95979888	95980864	977	*	8.69	9.65	4.43	5.22	2.85e-104	1.87e-102	Distal Intergenic	95988819	95995668	6850	2	ENSMUSG00000015745	ENSMUST00000123006	14804	Plekho1	Plekho1	protein_coding	pleckstrin homology domain containing, family O member 1 [Source:MGI Symbol;Acc:MGI:1914470]
chr13	33951225	33951963	739	*	8.83	9.71	6.16	3.55	3.02e-104	1.98e-102	Intron (ENSMUST00000181800/ENSMUSG00000085457, intron 1 of 4)	33964687	33985646	20960	1	ENSMUSG00000046949	ENSMUST00000220844	-12724	Nqo2	Nqo2	protein_coding	N-ribosyldihydronicotinamide quinone reductase 2 [Source:MGI Symbol;Acc:MGI:104513]
chr16	92683776	92684600	825	*	8.63	9.56	5.23	4.33	3.09e-104	2.03e-102	Intron (ENSMUST00000023673/ENSMUSG00000022952, intron 4 of 7)	92686758	92695495	8738	2	ENSMUSG00000022952	ENSMUST00000187242	10895	Runx1	Runx1	protein_coding	runt related transcription factor 1 [Source:MGI Symbol;Acc:MGI:99852]
chr11	115640891	115642089	1199	*	10.31	10.97	9.03	1.94	3.32e-104	2.18e-102	Downstream (1-2kb)	115614184	115628295	14112	2	ENSMUSG00000020744	ENSMUST00000178003	-12596	Slc25a19	Slc25a19	protein_coding	solute carrier family 25 (mitochondrial thiamine pyrophosphate carrier), member 19 [Source:MGI Symbol;Acc:MGI:1914533]
chr2	150861128	150862161	1034	*	9.81	8.34	10.53	-2.19	3.78e-104	2.48e-102	Intron (ENSMUST00000056149/ENSMUSG00000032046, intron 1 of 12)	150843033	150851490	8458	2	ENSMUSG00000032046	ENSMUST00000155119	-9638	Abhd12	Abhd12	protein_coding	abhydrolase domain containing 12 [Source:MGI Symbol;Acc:MGI:1923442]
chr18	80524268	80525238	971	*	10.71	11.35	9.53	1.82	4.09e-104	2.68e-102	Distal Intergenic	80407959	80469695	61737	2	ENSMUSG00000033323	ENSMUST00000036229	-54573	Ctdp1	Ctdp1	protein_coding	CTD (carboxy-terminal domain, RNA polymerase II, polypeptide A) phosphatase, subunit 1 [Source:MGI Symbol;Acc:MGI:1926953]
chr8	41016042	41017915	1874	*	11.03	10.08	11.59	-1.51	4.71e-104	3.08e-102	Promoter (<=1kb)	41000675	41016755	16081	2	ENSMUSG00000045636	ENSMUST00000155626	0	Mtus1	Mtus1	protein_coding	mitochondrial tumor suppressor 1 [Source:MGI Symbol;Acc:MGI:2142572]
chr9	106377459	106378564	1106	*	9.29	10.11	7.21	2.9	6.33e-104	4.13e-102	Promoter (2-3kb)	106374619	106375721	1103	1	ENSMUSG00000053716	ENSMUST00000193878	2840	Dusp7	Dusp7	protein_coding	dual specificity phosphatase 7 [Source:MGI Symbol;Acc:MGI:2387100]
chr11	20230874	20232469	1596	*	11.09	10.15	11.65	-1.5	6.74e-104	4.4e-102	Intron (ENSMUST00000050611/ENSMUSG00000044066, intron 5 of 6)	20241523	20249383	7861	2	ENSMUSG00000044066	ENSMUST00000161218	16914	Cep68	Cep68	protein_coding	centrosomal protein 68 [Source:MGI Symbol;Acc:MGI:2667663]
chr15	27867408	27868520	1113	*	8.85	9.82	4.05	5.77	8.6e-104	5.6e-102	Promoter (<=1kb)	27863799	27867231	3433	2	ENSMUSG00000115161	ENSMUST00000228406	-177	Gm20555	Gm20555	TEC	predicted gene, 20555 [Source:MGI Symbol;Acc:MGI:5295662]
chr1	62702861	62704170	1310	*	11.11	11.66	10.21	1.45	9.32e-104	6.07e-102	Promoter (<=1kb)	62703285	62739932	36648	1	ENSMUSG00000025969	ENSMUST00000126344	0	Nrp2	Nrp2	protein_coding	neuropilin 2 [Source:MGI Symbol;Acc:MGI:1100492]
chr11	117118830	117119866	1037	*	10.01	8.43	10.75	-2.32	1.03e-103	6.72e-102	Intron (ENSMUST00000127090/ENSMUSG00000020823, intron 2 of 11)	117115252	117128763	13512	1	ENSMUSG00000020823	ENSMUST00000146585	3578	Sec14l1	Sec14l1	protein_coding	SEC14-like lipid binding 1 [Source:MGI Symbol;Acc:MGI:1921386]
chr11	63045919	63047183	1265	*	11.59	10.82	12.09	-1.27	1.03e-103	6.72e-102	Distal Intergenic	63061654	63094964	33311	1	ENSMUSG00000042189	ENSMUST00000035732	-14471	Tekt3	Tekt3	protein_coding	tektin 3 [Source:MGI Symbol;Acc:MGI:1918312]
chr19	44283213	44284854	1642	*	10.84	11.44	9.79	1.65	1.1e-103	7.13e-102	Distal Intergenic	44293676	44306864	13189	1	ENSMUSG00000025203	ENSMUST00000026221	-8822	Scd2	Scd2	protein_coding	stearoyl-Coenzyme A desaturase 2 [Source:MGI Symbol;Acc:MGI:98240]
chr12	70890861	70891844	984	*	8.84	9.82	3.97	5.85	1.11e-103	7.19e-102	Promoter (2-3kb)	70894823	70897916	3094	1	ENSMUSG00000048285	ENSMUST00000222045	-2979	Frmd6	Frmd6	protein_coding	FERM domain containing 6 [Source:MGI Symbol;Acc:MGI:2442579]
chr2	132599129	132599540	412	*	10.51	9.36	11.15	-1.79	1.23e-103	7.98e-102	Promoter (<=1kb)	132598195	132653068	54874	1	ENSMUSG00000074783	ENSMUST00000153028	934	AU019990	AU019990	lincRNA	expressed sequence AU019990 [Source:MGI Symbol;Acc:MGI:3034641]
chr2	26502815	26504479	1665	*	10.99	10.07	11.55	-1.48	1.37e-103	8.88e-102	Promoter (<=1kb)	26457903	26503822	45920	2	ENSMUSG00000026923	ENSMUST00000028288	0	Notch1	Notch1	protein_coding	notch 1 [Source:MGI Symbol;Acc:MGI:97363]
chr3	103605731	103606486	756	*	8.65	9.57	5.35	4.23	1.49e-103	9.66e-102	Intron (ENSMUST00000121834/ENSMUSG00000027849, intron 3 of 6)	103601943	103603202	1260	1	ENSMUSG00000104764	ENSMUST00000199589	3788	Gm43066	Gm43066	sense_intronic	predicted gene 43066 [Source:MGI Symbol;Acc:MGI:5663203]
chr5	136093870	136094930	1061	*	9.37	10.15	7.55	2.61	1.8e-103	1.16e-101	Promoter (<=1kb)	136095590	136102295	6706	1	ENSMUSG00000004952	ENSMUST00000145294	-660	Rasa4	Rasa4	protein_coding	RAS p21 protein activator 4 [Source:MGI Symbol;Acc:MGI:1858600]
chr11	114965345	114965860	516	*	10.17	8.88	10.84	-1.95	2.02e-103	1.3e-101	Intron (ENSMUST00000106580/ENSMUSG00000058728, intron 1 of 3)	114956116	114969157	13042	2	ENSMUSG00000058728	ENSMUST00000106580	3297	Cd300c	Cd300c	protein_coding	CD300C molecule [Source:MGI Symbol;Acc:MGI:3032626]
chr11	46282356	46283275	920	*	8.98	9.84	6.49	3.35	2.35e-103	1.52e-101	Intron (ENSMUST00000165599/ENSMUSG00000020340, intron 5 of 30)	46196071	46270669	74599	2	ENSMUSG00000020340	ENSMUST00000142017	-11687	Cyfip2	Cyfip2	protein_coding	cytoplasmic FMR1 interacting protein 2 [Source:MGI Symbol;Acc:MGI:1924134]
chr9	52243133	52244537	1405	*	9.28	10.08	7.29	2.79	2.41e-103	1.55e-101	Distal Intergenic	52291199	52291331	133	1	ENSMUSG00000077796	ENSMUST00000104608	-46662	Gm25562	Gm25562	snoRNA	predicted gene, 25562 [Source:MGI Symbol;Acc:MGI:5455339]
chr2	14164767	14166207	1441	*	10.28	8.92	10.97	-2.05	2.5e-103	1.61e-101	Distal Intergenic	14174523	14221993	47471	1	ENSMUSG00000061531	ENSMUST00000077517	-8316	Tmem236	Tmem236	protein_coding	transmembrane protein 236 [Source:MGI Symbol;Acc:MGI:1919309]
chr16	87660935	87661793	859	*	10.13	8.8	10.81	-2	3.48e-103	2.24e-101	Distal Intergenic	87698945	87733346	34402	1	ENSMUSG00000025612	ENSMUST00000026703	-37152	Bach1	Bach1	protein_coding	BTB and CNC homology 1, basic leucine zipper transcription factor 1 [Source:MGI Symbol;Acc:MGI:894680]
chr8	22497539	22498707	1169	*	9.22	10.03	7.17	2.86	3.79e-103	2.44e-101	Intron (ENSMUST00000067786/ENSMUSG00000037656, intron 1 of 10)	22506125	22535221	29097	1	ENSMUSG00000037656	ENSMUST00000209347	-7418	Slc20a2	Slc20a2	protein_coding	solute carrier family 20, member 2 [Source:MGI Symbol;Acc:MGI:97851]
chr6	118140923	118141449	527	*	9.61	8.02	10.35	-2.33	4.81e-103	3.09e-101	Promoter (1-2kb)	118107452	118139140	31689	2	ENSMUSG00000042042	ENSMUST00000049344	-1783	Csgalnact2	Csgalnact2	protein_coding	chondroitin sulfate N-acetylgalactosaminyltransferase 2 [Source:MGI Symbol;Acc:MGI:1926002]
chr9	55361855	55362948	1094	*	9.52	10.31	7.69	2.62	4.89e-103	3.13e-101	Intron (ENSMUST00000085754/ENSMUSG00000032313, intron 1 of 10)	55333201	55437358	104158	1	ENSMUSG00000032313	ENSMUST00000130465	28654	Tmem266	Tmem266	protein_coding	transmembrane protein 266 [Source:MGI Symbol;Acc:MGI:2142980]
chr16	44238540	44240626	2087	*	10.31	10.95	9.12	1.83	6.05e-103	3.87e-101	3' UTR	44240180	44269532	29353	2	ENSMUSG00000022696	ENSMUST00000127567	28906	Sidt1	Sidt1	protein_coding	SID1 transmembrane family, member 1 [Source:MGI Symbol;Acc:MGI:2443155]
chr12	100326505	100327092	588	*	8.74	9.65	5.55	4.1	6.93e-103	4.43e-101	Intron (ENSMUST00000062957/ENSMUSG00000033530, intron 18 of 19)	100301610	100332909	31300	2	ENSMUSG00000033530	ENSMUST00000223255	5817	Ttc7b	Ttc7b	protein_coding	tetratricopeptide repeat domain 7B [Source:MGI Symbol;Acc:MGI:2144724]
chr6	146908886	146910333	1448	*	9.08	9.93	6.79	3.13	7.18e-103	4.59e-101	Intron (ENSMUST00000016631/ENSMUSG00000016487, intron 1 of 26)	146888589	147032025	143437	1	ENSMUSG00000016487	ENSMUST00000111623	20297	Ppfibp1	Ppfibp1	protein_coding	PTPRF interacting protein, binding protein 1 (liprin beta 1) [Source:MGI Symbol;Acc:MGI:1914783]
chr7	120865078	120866896	1819	*	9.89	10.59	8.47	2.12	7.35e-103	4.69e-101	Exon (ENSMUST00000141810/ENSMUSG00000085118, exon 3 of 3)	120865509	120875298	9790	2	ENSMUSG00000085118	ENSMUST00000141810	8402	Gm15774	Gm15774	antisense	predicted gene 15774 [Source:MGI Symbol;Acc:MGI:3783215]
chr11	8579452	8580485	1034	*	9.97	10.65	8.64	2.01	7.65e-103	4.88e-101	Promoter (<=1kb)	8545693	8579121	33429	2	ENSMUSG00000020422	ENSMUST00000134823	-331	Tns3	Tns3	protein_coding	tensin 3 [Source:MGI Symbol;Acc:MGI:2443012]
chr11	77441810	77443269	1460	*	11.17	10.25	11.72	-1.47	1.06e-102	6.76e-101	Exon (ENSMUST00000037912/ENSMUSG00000037926, exon 13 of 15)	77462411	77470484	8074	1	ENSMUSG00000020836	ENSMUST00000102493	-19142	Coro6	Coro6	protein_coding	coronin 6 [Source:MGI Symbol;Acc:MGI:2183448]
chr18	75454949	75457062	2114	*	9.44	10.25	7.42	2.83	1.15e-102	7.34e-101	Intron (ENSMUST00000165559/ENSMUSG00000052928, intron 10 of 11)	75514645	75522806	8162	1	ENSMUSG00000097712	ENSMUST00000181913	-57583	Gm10532	Gm10532	lincRNA	predicted gene 10532 [Source:MGI Symbol;Acc:MGI:3641671]
chr2	167802582	167802954	373	*	9.22	7.29	10.02	-2.73	1.22e-102	7.76e-101	Distal Intergenic	167782053	167783486	1434	1	ENSMUSG00000087624	ENSMUST00000124850	20529	9230111E07Rik	9230111E07Rik	lincRNA	RIKEN cDNA 9230111E07 gene [Source:MGI Symbol;Acc:MGI:1924998]
chr3	68693007	68694153	1147	*	9.3	10.09	7.41	2.68	1.55e-102	9.84e-101	Promoter (<=1kb)	68693993	68698023	4031	1	ENSMUSG00000027776	ENSMUST00000191910	0	Il12a	Il12a	protein_coding	interleukin 12a [Source:MGI Symbol;Acc:MGI:96539]
chr11	118365112	118365672	561	*	9.45	10.22	7.72	2.49	2.29e-102	1.45e-100	Distal Intergenic	118303701	118355740	52040	2	ENSMUSG00000017466	ENSMUST00000155707	-9372	Timp2	Timp2	protein_coding	tissue inhibitor of metalloproteinase 2 [Source:MGI Symbol;Acc:MGI:98753]
chr6	140620728	140621907	1180	*	8.6	9.54	4.93	4.62	2.49e-102	1.58e-100	Promoter (<=1kb)	140620162	140622423	2262	2	ENSMUSG00000107750	ENSMUST00000204392	516	Gm44013	Gm44013	TEC	predicted gene, 44013 [Source:MGI Symbol;Acc:MGI:5690405]
chr1	87625171	87626884	1714	*	11.56	10.77	12.07	-1.3	2.66e-102	1.69e-100	Intron (ENSMUST00000169754/ENSMUSG00000026288, intron 1 of 26)	87621674	87667916	46243	1	ENSMUSG00000026288	ENSMUST00000163576	3497	Inpp5d	Inpp5d	protein_coding	inositol polyphosphate-5-phosphatase D [Source:MGI Symbol;Acc:MGI:107357]
chr2	113621705	113622393	689	*	8.99	9.98	3.57	6.4	3.03e-102	1.91e-100	Intron (ENSMUST00000099576/ENSMUSG00000044042, intron 14 of 18)	113685090	113693151	8062	1	ENSMUSG00000044042	ENSMUST00000150510	-62697	Fmn1	Fmn1	protein_coding	formin 1 [Source:MGI Symbol;Acc:MGI:101815]
chr17	25071107	25073221	2115	*	10.13	10.82	8.75	2.07	3.42e-102	2.16e-100	Intron (ENSMUST00000142000/ENSMUSG00000024169, intron 18 of 28)	25057904	25078224	20321	2	ENSMUSG00000024168	ENSMUST00000153745	5003	Tmem204	Tmem204	protein_coding	transmembrane protein 204 [Source:MGI Symbol;Acc:MGI:3039635]
chr14	71082094	71082947	854	*	8.72	9.68	4.22	5.47	3.54e-102	2.23e-100	Distal Intergenic	71087270	71147008	59739	1	ENSMUSG00000115671	ENSMUST00000227525	-4323	Gm49289	Gm49289	lincRNA	predicted gene, 49289 [Source:MGI Symbol;Acc:MGI:6118778]
chr2	94287581	94288607	1027	*	8.69	9.63	5.18	4.45	4.63e-102	2.92e-100	Distal Intergenic	94160637	94264918	104282	2	ENSMUSG00000075020	ENSMUST00000211430	-22663	Mir670hg	Mir670hg	lincRNA	MIR670 host gene (non-protein coding) [Source:MGI Symbol;Acc:MGI:3041234]
chr5	64410410	64411236	827	*	10.28	8.95	10.96	-2.01	4.63e-102	2.92e-100	Distal Intergenic	64433955	64473588	39634	1	ENSMUSG00000105105	ENSMUST00000199362	-22719	Gm31363	Gm31363	lincRNA	predicted gene, 31363 [Source:MGI Symbol;Acc:MGI:5590522]
chr12	85185947	85186794	848	*	8.93	9.91	3.69	6.22	5.85e-102	3.68e-100	Promoter (1-2kb)	85187514	85187805	292	2	ENSMUSG00000113681	ENSMUST00000221330	1011	Gm45930	Gm45930	processed_pseudogene	predicted gene, 45930 [Source:MGI Symbol;Acc:MGI:5825567]
chr18	36699605	36702453	2849	*	11.15	10.17	11.72	-1.55	6.17e-102	3.88e-100	Distal Intergenic	36684923	36695925	11003	2	ENSMUSG00000044719	ENSMUST00000115682	-3680	E230025N22Rik	E230025N22Rik	protein_coding	Riken cDNA E230025N22 gene [Source:MGI Symbol;Acc:MGI:3687212]
chr9	20760760	20761258	499	*	9.55	10.34	7.67	2.67	6.28e-102	3.95e-100	Distal Intergenic	20667693	20746349	78657	2	ENSMUSG00000032172	ENSMUST00000215999	-14411	Olfm2	Olfm2	protein_coding	olfactomedin 2 [Source:MGI Symbol;Acc:MGI:3045350]
chr14	61736408	61738714	2307	*	9.17	10	6.99	3.02	6.42e-102	4.03e-100	Distal Intergenic	61683510	61685656	2147	1	ENSMUSG00000104187	ENSMUST00000194021	52898	Gm37820	Gm37820	TEC	predicted gene, 37820 [Source:MGI Symbol;Acc:MGI:5611048]
chr8	126803735	126804526	792	*	10.55	11.2	9.36	1.84	7.05e-102	4.42e-100	Distal Intergenic	126839233	126851473	12241	1	ENSMUSG00000110498	ENSMUST00000212914	-34707	A630001O12Rik	A630001O12Rik	lincRNA	RIKEN cDNA A630001O12 gene [Source:MGI Symbol;Acc:MGI:3041181]
chr14	24854405	24855944	1540	*	8.69	9.6	5.68	3.92	7.47e-102	4.68e-100	Distal Intergenic	24833635	24835089	1455	1	ENSMUSG00000114965	ENSMUST00000223735	20770	Gm47906	Gm47906	lincRNA	predicted gene, 47906 [Source:MGI Symbol;Acc:MGI:6097148]
chr18	69575197	69576929	1733	*	9.56	7.92	10.31	-2.39	7.81e-102	4.88e-100	Intron (ENSMUST00000066717/ENSMUSG00000053477, intron 9 of 20)	69563335	69636964	73630	1	ENSMUSG00000053477	ENSMUST00000136151	11862	Tcf4	Tcf4	protein_coding	transcription factor 4 [Source:MGI Symbol;Acc:MGI:98506]
chr11	109593410	109594067	658	*	8.68	9.64	4.63	5.01	8.02e-102	5.01e-100	Intron (ENSMUST00000103060/ENSMUSG00000041895, intron 4 of 12)	109573331	109611432	38102	2	ENSMUSG00000041895	ENSMUST00000103060	17365	Wipi1	Wipi1	protein_coding	WD repeat domain, phosphoinositide interacting 1 [Source:MGI Symbol;Acc:MGI:1261864]
chr2	58579661	58581025	1365	*	8.61	9.55	5.06	4.49	8.38e-102	5.23e-100	Promoter (2-3kb)	58583676	58624605	40930	1	ENSMUSG00000026839	ENSMUST00000229829	-2651	Upp2	Upp2	protein_coding	uridine phosphorylase 2 [Source:MGI Symbol;Acc:MGI:1923904]
chr17	67988662	67989813	1152	*	8.85	9.72	6.31	3.41	8.62e-102	5.37e-100	Intron (ENSMUST00000024840/ENSMUSG00000024043, intron 1 of 17)	67842713	68004120	161408	2	ENSMUSG00000024043	ENSMUST00000024840	14307	Arhgap28	Arhgap28	protein_coding	Rho GTPase activating protein 28 [Source:MGI Symbol;Acc:MGI:2147003]
chr1	157007902	157008955	1054	*	10.07	8.64	10.77	-2.12	8.93e-102	5.57e-100	Intron (ENSMUST00000190681/ENSMUSG00000101768, intron 2 of 2)	157043547	157045849	2303	1	ENSMUSG00000103325	ENSMUST00000193527	-34592	Gm10531	Gm10531	TEC	predicted gene 10531 [Source:MGI Symbol;Acc:MGI:3641983]
chr1	87180387	87181841	1455	*	9.87	10.56	8.47	2.1	9.36e-102	5.83e-100	Promoter (1-2kb)	87183313	87188405	5093	1	ENSMUSG00000036480	ENSMUST00000044533	-1472	Prss56	Prss56	protein_coding	protease, serine 56 [Source:MGI Symbol;Acc:MGI:1916703]
chr6	114293365	114294409	1045	*	9.01	9.86	6.69	3.17	9.62e-102	5.98e-100	Intron (ENSMUST00000032454/ENSMUSG00000030310, intron 1 of 15)	114300014	114301942	1929	1	ENSMUSG00000030310	ENSMUST00000203330	-5605	Slc6a1	Slc6a1	protein_coding	solute carrier family 6 (neurotransmitter transporter, GABA), member 1 [Source:MGI Symbol;Acc:MGI:95627]
chr5	149272366	149272914	549	*	9.71	8.22	10.43	-2.21	1.1e-101	6.82e-100	5' UTR	149279011	149287750	8740	1	ENSMUSG00000060063	ENSMUST00000200928	-6097	Alox5ap	Alox5ap	protein_coding	arachidonate 5-lipoxygenase activating protein [Source:MGI Symbol;Acc:MGI:107505]
chr7	99706466	99707539	1074	*	8.87	6.4	9.74	-3.34	1.18e-101	7.34e-100	Promoter (<=1kb)	99658389	99707161	48773	2	ENSMUSG00000030737	ENSMUST00000107088	0	Slco2b1	Slco2b1	protein_coding	solute carrier organic anion transporter family, member 2b1 [Source:MGI Symbol;Acc:MGI:1351872]
chr9	66212178	66213934	1757	*	8.69	9.59	5.72	3.87	1.22e-101	7.58e-100	Intron (ENSMUST00000034944/ENSMUSG00000032380, intron 2 of 11)	66220747	66268950	48204	1	ENSMUSG00000032380	ENSMUST00000132987	-6813	Dapk2	Dapk2	protein_coding	death-associated protein kinase 2 [Source:MGI Symbol;Acc:MGI:1341297]
chr14	31667876	31670429	2554	*	11.66	12.16	10.87	1.3	1.29e-101	8.02e-100	3' UTR	31635648	31641286	5639	2	ENSMUSG00000021884	ENSMUST00000135751	-26590	Hacl1	Hacl1	protein_coding	2-hydroxyacyl-CoA lyase 1 [Source:MGI Symbol;Acc:MGI:1929657]
chr7	132751349	132752524	1176	*	8.68	9.63	4.52	5.11	1.36e-101	8.41e-100	Intron (ENSMUST00000124096/ENSMUSG00000030849, intron 2 of 6)	132713365	132776916	63552	2	ENSMUSG00000030956	ENSMUST00000106168	24392	Fam53b	Fam53b	protein_coding	family with sequence similarity 53, member B [Source:MGI Symbol;Acc:MGI:1925188]
chr8	70900786	70901725	940	*	9.46	10.23	7.71	2.52	1.4e-101	8.69e-100	Distal Intergenic	70895399	70897412	2014	2	ENSMUSG00000045128	ENSMUST00000212494	-3374	Rpl18a	Rpl18a	protein_coding	ribosomal protein L18A [Source:MGI Symbol;Acc:MGI:1924058]
chr17	10326343	10327081	739	*	10.76	9.78	11.34	-1.56	1.43e-101	8.81e-100	Promoter (1-2kb)	10324602	10329307	4706	1	ENSMUSG00000099384	ENSMUST00000188715	1741	1700110C19Rik	1700110C19Rik	lincRNA	RIKEN cDNA 1700110C19 gene [Source:MGI Symbol;Acc:MGI:1923884]
chr3	32402973	32403734	762	*	9.2	10.01	7.18	2.83	1.56e-101	9.61e-100	Intron (ENSMUST00000108243/ENSMUSG00000027665, intron 1 of 20)	32397671	32466107	68437	1	ENSMUSG00000027665	ENSMUST00000108243	5302	Pik3ca	Pik3ca	protein_coding	phosphatidylinositol-4,5-bisphosphate 3-kinase catalytic subunit alpha [Source:MGI Symbol;Acc:MGI:1206581]
chr10	19033410	19034208	799	*	9.6	8.02	10.33	-2.31	1.61e-101	9.95e-100	Distal Intergenic	19008266	19015657	7392	2	ENSMUSG00000019850	ENSMUST00000122863	-17753	Tnfaip3	Tnfaip3	protein_coding	tumor necrosis factor, alpha-induced protein 3 [Source:MGI Symbol;Acc:MGI:1196377]
chr13	97584059	97584991	933	*	9.47	7.8	10.22	-2.42	1.73e-101	1.07e-99	Distal Intergenic	97560026	97577418	17393	1	ENSMUSG00000110235	ENSMUST00000210897	24033	Gm5086	Gm5086	lincRNA	predicted gene 5086 [Source:MGI Symbol;Acc:MGI:3644417]
chr2	117961770	117963262	1493	*	9.99	8.64	10.68	-2.04	1.81e-101	1.12e-99	Intron (ENSMUST00000148587/ENSMUSG00000087203, intron 8 of 9)	118039843	118041480	1638	1	ENSMUSG00000103266	ENSMUST00000193616	-76581	Gm36979	Gm36979	TEC	predicted gene, 36979 [Source:MGI Symbol;Acc:MGI:5610207]
chr12	91718923	91719578	656	*	9.97	8.65	10.64	-2	1.87e-101	1.15e-99	Intron (ENSMUST00000052969/ENSMUSG00000020961, intron 3 of 6)	91703413	91713974	10562	2	ENSMUSG00000020961	ENSMUST00000111609	-4949	Ston2	Ston2	protein_coding	stonin 2 [Source:MGI Symbol;Acc:MGI:1918272]
chr2	172437307	172437865	559	*	9.42	7.67	10.18	-2.52	1.89e-101	1.16e-99	Promoter (2-3kb)	172440556	172469908	29353	1	ENSMUSG00000027502	ENSMUST00000029005	-2691	Rtf2	Rtf2	protein_coding	replication termination factor 2 [Source:MGI Symbol;Acc:MGI:1913654]
chr2	91196310	91197227	918	*	10.63	11.26	9.52	1.74	2.39e-101	1.46e-99	Promoter (1-2kb)	91184092	91195151	11060	2	ENSMUSG00000002108	ENSMUST00000111354	-1159	Nr1h3	Nr1h3	protein_coding	nuclear receptor subfamily 1, group H, member 3 [Source:MGI Symbol;Acc:MGI:1352462]
chr7	110715472	110715939	468	*	8.64	9.56	5.36	4.2	2.41e-101	1.47e-99	Promoter (2-3kb)	110712041	110713397	1357	2	ENSMUSG00000109749	ENSMUST00000209719	-2075	Gm18907	Gm18907	processed_pseudogene	predicted gene, 18907 [Source:MGI Symbol;Acc:MGI:5011092]
chr17	35776810	35777490	681	*	10.71	9.64	11.32	-1.68	2.63e-101	1.61e-99	Exon (ENSMUST00000172874/ENSMUSG00000092171, exon 2 of 3)	35772450	35780687	8238	1	ENSMUSG00000092171	ENSMUST00000172874	4360	4833427F10Rik	4833427F10Rik	lincRNA	RIKEN cDNA 4833427F10 gene [Source:MGI Symbol;Acc:MGI:1921851]
chr4	8906654	8907217	564	*	8.69	9.59	5.79	3.8	2.83e-101	1.73e-99	Distal Intergenic	8941259	8941656	398	1	ENSMUSG00000083786	ENSMUST00000119493	-34042	Rps18-ps2	Rps18-ps2	processed_pseudogene	ribosomal protein S18, pseudogene 2 [Source:MGI Symbol;Acc:MGI:3652274]
chr6	32028266	32028907	642	*	9.14	9.96	7.04	2.91	3.01e-101	1.84e-99	Distal Intergenic	32050246	32058921	8676	1	ENSMUSG00000029766	ENSMUST00000201926	-21339	1700012A03Rik	1700012A03Rik	protein_coding	RIKEN cDNA 1700012A03 gene [Source:MGI Symbol;Acc:MGI:1923632]
chr15	81802189	81803153	965	*	10.51	9.45	11.12	-1.68	3.71e-101	2.27e-99	Promoter (<=1kb)	81802421	81826863	24443	1	ENSMUSG00000022389	ENSMUST00000109553	0	Tef	Tef	protein_coding	thyrotroph embryonic factor [Source:MGI Symbol;Acc:MGI:98663]
chr8	11371548	11373093	1546	*	8.72	9.69	4.22	5.47	3.91e-101	2.39e-99	Intron (ENSMUST00000033899/ENSMUSG00000031503, intron 4 of 47)	11404908	11421254	16347	1	ENSMUSG00000031503	ENSMUST00000145295	-31815	Col4a2	Col4a2	protein_coding	collagen, type IV, alpha 2 [Source:MGI Symbol;Acc:MGI:88455]
chr5	111205234	111206707	1474	*	8.61	9.55	5.15	4.39	4.06e-101	2.48e-99	Intron (ENSMUST00000040111/ENSMUSG00000033209, intron 7 of 23)	111197140	111197679	540	1	ENSMUSG00000105027	ENSMUST00000197532	8094	Gm43676	Gm43676	TEC	predicted gene 43676 [Source:MGI Symbol;Acc:MGI:5663813]
chr2	27318146	27318951	806	*	9.73	10.49	7.99	2.5	4.44e-101	2.7e-99	Exon (ENSMUST00000185188/ENSMUSG00000009621, exon 3 of 30)	27326704	27331297	4594	1	ENSMUSG00000086669	ENSMUST00000156020	-7753	AA645442	AA645442	antisense	expressed sequence AA645442 [Source:MGI Symbol;Acc:MGI:3035071]
chr4	130806826	130807240	415	*	8.72	9.68	4.19	5.49	4.53e-101	2.75e-99	Intron (ENSMUST00000070478/ENSMUSG00000025743, intron 1 of 4)	130811938	130819059	7122	1	ENSMUSG00000025743	ENSMUST00000152591	-4698	Sdc3	Sdc3	protein_coding	syndecan 3 [Source:MGI Symbol;Acc:MGI:1349163]
chr10	81424835	81425637	803	*	8.68	9.59	5.72	3.87	4.96e-101	3.01e-99	Promoter (1-2kb)	81399138	81427114	27977	2	ENSMUSG00000055053	ENSMUST00000078185	1477	Nfic	Nfic	protein_coding	nuclear factor I/C [Source:MGI Symbol;Acc:MGI:109591]
chr12	8801832	8802223	392	*	8.61	9.56	4.65	4.91	5.51e-101	3.34e-99	Distal Intergenic	8771803	8790448	18646	1	ENSMUSG00000020592	ENSMUST00000160348	30029	Sdc1	Sdc1	protein_coding	syndecan 1 [Source:MGI Symbol;Acc:MGI:1349162]
chr13	103647952	103648906	955	*	8.68	9.57	5.78	3.79	5.62e-101	3.41e-99	Intron (ENSMUST00000225130/ENSMUSG00000114206, intron 1 of 3)	103641926	103642032	107	1	ENSMUSG00000096642	ENSMUST00000179897	6026	Gm24870	Gm24870	snRNA	predicted gene, 24870 [Source:MGI Symbol;Acc:MGI:5454647]
chr8	117394789	117395843	1055	*	8.6	9.53	5.2	4.32	6.37e-101	3.86e-99	Intron (ENSMUST00000166750/ENSMUSG00000034390, intron 3 of 20)	117423416	117459423	36008	1	ENSMUSG00000034390	ENSMUST00000212884	-27573	Cmip	Cmip	protein_coding	c-Maf inducing protein [Source:MGI Symbol;Acc:MGI:1921690]
chr4	88213886	88214339	454	*	9.8	10.51	8.31	2.2	6.38e-101	3.86e-99	Intron (ENSMUST00000097992/ENSMUSG00000038368, intron 11 of 43)	88151696	88151970	275	1	ENSMUSG00000082597	ENSMUST00000117297	62190	Gm12645	Gm12645	processed_pseudogene	predicted gene 12645 [Source:MGI Symbol;Acc:MGI:3649678]
chr16	13504573	13506012	1440	*	8.64	9.56	5.53	4.03	6.77e-101	4.1e-99	Distal Intergenic	13514131	13520419	6289	2	ENSMUSG00000099411	ENSMUST00000187920	14407	2310015D24Rik	2310015D24Rik	lincRNA	RIKEN cDNA 2310015D24 gene [Source:MGI Symbol;Acc:MGI:1917350]
chr2	164935452	164936358	907	*	10.5	11.11	9.44	1.67	6.93e-101	4.19e-99	Distal Intergenic	164940780	164948894	8115	1	ENSMUSG00000017737	ENSMUST00000137626	-4422	Mmp9	Mmp9	protein_coding	matrix metallopeptidase 9 [Source:MGI Symbol;Acc:MGI:97011]
chr11	97434730	97436313	1584	*	12.7	11.96	13.18	-1.22	7.03e-101	4.24e-99	Promoter (<=1kb)	97436285	97444228	7944	1	ENSMUSG00000049807	ENSMUST00000152933	0	Arhgap23	Arhgap23	protein_coding	Rho GTPase activating protein 23 [Source:MGI Symbol;Acc:MGI:3697726]
chr9	51985828	51988490	2663	*	8.62	9.56	5.03	4.53	9.33e-101	5.63e-99	Distal Intergenic	52002274	52003281	1008	2	ENSMUSG00000098076	ENSMUST00000182467	14791	Gm6981	Gm6981	processed_pseudogene	predicted pseudogene 6981 [Source:MGI Symbol;Acc:MGI:3646966]
chr18	57255024	57255568	545	*	8.77	9.74	3.97	5.77	1.02e-100	6.17e-99	Intron (ENSMUST00000075770/ENSMUSG00000024593, intron 9 of 24)	57354733	57392719	37987	1	ENSMUSG00000024594	ENSMUST00000025490	-99165	Prrc1	Prrc1	protein_coding	proline-rich coiled-coil 1 [Source:MGI Symbol;Acc:MGI:1916106]
chr7	142487420	142488806	1387	*	8.59	9.52	5.23	4.29	1.03e-100	6.19e-99	Promoter (<=1kb)	142489017	142490422	1406	1	ENSMUSG00000018819	ENSMUST00000126149	-211	Lsp1	Lsp1	protein_coding	lymphocyte specific 1 [Source:MGI Symbol;Acc:MGI:96832]
chr13	37552316	37553788	1473	*	8.85	9.83	3.88	5.95	1.08e-100	6.5e-99	Distal Intergenic	37547778	37549489	1712	1	ENSMUSG00000114665	ENSMUST00000225390	4538	Gm30918	Gm30918	lincRNA	predicted gene, 30918 [Source:MGI Symbol;Acc:MGI:5590077]
chr14	73116926	73117784	859	*	9.61	8.04	10.34	-2.3	1.12e-100	6.73e-99	Distal Intergenic	73123037	73161986	38950	1	ENSMUSG00000022106	ENSMUST00000163339	-5253	Rcbtb2	Rcbtb2	protein_coding	regulator of chromosome condensation (RCC1) and BTB (POZ) domain containing protein 2 [Source:MGI Symbol;Acc:MGI:1917200]
chr6	82994293	82994678	386	*	9.06	9.89	6.94	2.95	1.15e-100	6.91e-99	Promoter (2-3kb)	82991645	82993111	1467	1	ENSMUSG00000107599	ENSMUST00000203285	2648	Gm43981	Gm43981	TEC	predicted gene, 43981 [Source:MGI Symbol;Acc:MGI:5690373]
chr6	28319047	28320260	1214	*	9.76	8.32	10.47	-2.14	1.16e-100	6.97e-99	Intron (ENSMUST00000035930/ENSMUSG00000039841, intron 1 of 6)	28361914	28363165	1252	2	ENSMUSG00000083107	ENSMUST00000117943	42905	Gm5303	Gm5303	processed_pseudogene	predicted gene 5303 [Source:MGI Symbol;Acc:MGI:3647388]
chr1	39758456	39759768	1313	*	9.99	10.67	8.66	2.01	1.24e-100	7.41e-99	Distal Intergenic	39665301	39720997	55697	2	ENSMUSG00000057173	ENSMUST00000151913	-37459	Rfx8	Rfx8	protein_coding	regulatory factor X 8 [Source:MGI Symbol;Acc:MGI:3588206]
chr2	32146682	32147299	618	*	8.92	9.78	6.49	3.29	1.25e-100	7.48e-99	Distal Intergenic	32151082	32234537	83456	1	ENSMUSG00000039262	ENSMUST00000036691	-3783	Prrc2b	Prrc2b	protein_coding	proline-rich coiled-coil 2B [Source:MGI Symbol;Acc:MGI:1923304]
chr12	91756639	91757404	766	*	9.53	7.77	10.29	-2.52	1.3e-100	7.76e-99	Intron (ENSMUST00000052969/ENSMUSG00000020961, intron 1 of 6)	91743618	91746084	2467	2	ENSMUSG00000020961	ENSMUST00000166967	-10555	Ston2	Ston2	protein_coding	stonin 2 [Source:MGI Symbol;Acc:MGI:1918272]
chr9	75221291	75222169	879	*	9.08	9.91	6.95	2.96	1.41e-100	8.4e-99	3' UTR	75232020	75305451	73432	1	ENSMUSG00000033590	ENSMUST00000036555	-9851	Myo5c	Myo5c	protein_coding	myosin VC [Source:MGI Symbol;Acc:MGI:2442485]
chr1	86186712	86187208	497	*	8.63	9.59	4.53	5.05	1.47e-100	8.77e-99	Intron (ENSMUST00000123618/ENSMUSG00000062590, intron 10 of 19)	86196390	86252392	56003	1	ENSMUSG00000062590	ENSMUST00000150059	-9182	Armc9	Armc9	protein_coding	armadillo repeat containing 9 [Source:MGI Symbol;Acc:MGI:1926045]
chr1	74805825	74807282	1458	*	9.19	9.99	7.2	2.79	3.76e-100	2.24e-98	Distal Intergenic	74793363	74803495	10133	1	ENSMUSG00000026167	ENSMUST00000187238	12462	Wnt10a	Wnt10a	protein_coding	wingless-type MMTV integration site family, member 10A [Source:MGI Symbol;Acc:MGI:108071]
chr1	182908399	182909924	1526	*	11.05	10.11	11.61	-1.5	3.92e-100	2.33e-98	Promoter (<=1kb)	182907710	182910541	2832	1	ENSMUSG00000102291	ENSMUST00000192563	689	Gm37542	Gm37542	TEC	predicted gene, 37542 [Source:MGI Symbol;Acc:MGI:5610770]
chr12	84766165	84768038	1874	*	11.14	11.68	10.26	1.43	4.12e-100	2.45e-98	Intron (ENSMUST00000021668/ENSMUSG00000021242, intron 1 of 3)	84756492	84762540	6049	2	ENSMUSG00000021242	ENSMUST00000223200	-3625	Npc2	Npc2	protein_coding	NPC intracellular cholesterol transporter 2 [Source:MGI Symbol;Acc:MGI:1915213]
chr7	109643612	109644327	716	*	8.61	9.57	4.46	5.11	4.79e-100	2.85e-98	Intron (ENSMUST00000207745/ENSMUSG00000031024, intron 1 of 3)	109523911	109617147	93237	2	ENSMUSG00000031024	ENSMUST00000168005	-26465	St5	St5	protein_coding	suppression of tumorigenicity 5 [Source:MGI Symbol;Acc:MGI:108517]
chr5	122302531	122305016	2486	*	10.45	11.07	9.34	1.73	4.81e-100	2.86e-98	Promoter (<=1kb)	122302422	122303039	618	1	ENSMUSG00000083909	ENSMUST00000120513	109	Gm15842	Gm15842	processed_pseudogene	predicted gene 15842 [Source:MGI Symbol;Acc:MGI:3801843]
chr5	121807245	121807778	534	*	9.38	10.17	7.52	2.65	5.53e-100	3.28e-98	Promoter (<=1kb)	121806245	121813455	7211	1	ENSMUSG00000042605	ENSMUST00000160462	1000	Atxn2	Atxn2	protein_coding	ataxin 2 [Source:MGI Symbol;Acc:MGI:1277223]
chr3	146224937	146225690	754	*	8.68	9.65	4.27	5.38	5.56e-100	3.3e-98	Intron (ENSMUST00000039164/ENSMUSG00000036832, intron 1 of 2)	146220963	146286186	65224	1	ENSMUSG00000036832	ENSMUST00000039164	3974	Lpar3	Lpar3	protein_coding	lysophosphatidic acid receptor 3 [Source:MGI Symbol;Acc:MGI:1929469]
chr19	57013178	57013808	631	*	8.75	9.64	6	3.64	5.63e-100	3.33e-98	Distal Intergenic	56923540	57008228	84689	2	ENSMUSG00000025083	ENSMUST00000148049	-4950	Afap1l2	Afap1l2	protein_coding	actin filament associated protein 1-like 2 [Source:MGI Symbol;Acc:MGI:2147658]
chr13	37525473	37526550	1078	*	9.74	10.45	8.27	2.18	6.02e-100	3.57e-98	Distal Intergenic	37541357	37548440	7084	1	ENSMUSG00000114665	ENSMUST00000224508	-14807	Gm30918	Gm30918	lincRNA	predicted gene, 30918 [Source:MGI Symbol;Acc:MGI:5590077]
chr16	49938490	49939547	1058	*	8.94	9.8	6.51	3.3	6.97e-100	4.12e-98	Distal Intergenic	49866833	49911091	44259	1	ENSMUSG00000055447	ENSMUST00000229104	71657	Cd47	Cd47	protein_coding	CD47 antigen (Rh-related antigen, integrin-associated signal transducer) [Source:MGI Symbol;Acc:MGI:96617]
chr1	120235787	120237275	1489	*	9.35	10.14	7.49	2.65	7.21e-100	4.26e-98	Intron (ENSMUST00000140490/ENSMUSG00000026389, intron 3 of 4)	120190757	120265255	74499	2	ENSMUSG00000026389	ENSMUST00000140490	27980	Steap3	Steap3	protein_coding	STEAP family member 3 [Source:MGI Symbol;Acc:MGI:1915678]
chr6	127480630	127481450	821	*	8.72	9.69	4.06	5.63	9.94e-100	5.87e-98	Promoter (2-3kb)	127477655	127490047	12393	1	ENSMUSG00000037997	ENSMUST00000134018	2975	Parp11	Parp11	protein_coding	poly (ADP-ribose) polymerase family, member 11 [Source:MGI Symbol;Acc:MGI:2141505]
chr1	128614340	128615713	1374	*	9.57	7.98	10.31	-2.33	1e-99	5.91e-98	Distal Intergenic	128589099	128592293	3195	2	ENSMUSG00000045382	ENSMUST00000142893	-22047	Cxcr4	Cxcr4	protein_coding	chemokine (C-X-C motif) receptor 4 [Source:MGI Symbol;Acc:MGI:109563]
chr13	59875369	59876196	828	*	11	10.05	11.56	-1.51	1.27e-99	7.47e-98	Promoter (1-2kb)	59873642	59874964	1323	1	ENSMUSG00000114669	ENSMUST00000225895	1727	Gm48384	Gm48384	lincRNA	predicted gene, 48384 [Source:MGI Symbol;Acc:MGI:6097865]
chr7	109455953	109457150	1198	*	8.87	9.73	6.47	3.25	1.34e-99	7.91e-98	Exon (ENSMUST00000106739/ENSMUSG00000031026, exon 16 of 20)	109279223	109439081	159859	2	ENSMUSG00000031027	ENSMUST00000141210	-16872	Stk33	Stk33	protein_coding	serine/threonine kinase 33 [Source:MGI Symbol;Acc:MGI:2152419]
chr11	106663705	106664731	1027	*	9.25	10.05	7.29	2.76	1.35e-99	7.96e-98	Promoter (<=1kb)	106661185	106663326	2142	2	ENSMUSG00000020717	ENSMUST00000184424	-379	Pecam1	Pecam1	protein_coding	platelet/endothelial cell adhesion molecule 1 [Source:MGI Symbol;Acc:MGI:97537]
chr8	125053548	125054895	1348	*	10.36	9.11	11.02	-1.91	1.68e-99	9.86e-98	Promoter (<=1kb)	125054195	125261151	206957	1	ENSMUSG00000043051	ENSMUST00000074562	0	Disc1	Disc1	protein_coding	disrupted in schizophrenia 1 [Source:MGI Symbol;Acc:MGI:2447658]
chr18	80617288	80618308	1021	*	8.83	9.69	6.32	3.37	1.88e-99	1.1e-97	Intron (ENSMUST00000167977/ENSMUSG00000033016, intron 9 of 9)	80606205	80708173	101969	2	ENSMUSG00000033016	ENSMUST00000167977	89865	Nfatc1	Nfatc1	protein_coding	nuclear factor of activated T cells, cytoplasmic, calcineurin dependent 1 [Source:MGI Symbol;Acc:MGI:102469]
chr9	45313475	45314789	1315	*	9.85	10.57	8.31	2.26	1.88e-99	1.1e-97	Distal Intergenic	45319100	45347581	28482	1	ENSMUSG00000037129	ENSMUST00000034597	-4311	Tmprss13	Tmprss13	protein_coding	transmembrane protease, serine 13 [Source:MGI Symbol;Acc:MGI:2682935]
chr10	8065693	8067555	1863	*	10.08	8.77	10.75	-1.98	2.01e-99	1.18e-97	Distal Intergenic	8001943	8021292	19350	2	ENSMUSG00000112360	ENSMUST00000218165	-44401	Gm48614	Gm48614	lincRNA	predicted gene, 48614 [Source:MGI Symbol;Acc:MGI:6098204]
chr13	51716406	51717251	846	*	8.76	9.73	3.95	5.78	2.04e-99	1.19e-97	Promoter (2-3kb)	51711500	51714159	2660	2	ENSMUSG00000021451	ENSMUST00000125511	-2247	Sema4d	Sema4d	protein_coding	sema domain, immunoglobulin domain (Ig), transmembrane domain (TM) and short cytoplasmic domain, (semaphorin) 4D [Source:MGI Symbol;Acc:MGI:109244]
chr13	92629516	92630408	893	*	8.63	9.59	4.32	5.27	2.21e-99	1.29e-97	Intron (ENSMUST00000049488/ENSMUSG00000021703, intron 1 of 11)	92611174	92686193	75020	1	ENSMUSG00000021703	ENSMUST00000224250	18342	Serinc5	Serinc5	protein_coding	serine incorporator 5 [Source:MGI Symbol;Acc:MGI:2444223]
chr15	27997350	27998127	778	*	8.78	9.75	3.88	5.88	2.34e-99	1.37e-97	Promoter (1-2kb)	27919133	27995363	76231	2	ENSMUSG00000022263	ENSMUST00000228950	-1987	Trio	Trio	protein_coding	triple functional domain (PTPRF interacting) [Source:MGI Symbol;Acc:MGI:1927230]
chr7	35026842	35028119	1278	*	10.59	9.44	11.22	-1.78	2.37e-99	1.39e-97	Intron (ENSMUST00000075068/ENSMUSG00000063931, intron 11 of 14)	35040482	35044707	4226	1	ENSMUSG00000063931	ENSMUST00000160320	-12363	Pepd	Pepd	protein_coding	peptidase D [Source:MGI Symbol;Acc:MGI:97542]
chr1	180506937	180507976	1040	*	8.58	9.52	5.07	4.45	2.73e-99	1.59e-97	Downstream (<1kb)	180508778	180519727	10950	2	ENSMUSG00000102608	ENSMUST00000194222	11751	Gm37267	Gm37267	lincRNA	predicted gene, 37267 [Source:MGI Symbol;Acc:MGI:5610495]
chr15	62300694	62301603	910	*	8.57	9.52	4.73	4.79	3.13e-99	1.82e-97	Intron (ENSMUST00000181416/ENSMUSG00000097039, intron 5 of 9)	62222603	62242505	19903	1	ENSMUSG00000097039	ENSMUST00000182141	78091	Pvt1	Pvt1	lincRNA	Pvt1 oncogene [Source:MGI Symbol;Acc:MGI:97824]
chr12	85379793	85381936	2144	*	10.78	11.36	9.78	1.58	3.26e-99	1.9e-97	Distal Intergenic	85342788	85374847	32060	2	ENSMUSG00000021248	ENSMUST00000040766	-4946	Tmed10	Tmed10	protein_coding	transmembrane p24 trafficking protein 10 [Source:MGI Symbol;Acc:MGI:1915831]
chr14	121990910	121991631	722	*	9.18	9.99	7.19	2.8	3.27e-99	1.9e-97	Intron (ENSMUST00000039803/ENSMUSG00000041765, intron 6 of 8)	121952551	121965195	12645	2	ENSMUSG00000051212	ENSMUST00000049872	-25715	Gpr183	Gpr183	protein_coding	G protein-coupled receptor 183 [Source:MGI Symbol;Acc:MGI:2442034]
chrX	7673570	7674767	1198	*	9.79	10.49	8.38	2.11	3.62e-99	2.1e-97	Promoter (2-3kb)	7667941	7671390	3450	2	ENSMUSG00000031146	ENSMUST00000033486	-2180	Plp2	Plp2	protein_coding	proteolipid protein 2 [Source:MGI Symbol;Acc:MGI:1298382]
chr9	32515955	32517057	1103	*	10.8	9.83	11.38	-1.55	4.31e-99	2.5e-97	Exon (ENSMUST00000183818/ENSMUSG00000098645, exon 3 of 3)	32507745	32510383	2639	2	ENSMUSG00000102352	ENSMUST00000192379	-5572	Gm38346	Gm38346	TEC	predicted gene, 38346 [Source:MGI Symbol;Acc:MGI:5611574]
chr19	36006101	36006948	848	*	10.11	8.87	10.76	-1.89	4.62e-99	2.68e-97	Intron (ENSMUST00000164639/ENSMUSG00000024798, intron 1 of 2)	35958734	36057340	98607	2	ENSMUSG00000024798	ENSMUST00000164639	50392	Htr7	Htr7	protein_coding	5-hydroxytryptamine (serotonin) receptor 7 [Source:MGI Symbol;Acc:MGI:99841]
chr6	108667478	108668665	1188	*	8.86	9.74	6.24	3.5	4.68e-99	2.72e-97	Distal Intergenic	108663046	108665665	2620	1	ENSMUSG00000030103	ENSMUST00000204550	4432	Bhlhe40	Bhlhe40	protein_coding	basic helix-loop-helix family, member e40 [Source:MGI Symbol;Acc:MGI:1097714]
chr17	84117699	84119898	2200	*	11.23	10.36	11.76	-1.41	5.47e-99	3.17e-97	Distal Intergenic	84134869	84135960	1092	2	ENSMUSG00000117485	ENSMUST00000234322	16062	NA	ENSMUSG00000117485	lincRNA	novel transcript
chr15	73631987	73632575	589	*	9.29	7.36	10.09	-2.73	7.45e-99	4.31e-97	Intron (ENSMUST00000130765/ENSMUSG00000079020, intron 1 of 1)	73580293	73624744	44452	2	ENSMUSG00000079020	ENSMUST00000054266	-7243	Slc45a4	Slc45a4	protein_coding	solute carrier family 45, member 4 [Source:MGI Symbol;Acc:MGI:2146236]
chr5	75640613	75641668	1056	*	8.6	9.51	5.49	4.01	8.78e-99	5.08e-97	Promoter (<=1kb)	75641083	75645984	4902	1	ENSMUSG00000005672	ENSMUST00000136002	0	Kit	Kit	protein_coding	KIT proto-oncogene receptor tyrosine kinase [Source:MGI Symbol;Acc:MGI:96677]
chr1	184260694	184261610	917	*	8.76	9.63	6.16	3.47	8.94e-99	5.16e-97	Distal Intergenic	184358329	184390520	32192	1	ENSMUSG00000102682	ENSMUST00000195070	-96719	Gm37223	Gm37223	lincRNA	predicted gene, 37223 [Source:MGI Symbol;Acc:MGI:5610451]
chr15	27367362	27368190	829	*	9.16	9.97	7.2	2.77	9.53e-99	5.5e-97	Promoter (<=1kb)	27367939	27369441	1503	1	ENSMUSG00000115554	ENSMUST00000227785	0	Gm19111	Gm19111	processed_pseudogene	predicted gene, 19111 [Source:MGI Symbol;Acc:MGI:5011296]
chr1	51747027	51748492	1466	*	9.03	9.85	6.9	2.95	1.08e-98	6.21e-97	Promoter (<=1kb)	51697125	51746943	49819	2	ENSMUSG00000101741	ENSMUST00000186769	-84	Gm28055	Gm28055	lincRNA	predicted gene 28055 [Source:MGI Symbol;Acc:MGI:5578761]
chr4	134132242	134132807	566	*	8.59	9.53	4.91	4.62	1.12e-98	6.45e-97	Promoter (<=1kb)	134131098	134132642	1545	2	ENSMUSG00000037443	ENSMUST00000138144	0	Cep85	Cep85	protein_coding	centrosomal protein 85 [Source:MGI Symbol;Acc:MGI:1917262]
chr9	106260779	106261728	950	*	10.19	10.83	9.01	1.82	1.17e-98	6.74e-97	Distal Intergenic	106233458	106248654	15197	2	ENSMUSG00000032786	ENSMUST00000141118	-12125	Alas1	Alas1	protein_coding	aminolevulinic acid synthase 1 [Source:MGI Symbol;Acc:MGI:87989]
chr3	145951342	145952183	842	*	9.1	9.93	6.97	2.95	1.21e-98	6.96e-97	Distal Intergenic	145939086	145944198	5113	1	ENSMUSG00000036873	ENSMUST00000188034	12256	2410004B18Rik	2410004B18Rik	protein_coding	RIKEN cDNA 2410004B18 gene [Source:MGI Symbol;Acc:MGI:1913671]
chr9	40743474	40744827	1354	*	10.28	8.99	10.96	-1.97	1.38e-98	7.92e-97	Intron (ENSMUST00000139577/ENSMUSG00000032024, intron 2 of 2)	40761253	40762255	1003	2	ENSMUSG00000111189	ENSMUST00000216792	17428	Gm48293	Gm48293	antisense	predicted gene, 48293 [Source:MGI Symbol;Acc:MGI:6097731]
chr9	96781998	96783495	1498	*	8.94	9.79	6.66	3.13	1.39e-98	7.98e-97	Exon (ENSMUST00000189067/ENSMUSG00000101581, exon 7 of 7)	96765601	96773290	7690	1	ENSMUSG00000101581	ENSMUST00000190054	16397	C430002N11Rik	C430002N11Rik	processed_transcript	RIKEN cDNA C430002N11 gene [Source:MGI Symbol;Acc:MGI:2442576]
chr13	96516971	96517884	914	*	9.69	10.42	8.17	2.25	1.45e-98	8.31e-97	Promoter (1-2kb)	96482170	96519160	36991	2	ENSMUSG00000021668	ENSMUST00000091387	1276	Polk	Polk	protein_coding	polymerase (DNA directed), kappa [Source:MGI Symbol;Acc:MGI:1349767]
chr4	134126936	134127455	520	*	9.26	10.06	7.28	2.78	1.5e-98	8.57e-97	Promoter (1-2kb)	134125927	134126775	849	1	ENSMUSG00000012126	ENSMUST00000151407	1009	Ubxn11	Ubxn11	protein_coding	UBX domain protein 11 [Source:MGI Symbol;Acc:MGI:1914836]
chr5	147086462	147087652	1191	*	8.61	9.53	5.37	4.15	1.58e-98	9.07e-97	Intron (ENSMUST00000110557/ENSMUSG00000029642, intron 1 of 2)	147077564	147111574	34011	1	ENSMUSG00000029642	ENSMUST00000202444	8898	Polr1d	Polr1d	protein_coding	polymerase (RNA) I polypeptide D [Source:MGI Symbol;Acc:MGI:108403]
chr14	103945617	103946514	898	*	8.92	6.57	9.77	-3.2	1.64e-98	9.36e-97	Promoter (1-2kb)	103948096	103949811	1716	1	ENSMUSG00000104311	ENSMUST00000194770	-1582	Gm37910	Gm37910	TEC	predicted gene, 37910 [Source:MGI Symbol;Acc:MGI:5611138]
chr13	56352447	56353952	1506	*	11.3	10.39	11.86	-1.47	1.69e-98	9.68e-97	Distal Intergenic	56362900	56368857	5958	1	ENSMUSG00000074885	ENSMUST00000223775	-8948	Gm10782	Gm10782	lincRNA	predicted gene 10782 [Source:MGI Symbol;Acc:MGI:3642506]
chr2	150836933	150837322	390	*	9.1	6.92	9.93	-3.01	1.72e-98	9.8e-97	Promoter (2-3kb)	150833116	150839722	6607	2	ENSMUSG00000032046	ENSMUST00000145826	2400	Abhd12	Abhd12	protein_coding	abhydrolase domain containing 12 [Source:MGI Symbol;Acc:MGI:1923442]
chr4	129067491	129069097	1607	*	9.59	10.35	7.88	2.47	1.93e-98	1.1e-96	Intron (ENSMUST00000168461/ENSMUSG00000028793, intron 1 of 8)	129058814	129084526	25713	1	ENSMUSG00000028793	ENSMUST00000097874	8677	Rnf19b	Rnf19b	protein_coding	ring finger protein 19B [Source:MGI Symbol;Acc:MGI:1922484]
chr10	117274901	117278121	3221	*	11.9	11.04	12.43	-1.39	2.01e-98	1.14e-96	3' UTR	117277331	117282321	4991	2	ENSMUSG00000069516	ENSMUST00000092163	4200	Lyz2	Lyz2	protein_coding	lysozyme 2 [Source:MGI Symbol;Acc:MGI:96897]
chr15	25652615	25653766	1152	*	8.55	9.5	4.73	4.78	2.09e-98	1.19e-96	Intron (ENSMUST00000110457/ENSMUSG00000022272, intron 1 of 40)	25634627	25638243	3617	1	ENSMUSG00000115252	ENSMUST00000228949	17988	Gm48996	Gm48996	TEC	predicted gene, 48996 [Source:MGI Symbol;Acc:MGI:6118344]
chr11	114722620	114724108	1489	*	9.64	10.42	7.84	2.57	2.15e-98	1.22e-96	Distal Intergenic	114727408	114745158	17751	1	ENSMUSG00000034706	ENSMUST00000151053	-3300	Dnaic2	Dnaic2	protein_coding	dynein, axonemal, intermediate chain 2 [Source:MGI Symbol;Acc:MGI:2685574]
chr1	127980994	127982162	1169	*	10	8.68	10.67	-1.99	2.53e-98	1.44e-96	Promoter (2-3kb)	127978905	127984687	5783	2	ENSMUSG00000104164	ENSMUST00000193744	2525	Gm38248	Gm38248	TEC	predicted gene, 38248 [Source:MGI Symbol;Acc:MGI:5611476]
chr8	35135591	35137023	1433	*	10.51	9.4	11.13	-1.73	2.86e-98	1.62e-96	Promoter (2-3kb)	35132995	35133532	538	2	ENSMUSG00000097106	ENSMUST00000180440	-2059	Rpl31-ps23	Rpl31-ps23	processed_pseudogene	ribosomal protein L31, pseudogene 23 [Source:MGI Symbol;Acc:MGI:3648456]
chr14	101637558	101638534	977	*	8.61	9.52	5.59	3.93	2.89e-98	1.64e-96	Promoter (1-2kb)	101632981	101640448	7468	2	ENSMUSG00000075486	ENSMUST00000227868	1914	Commd6	Commd6	protein_coding	COMM domain containing 6 [Source:MGI Symbol;Acc:MGI:1913450]
chr9	61664084	61664576	493	*	8.93	9.78	6.55	3.23	2.96e-98	1.68e-96	Distal Intergenic	61763084	61763442	359	1	ENSMUSG00000111739	ENSMUST00000213572	-98508	Gm47241	Gm47241	processed_pseudogene	predicted gene, 47241 [Source:MGI Symbol;Acc:MGI:6096063]
chr7	24992713	24993803	1091	*	8.55	9.48	5.04	4.44	3.36e-98	1.9e-96	Exon (ENSMUST00000146595/ENSMUSG00000040907, exon 11 of 11)	24987604	24987667	64	2	ENSMUSG00000099258	ENSMUST00000184595	-5046	Mir7047	Mir7047	miRNA	microRNA 7047 [Source:MGI Symbol;Acc:MGI:5530652]
chr2	166467093	166467488	396	*	9.06	6.98	9.88	-2.89	3.37e-98	1.91e-96	Distal Intergenic	166447451	166459232	11782	1	ENSMUSG00000085129	ENSMUST00000127920	19642	5031425F14Rik	5031425F14Rik	lincRNA	RIKEN cDNA 5031425F14 gene [Source:MGI Symbol;Acc:MGI:2442533]
chr1	72254575	72255762	1188	*	11.57	12.08	10.76	1.33	3.66e-98	2.07e-96	Promoter (<=1kb)	72255008	72255198	191	1	ENSMUSG00000093843	ENSMUST00000179876	0	Gm25939	Gm25939	snRNA	predicted gene, 25939 [Source:MGI Symbol;Acc:MGI:5455716]
chr1	155510289	155511445	1157	*	8.86	9.84	3.76	6.07	3.73e-98	2.11e-96	Distal Intergenic	155520173	155527111	6939	2	ENSMUSG00000073535	ENSMUST00000097531	15666	Gm5532	Gm5532	lincRNA	predicted gene 5532 [Source:MGI Symbol;Acc:MGI:3646828]
chr11	67379755	67380432	678	*	8.61	9.53	5.44	4.09	4.8e-98	2.71e-96	Distal Intergenic	67364785	67369204	4420	1	ENSMUSG00000060180	ENSMUST00000181027	14970	Myh13	Myh13	protein_coding	myosin, heavy polypeptide 13, skeletal muscle [Source:MGI Symbol;Acc:MGI:1339967]
chr1	155442266	155442828	563	*	8.83	9.7	6.29	3.41	4.8e-98	2.71e-96	Distal Intergenic	155282668	155417415	134748	2	ENSMUSG00000026469	ENSMUST00000111774	-24851	Xpr1	Xpr1	protein_coding	xenotropic and polytropic retrovirus receptor 1 [Source:MGI Symbol;Acc:MGI:97932]
chr4	124695690	124696464	775	*	9.4	10.17	7.64	2.53	5.21e-98	2.93e-96	Promoter (1-2kb)	124697505	124697607	103	2	ENSMUSG00000088067	ENSMUST00000157442	1143	Gm24480	Gm24480	snRNA	predicted gene, 24480 [Source:MGI Symbol;Acc:MGI:5454257]
chr10	79940687	79941275	589	*	9.89	8.41	10.61	-2.19	5.27e-98	2.96e-96	Intron (ENSMUST00000019708/ENSMUSG00000019564, intron 3 of 8)	79946279	79952643	6365	1	ENSMUSG00000019564	ENSMUST00000135005	-5004	Arid3a	Arid3a	protein_coding	AT rich interactive domain 3A (BRIGHT-like) [Source:MGI Symbol;Acc:MGI:1328360]
chr19	44331834	44332684	851	*	9.45	10.23	7.67	2.56	5.53e-98	3.11e-96	Promoter (<=1kb)	44333092	44334723	1632	1	ENSMUSG00000050195	ENSMUST00000133314	-408	Scd4	Scd4	protein_coding	stearoyl-coenzyme A desaturase 4 [Source:MGI Symbol;Acc:MGI:2670997]
chr8	124318275	124319678	1404	*	8.84	9.71	6.35	3.36	6.27e-98	3.52e-96	Intron (ENSMUST00000127664/ENSMUSG00000092329, intron 3 of 15)	124305132	124306507	1376	2	ENSMUSG00000089745	ENSMUST00000162325	-11768	1810008B01Rik	1810008B01Rik	antisense	RIKEN cDNA 1810008B01 gene [Source:MGI Symbol;Acc:MGI:1916312]
chr7	19683756	19684541	786	*	9.61	8.01	10.35	-2.34	6.7e-98	3.76e-96	Promoter (2-3kb)	19678083	19681479	3397	2	ENSMUSG00000074336	ENSMUST00000003071	-2277	Apoc4	Apoc4	protein_coding	apolipoprotein C-IV [Source:MGI Symbol;Acc:MGI:87878]
chr10	44589004	44590321	1318	*	9.82	8.24	10.55	-2.31	9.16e-98	5.14e-96	Promoter (<=1kb)	44580517	44590238	9722	2	ENSMUSG00000111463	ENSMUST00000213965	0	Gm48061	Gm48061	lincRNA	predicted gene, 48061 [Source:MGI Symbol;Acc:MGI:6097385]
chr7	100951882	100953108	1227	*	11.14	10.07	11.75	-1.69	9.86e-98	5.52e-96	Promoter (1-2kb)	100950817	100951562	746	1	ENSMUSG00000109132	ENSMUST00000208262	1065	Gm44545	Gm44545	TEC	predicted gene 44545 [Source:MGI Symbol;Acc:MGI:5753121]
chr1	152807293	152810128	2836	*	11.64	10.89	12.14	-1.25	1.11e-97	6.23e-96	Promoter (<=1kb)	152807837	152824292	16456	1	ENSMUSG00000026480	ENSMUST00000190323	0	Ncf2	Ncf2	protein_coding	neutrophil cytosolic factor 2 [Source:MGI Symbol;Acc:MGI:97284]
chr17	31066920	31067716	797	*	8.58	9.53	4.71	4.82	1.19e-97	6.65e-96	Intron (ENSMUST00000024829/ENSMUSG00000024030, intron 2 of 14)	31059604	31059731	128	1	ENSMUSG00000089622	ENSMUST00000158997	7316	Gm25447	Gm25447	rRNA	predicted gene, 25447 [Source:MGI Symbol;Acc:MGI:5455224]
chr2	128358981	128361136	2156	*	10.88	11.47	9.89	1.57	1.26e-97	7.03e-96	Intron (ENSMUST00000225087/ENSMUSG00000074813, intron 1 of 6)	128423654	128424565	912	1	ENSMUSG00000079053	ENSMUST00000131961	-62518	Gm14010	Gm14010	lincRNA	predicted gene 14010 [Source:MGI Symbol;Acc:MGI:3649271]
chr1	134092898	134094496	1599	*	12.21	11.39	12.73	-1.33	1.28e-97	7.16e-96	Downstream (1-2kb)	134096405	134099159	2755	2	ENSMUSG00000102380	ENSMUST00000193617	4663	Gm38140	Gm38140	TEC	predicted gene, 38140 [Source:MGI Symbol;Acc:MGI:5611368]
chr2	5769814	5771506	1693	*	10.93	9.85	11.54	-1.69	1.39e-97	7.76e-96	Distal Intergenic	5794665	5798598	3934	2	ENSMUSG00000039128	ENSMUST00000130142	27092	Cdc123	Cdc123	protein_coding	cell division cycle 123 [Source:MGI Symbol;Acc:MGI:2138811]
chr9	64191842	64192761	920	*	8.57	9.53	4.55	4.97	1.43e-97	7.96e-96	Promoter (2-3kb)	64187289	64195678	8390	2	ENSMUSG00000004936	ENSMUST00000152535	2917	Map2k1	Map2k1	protein_coding	mitogen-activated protein kinase kinase 1 [Source:MGI Symbol;Acc:MGI:1346866]
chr4	55732083	55735693	3611	*	9.39	10.16	7.59	2.57	1.46e-97	8.13e-96	Distal Intergenic	55605149	55636901	31753	1	ENSMUSG00000085375	ENSMUST00000123620	126934	Gm12506	Gm12506	lincRNA	predicted gene 12506 [Source:MGI Symbol;Acc:MGI:3651170]
chr11	119988412	119989537	1126	*	9.67	10.42	7.99	2.44	1.47e-97	8.2e-96	Intron (ENSMUST00000075180/ENSMUSG00000025372, intron 6 of 13)	119997671	120002199	4529	1	ENSMUSG00000025372	ENSMUST00000131580	-8134	Baiap2	Baiap2	protein_coding	brain-specific angiogenesis inhibitor 1-associated protein 2 [Source:MGI Symbol;Acc:MGI:2137336]
chr7	110108659	110109895	1237	*	10.92	11.48	10	1.47	1.54e-97	8.54e-96	Intron (ENSMUST00000185931/ENSMUSG00000101585, intron 2 of 3)	110119990	110121740	1751	1	ENSMUSG00000109904	ENSMUST00000210940	-10095	Gm45819	Gm45819	TEC	predicted gene 45819 [Source:MGI Symbol;Acc:MGI:5804934]
chr17	6816069	6817037	969	*	9.85	10.56	8.38	2.18	1.65e-97	9.14e-96	Intron (ENSMUST00000231816/ENSMUSG00000116644, intron 1 of 1)	6808509	6818529	10021	1	ENSMUSG00000116644	ENSMUST00000231816	7560	NA	ENSMUSG00000116644	lincRNA	novel transcript
chr4	144906053	144906903	851	*	10.31	9.1	10.96	-1.86	1.67e-97	9.25e-96	Intron (ENSMUST00000105744/ENSMUSG00000066026, intron 2 of 5)	144918879	144919972	1094	1	ENSMUSG00000066026	ENSMUST00000133265	-11976	Dhrs3	Dhrs3	protein_coding	dehydrogenase/reductase (SDR family) member 3 [Source:MGI Symbol;Acc:MGI:1315215]
chr16	55820670	55822639	1970	*	11.8	11.05	12.3	-1.25	1.73e-97	9.58e-96	Promoter (<=1kb)	55811375	55822138	10764	2	ENSMUSG00000035356	ENSMUST00000114458	0	Nfkbiz	Nfkbiz	protein_coding	nuclear factor of kappa light polypeptide gene enhancer in B cells inhibitor, zeta [Source:MGI Symbol;Acc:MGI:1931595]
chr10	99459450	99461943	2494	*	11.59	10.76	12.12	-1.36	1.96e-97	1.08e-95	Promoter (<=1kb)	99452654	99460230	7577	2	ENSMUSG00000112082	ENSMUST00000218838	0	Gm35035	Gm35035	lincRNA	predicted gene, 35035 [Source:MGI Symbol;Acc:MGI:5594194]
chr5	134231482	134233450	1969	*	11.62	10.87	12.12	-1.25	1.99e-97	1.1e-95	Promoter (1-2kb)	134220260	134229625	9366	2	ENSMUSG00000015950	ENSMUST00000144086	-1857	Ncf1	Ncf1	protein_coding	neutrophil cytosolic factor 1 [Source:MGI Symbol;Acc:MGI:97283]
chr2	167775028	167775823	796	*	12.13	11.43	12.6	-1.17	2.28e-97	1.26e-95	Promoter (1-2kb)	167777467	167782569	5103	1	ENSMUSG00000084797	ENSMUST00000139927	-1644	Gm14321	Gm14321	lincRNA	predicted gene 14321 [Source:MGI Symbol;Acc:MGI:3701951]
chr1	51761124	51762079	956	*	8.54	9.49	4.78	4.71	2.57e-97	1.42e-95	Promoter (2-3kb)	51760353	51764470	4118	2	ENSMUSG00000018417	ENSMUST00000145367	2391	Myo1b	Myo1b	protein_coding	myosin IB [Source:MGI Symbol;Acc:MGI:107752]
chr2	26549425	26550973	1549	*	10.54	9.42	11.16	-1.74	2.74e-97	1.52e-95	Distal Intergenic	26558625	26559193	569	1	ENSMUSG00000082864	ENSMUST00000121427	-7652	Gm13358	Gm13358	processed_pseudogene	predicted gene 13358 [Source:MGI Symbol;Acc:MGI:3649552]
chr11	97523474	97524568	1095	*	8.58	9.5	5.28	4.22	2.89e-97	1.59e-95	Promoter (1-2kb)	97519612	97521895	2284	2	ENSMUSG00000087042	ENSMUST00000134289	-1579	Gm11611	Gm11611	sense_intronic	predicted gene 11611 [Source:MGI Symbol;Acc:MGI:3707011]
chr7	46734805	46735596	792	*	9.59	10.37	7.8	2.57	2.97e-97	1.64e-95	Promoter (1-2kb)	46734787	46736671	1885	2	ENSMUSG00000109624	ENSMUST00000211148	1075	Saa-ps	Saa-ps	unprocessed_pseudogene	serum amyloid A, pseudogene [Source:MGI Symbol;Acc:MGI:108518]
chr11	117962236	117963950	1715	*	11.97	11.26	12.44	-1.19	3e-97	1.65e-95	Downstream (2-3kb)	117966079	117969186	3108	2	ENSMUSG00000053113	ENSMUST00000054002	5236	Socs3	Socs3	protein_coding	suppressor of cytokine signaling 3 [Source:MGI Symbol;Acc:MGI:1201791]
chr1	62550633	62552544	1912	*	8.75	9.73	3.86	5.87	3.13e-97	1.72e-95	Intron (ENSMUST00000075374/ENSMUSG00000052062, intron 21 of 22)	62534491	62535942	1452	2	ENSMUSG00000100750	ENSMUST00000185587	-14691	Gm29084	Gm29084	antisense	predicted gene 29084 [Source:MGI Symbol;Acc:MGI:5579790]
chr11	32705166	32706906	1741	*	8.78	9.66	6.15	3.51	3.18e-97	1.75e-95	Intron (ENSMUST00000109366/ENSMUSG00000020271, intron 1 of 12)	32642904	32720574	77671	1	ENSMUSG00000020271	ENSMUST00000143290	62262	Fbxw11	Fbxw11	protein_coding	F-box and WD-40 domain protein 11 [Source:MGI Symbol;Acc:MGI:2144023]
chr18	81743875	81745854	1980	*	8.96	9.79	6.8	2.99	3.21e-97	1.76e-95	Distal Intergenic	81981069	81981196	128	1	ENSMUSG00000077599	ENSMUST00000104411	-235215	Gm26012	Gm26012	snoRNA	predicted gene, 26012 [Source:MGI Symbol;Acc:MGI:5455789]
chr3	69156011	69157075	1065	*	10.39	9.31	11	-1.7	3.31e-97	1.82e-95	Exon (ENSMUST00000195406/ENSMUSG00000094763, exon 3 of 3)	69131233	69157177	25945	1	ENSMUSG00000094763	ENSMUST00000195406	24778	Gm1647	Gm1647	lincRNA	predicted gene 1647 [Source:MGI Symbol;Acc:MGI:2686493]
chr10	51459573	51460970	1398	*	8.82	9.69	6.29	3.4	3.99e-97	2.19e-95	Exon (ENSMUST00000219395/ENSMUSG00000112212, exon 4 of 5)	51455980	51461404	5425	1	ENSMUSG00000112212	ENSMUST00000219395	3593	Gm46189	Gm46189	lincRNA	predicted gene, 46189 [Source:MGI Symbol;Acc:MGI:5825826]
chr5	37000255	37002120	1866	*	9.1	9.93	6.96	2.97	4.29e-97	2.35e-95	Distal Intergenic	36966104	36989205	23102	2	ENSMUSG00000039474	ENSMUST00000043964	-11050	Wfs1	Wfs1	protein_coding	wolframin ER transmembrane glycoprotein [Source:MGI Symbol;Acc:MGI:1328355]
chr18	34854631	34856670	2040	*	11.6	10.78	12.12	-1.34	5.27e-97	2.88e-95	Distal Intergenic	34859823	34864984	5162	1	ENSMUSG00000038418	ENSMUST00000064795	-3153	Egr1	Egr1	protein_coding	early growth response 1 [Source:MGI Symbol;Acc:MGI:95295]
chr17	29497903	29498616	714	*	10.08	8.81	10.74	-1.93	5.29e-97	2.9e-95	Distal Intergenic	29493407	29494964	1558	1	ENSMUSG00000024014	ENSMUST00000234270	4496	Pim1	Pim1	protein_coding	proviral integration site 1 [Source:MGI Symbol;Acc:MGI:97584]
chr10	78069021	78070150	1130	*	9.42	7.76	10.17	-2.41	5.92e-97	3.24e-95	Promoter (<=1kb)	78069302	78079525	10224	1	ENSMUSG00000000732	ENSMUST00000105393	0	Icosl	Icosl	protein_coding	icos ligand [Source:MGI Symbol;Acc:MGI:1354701]
chr8	82939587	82940588	1002	*	10.22	8.98	10.87	-1.89	6.43e-97	3.51e-95	Intron (ENSMUST00000078525/ENSMUSG00000047747, intron 1 of 6)	82952512	82953400	889	1	ENSMUSG00000109600	ENSMUST00000211678	-11924	Gm18212	Gm18212	processed_pseudogene	predicted gene, 18212 [Source:MGI Symbol;Acc:MGI:5010397]
chr4	136877963	136880020	2058	*	9.59	7.93	10.34	-2.41	6.55e-97	3.58e-95	Downstream (<1kb)	136880129	136886187	6059	2	ENSMUSG00000036905	ENSMUST00000046384	6167	C1qb	C1qb	protein_coding	complement component 1, q subcomponent, beta polypeptide [Source:MGI Symbol;Acc:MGI:88224]
chr10	75824395	75825152	758	*	8.96	9.94	3.45	6.5	7.19e-97	3.92e-95	Promoter (1-2kb)	75814943	75822543	7601	2	ENSMUSG00000009093	ENSMUST00000160211	-1852	Gstt4	Gstt4	protein_coding	glutathione S-transferase, theta 4 [Source:MGI Symbol;Acc:MGI:1923136]
chr4	45513499	45514643	1145	*	10.42	9.32	11.04	-1.72	7.51e-97	4.09e-95	Intron (ENSMUST00000061986/ENSMUSG00000044813, intron 1 of 5)	45500485	45500552	68	2	ENSMUSG00000088892	ENSMUST00000158267	-12947	Gm22518	Gm22518	miRNA	predicted gene, 22518 [Source:MGI Symbol;Acc:MGI:5452295]
chr8	117453651	117455056	1406	*	10.33	11	9.02	1.98	8.21e-97	4.47e-95	Promoter (<=1kb)	117453023	117453079	57	1	ENSMUSG00000099062	ENSMUST00000183991	628	Mir7077	Mir7077	miRNA	microRNA 7077 [Source:MGI Symbol;Acc:MGI:5531156]
chr13	34253625	34255533	1909	*	9.95	8.48	10.66	-2.18	9.5e-97	5.16e-95	Intron (ENSMUST00000148390/ENSMUSG00000038267, intron 3 of 9)	34276965	34277252	288	2	ENSMUSG00000088573	ENSMUST00000157948	21719	Gm24530	Gm24530	misc_RNA	predicted gene, 24530 [Source:MGI Symbol;Acc:MGI:5454307]
chr2	18213586	18214817	1232	*	8.51	9.45	4.92	4.54	9.99e-97	5.43e-95	Promoter (2-3kb)	18209229	18216902	7674	2	ENSMUSG00000026740	ENSMUST00000172210	2085	Dnajc1	Dnajc1	protein_coding	DnaJ heat shock protein family (Hsp40) member C1 [Source:MGI Symbol;Acc:MGI:103268]
chr15	77888337	77888672	336	*	8.86	9.72	6.39	3.33	1.06e-96	5.76e-95	Distal Intergenic	77915047	77915700	654	2	ENSMUSG00000005354	ENSMUST00000173561	27028	Txn2	Txn2	protein_coding	thioredoxin 2 [Source:MGI Symbol;Acc:MGI:1929468]
chr10	98943571	98944268	698	*	8.84	9.69	6.5	3.19	1.06e-96	5.76e-95	Intron (ENSMUST00000219557/ENSMUSG00000019943, intron 1 of 3)	98915472	98996930	81459	1	ENSMUSG00000019943	ENSMUST00000219624	28099	Atp2b1	Atp2b1	protein_coding	ATPase, Ca++ transporting, plasma membrane 1 [Source:MGI Symbol;Acc:MGI:104653]
chr15	6340466	6341804	1339	*	10.46	9.32	11.09	-1.77	1.13e-96	6.13e-95	Intron (ENSMUST00000159552/ENSMUSG00000022150, intron 1 of 5)	6329240	6329876	637	2	ENSMUSG00000115132	ENSMUST00000227844	-10590	Gm18888	Gm18888	processed_pseudogene	predicted gene, 18888 [Source:MGI Symbol;Acc:MGI:5011073]
chr1	177642690	177644782	2093	*	9.82	10.53	8.35	2.18	1.68e-96	9.09e-95	Promoter (<=1kb)	177641542	177642943	1402	2	ENSMUSG00000101746	ENSMUST00000189507	0	2310043L19Rik	2310043L19Rik	lincRNA	RIKEN cDNA 2310043L19 gene [Source:MGI Symbol;Acc:MGI:1922839]
chr19	3931780	3932106	327	*	10.95	10.07	11.5	-1.44	1.95e-96	1.05e-94	Promoter (2-3kb)	3913493	3929761	16269	2	ENSMUSG00000024885	ENSMUST00000051803	-2019	Aldh3b1	Aldh3b1	protein_coding	aldehyde dehydrogenase 3 family, member B1 [Source:MGI Symbol;Acc:MGI:1914939]
chr9	90204483	90205010	528	*	8.63	9.52	5.79	3.73	2.11e-96	1.14e-94	3' UTR	90195128	90200097	4970	1	ENSMUSG00000032363	ENSMUST00000124441	9355	Adamts7	Adamts7	protein_coding	a disintegrin-like and metallopeptidase (reprolysin type) with thrombospondin type 1 motif, 7 [Source:MGI Symbol;Acc:MGI:1347346]
chr1	134098896	134099689	794	*	10.11	8.87	10.76	-1.89	2.56e-96	1.38e-94	Promoter (<=1kb)	134096405	134099159	2755	2	ENSMUSG00000102380	ENSMUST00000193617	0	Gm38140	Gm38140	TEC	predicted gene, 38140 [Source:MGI Symbol;Acc:MGI:5611368]
chr7	141167414	141168964	1551	*	10.79	11.35	9.85	1.49	3.09e-96	1.67e-94	Promoter (<=1kb)	141160326	141168689	8364	2	ENSMUSG00000038650	ENSMUST00000210314	0	Rnh1	Rnh1	protein_coding	ribonuclease/angiogenin inhibitor 1 [Source:MGI Symbol;Acc:MGI:1195456]
chr19	21282159	21284819	2661	*	9.15	9.97	7.06	2.91	3.76e-96	2.03e-94	3' UTR	21276040	21280971	4932	1	ENSMUSG00000024750	ENSMUST00000133175	6119	Zfand5	Zfand5	protein_coding	zinc finger, AN1-type domain 5 [Source:MGI Symbol;Acc:MGI:1278334]
chr5	73344288	73345017	730	*	8.56	9.51	4.57	4.95	3.79e-96	2.04e-94	Distal Intergenic	73327665	73341028	13364	2	ENSMUSG00000029153	ENSMUST00000200821	-3260	Ociad2	Ociad2	protein_coding	OCIA domain containing 2 [Source:MGI Symbol;Acc:MGI:1916377]
chr17	27142003	27142523	521	*	9.03	10.01	3.36	6.65	3.97e-96	2.14e-94	Downstream (1-2kb)	27122663	27133916	11254	2	ENSMUSG00000024208	ENSMUST00000025045	-8087	Uqcc2	Uqcc2	protein_coding	ubiquinol-cytochrome c reductase complex assembly factor 2 [Source:MGI Symbol;Acc:MGI:1914517]
chr3	20304411	20305424	1014	*	10.73	9.75	11.31	-1.57	4e-96	2.15e-94	Promoter (2-3kb)	20308407	20309915	1509	1	ENSMUSG00000105208	ENSMUST00000196460	-2983	Gm43525	Gm43525	lincRNA	predicted gene 43525 [Source:MGI Symbol;Acc:MGI:5663662]
chr3	32668353	32670648	2296	*	8.69	9.58	5.92	3.67	4.24e-96	2.28e-94	Distal Intergenic	32706298	32718613	12316	1	ENSMUSG00000027671	ENSMUST00000194781	-35650	Actl6a	Actl6a	protein_coding	actin-like 6A [Source:MGI Symbol;Acc:MGI:1861453]
chr11	117989565	117990391	827	*	9.88	10.56	8.54	2.02	4.25e-96	2.28e-94	Promoter (2-3kb)	117986885	118024011	37127	1	ENSMUSG00000017715	ENSMUST00000017859	2680	Pgs1	Pgs1	protein_coding	phosphatidylglycerophosphate synthase 1 [Source:MGI Symbol;Acc:MGI:1921701]
chr13	43784837	43786690	1854	*	10.83	9.8	11.43	-1.63	4.71e-96	2.53e-94	Promoter (<=1kb)	43785185	43803128	17944	1	ENSMUSG00000015396	ENSMUST00000221359	0	Cd83	Cd83	protein_coding	CD83 antigen [Source:MGI Symbol;Acc:MGI:1328316]
chr2	120473324	120473962	639	*	8.61	9.58	4.09	5.49	5.37e-96	2.88e-94	Promoter (2-3kb)	120476918	120504913	27996	1	ENSMUSG00000079110	ENSMUST00000110716	-2956	Capn3	Capn3	protein_coding	calpain 3 [Source:MGI Symbol;Acc:MGI:107437]
chr2	5613526	5615246	1721	*	9.86	10.56	8.43	2.14	5.99e-96	3.2e-94	Intron (ENSMUST00000044009/ENSMUSG00000039145, intron 1 of 10)	5603571	5604161	591	1	ENSMUSG00000082013	ENSMUST00000117145	9955	Gm13216	Gm13216	processed_pseudogene	predicted gene 13216 [Source:MGI Symbol;Acc:MGI:3651709]
chr5	111227640	111229007	1368	*	9.74	10.46	8.26	2.2	6.53e-96	3.5e-94	Promoter (2-3kb)	111225458	111229415	3958	1	ENSMUSG00000033209	ENSMUST00000125470	2182	Ttc28	Ttc28	protein_coding	tetratricopeptide repeat domain 28 [Source:MGI Symbol;Acc:MGI:2140873]
chr15	99497188	99498586	1399	*	10.67	11.27	9.62	1.65	7.05e-96	3.77e-94	3' UTR	99491824	99492224	401	2	ENSMUSG00000115863	ENSMUST00000229161	-4964	Gm49485	Gm49485	processed_pseudogene	predicted gene, 49485 [Source:MGI Symbol;Acc:MGI:6155160]
chr11	102894484	102895394	911	*	8.55	9.5	4.81	4.69	7.46e-96	3.99e-94	Promoter (1-2kb)	102887336	102897131	9796	2	ENSMUSG00000020932	ENSMUST00000067444	1737	Gfap	Gfap	protein_coding	glial fibrillary acidic protein [Source:MGI Symbol;Acc:MGI:95697]
chr13	5802207	5804880	2674	*	11.76	10.99	12.26	-1.28	9.27e-96	4.95e-94	Distal Intergenic	5821768	5821858	91	2	ENSMUSG00000080562	ENSMUST00000116912	16978	Gm26043	Gm26043	miRNA	predicted gene, 26043 [Source:MGI Symbol;Acc:MGI:5455820]
chr6	87502539	87503466	928	*	11.52	10.78	12.01	-1.23	9.48e-96	5.05e-94	Intron (ENSMUST00000113637/ENSMUSG00000030047, intron 1 of 10)	87459405	87496314	36910	2	ENSMUSG00000030047	ENSMUST00000101197	-6225	Arhgap25	Arhgap25	protein_coding	Rho GTPase activating protein 25 [Source:MGI Symbol;Acc:MGI:2443687]
chr7	114291537	114293051	1515	*	10.5	9.45	11.1	-1.64	9.6e-96	5.12e-94	Distal Intergenic	114264606	114276118	11513	2	ENSMUSG00000030751	ENSMUST00000033008	-15419	Psma1	Psma1	protein_coding	proteasome (prosome, macropain) subunit, alpha type 1 [Source:MGI Symbol;Acc:MGI:1347005]
chr10	61201845	61202285	441	*	8.79	9.66	6.3	3.36	1.01e-95	5.37e-94	Intron (ENSMUST00000092486/ENSMUSG00000059901, intron 19 of 21)	61175942	61188839	12898	1	ENSMUSG00000020096	ENSMUST00000126831	25903	Tbata	Tbata	protein_coding	thymus, brain and testes associated [Source:MGI Symbol;Acc:MGI:1923820]
chr8	18791634	18792658	1025	*	8.52	9.48	4.58	4.89	1.18e-95	6.26e-94	Intron (ENSMUST00000039412/ENSMUSG00000039842, intron 13 of 13)	18690263	18741562	51300	2	ENSMUSG00000031465	ENSMUST00000033846	-50072	Angpt2	Angpt2	protein_coding	angiopoietin 2 [Source:MGI Symbol;Acc:MGI:1202890]
chr19	4135154	4136684	1531	*	9.36	10.12	7.67	2.45	1.41e-95	7.48e-94	Promoter (2-3kb)	4135425	4139609	4185	2	ENSMUSG00000024842	ENSMUST00000025761	2925	Cabp4	Cabp4	protein_coding	calcium binding protein 4 [Source:MGI Symbol;Acc:MGI:1920910]
chr10	61113918	61114676	759	*	9.67	8.23	10.38	-2.16	1.42e-95	7.56e-94	Exon (ENSMUST00000122259/ENSMUSG00000020097, exon 5 of 15)	61104195	61105477	1283	2	ENSMUSG00000020097	ENSMUST00000152316	-8441	Sgpl1	Sgpl1	protein_coding	sphingosine phosphate lyase 1 [Source:MGI Symbol;Acc:MGI:1261415]
chr14	62001393	62001970	578	*	9.35	7.62	10.11	-2.49	1.43e-95	7.57e-94	Distal Intergenic	62012319	62012633	315	1	ENSMUSG00000114368	ENSMUST00000224570	-10349	Gm47953	Gm47953	processed_pseudogene	predicted gene, 47953 [Source:MGI Symbol;Acc:MGI:6097224]
chr1	191185675	191186278	604	*	9.34	7.43	10.13	-2.7	1.56e-95	8.25e-94	Promoter (2-3kb)	191170296	191183340	13045	2	ENSMUSG00000026628	ENSMUST00000027941	-2335	Atf3	Atf3	protein_coding	activating transcription factor 3 [Source:MGI Symbol;Acc:MGI:109384]
chr16	30599325	30601672	2348	*	11.3	10.5	11.81	-1.31	1.57e-95	8.31e-94	Promoter (<=1kb)	30599723	30602797	3075	1	ENSMUSG00000046546	ENSMUST00000059078	0	Fam43a	Fam43a	protein_coding	family with sequence similarity 43, member A [Source:MGI Symbol;Acc:MGI:2676309]
chr2	133495267	133496033	767	*	9.69	8.16	10.42	-2.26	1.75e-95	9.25e-94	Distal Intergenic	133463118	133465784	2667	1	ENSMUSG00000087585	ENSMUST00000125575	32149	Gm14100	Gm14100	lincRNA	predicted gene 14100 [Source:MGI Symbol;Acc:MGI:3651733]
chr5	31602167	31603042	876	*	10.55	9.49	11.15	-1.66	1.83e-95	9.68e-94	Intron (ENSMUST00000201999/ENSMUSG00000106918, intron 1 of 3)	31598733	31622644	23912	1	ENSMUSG00000106918	ENSMUST00000202953	3434	Mrpl33	Mrpl33	protein_coding	mitochondrial ribosomal protein L33 [Source:MGI Symbol;Acc:MGI:2137225]
chr7	142462214	142463245	1032	*	9.1	9.9	7.14	2.76	1.88e-95	9.91e-94	Promoter (1-2kb)	142460864	142494603	33740	1	ENSMUSG00000018819	ENSMUST00000105967	1350	Lsp1	Lsp1	protein_coding	lymphocyte specific 1 [Source:MGI Symbol;Acc:MGI:96832]
chr6	116001477	116002391	915	*	8.65	9.53	5.9	3.64	2.17e-95	1.15e-93	Distal Intergenic	115954811	115995005	40195	2	ENSMUSG00000030123	ENSMUST00000015511	-6472	Plxnd1	Plxnd1	protein_coding	plexin D1 [Source:MGI Symbol;Acc:MGI:2154244]
chr8	84197479	84198833	1355	*	12.68	11.93	13.17	-1.24	2.2e-95	1.16e-93	Promoter (<=1kb)	84192774	84197667	4894	2	ENSMUSG00000097120	ENSMUST00000181282	0	Gm26887	Gm26887	lincRNA	predicted gene, 26887 [Source:MGI Symbol;Acc:MGI:5477381]
chr4	129016375	129017549	1175	*	8.7	9.68	3.9	5.78	2.48e-95	1.31e-93	Distal Intergenic	128993353	129008229	14877	1	ENSMUSG00000028792	ENSMUST00000152762	23022	Ak2	Ak2	protein_coding	adenylate kinase 2 [Source:MGI Symbol;Acc:MGI:87978]
chr6	53707036	53708423	1388	*	11.47	10.66	11.98	-1.31	2.54e-95	1.34e-93	Distal Intergenic	53667770	53669983	2214	1	ENSMUSG00000108004	ENSMUST00000204451	39266	Gm44080	Gm44080	TEC	predicted gene, 44080 [Source:MGI Symbol;Acc:MGI:5690472]
chr7	43747612	43748774	1163	*	10.06	8.68	10.75	-2.07	2.76e-95	1.45e-93	Promoter (<=1kb)	43745466	43748793	3328	2	ENSMUSG00000097178	ENSMUST00000181551	19	2310002F09Rik	2310002F09Rik	processed_transcript	RIKEN cDNA 2310002F09 gene [Source:MGI Symbol;Acc:MGI:1916779]
chr15	78449314	78451208	1895	*	10.67	11.28	9.58	1.7	3.02e-95	1.59e-93	Intron (ENSMUST00000017086/ENSMUSG00000016942, intron 10 of 17)	78443783	78444379	597	2	ENSMUSG00000016942	ENSMUST00000230473	-4935	Tmprss6	Tmprss6	protein_coding	transmembrane serine protease 6 [Source:MGI Symbol;Acc:MGI:1919003]
chr7	82827837	82828764	928	*	8.67	6.04	9.55	-3.51	3.1e-95	1.63e-93	Distal Intergenic	82851599	82859849	8251	1	ENSMUSG00000030636	ENSMUST00000179662	-22835	1700010L04Rik	1700010L04Rik	lincRNA	RIKEN cDNA 1700010L04 gene [Source:MGI Symbol;Acc:MGI:1916583]
chr9	121913998	121914775	778	*	8.63	9.52	5.78	3.75	3.18e-95	1.67e-93	Promoter (1-2kb)	121914356	121916305	1950	2	ENSMUSG00000050445	ENSMUST00000062474	1530	Cyp8b1	Cyp8b1	protein_coding	cytochrome P450, family 8, subfamily b, polypeptide 1 [Source:MGI Symbol;Acc:MGI:1338044]
chr1	131033594	131034122	529	*	8.62	9.51	5.84	3.67	3.31e-95	1.73e-93	Distal Intergenic	131019845	131024974	5130	1	ENSMUSG00000016529	ENSMUST00000016673	13749	Il10	Il10	protein_coding	interleukin 10 [Source:MGI Symbol;Acc:MGI:96537]
chr2	37749248	37749754	507	*	8.67	9.64	3.92	5.73	3.42e-95	1.79e-93	Distal Intergenic	37776249	37799103	22855	1	ENSMUSG00000035403	ENSMUST00000050372	-26495	Crb2	Crb2	protein_coding	crumbs family member 2 [Source:MGI Symbol;Acc:MGI:2679260]
chr2	11496598	11497091	494	*	9.81	8.43	10.5	-2.07	3.74e-95	1.96e-93	Promoter (1-2kb)	11492610	11498351	5742	2	ENSMUSG00000026773	ENSMUST00000140580	1260	Pfkfb3	Pfkfb3	protein_coding	6-phosphofructo-2-kinase/fructose-2,6-biphosphatase 3 [Source:MGI Symbol;Acc:MGI:2181202]
chr1	105906259	105906942	684	*	8.95	9.79	6.71	3.07	3.81e-95	1.99e-93	Distal Intergenic	105887633	105891012	3380	2	ENSMUSG00000102690	ENSMUST00000194221	-15247	Gm37779	Gm37779	TEC	predicted gene, 37779 [Source:MGI Symbol;Acc:MGI:5611007]
chr11	61607760	61608582	823	*	8.78	9.76	3.69	6.07	4e-95	2.09e-93	Distal Intergenic	61517250	61579687	62438	2	ENSMUSG00000001036	ENSMUST00000179936	-28073	Epn2	Epn2	protein_coding	epsin 2 [Source:MGI Symbol;Acc:MGI:1333766]
chr5	120176474	120177101	628	*	8.66	9.64	3.93	5.7	4.12e-95	2.15e-93	Promoter (<=1kb)	120175725	120197969	22245	1	ENSMUSG00000029594	ENSMUST00000202788	749	Rbm19	Rbm19	protein_coding	RNA binding motif protein 19 [Source:MGI Symbol;Acc:MGI:1921361]
chr18	77954173	77955258	1086	*	8.94	9.79	6.59	3.19	4.4e-95	2.3e-93	Exon (ENSMUST00000044622/ENSMUSG00000039840, exon 4 of 44)	77938467	78035027	96561	1	ENSMUSG00000039840	ENSMUST00000044622	15706	Epg5	Epg5	protein_coding	ectopic P-granules autophagy protein 5 homolog (C. elegans) [Source:MGI Symbol;Acc:MGI:1918673]
chr7	19307909	19309528	1620	*	11.57	10.81	12.07	-1.26	4.52e-95	2.36e-93	Promoter (<=1kb)	19304797	19309600	4804	2	ENSMUSG00000003545	ENSMUST00000208446	72	Fosb	Fosb	protein_coding	FBJ osteosarcoma oncogene B [Source:MGI Symbol;Acc:MGI:95575]
chr17	73360506	73361812	1307	*	9.54	7.93	10.28	-2.35	5.23e-95	2.73e-93	Exon (ENSMUST00000095208/ENSMUSG00000043705, exon 5 of 23)	73306464	73399296	92833	2	ENSMUSG00000043705	ENSMUST00000095208	37484	Capn13	Capn13	protein_coding	calpain 13 [Source:MGI Symbol;Acc:MGI:2685789]
chr11	116174896	116176719	1824	*	8.5	9.44	4.76	4.68	5.5e-95	2.86e-93	Exon (ENSMUST00000130229/ENSMUSG00000020777, exon 6 of 10)	116175343	116181214	5872	2	ENSMUSG00000020777	ENSMUST00000150549	4495	Acox1	Acox1	protein_coding	acyl-Coenzyme A oxidase 1, palmitoyl [Source:MGI Symbol;Acc:MGI:1330812]
chr1	80641228	80642414	1187	*	8.64	9.53	5.92	3.61	5.86e-95	3.05e-93	Intron (ENSMUST00000077946/ENSMUSG00000038608, intron 2 of 55)	80501713	80665275	163563	2	ENSMUSG00000038608	ENSMUST00000190983	22861	Dock10	Dock10	protein_coding	dedicator of cytokinesis 10 [Source:MGI Symbol;Acc:MGI:2146320]
chr7	98170790	98171846	1057	*	11.01	11.54	10.14	1.41	6.86e-95	3.56e-93	Intron (ENSMUST00000040971/ENSMUSG00000035547, intron 1 of 12)	98177194	98179401	2208	1	ENSMUSG00000097749	ENSMUST00000205893	-5348	Gm16938	Gm16938	processed_transcript	predicted gene, 16938 [Source:MGI Symbol;Acc:MGI:4439862]
chr5	107087074	107088450	1377	*	8.51	9.45	4.64	4.82	7.91e-95	4.11e-93	Distal Intergenic	107048836	107056042	7207	1	ENSMUSG00000106554	ENSMUST00000199486	38238	Gm33474	Gm33474	lincRNA	predicted gene, 33474 [Source:MGI Symbol;Acc:MGI:5592633]
chr7	19318781	19320404	1624	*	11.56	10.81	12.05	-1.24	8.71e-95	4.52e-93	Exon (ENSMUST00000207444/ENSMUSG00000108854, exon 2 of 2)	19302696	19310051	7356	2	ENSMUSG00000003545	ENSMUST00000003640	-8730	Fosb	Fosb	protein_coding	FBJ osteosarcoma oncogene B [Source:MGI Symbol;Acc:MGI:95575]
chr12	79641706	79643193	1488	*	10.48	9.25	11.13	-1.87	9.29e-95	4.82e-93	Intron (ENSMUST00000171210/ENSMUSG00000059060, intron 7 of 10)	79917019	79924733	7715	2	ENSMUSG00000112765	ENSMUST00000218818	281540	9430078K24Rik	9430078K24Rik	lincRNA	RIKEN cDNA 9430078K24 gene [Source:MGI Symbol;Acc:MGI:1924540]
chr15	79760635	79760953	319	*	8.53	9.45	5.4	4.05	9.82e-95	5.09e-93	Downstream (<1kb)	79762067	79764881	2815	2	ENSMUSG00000022420	ENSMUST00000230645	3928	Dnal4	Dnal4	protein_coding	dynein, axonemal, light chain 4 [Source:MGI Symbol;Acc:MGI:1859217]
chr8	79153664	79154261	598	*	8.56	9.52	4.45	5.07	1.16e-94	6e-93	Intron (ENSMUST00000098614/ENSMUSG00000071064, intron 8 of 14)	79174185	79177163	2979	1	ENSMUSG00000109782	ENSMUST00000211475	-19924	Gm45728	Gm45728	TEC	predicted gene 45728 [Source:MGI Symbol;Acc:MGI:5804843]
chr13	113828317	113829606	1290	*	10.07	10.72	8.83	1.9	1.27e-94	6.57e-93	Intron (ENSMUST00000091201/ENSMUSG00000042348, intron 1 of 4)	113794622	114155276	360655	1	ENSMUSG00000042348	ENSMUST00000224068	33695	Arl15	Arl15	protein_coding	ADP-ribosylation factor-like 15 [Source:MGI Symbol;Acc:MGI:2442308]
chr12	112760201	112762589	2389	*	11.66	10.75	12.21	-1.46	1.28e-94	6.61e-93	Promoter (<=1kb)	112760655	112768990	8336	1	ENSMUSG00000052160	ENSMUST00000063888	0	Pld4	Pld4	protein_coding	phospholipase D family, member 4 [Source:MGI Symbol;Acc:MGI:2144765]
chr11	20898229	20899370	1142	*	10.16	10.84	8.82	2.02	1.42e-94	7.34e-93	Distal Intergenic	20937576	20937701	126	2	ENSMUSG00000096061	ENSMUST00000178821	38331	Gm23681	Gm23681	miRNA	predicted gene, 23681 [Source:MGI Symbol;Acc:MGI:5453458]
chr3	51998843	52001114	2272	*	10.3	9.17	10.93	-1.76	1.47e-94	7.57e-93	Promoter (2-3kb)	52000736	52004025	3290	2	ENSMUSG00000102423	ENSMUST00000192845	2911	Gm37465	Gm37465	TEC	predicted gene, 37465 [Source:MGI Symbol;Acc:MGI:5610693]
chr11	6380669	6381461	793	*	8.5	9.44	4.78	4.66	1.55e-94	8e-93	Distal Intergenic	6389074	6406158	17085	1	ENSMUSG00000041164	ENSMUST00000109787	-7613	Zmiz2	Zmiz2	protein_coding	zinc finger, MIZ-type containing 2 [Source:MGI Symbol;Acc:MGI:106374]
chr2	124684300	124685101	802	*	11	10.14	11.54	-1.4	1.86e-94	9.6e-93	Distal Intergenic	124708655	124711083	2429	1	ENSMUSG00000087450	ENSMUST00000137397	-23554	Gm13994	Gm13994	lincRNA	predicted gene 13994 [Source:MGI Symbol;Acc:MGI:3651835]
chr3	28031633	28032235	603	*	8.92	6.7	9.76	-3.06	1.87e-94	9.61e-93	Promoter (<=1kb)	28031262	28133362	102101	1	ENSMUSG00000027695	ENSMUST00000148827	371	Pld1	Pld1	protein_coding	phospholipase D1 [Source:MGI Symbol;Acc:MGI:109585]
chr11	101221012	101221825	814	*	8.79	9.69	5.94	3.75	2.32e-94	1.19e-92	Intron (ENSMUST00000107284/ENSMUSG00000006920, intron 1 of 20)	101197389	101226426	29038	2	ENSMUSG00000006920	ENSMUST00000100417	4601	Ezh1	Ezh1	protein_coding	enhancer of zeste 1 polycomb repressive complex 2 subunit [Source:MGI Symbol;Acc:MGI:1097695]
chr14	13361020	13362290	1271	*	11.27	10.47	11.78	-1.31	2.5e-94	1.28e-92	Intron (ENSMUST00000070323/ENSMUSG00000056296, intron 2 of 5)	13352878	13354080	1203	2	ENSMUSG00000081115	ENSMUST00000118492	-6940	Gm15913	Gm15913	processed_pseudogene	predicted gene 15913 [Source:MGI Symbol;Acc:MGI:3801765]
chr17	46866355	46867277	923	*	9.65	10.37	8.15	2.22	3.32e-94	1.7e-92	Distal Intergenic	46825795	46858482	32688	2	ENSMUSG00000036568	ENSMUST00000233455	-7873	Bicral	Bicral	protein_coding	BRD4 interacting chromatin remodeling complex associated protein like [Source:MGI Symbol;Acc:MGI:2673855]
chr10	63031687	63032271	585	*	8.66	9.56	5.72	3.84	3.51e-94	1.8e-92	Intron (ENSMUST00000124784/ENSMUSG00000020072, intron 1 of 4)	63024512	63058813	34302	1	ENSMUSG00000020072	ENSMUST00000020262	7175	Pbld2	Pbld2	protein_coding	phenazine biosynthesis-like protein domain containing 2 [Source:MGI Symbol;Acc:MGI:1914557]
chr19	56774087	56774938	852	*	9.88	8.55	10.56	-2.01	3.62e-94	1.85e-92	Distal Intergenic	56754999	56755346	348	2	ENSMUSG00000067063	ENSMUST00000086830	-18741	Gm6990	Gm6990	processed_pseudogene	predicted pseudogene 6990 [Source:MGI Symbol;Acc:MGI:3648860]
chr17	47221080	47221832	753	*	10.42	9.22	11.07	-1.85	4.15e-94	2.13e-92	Intron (ENSMUST00000188947/ENSMUSG00000064043, intron 2 of 11)	47212387	47318790	106404	1	ENSMUSG00000064043	ENSMUST00000188730	8693	Trerf1	Trerf1	processed_transcript	transcriptional regulating factor 1 [Source:MGI Symbol;Acc:MGI:2442086]
chr7	67706993	67708628	1636	*	8.7	9.68	3.92	5.76	4.31e-94	2.2e-92	Intron (ENSMUST00000032774/ENSMUSG00000030555, intron 8 of 11)	67725261	67726014	754	1	ENSMUSG00000030555	ENSMUST00000154697	-16633	Ttc23	Ttc23	protein_coding	tetratricopeptide repeat domain 23 [Source:MGI Symbol;Acc:MGI:1914259]
chr3	115682398	115683046	649	*	10.08	8.82	10.75	-1.92	4.53e-94	2.32e-92	Distal Intergenic	115710433	115715072	4640	2	ENSMUSG00000045092	ENSMUST00000055676	32026	S1pr1	S1pr1	protein_coding	sphingosine-1-phosphate receptor 1 [Source:MGI Symbol;Acc:MGI:1096355]
chr11	112987743	112988627	885	*	8.52	9.43	5.37	4.07	5.29e-94	2.7e-92	Distal Intergenic	112825179	112832469	7291	1	ENSMUSG00000020624	ENSMUST00000153429	162564	4933434M16Rik	4933434M16Rik	lincRNA	RIKEN cDNA 4933434M16 gene [Source:MGI Symbol;Acc:MGI:1918453]
chr2	166667644	166668193	550	*	8.61	9.53	5.39	4.14	7.37e-94	3.77e-92	Intron (ENSMUST00000036719/ENSMUSG00000039621, intron 1 of 39)	166655027	166655142	116	2	ENSMUSG00000093063	ENSMUST00000175322	-12502	Gm23152	Gm23152	rRNA	predicted gene, 23152 [Source:MGI Symbol;Acc:MGI:5452929]
chr2	3423332	3424736	1405	*	12.39	11.75	12.84	-1.09	7.6e-94	3.87e-92	Promoter (<=1kb)	3424131	3461111	36981	1	ENSMUSG00000026648	ENSMUST00000100463	0	Dclre1c	Dclre1c	protein_coding	DNA cross-link repair 1C [Source:MGI Symbol;Acc:MGI:2441769]
chr19	29849940	29851559	1620	*	9.6	10.32	8.12	2.2	7.6e-94	3.87e-92	Distal Intergenic	29808400	29812974	4575	2	ENSMUSG00000074909	ENSMUST00000099525	-36966	Ranbp6	Ranbp6	protein_coding	RAN binding protein 6 [Source:MGI Symbol;Acc:MGI:2683212]
chr7	130673227	130673985	759	*	8.67	9.56	5.92	3.63	1.02e-93	5.18e-92	Intron (ENSMUST00000207918/ENSMUSG00000030852, intron 5 of 6)	130692556	130764724	72169	1	ENSMUSG00000030852	ENSMUST00000208743	-18571	Tacc2	Tacc2	protein_coding	transforming, acidic coiled-coil containing protein 2 [Source:MGI Symbol;Acc:MGI:1928899]
chr2	75285119	75286652	1534	*	8.51	9.47	4.34	5.14	1.05e-93	5.36e-92	Exon (ENSMUST00000229776/ENSMUSG00000100303, exon 6 of 6)	75297487	75312853	15367	1	ENSMUSG00000100303	ENSMUST00000229528	-10835	2600014E21Rik	2600014E21Rik	lincRNA	RIKEN cDNA 2600014E21 gene [Source:MGI Symbol;Acc:MGI:1919384]
chr15	91615090	91615931	842	*	9.13	9.96	6.96	3	1.19e-93	6.05e-92	Promoter (1-2kb)	91617152	91617437	286	2	ENSMUSG00000087965	ENSMUST00000157340	1506	Gm25389	Gm25389	misc_RNA	predicted gene, 25389 [Source:MGI Symbol;Acc:MGI:5455166]
chr18	63833339	63834095	757	*	8.52	9.45	5.28	4.16	1.38e-93	7.02e-92	Intron (ENSMUST00000072726/ENSMUSG00000040560, intron 20 of 27)	63909082	63909156	75	2	ENSMUSG00000084642	ENSMUST00000122693	75061	Gm24384	Gm24384	snRNA	predicted gene, 24384 [Source:MGI Symbol;Acc:MGI:5454161]
chr1	107496823	107497497	675	*	10.66	9.67	11.24	-1.57	1.5e-93	7.6e-92	Distal Intergenic	107511423	107525598	14176	1	ENSMUSG00000062345	ENSMUST00000009356	-13926	Serpinb2	Serpinb2	protein_coding	serine (or cysteine) peptidase inhibitor, clade B, member 2 [Source:MGI Symbol;Acc:MGI:97609]
chr14	21847635	21849107	1473	*	11.36	11.86	10.6	1.26	1.5e-93	7.63e-92	Promoter (<=1kb)	21845855	21848977	3123	2	ENSMUSG00000021773	ENSMUST00000124549	0	Comtd1	Comtd1	protein_coding	catechol-O-methyltransferase domain containing 1 [Source:MGI Symbol;Acc:MGI:1916406]
chr7	139972754	139973548	795	*	10.95	11.52	9.99	1.53	1.78e-93	9.01e-92	Intron (ENSMUST00000139218/ENSMUSG00000086742, intron 2 of 4)	139972442	139978719	6278	2	ENSMUSG00000073795	ENSMUST00000209335	5171	6430531B16Rik	6430531B16Rik	protein_coding	RIKEN cDNA 6430531B16 gene [Source:MGI Symbol;Acc:MGI:2685939]
chr11	77482894	77484108	1215	*	8.61	9.51	5.71	3.8	1.88e-93	9.54e-92	Intron (ENSMUST00000037593/ENSMUSG00000037907, intron 1 of 14)	77470485	77489666	19182	2	ENSMUSG00000037907	ENSMUST00000037593	5558	Ankrd13b	Ankrd13b	protein_coding	ankyrin repeat domain 13b [Source:MGI Symbol;Acc:MGI:2144501]
chr7	101761947	101763583	1637	*	8.81	9.66	6.46	3.2	1.98e-93	1e-91	Promoter (<=1kb)	101763579	101769386	5808	1	ENSMUSG00000001829	ENSMUST00000136193	0	Clpb	Clpb	protein_coding	ClpB caseinolytic peptidase B [Source:MGI Symbol;Acc:MGI:1100517]
chr14	31168138	31168745	608	*	9.15	7.24	9.95	-2.7	2.24e-93	1.13e-91	Promoter (<=1kb)	31139013	31168641	29629	2	ENSMUSG00000042286	ENSMUST00000036618	0	Stab1	Stab1	protein_coding	stabilin 1 [Source:MGI Symbol;Acc:MGI:2178742]
chr6	43384415	43385017	603	*	8.8	6.39	9.66	-3.27	2.65e-93	1.34e-91	Intron (ENSMUST00000067888/ENSMUSG00000029735, intron 8 of 8)	43373805	43375552	1748	1	ENSMUSG00000084325	ENSMUST00000120824	10610	Gm15550	Gm15550	processed_pseudogene	predicted gene 15550 [Source:MGI Symbol;Acc:MGI:3782999]
chr13	92962659	92964518	1860	*	9.18	9.98	7.24	2.74	2.86e-93	1.45e-91	Distal Intergenic	92898286	92907126	8841	1	ENSMUSG00000114823	ENSMUST00000225872	64373	Gm31630	Gm31630	processed_transcript	predicted gene, 31630 [Source:MGI Symbol;Acc:MGI:5590789]
chr2	128380010	128380960	951	*	8.5	9.43	5.16	4.26	2.89e-93	1.46e-91	Intron (ENSMUST00000225087/ENSMUSG00000074813, intron 1 of 6)	128423654	128424565	912	1	ENSMUSG00000079053	ENSMUST00000131961	-42694	Gm14010	Gm14010	lincRNA	predicted gene 14010 [Source:MGI Symbol;Acc:MGI:3649271]
chr12	25207925	25209464	1540	*	10.07	8.77	10.75	-1.98	3.06e-93	1.54e-91	Exon (ENSMUST00000223481/ENSMUSG00000113587, exon 3 of 3)	25181768	25189630	7863	1	ENSMUSG00000114033	ENSMUST00000222804	26157	Gm47705	Gm47705	lincRNA	predicted gene, 47705 [Source:MGI Symbol;Acc:MGI:6096822]
chr15	98512759	98513620	862	*	11.68	10.8	12.22	-1.42	3.24e-93	1.63e-91	Distal Intergenic	98519716	98519853	138	2	ENSMUSG00000065336	ENSMUST00000083402	6233	Snora34	Snora34	snoRNA	small nucleolar RNA, H/ACA box 34 [Source:MGI Symbol;Acc:MGI:3819502]
chr18	5396002	5397859	1858	*	9.97	10.64	8.68	1.96	3.85e-93	1.94e-91	Distal Intergenic	5368541	5370482	1942	2	ENSMUSG00000117617	ENSMUST00000234572	-25520	NA	ENSMUSG00000117617	lincRNA	novel transcript
chr11	34042983	34043612	630	*	8.64	9.53	5.87	3.66	5.69e-93	2.86e-91	Intron (ENSMUST00000141450/ENSMUSG00000085684, intron 4 of 4)	34046920	34092295	45376	1	ENSMUSG00000002699	ENSMUST00000052413	-3308	Lcp2	Lcp2	protein_coding	lymphocyte cytosolic protein 2 [Source:MGI Symbol;Acc:MGI:1321402]
chr15	84769706	84770485	780	*	8.6	9.5	5.7	3.8	5.7e-93	2.86e-91	Promoter (<=1kb)	84769886	84771940	2055	1	ENSMUSG00000078954	ENSMUST00000169075	0	Arhgap8	Arhgap8	protein_coding	Rho GTPase activating protein 8 [Source:MGI Symbol;Acc:MGI:1920417]
chr6	125332942	125334691	1750	*	11.03	10.11	11.59	-1.48	6.27e-93	3.15e-91	Intron (ENSMUST00000176655/ENSMUSG00000030340, intron 4 of 12)	125321521	125344612	23092	1	ENSMUSG00000030340	ENSMUST00000177329	11421	Scnn1a	Scnn1a	protein_coding	sodium channel, nonvoltage-gated 1 alpha [Source:MGI Symbol;Acc:MGI:101782]
chr9	13445299	13447094	1796	*	8.75	9.64	6.01	3.63	6.69e-93	3.36e-91	Promoter (<=1kb)	13444034	13446753	2720	2	ENSMUSG00000090592	ENSMUST00000167906	0	Gm17571	Gm17571	protein_coding	predicted gene, 17571 [Source:MGI Symbol;Acc:MGI:4937205]
chr8	27172156	27172766	611	*	8.52	9.48	4.34	5.15	8.29e-93	4.16e-91	Promoter (1-2kb)	27168840	27171012	2173	2	ENSMUSG00000109719	ENSMUST00000210111	-1144	Gm45266	Gm45266	TEC	predicted gene 45266 [Source:MGI Symbol;Acc:MGI:5791102]
chr11	29808092	29809591	1500	*	10.23	9.03	10.88	-1.85	8.38e-93	4.2e-91	3' UTR	29801989	29803099	1111	2	ENSMUSG00000044072	ENSMUST00000169980	-4993	Eml6	Eml6	protein_coding	echinoderm microtubule associated protein like 6 [Source:MGI Symbol;Acc:MGI:2442895]
chr10	83093727	83095579	1853	*	10.09	10.74	8.86	1.88	8.49e-93	4.25e-91	Intron (ENSMUST00000040110/ENSMUSG00000034612, intron 2 of 2)	83139150	83142038	2889	2	ENSMUSG00000090200	ENSMUST00000160997	46459	1700025N21Rik	1700025N21Rik	antisense	RIKEN cDNA 1700025N21 gene [Source:MGI Symbol;Acc:MGI:1916665]
chr8	80878867	80880810	1944	*	11.44	10.62	11.96	-1.34	1.03e-92	5.14e-91	Promoter (<=1kb)	80764438	80880519	116082	2	ENSMUSG00000031714	ENSMUST00000210676	0	Gab1	Gab1	protein_coding	growth factor receptor bound protein 2-associated protein 1 [Source:MGI Symbol;Acc:MGI:108088]
chr7	48887761	48888956	1196	*	8.85	9.7	6.46	3.25	1.19e-92	5.94e-91	Promoter (<=1kb)	48887230	48908599	21370	1	ENSMUSG00000085995	ENSMUST00000211055	531	Gm2788	Gm2788	processed_transcript	predicted gene 2788 [Source:MGI Symbol;Acc:MGI:3780956]
chr17	65648200	65649526	1327	*	8.92	9.76	6.6	3.16	1.29e-92	6.46e-91	Downstream (2-3kb)	65637507	65642168	4662	2	ENSMUSG00000050612	ENSMUST00000050236	-6032	Txndc2	Txndc2	protein_coding	thioredoxin domain containing 2 (spermatozoa) [Source:MGI Symbol;Acc:MGI:2389312]
chr9	61385784	61386197	414	*	9.97	8.73	10.63	-1.91	1.45e-92	7.22e-91	Intron (ENSMUST00000178113/ENSMUSG00000032280, intron 4 of 19)	61375529	61416976	41448	1	ENSMUSG00000032280	ENSMUST00000162127	10255	Tle3	Tle3	protein_coding	transducin-like enhancer of split 3 [Source:MGI Symbol;Acc:MGI:104634]
chr11	115187066	115189660	2595	*	12.9	12.25	13.35	-1.1	1.56e-92	7.78e-91	Promoter (<=1kb)	115182832	115187332	4501	2	ENSMUSG00000015542	ENSMUST00000103038	0	Nat9	Nat9	protein_coding	N-acetyltransferase 9 (GCN5-related, putative) [Source:MGI Symbol;Acc:MGI:1913426]
chr7	127153211	127154110	900	*	8.5	9.44	4.84	4.6	1.56e-92	7.78e-91	Promoter (<=1kb)	127155069	127156006	938	1	ENSMUSG00000108362	ENSMUST00000206027	-959	Gm18561	Gm18561	processed_pseudogene	predicted gene, 18561 [Source:MGI Symbol;Acc:MGI:5010746]
chr5	140841795	140842325	531	*	8.84	6.47	9.7	-3.23	1.64e-92	8.18e-91	Distal Intergenic	140758408	140830431	72024	2	ENSMUSG00000000149	ENSMUST00000000153	-11364	Gna12	Gna12	protein_coding	guanine nucleotide binding protein, alpha 12 [Source:MGI Symbol;Acc:MGI:95767]
chr16	32568127	32568999	873	*	8.92	9.78	6.5	3.28	1.67e-92	8.29e-91	Distal Intergenic	32551742	32553682	1941	1	ENSMUSG00000116957	ENSMUST00000232103	16385	NA	ENSMUSG00000116957	lincRNA	novel transcript
chr2	146272300	146273136	837	*	8.49	9.41	5.23	4.18	1.85e-92	9.2e-91	Intron (ENSMUST00000109986/ENSMUSG00000037110, intron 38 of 40)	146244784	146261375	16592	2	ENSMUSG00000037110	ENSMUST00000124583	-10925	Ralgapa2	Ralgapa2	protein_coding	Ral GTPase activating protein, alpha subunit 2 (catalytic) [Source:MGI Symbol;Acc:MGI:3036245]
chr4	57780585	57781334	750	*	8.51	9.42	5.36	4.06	1.86e-92	9.24e-91	Promoter (<=1kb)	57782180	57855202	73023	1	ENSMUSG00000038729	ENSMUST00000124581	-846	Akap2	Akap2	protein_coding	A kinase (PRKA) anchor protein 2 [Source:MGI Symbol;Acc:MGI:1306795]
chr2	33816195	33817111	917	*	9.03	9.85	6.95	2.9	2.01e-92	9.98e-91	Intron (ENSMUST00000041555/ENSMUSG00000038740, intron 6 of 9)	33812957	33813326	370	1	ENSMUSG00000089596	ENSMUST00000158971	3238	Nron	Nron	misc_RNA	non-protein coding RNA, repressor of NFAT [Source:MGI Symbol;Acc:MGI:2444126]
chr9	13608209	13609014	806	*	9.1	9.9	7.17	2.73	2.09e-92	1.04e-90	Intron (ENSMUST00000159294/ENSMUSG00000031925, intron 1 of 4)	13621226	13621326	101	1	ENSMUSG00000093092	ENSMUST00000175351	-12212	Gm22643	Gm22643	miRNA	predicted gene, 22643 [Source:MGI Symbol;Acc:MGI:5452420]
chr12	85617895	85619777	1883	*	8.47	9.42	4.65	4.77	2.24e-92	1.11e-90	Intron (ENSMUST00000177587/ENSMUSG00000034271, intron 2 of 3)	85602222	85608292	6071	1	ENSMUSG00000034271	ENSMUST00000222689	15673	Jdp2	Jdp2	protein_coding	Jun dimerization protein 2 [Source:MGI Symbol;Acc:MGI:1932093]
chr3	96087199	96088111	913	*	8.45	9.39	4.9	4.49	2.47e-92	1.23e-90	Promoter (<=1kb)	96086871	96087056	186	1	ENSMUSG00000105995	ENSMUST00000199987	328	Gm43554	Gm43554	processed_pseudogene	predicted gene 43554 [Source:MGI Symbol;Acc:MGI:5663691]
chr19	53008108	53009285	1178	*	8.62	9.53	5.53	4	2.48e-92	1.23e-90	Promoter (1-2kb)	53010656	53010756	101	2	ENSMUSG00000098730	ENSMUST00000184510	1471	Mir6407	Mir6407	miRNA	microRNA 6407 [Source:MGI Symbol;Acc:MGI:5531214]
chr15	83156812	83157696	885	*	9.1	9.91	7.07	2.84	3.08e-92	1.52e-90	3' UTR	83149644	83149794	151	1	ENSMUSG00000065176	ENSMUST00000083242	7168	Rnu12	Rnu12	snRNA	RNA U12, small nuclear [Source:MGI Symbol;Acc:MGI:1336893]
chr1	134818499	134819598	1100	*	8.66	9.54	6.02	3.52	3.11e-92	1.54e-90	Intron (ENSMUST00000045665/ENSMUSG00000073557, intron 18 of 23)	134819916	134827549	7634	2	ENSMUSG00000103976	ENSMUST00000194520	7951	Gm37677	Gm37677	TEC	predicted gene, 37677 [Source:MGI Symbol;Acc:MGI:5610905]
chr11	120139199	120139802	604	*	8.47	9.42	4.61	4.81	3.21e-92	1.58e-90	Promoter (2-3kb)	120139109	120142784	3676	2	ENSMUSG00000061306	ENSMUST00000152859	2982	Slc38a10	Slc38a10	protein_coding	solute carrier family 38, member 10 [Source:MGI Symbol;Acc:MGI:1919305]
chr14	34363010	34364232	1223	*	11.05	11.6	10.16	1.44	3.37e-92	1.66e-90	Distal Intergenic	34351881	34355433	3553	2	ENSMUSG00000043681	ENSMUST00000052126	-7577	Fam25c	Fam25c	protein_coding	family with sequence similarity 25, member C [Source:MGI Symbol;Acc:MGI:1916384]
chr14	31166107	31167240	1134	*	11.13	10.18	11.7	-1.52	3.49e-92	1.72e-90	Promoter (1-2kb)	31158510	31168595	10086	2	ENSMUSG00000042286	ENSMUST00000159532	1355	Stab1	Stab1	protein_coding	stabilin 1 [Source:MGI Symbol;Acc:MGI:2178742]
chr12	85454950	85455980	1031	*	12.74	12.14	13.16	-1.01	3.66e-92	1.8e-90	Distal Intergenic	85473890	85477273	3384	1	ENSMUSG00000021250	ENSMUST00000021674	-17910	Fos	Fos	protein_coding	FBJ osteosarcoma oncogene [Source:MGI Symbol;Acc:MGI:95574]
chr19	53917497	53918720	1224	*	8.49	9.43	4.72	4.72	4.12e-92	2.03e-90	Intron (ENSMUST00000074371/ENSMUSG00000024975, intron 5 of 11)	53903351	53929861	26511	1	ENSMUSG00000024975	ENSMUST00000165617	14146	Pdcd4	Pdcd4	protein_coding	programmed cell death 4 [Source:MGI Symbol;Acc:MGI:107490]
chr3	50736859	50737838	980	*	8.61	9.5	5.82	3.68	4.59e-92	2.26e-90	Distal Intergenic	50679698	50683401	3704	2	ENSMUSG00000104281	ENSMUST00000193929	-53458	Gm37461	Gm37461	TEC	predicted gene, 37461 [Source:MGI Symbol;Acc:MGI:5610689]
chr1	179862802	179863796	995	*	8.62	9.52	5.76	3.75	5.62e-92	2.76e-90	Distal Intergenic	179744894	179803680	58787	2	ENSMUSG00000026491	ENSMUST00000027768	-59122	Ahctf1	Ahctf1	protein_coding	AT hook containing transcription factor 1 [Source:MGI Symbol;Acc:MGI:1915033]
chr3	27677132	27678807	1676	*	10.12	8.92	10.77	-1.85	5.68e-92	2.79e-90	Intron (ENSMUST00000195008/ENSMUSG00000039286, intron 2 of 26)	27416162	27710398	294237	2	ENSMUSG00000039286	ENSMUST00000195008	31591	Fndc3b	Fndc3b	protein_coding	fibronectin type III domain containing 3B [Source:MGI Symbol;Acc:MGI:1919257]
chr2	79227705	79228832	1128	*	10.56	9.55	11.14	-1.59	5.91e-92	2.9e-90	Distal Intergenic	79255426	79257852	2427	1	ENSMUSG00000027009	ENSMUST00000155105	-26594	Itga4	Itga4	protein_coding	integrin alpha 4 [Source:MGI Symbol;Acc:MGI:96603]
chr5	112900477	112901246	770	*	8.74	9.63	6.04	3.58	6.46e-92	3.17e-90	Distal Intergenic	112688876	112896362	207487	2	ENSMUSG00000072720	ENSMUST00000086617	-4115	Myo18b	Myo18b	protein_coding	myosin XVIIIb [Source:MGI Symbol;Acc:MGI:1921626]
chr2	166180152	166181663	1512	*	11.35	10.51	11.88	-1.38	7.03e-92	3.44e-90	Distal Intergenic	166189697	166189801	105	1	ENSMUSG00000088926	ENSMUST00000158301	-8034	Gm22687	Gm22687	rRNA	predicted gene, 22687 [Source:MGI Symbol;Acc:MGI:5452464]
chr15	53414674	53416090	1417	*	9.9	8.63	10.56	-1.94	7.7e-92	3.77e-90	Distal Intergenic	53383919	53383984	66	1	ENSMUSG00000087805	ENSMUST00000157180	30755	Gm27926	Gm27926	snRNA	predicted gene, 27926 [Source:MGI Symbol;Acc:MGI:5531308]
chr8	115706616	115708474	1859	*	11.35	10.57	11.85	-1.28	9.57e-92	4.68e-90	Promoter (<=1kb)	115682942	115707096	24155	2	ENSMUSG00000055435	ENSMUST00000069009	0	Maf	Maf	protein_coding	avian musculoaponeurotic fibrosarcoma oncogene homolog [Source:MGI Symbol;Acc:MGI:96909]
chr5	112990714	112991981	1268	*	8.6	9.5	5.66	3.84	9.89e-92	4.84e-90	Intron (ENSMUST00000065167/ENSMUSG00000042249, intron 1 of 20)	112960544	113015503	54960	2	ENSMUSG00000042249	ENSMUST00000197776	23522	Grk3	Grk3	protein_coding	G protein-coupled receptor kinase 3 [Source:MGI Symbol;Acc:MGI:87941]
chr5	52786614	52787392	779	*	8.52	9.43	5.49	3.94	1.01e-91	4.92e-90	Intron (ENSMUST00000113901/ENSMUSG00000029179, intron 2 of 11)	52783122	52796131	13010	1	ENSMUSG00000029179	ENSMUST00000198465	3492	Zcchc4	Zcchc4	protein_coding	zinc finger, CCHC domain containing 4 [Source:MGI Symbol;Acc:MGI:1926046]
chr10	19061951	19063509	1559	*	11.56	10.79	12.06	-1.28	1.03e-91	5.03e-90	Distal Intergenic	19086530	19087178	649	2	ENSMUSG00000110938	ENSMUST00000217047	23669	1700124M09Rik	1700124M09Rik	lincRNA	RIKEN cDNA 1700124M09 gene [Source:MGI Symbol;Acc:MGI:1920855]
chr10	75827747	75828851	1105	*	10.06	10.7	8.88	1.82	1.08e-91	5.28e-90	Downstream (2-3kb)	75832059	75833136	1078	2	ENSMUSG00000033318	ENSMUST00000218034	4285	Gstt2	Gstt2	protein_coding	glutathione S-transferase, theta 2 [Source:MGI Symbol;Acc:MGI:106188]
chr13	112439329	112440621	1293	*	10.57	9.43	11.2	-1.77	1.16e-91	5.66e-90	Promoter (2-3kb)	112429434	112436596	7163	2	ENSMUSG00000114468	ENSMUST00000225524	-2733	Gm48879	Gm48879	lincRNA	predicted gene, 48879 [Source:MGI Symbol;Acc:MGI:6098632]
chr9	70248788	70250389	1602	*	9.55	10.27	8.06	2.21	1.18e-91	5.73e-90	Intron (ENSMUST00000213863/ENSMUSG00000032220, intron 1 of 3)	70207368	70399766	192399	1	ENSMUSG00000032220	ENSMUST00000034745	41420	Myo1e	Myo1e	protein_coding	myosin IE [Source:MGI Symbol;Acc:MGI:106621]
chr5	136151352	136152350	999	*	9.97	10.64	8.71	1.93	1.33e-91	6.48e-90	Intron (ENSMUST00000041048/ENSMUSG00000039747, intron 2 of 2)	136138781	136141615	2835	1	ENSMUSG00000039754	ENSMUST00000100568	12571	Alkbh4	Alkbh4	protein_coding	alkB homolog 4, lysine demethylase [Source:MGI Symbol;Acc:MGI:1919291]
chr12	8520848	8521770	923	*	11.47	10.69	11.97	-1.29	1.48e-91	7.21e-90	Exon (ENSMUST00000219595/ENSMUSG00000112276, exon 2 of 3)	8511201	8562681	51481	1	ENSMUSG00000112276	ENSMUST00000219595	9647	5033421B08Rik	5033421B08Rik	antisense	RIKEN cDNA 5033421B08 gene [Source:MGI Symbol;Acc:MGI:1923240]
chr7	103860998	103861919	922	*	9.2	9.97	7.41	2.57	1.51e-91	7.32e-90	Distal Intergenic	103851749	103853216	1468	2	ENSMUSG00000052187	ENSMUST00000033229	-7782	Hbb-y	Hbb-y	protein_coding	hemoglobin Y, beta-like embryonic chain [Source:MGI Symbol;Acc:MGI:96027]
chr10	66849696	66850064	369	*	8.72	9.62	5.79	3.84	1.59e-91	7.72e-90	Distal Intergenic	66837597	66839501	1905	1	ENSMUSG00000112379	ENSMUST00000218961	12099	Gm47900	Gm47900	lincRNA	predicted gene, 47900 [Source:MGI Symbol;Acc:MGI:6097137]
chr10	21304323	21305431	1109	*	8.44	9.39	4.71	4.68	1.61e-91	7.81e-90	Exon (ENSMUST00000020153/ENSMUSG00000019977, exon 3 of 18)	21296058	21352553	56496	1	ENSMUSG00000019977	ENSMUST00000218714	8265	Hbs1l	Hbs1l	protein_coding	Hbs1-like (S. cerevisiae) [Source:MGI Symbol;Acc:MGI:1891704]
chr13	95890282	95892486	2205	*	10.56	9.48	11.17	-1.69	1.93e-91	9.36e-90	Promoter (<=1kb)	95627177	95891922	264746	2	ENSMUSG00000021676	ENSMUST00000068603	0	Iqgap2	Iqgap2	protein_coding	IQ motif containing GTPase activating protein 2 [Source:MGI Symbol;Acc:MGI:2449975]
chr1	159888779	159890923	2145	*	10.13	10.78	8.94	1.84	1.96e-91	9.47e-90	Exon (ENSMUST00000192069/ENSMUSG00000015829, exon 14 of 23)	159850397	159863649	13253	1	ENSMUSG00000015829	ENSMUST00000192457	38382	Tnr	Tnr	protein_coding	tenascin R [Source:MGI Symbol;Acc:MGI:99516]
chr11	107317613	107318750	1138	*	12.02	11.37	12.46	-1.1	2e-91	9.66e-90	Intron (ENSMUST00000040380/ENSMUSG00000040430, intron 3 of 7)	107330708	107331058	351	1	ENSMUSG00000081995	ENSMUST00000119399	-11958	Gm11719	Gm11719	processed_pseudogene	predicted gene 11719 [Source:MGI Symbol;Acc:MGI:3649217]
chr14	20827178	20828424	1247	*	9.56	10.28	8.05	2.24	2.09e-91	1.01e-89	Distal Intergenic	20836660	20843385	6726	1	ENSMUSG00000021822	ENSMUST00000022368	-8236	Plau	Plau	protein_coding	plasminogen activator, urokinase [Source:MGI Symbol;Acc:MGI:97611]
chr1	91079983	91080829	847	*	11.24	10.45	11.75	-1.31	2.48e-91	1.2e-89	Intron (ENSMUST00000189505/ENSMUSG00000026305, intron 6 of 12)	91053586	91128287	74702	1	ENSMUSG00000026305	ENSMUST00000189617	26397	Lrrfip1	Lrrfip1	protein_coding	leucine rich repeat (in FLII) interacting protein 1 [Source:MGI Symbol;Acc:MGI:1342770]
chr11	109343805	109344949	1145	*	10.45	11.05	9.43	1.62	2.73e-91	1.32e-89	Promoter (1-2kb)	109346839	109353651	6813	1	ENSMUSG00000099630	ENSMUST00000190043	-1890	1700096J18Rik	1700096J18Rik	lincRNA	RIKEN cDNA 1700096J18 gene [Source:MGI Symbol;Acc:MGI:1915177]
chr4	107576900	107577936	1037	*	9.6	7.91	10.35	-2.44	3.22e-91	1.55e-89	Intron (ENSMUST00000046005/ENSMUSG00000034762, intron 4 of 10)	107581203	107627471	46269	1	ENSMUSG00000034762	ENSMUST00000138211	-3267	Glis1	Glis1	protein_coding	GLIS family zinc finger 1 [Source:MGI Symbol;Acc:MGI:2386723]
chr8	122181097	122182222	1126	*	9.54	10.28	7.97	2.3	3.55e-91	1.71e-89	Intron (ENSMUST00000127664/ENSMUSG00000092329, intron 1 of 15)	122269569	122272646	3078	1	ENSMUSG00000043903	ENSMUST00000055537	-87347	Zfp469	Zfp469	lincRNA	zinc finger protein 469 [Source:MGI Symbol;Acc:MGI:2684868]
chr6	136964726	136966311	1586	*	10.41	11.03	9.31	1.72	3.57e-91	1.72e-89	3' UTR	136959261	136963269	4009	1	ENSMUSG00000064330	ENSMUST00000204382	5465	Pde6h	Pde6h	protein_coding	phosphodiesterase 6H, cGMP-specific, cone, gamma [Source:MGI Symbol;Acc:MGI:1925850]
chr17	81703132	81705312	2181	*	9.89	8.38	10.61	-2.23	3.61e-91	1.74e-89	Intron (ENSMUST00000235015/ENSMUSG00000054640, intron 1 of 11)	81647809	81670187	22379	2	ENSMUSG00000054640	ENSMUST00000234923	-32945	Slc8a1	Slc8a1	protein_coding	solute carrier family 8 (sodium/calcium exchanger), member 1 [Source:MGI Symbol;Acc:MGI:107956]
chr16	10286107	10287173	1067	*	8.96	9.79	6.85	2.94	4.12e-91	1.98e-89	Intron (ENSMUST00000078357/ENSMUSG00000022505, intron 3 of 4)	10273750	10273821	72	1	ENSMUSG00000093251	ENSMUST00000175510	12357	Gm22932	Gm22932	miRNA	predicted gene, 22932 [Source:MGI Symbol;Acc:MGI:5452709]
chr11	115660413	115660987	575	*	8.63	9.52	5.88	3.63	5.82e-91	2.8e-89	Promoter (2-3kb)	115657491	115657559	69	2	ENSMUSG00000084277	ENSMUST00000118223	-2854	Gm11702	Gm11702	processed_pseudogene	predicted gene 11702 [Source:MGI Symbol;Acc:MGI:3649846]
chr13	41662513	41663681	1169	*	9.29	10.05	7.59	2.47	6.18e-91	2.97e-89	Distal Intergenic	41655697	41656524	828	1	ENSMUSG00000054258	ENSMUST00000067176	6816	Gm5082	Gm5082	lincRNA	predicted gene 5082 [Source:MGI Symbol;Acc:MGI:3644232]
chr10	77530122	77532117	1996	*	10.85	11.42	9.9	1.52	6.42e-91	3.08e-89	Promoter (<=1kb)	77530252	77565686	35435	1	ENSMUSG00000000290	ENSMUST00000000299	0	Itgb2	Itgb2	protein_coding	integrin beta 2 [Source:MGI Symbol;Acc:MGI:96611]
chr8	115581955	115582648	694	*	9.33	7.55	10.1	-2.55	6.43e-91	3.09e-89	Promoter (2-3kb)	115585392	115595152	9761	1	ENSMUSG00000110592	ENSMUST00000212830	-2744	4930488N15Rik	4930488N15Rik	lincRNA	RIKEN cDNA 4930488N15 gene [Source:MGI Symbol;Acc:MGI:1922282]
chr13	111867277	111868592	1316	*	9.75	8.37	10.44	-2.07	6.49e-91	3.11e-89	Promoter (<=1kb)	111867936	111871937	4002	1	ENSMUSG00000086111	ENSMUST00000128198	0	Gm15326	Gm15326	lincRNA	predicted gene 15326 [Source:MGI Symbol;Acc:MGI:3705205]
chr15	57921311	57923696	2386	*	10.6	9.56	11.2	-1.64	6.69e-91	3.21e-89	Exon (ENSMUST00000022992/ENSMUSG00000022364, exon 4 of 21)	57916013	57955217	39205	1	ENSMUSG00000022364	ENSMUST00000162157	5298	Tbc1d31	Tbc1d31	protein_coding	TBC1 domain family, member 31 [Source:MGI Symbol;Acc:MGI:2684931]
chr15	86050616	86051546	931	*	9.44	10.18	7.84	2.34	6.72e-91	3.22e-89	Distal Intergenic	86057695	86137634	79940	1	ENSMUSG00000035900	ENSMUST00000088931	-6149	Gramd4	Gramd4	protein_coding	GRAM domain containing 4 [Source:MGI Symbol;Acc:MGI:2676308]
chr3	96251116	96252262	1147	*	9.02	6.75	9.86	-3.11	6.99e-91	3.34e-89	Downstream (2-3kb)	96254621	96255469	849	2	ENSMUSG00000093507	ENSMUST00000176143	3207	Gm20627	Gm20627	processed_transcript	predicted gene 20627 [Source:MGI Symbol;Acc:MGI:5313074]
chr14	27249068	27249698	631	*	8.58	9.46	5.87	3.59	7.47e-91	3.57e-89	Intron (ENSMUST00000225949/ENSMUSG00000021895, intron 4 of 13)	27238062	27240494	2433	1	ENSMUSG00000114888	ENSMUST00000225718	11006	NA	ENSMUSG00000114888	TEC	TEC
chr7	45679576	45680593	1018	*	9.55	10.27	8.06	2.21	7.55e-91	3.6e-89	Intron (ENSMUST00000040636/ENSMUSG00000040364, intron 3 of 3)	45684022	45694553	10532	1	ENSMUSG00000070564	ENSMUST00000182750	-3429	Ntn5	Ntn5	protein_coding	netrin 5 [Source:MGI Symbol;Acc:MGI:2685330]
chr14	31422502	31423970	1469	*	10.9	9.89	11.49	-1.6	7.57e-91	3.61e-89	Intron (ENSMUST00000140002/ENSMUSG00000021892, intron 2 of 10)	31373785	31417677	43893	2	ENSMUSG00000021892	ENSMUST00000100730	-4825	Sh3bp5	Sh3bp5	protein_coding	SH3-domain binding protein 5 (BTK-associated) [Source:MGI Symbol;Acc:MGI:1344391]
chr6	116679385	116679946	562	*	10.23	9.12	10.85	-1.73	8.16e-91	3.89e-89	3' UTR	116633008	116673952	40945	2	ENSMUSG00000042129	ENSMUST00000035842	-5433	Rassf4	Rassf4	protein_coding	Ras association (RalGDS/AF-6) domain family member 4 [Source:MGI Symbol;Acc:MGI:2386853]
chr7	128062573	128064011	1439	*	10.7	9.75	11.26	-1.51	8.25e-91	3.93e-89	Promoter (<=1kb)	128062640	128118491	55852	1	ENSMUSG00000030786	ENSMUST00000064821	0	Itgam	Itgam	protein_coding	integrin alpha M [Source:MGI Symbol;Acc:MGI:96607]
chr1	152796810	152798591	1782	*	11.13	10.28	11.66	-1.38	1.16e-90	5.52e-89	Promoter (1-2kb)	152800194	152836991	36798	1	ENSMUSG00000026480	ENSMUST00000186568	-1603	Ncf2	Ncf2	protein_coding	neutrophil cytosolic factor 2 [Source:MGI Symbol;Acc:MGI:97284]
chr5	124512873	124513548	676	*	8.54	9.51	4.05	5.46	1.32e-90	6.3e-89	Promoter (1-2kb)	124493652	124514659	21008	2	ENSMUSG00000029392	ENSMUST00000199766	1111	Rilpl1	Rilpl1	protein_coding	Rab interacting lysosomal protein-like 1 [Source:MGI Symbol;Acc:MGI:1922945]
chr18	65304796	65306467	1672	*	8.89	9.74	6.6	3.14	1.33e-90	6.31e-89	Exon (ENSMUST00000035548/ENSMUSG00000032845, exon 5 of 13)	65274743	65349534	74792	2	ENSMUSG00000032845	ENSMUST00000141250	43067	Alpk2	Alpk2	protein_coding	alpha-kinase 2 [Source:MGI Symbol;Acc:MGI:2449492]
chr17	3349750	3351156	1407	*	9.08	9.88	7.1	2.78	1.43e-90	6.78e-89	Promoter (2-3kb)	3346711	3347067	357	2	ENSMUSG00000115330	ENSMUST00000226386	-2683	Gm49221	Gm49221	processed_pseudogene	predicted gene, 49221 [Source:MGI Symbol;Acc:MGI:6118677]
chr9	71829307	71830524	1218	*	8.48	9.43	4.6	4.84	1.58e-90	7.48e-89	Promoter (1-2kb)	71827276	71827537	262	2	ENSMUSG00000099220	ENSMUST00000183453	-1770	Gm27220	Gm27220	processed_pseudogene	predicted gene 27220 [Source:MGI Symbol;Acc:MGI:5521063]
chr5	147011016	147012037	1022	*	9.07	10.06	3.17	6.89	1.62e-90	7.7e-89	Distal Intergenic	147018264	147019035	772	2	ENSMUSG00000016520	ENSMUST00000123092	6998	Lnx2	Lnx2	protein_coding	ligand of numb-protein X 2 [Source:MGI Symbol;Acc:MGI:2155959]
chr7	101444016	101444712	697	*	8.66	9.64	3.69	5.95	1.76e-90	8.33e-89	Intron (ENSMUST00000084894/ENSMUSG00000030653, intron 1 of 31)	101450520	101512817	62298	1	ENSMUSG00000110195	ENSMUST00000209537	-5808	Pde2a	Pde2a	protein_coding	phosphodiesterase 2A, cGMP-stimulated [Source:MGI Symbol;Acc:MGI:2446107]
chr3	19473771	19474743	973	*	9.62	7.99	10.36	-2.37	1.76e-90	8.35e-89	Distal Intergenic	19508595	19610732	102138	1	ENSMUSG00000027606	ENSMUST00000118968	-33852	Dnajc5b	Dnajc5b	protein_coding	DnaJ heat shock protein family (Hsp40) member C5 beta [Source:MGI Symbol;Acc:MGI:1913576]
chr5	108385225	108386944	1720	*	8.52	9.47	4.85	4.62	1.95e-90	9.23e-89	Promoter (1-2kb)	108388391	108431743	43353	1	ENSMUSG00000029491	ENSMUST00000031456	-1447	Pde6b	Pde6b	protein_coding	phosphodiesterase 6B, cGMP, rod receptor, beta polypeptide [Source:MGI Symbol;Acc:MGI:97525]
chr16	92423112	92423886	775	*	9.28	10.07	7.37	2.7	2.22e-90	1.05e-88	Intron (ENSMUST00000060005/ENSMUSG00000022951, intron 1 of 3)	92391955	92400077	8123	2	ENSMUSG00000022951	ENSMUST00000023672	-23035	Rcan1	Rcan1	protein_coding	regulator of calcineurin 1 [Source:MGI Symbol;Acc:MGI:1890564]
chr2	4445615	4446864	1250	*	8.42	9.37	4.7	4.67	3.18e-90	1.5e-88	Intron (ENSMUST00000177457/ENSMUSG00000026657, intron 3 of 24)	4458434	4466670	8237	2	ENSMUSG00000086874	ENSMUST00000139479	19806	Gm13175	Gm13175	antisense	predicted gene 13175 [Source:MGI Symbol;Acc:MGI:3651286]
chr7	81854717	81855325	609	*	11.45	10.69	11.95	-1.26	3.31e-90	1.56e-88	Promoter (<=1kb)	81855533	81855794	262	2	ENSMUSG00000066378	ENSMUST00000085094	469	Gm10160	Gm10160	protein_coding	predicted gene 10160 [Source:MGI Symbol;Acc:MGI:3642884]
chr16	64906654	64908066	1413	*	8.89	9.72	6.65	3.07	3.34e-90	1.58e-88	Distal Intergenic	64911273	64912278	1006	1	ENSMUSG00000097999	ENSMUST00000182707	-3207	Gm9061	Gm9061	processed_pseudogene	predicted gene 9061 [Source:MGI Symbol;Acc:MGI:3647637]
chr7	100960800	100961947	1148	*	10.18	8.83	10.87	-2.04	3.42e-90	1.61e-88	Promoter (2-3kb)	100963736	100964366	631	2	ENSMUSG00000048779	ENSMUST00000208653	2419	P2ry6	P2ry6	protein_coding	pyrimidinergic receptor P2Y, G-protein coupled, 6 [Source:MGI Symbol;Acc:MGI:2673874]
chr5	113647251	113647512	262	*	9.38	7.76	10.12	-2.36	3.5e-90	1.65e-88	Promoter (2-3kb)	113644963	113645682	720	1	ENSMUSG00000085713	ENSMUST00000141710	2288	Gm15736	Gm15736	antisense	predicted gene 15736 [Source:MGI Symbol;Acc:MGI:3783178]
chr1	53823492	53825212	1721	*	10.59	9.58	11.18	-1.6	3.74e-90	1.76e-88	Intron (ENSMUST00000120904/ENSMUSG00000042807, intron 28 of 28)	53832692	53841171	8480	2	ENSMUSG00000042807	ENSMUST00000150677	15959	Hecw2	Hecw2	protein_coding	HECT, C2 and WW domain containing E3 ubiquitin protein ligase 2 [Source:MGI Symbol;Acc:MGI:2685817]
chr4	130814452	130816165	1714	*	8.57	9.45	5.86	3.59	3.78e-90	1.78e-88	Promoter (<=1kb)	130814304	130819059	4756	1	ENSMUSG00000025743	ENSMUST00000141297	148	Sdc3	Sdc3	protein_coding	syndecan 3 [Source:MGI Symbol;Acc:MGI:1349163]
chr14	75034175	75034726	552	*	9.55	8.08	10.26	-2.18	4.61e-90	2.17e-88	Promoter (1-2kb)	75036622	75052525	15904	1	ENSMUSG00000034959	ENSMUST00000228689	-1896	Rubcnl	Rubcnl	protein_coding	RUN and cysteine rich domain containing beclin 1 interacting protein like [Source:MGI Symbol;Acc:MGI:2685590]
chr11	63131147	63133242	2096	*	10.71	9.69	11.3	-1.61	4.64e-90	2.18e-88	Promoter (<=1kb)	63131512	63159547	28036	1	ENSMUSG00000018217	ENSMUST00000018361	0	Pmp22	Pmp22	protein_coding	peripheral myelin protein 22 [Source:MGI Symbol;Acc:MGI:97631]
chr13	43411782	43412908	1127	*	8.67	9.65	3.63	6.02	5.05e-90	2.37e-88	Promoter (<=1kb)	43403255	43412484	9230	2	ENSMUSG00000038546	ENSMUST00000221092	0	Ranbp9	Ranbp9	protein_coding	RAN binding protein 9 [Source:MGI Symbol;Acc:MGI:1928741]
chr6	82909006	82909894	889	*	10.27	10.89	9.16	1.73	5.46e-90	2.56e-88	Downstream (1-2kb)	82896867	82905214	8348	2	ENSMUSG00000109076	ENSMUST00000208233	-3792	Gm45145	Gm45145	lincRNA	predicted gene 45145 [Source:MGI Symbol;Acc:MGI:5753721]
chr3	65927338	65928142	805	*	10.7	11.27	9.74	1.53	5.58e-90	2.62e-88	Distal Intergenic	65933485	65933908	424	2	ENSMUSG00000102566	ENSMUST00000194475	5766	Gm37037	Gm37037	processed_pseudogene	predicted gene, 37037 [Source:MGI Symbol;Acc:MGI:5610265]
chr10	80757577	80758904	1328	*	9.97	10.64	8.7	1.94	5.85e-90	2.74e-88	Promoter (2-3kb)	80755463	80766587	11125	1	ENSMUSG00000061589	ENSMUST00000147579	2114	Dot1l	Dot1l	protein_coding	DOT1-like, histone H3 methyltransferase (S. cerevisiae) [Source:MGI Symbol;Acc:MGI:2143886]
chr9	43261723	43262333	611	*	8.65	9.63	3.95	5.67	6.12e-90	2.86e-88	Promoter (1-2kb)	43264133	43266756	2624	1	ENSMUSG00000095385	ENSMUST00000210588	-1800	D630033O11Rik	D630033O11Rik	lincRNA	RIKEN cDNA D630033O11 gene [Source:MGI Symbol;Acc:MGI:2685434]
chr5	139726175	139727271	1097	*	9.94	10.6	8.66	1.94	6.71e-90	3.14e-88	Intron (ENSMUST00000170773/ENSMUSG00000036718, intron 1 of 16)	139706696	139732834	26139	2	ENSMUSG00000036718	ENSMUST00000170773	5563	Micall2	Micall2	protein_coding	MICAL-like 2 [Source:MGI Symbol;Acc:MGI:2444818]
chr19	10497240	10498252	1013	*	9.5	10.24	7.9	2.34	6.88e-90	3.21e-88	Downstream (2-3kb)	10474257	10482897	8641	2	ENSMUSG00000035179	ENSMUST00000038842	-14343	Ppp1r32	Ppp1r32	protein_coding	protein phosphatase 1, regulatory subunit 32 [Source:MGI Symbol;Acc:MGI:1915002]
chr12	99956004	99956805	802	*	9.36	7.7	10.11	-2.41	7.47e-90	3.49e-88	Distal Intergenic	99964499	100062682	98184	1	ENSMUSG00000045404	ENSMUST00000160413	-7694	Kcnk13	Kcnk13	protein_coding	potassium channel, subfamily K, member 13 [Source:MGI Symbol;Acc:MGI:2384976]
chr16	36711347	36712130	784	*	9.86	8.58	10.53	-1.95	8.09e-90	3.77e-88	Intron (ENSMUST00000023617/ENSMUSG00000022900, intron 3 of 7)	36715538	36722260	6723	1	ENSMUSG00000022900	ENSMUST00000128084	-3408	Ildr1	Ildr1	protein_coding	immunoglobulin-like domain containing receptor 1 [Source:MGI Symbol;Acc:MGI:2146574]
chr3	96069563	96070546	984	*	8.52	9.44	5.37	4.06	9.36e-90	4.36e-88	Distal Intergenic	95999832	96058466	58635	2	ENSMUSG00000015747	ENSMUST00000015891	-11097	Vps45	Vps45	protein_coding	vacuolar protein sorting 45 [Source:MGI Symbol;Acc:MGI:891965]
chr15	62286674	62287762	1089	*	8.83	9.68	6.56	3.12	9.41e-90	4.38e-88	Intron (ENSMUST00000181416/ENSMUSG00000097039, intron 5 of 9)	62222603	62242505	19903	1	ENSMUSG00000097039	ENSMUST00000182141	64071	Pvt1	Pvt1	lincRNA	Pvt1 oncogene [Source:MGI Symbol;Acc:MGI:97824]
chr14	20684594	20685295	702	*	8.47	9.38	5.39	3.99	9.89e-90	4.6e-88	Promoter (1-2kb)	20682820	20686610	3791	1	ENSMUSG00000039367	ENSMUST00000228545	1774	Sec24c	Sec24c	protein_coding	Sec24 related gene family, member C (S. cerevisiae) [Source:MGI Symbol;Acc:MGI:1919746]
chr18	60718520	60718891	372	*	8.57	9.48	5.51	3.97	1.04e-89	4.85e-88	Distal Intergenic	60685978	60713389	27412	2	ENSMUSG00000054008	ENSMUST00000169273	-5131	Ndst1	Ndst1	protein_coding	N-deacetylase/N-sulfotransferase (heparan glucosaminyl) 1 [Source:MGI Symbol;Acc:MGI:104719]
chr13	43260928	43262412	1485	*	8.99	9.84	6.68	3.16	1.08e-89	5.01e-88	Intron (ENSMUST00000055341/ENSMUSG00000051335, intron 1 of 1)	43265425	43303405	37981	2	ENSMUSG00000051335	ENSMUST00000222779	40993	Gfod1	Gfod1	protein_coding	glucose-fructose oxidoreductase domain containing 1 [Source:MGI Symbol;Acc:MGI:2145304]
chr4	118465697	118466134	438	*	8.6	9.48	5.91	3.57	1.18e-89	5.5e-88	Distal Intergenic	118442415	118457513	15099	2	ENSMUSG00000006389	ENSMUST00000102671	-8184	Mpl	Mpl	protein_coding	myeloproliferative leukemia virus oncogene [Source:MGI Symbol;Acc:MGI:97076]
chr2	117303556	117304679	1124	*	9.7	10.41	8.25	2.16	1.22e-89	5.65e-88	Intron (ENSMUST00000102534/ENSMUSG00000027347, intron 3 of 16)	117282542	117342709	60168	2	ENSMUSG00000027347	ENSMUST00000172901	38030	Rasgrp1	Rasgrp1	protein_coding	RAS guanyl releasing protein 1 [Source:MGI Symbol;Acc:MGI:1314635]
chr11	94760263	94761640	1378	*	8.83	9.67	6.61	3.06	1.29e-89	5.98e-88	Promoter (2-3kb)	94756976	94757763	788	2	ENSMUSG00000075611	ENSMUST00000146507	-2500	Gm11545	Gm11545	unprocessed_pseudogene	predicted gene 11545 [Source:MGI Symbol;Acc:MGI:2144683]
chr1	151227252	151228823	1572	*	9.02	9.82	7.07	2.75	1.3e-89	6.04e-88	Distal Intergenic	151210131	151211072	942	1	ENSMUSG00000114591	ENSMUST00000224757	17121	Gm47996	Gm47996	protein_coding	predicted gene, 47996 [Source:MGI Symbol;Acc:MGI:6097293]
chr2	102966924	102968761	1838	*	11.55	10.84	12.03	-1.18	1.31e-89	6.08e-88	Distal Intergenic	102811141	102901665	90525	2	ENSMUSG00000005087	ENSMUST00000111194	-65259	Cd44	Cd44	protein_coding	CD44 antigen [Source:MGI Symbol;Acc:MGI:88338]
chr1	105866615	105867407	793	*	8.44	9.36	5.26	4.09	1.38e-89	6.39e-88	Distal Intergenic	105887633	105891012	3380	2	ENSMUSG00000102690	ENSMUST00000194221	23605	Gm37779	Gm37779	TEC	predicted gene, 37779 [Source:MGI Symbol;Acc:MGI:5611007]
chr10	125387652	125390438	2787	*	11.62	10.81	12.14	-1.33	1.41e-89	6.5e-88	Promoter (<=1kb)	125227485	125389465	161981	2	ENSMUSG00000020102	ENSMUST00000210780	0	Slc16a7	Slc16a7	protein_coding	solute carrier family 16 (monocarboxylic acid transporters), member 7 [Source:MGI Symbol;Acc:MGI:1330284]
chr6	145865285	145866851	1567	*	10.97	10.13	11.5	-1.37	1.99e-89	9.19e-88	Promoter (<=1kb)	145858243	145865558	7316	2	ENSMUSG00000030256	ENSMUST00000032386	0	Bhlhe41	Bhlhe41	protein_coding	basic helix-loop-helix family, member e41 [Source:MGI Symbol;Acc:MGI:1930704]
chr11	117536657	117537179	523	*	8.65	9.63	3.75	5.87	2.18e-89	1.01e-87	Distal Intergenic	117523603	117532205	8603	1	ENSMUSG00000085419	ENSMUST00000132261	13054	Gm11734	Gm11734	lincRNA	predicted gene 11734 [Source:MGI Symbol;Acc:MGI:3652086]
chr11	69441473	69443750	2278	*	9.21	10.02	7.12	2.9	2.18e-89	1.01e-87	Intron (ENSMUST00000035539/ENSMUSG00000005237, intron 62 of 84)	69448548	69453676	5129	1	ENSMUSG00000086591	ENSMUST00000124108	-4798	Dnah2os	Dnah2os	antisense	dynein, axonemal, heavy chain 2, opposite strand [Source:MGI Symbol;Acc:MGI:1924973]
chr18	34958470	34959332	863	*	9.47	7.96	10.19	-2.24	2.19e-89	1.01e-87	Distal Intergenic	34937423	34954351	16929	2	ENSMUSG00000024359	ENSMUST00000025217	-4119	Hspa9	Hspa9	protein_coding	heat shock protein 9 [Source:MGI Symbol;Acc:MGI:96245]
chr7	28378827	28379668	842	*	11.94	11.24	12.41	-1.18	2.61e-89	1.2e-87	Promoter (<=1kb)	28376791	28379255	2465	2	ENSMUSG00000044786	ENSMUST00000209061	0	Zfp36	Zfp36	protein_coding	zinc finger protein 36 [Source:MGI Symbol;Acc:MGI:99180]
chr2	178505900	178506871	972	*	10	8.77	10.65	-1.88	2.87e-89	1.32e-87	Distal Intergenic	178460630	178466572	5943	1	ENSMUSG00000039155	ENSMUST00000176869	45270	Cdh26	Cdh26	protein_coding	cadherin-like 26 [Source:MGI Symbol;Acc:MGI:2685856]
chr9	69456812	69458538	1727	*	10.16	11.07	7.21	3.86	3.06e-89	1.41e-87	Promoter (<=1kb)	69456944	69457031	88	1	ENSMUSG00000093042	ENSMUST00000175301	0	Mir3109	Mir3109	miRNA	microRNA 3109 [Source:MGI Symbol;Acc:MGI:4834328]
chr10	61203952	61204308	357	*	8.54	9.45	5.58	3.87	3.11e-89	1.43e-87	Intron (ENSMUST00000092486/ENSMUSG00000059901, intron 18 of 21)	61175942	61188839	12898	1	ENSMUSG00000020096	ENSMUST00000126831	28010	Tbata	Tbata	protein_coding	thymus, brain and testes associated [Source:MGI Symbol;Acc:MGI:1923820]
chr15	27849444	27851139	1696	*	8.53	9.42	5.74	3.69	3.13e-89	1.44e-87	Promoter (2-3kb)	27849491	27853377	3887	2	ENSMUSG00000022263	ENSMUST00000226580	2238	Trio	Trio	protein_coding	triple functional domain (PTPRF interacting) [Source:MGI Symbol;Acc:MGI:1927230]
chrX	96239046	96240691	1646	*	10.09	8.9	10.74	-1.83	3.17e-89	1.46e-87	Promoter (<=1kb)	96239926	96243636	3711	1	ENSMUSG00000078122	ENSMUST00000133125	0	F630028O10Rik	F630028O10Rik	antisense	RIKEN cDNA F630028O10 gene [Source:MGI Symbol;Acc:MGI:3641813]
chr12	8351225	8351613	389	*	9.2	7.46	9.97	-2.51	3.44e-89	1.58e-87	Distal Intergenic	8335460	8336717	1258	2	ENSMUSG00000111889	ENSMUST00000217669	-14508	Gm48071	Gm48071	antisense	predicted gene, 48071 [Source:MGI Symbol;Acc:MGI:6097401]
chr17	55721316	55722588	1273	*	10.22	9.11	10.84	-1.73	3.52e-89	1.61e-87	Distal Intergenic	55697094	55712628	15535	2	ENSMUSG00000024174	ENSMUST00000233301	-8688	Pot1b	Pot1b	protein_coding	protection of telomeres 1B [Source:MGI Symbol;Acc:MGI:1920086]
chr7	63910920	63912700	1781	*	12.45	11.81	12.9	-1.09	3.56e-89	1.63e-87	Intron (ENSMUST00000063694/ENSMUSG00000052040, intron 1 of 1)	63916857	63920539	3683	1	ENSMUSG00000095061	ENSMUST00000177638	-4157	E030018B13Rik	E030018B13Rik	protein_coding	RIKEN cDNA E030018B13 gene [Source:MGI Symbol;Acc:MGI:2686543]
chr1	72225278	72227011	1734	*	10.1	10.75	8.89	1.86	4.2e-89	1.92e-87	Promoter (<=1kb)	72226240	72226430	191	1	ENSMUSG00000094655	ENSMUST00000178786	0	Gm25360	Gm25360	snRNA	predicted gene, 25360 [Source:MGI Symbol;Acc:MGI:5455137]
chr1	92034211	92034990	780	*	10.51	9.52	11.09	-1.57	4.65e-89	2.13e-87	Intron (ENSMUST00000097644/ENSMUSG00000026313, intron 3 of 26)	92019592	92022097	2506	2	ENSMUSG00000102565	ENSMUST00000192836	-12114	Gm37036	Gm37036	TEC	predicted gene, 37036 [Source:MGI Symbol;Acc:MGI:5610264]
chr19	11367782	11368822	1041	*	9.78	8.48	10.45	-1.98	4.97e-89	2.27e-87	Distal Intergenic	11362278	11363890	1613	1	ENSMUSG00000100392	ENSMUST00000185737	5504	Gm28935	Gm28935	lincRNA	predicted gene 28935 [Source:MGI Symbol;Acc:MGI:5579641]
chr8	116587284	116588377	1094	*	9.15	9.94	7.26	2.68	5.18e-89	2.37e-87	Intron (ENSMUST00000109102/ENSMUSG00000031758, intron 4 of 6)	116505015	116515915	10901	1	ENSMUSG00000034467	ENSMUST00000078170	82269	Dynlrb2	Dynlrb2	protein_coding	dynein light chain roadblock-type 2 [Source:MGI Symbol;Acc:MGI:1922715]
chr14	67100214	67101542	1329	*	9.19	9.96	7.42	2.54	5.35e-89	2.44e-87	Distal Intergenic	67074830	67074947	118	1	ENSMUSG00000098365	ENSMUST00000184709	25384	Gm27647	Gm27647	miRNA	predicted gene, 27647 [Source:MGI Symbol;Acc:MGI:5531029]
chr12	112866428	112867626	1199	*	11.23	11.79	10.32	1.47	5.37e-89	2.45e-87	Promoter (<=1kb)	112853147	112868228	15082	2	ENSMUSG00000021298	ENSMUST00000222776	602	Gpr132	Gpr132	protein_coding	G protein-coupled receptor 132 [Source:MGI Symbol;Acc:MGI:1890220]
chr8	117074169	117075317	1149	*	10.39	10.99	9.37	1.62	6.03e-89	2.75e-87	Intron (ENSMUST00000098375/ENSMUSG00000034416, intron 4 of 42)	116995679	117082449	86771	2	ENSMUSG00000034416	ENSMUST00000098375	7132	Pkd1l2	Pkd1l2	protein_coding	polycystic kidney disease 1 like 2 [Source:MGI Symbol;Acc:MGI:2664668]
chr6	39278063	39278810	748	*	9.85	8.51	10.53	-2.02	6.99e-89	3.18e-87	Distal Intergenic	39265844	39265942	99	2	ENSMUSG00000089422	ENSMUST00000158797	-12121	Gm26008	Gm26008	snRNA	predicted gene, 26008 [Source:MGI Symbol;Acc:MGI:5455785]
chr12	85468159	85469222	1064	*	11.19	10.4	11.69	-1.3	7.96e-89	3.63e-87	Distal Intergenic	85473890	85477273	3384	1	ENSMUSG00000021250	ENSMUST00000021674	-4668	Fos	Fos	protein_coding	FBJ osteosarcoma oncogene [Source:MGI Symbol;Acc:MGI:95574]
chr8	85142373	85143113	741	*	10.35	9.32	10.94	-1.62	9.63e-89	4.38e-87	Distal Intergenic	85135765	85135926	162	1	ENSMUSG00000110200	ENSMUST00000210128	6608	Gm45316	Gm45316	processed_pseudogene	predicted gene 45316 [Source:MGI Symbol;Acc:MGI:5791152]
chr9	95188041	95189137	1097	*	8.6	9.48	5.84	3.64	9.67e-89	4.4e-87	Intron (ENSMUST00000033463/ENSMUSG00000031129, intron 14 of 15)	95121686	95124551	2866	1	ENSMUSG00000031129	ENSMUST00000162329	66355	Slc9a9	Slc9a9	protein_coding	solute carrier family 9 (sodium/hydrogen exchanger), member 9 [Source:MGI Symbol;Acc:MGI:2679732]
chr6	28989153	28989727	575	*	8.56	9.53	3.89	5.64	1.04e-88	4.71e-87	Intron (ENSMUST00000164104/ENSMUSG00000092090, intron 1 of 1)	28981634	29028922	47289	1	ENSMUSG00000092090	ENSMUST00000164104	7519	Gm3294	Gm3294	lincRNA	predicted gene 3294 [Source:MGI Symbol;Acc:MGI:3781472]
chr2	170275241	170276304	1064	*	8.42	9.36	4.73	4.63	1.05e-88	4.76e-87	Distal Intergenic	170285035	170285880	846	1	ENSMUSG00000084013	ENSMUST00000118388	-8731	Gm14270	Gm14270	processed_pseudogene	predicted gene 14270 [Source:MGI Symbol;Acc:MGI:3649849]
chrX	7670128	7671420	1293	*	10.16	10.78	9.03	1.76	1.11e-88	5.06e-87	Promoter (<=1kb)	7667941	7671390	3450	2	ENSMUSG00000031146	ENSMUST00000033486	0	Plp2	Plp2	protein_coding	proteolipid protein 2 [Source:MGI Symbol;Acc:MGI:1298382]
chr15	91190848	91192437	1590	*	10.29	9.17	10.91	-1.74	1.13e-88	5.13e-87	Promoter (<=1kb)	91145871	91191799	45929	2	ENSMUSG00000055782	ENSMUST00000069511	0	Abcd2	Abcd2	protein_coding	ATP-binding cassette, sub-family D (ALD), member 2 [Source:MGI Symbol;Acc:MGI:1349467]
chr4	149792059	149793402	1344	*	9.8	8.38	10.5	-2.12	1.22e-88	5.53e-87	Promoter (<=1kb)	149793279	149793419	141	2	ENSMUSG00000081601	ENSMUST00000119178	17	Gm13065	Gm13065	processed_pseudogene	predicted gene 13065 [Source:MGI Symbol;Acc:MGI:3651736]
chr3	87848111	87849412	1302	*	8.53	9.49	4.22	5.27	1.56e-88	7.08e-87	Promoter (1-2kb)	87847011	87849936	2926	1	ENSMUSG00000028071	ENSMUST00000194639	1100	Sh2d2a	Sh2d2a	protein_coding	SH2 domain containing 2A [Source:MGI Symbol;Acc:MGI:1351596]
chr18	39196209	39197382	1174	*	9.57	8.13	10.27	-2.14	1.6e-88	7.26e-87	Intron (ENSMUST00000097593/ENSMUSG00000036452, intron 11 of 22)	39227368	39372511	145144	1	ENSMUSG00000036452	ENSMUST00000154551	-29986	Arhgap26	Arhgap26	protein_coding	Rho GTPase activating protein 26 [Source:MGI Symbol;Acc:MGI:1918552]
chr10	117984818	117985177	360	*	8.55	9.43	5.85	3.58	1.74e-88	7.88e-87	Distal Intergenic	118004938	118005287	350	1	ENSMUSG00000102896	ENSMUST00000193027	-19761	Gm37852	Gm37852	TEC	predicted gene, 37852 [Source:MGI Symbol;Acc:MGI:5611080]
chr18	75246892	75247487	596	*	9.01	9.82	7	2.82	1.83e-88	8.28e-87	Intron (ENSMUST00000039608/ENSMUSG00000035765, intron 16 of 16)	75288926	75289183	258	2	ENSMUSG00000102047	ENSMUST00000185628	41696	2010010A06Rik	2010010A06Rik	transcribed_processed_pseudogene	RIKEN cDNA 2010010A06 gene [Source:MGI Symbol;Acc:MGI:1913686]
chr12	102450540	102451880	1341	*	10.89	10.04	11.42	-1.39	1.89e-88	8.52e-87	Intron (ENSMUST00000222873/ENSMUSG00000113265, intron 1 of 2)	102447328	102467609	20282	1	ENSMUSG00000113265	ENSMUST00000222873	3212	Gm30198	Gm30198	lincRNA	predicted gene, 30198 [Source:MGI Symbol;Acc:MGI:5589357]
chr1	88701332	88702609	1278	*	11.58	10.86	12.06	-1.21	2.02e-88	9.11e-87	Promoter (<=1kb)	88673125	88701876	28752	2	ENSMUSG00000049866	ENSMUST00000051236	0	Arl4c	Arl4c	protein_coding	ADP-ribosylation factor-like 4C [Source:MGI Symbol;Acc:MGI:2445172]
chr1	172525030	172526047	1018	*	10.15	8.88	10.81	-1.93	2.04e-88	9.18e-87	Promoter (<=1kb)	172526049	172532685	6637	1	ENSMUSG00000026546	ENSMUST00000159792	-2	Cfap45	Cfap45	protein_coding	cilia and flagella associated protein 45 [Source:MGI Symbol;Acc:MGI:1919120]
chr4	107223748	107225184	1437	*	8.59	9.48	5.83	3.64	2.47e-88	1.11e-86	Distal Intergenic	107233759	107235980	2222	2	ENSMUSG00000028617	ENSMUST00000142657	10796	Lrrc42	Lrrc42	protein_coding	leucine rich repeat containing 42 [Source:MGI Symbol;Acc:MGI:1925059]
chr13	58534430	58535058	629	*	9.24	10.02	7.39	2.64	2.54e-88	1.14e-86	Distal Intergenic	58546028	58546502	475	1	ENSMUSG00000114234	ENSMUST00000223882	-10970	Gm3131	Gm3131	processed_pseudogene	predicted gene 3131 [Source:MGI Symbol;Acc:MGI:3781308]
chr1	89019744	89020410	667	*	8.72	9.7	3.58	6.12	2.56e-88	1.15e-86	Intron (ENSMUST00000186180/ENSMUSG00000099378, intron 2 of 2)	89016113	89022210	6098	1	ENSMUSG00000099378	ENSMUST00000186180	3631	1700067G17Rik	1700067G17Rik	lincRNA	RIKEN cDNA 1700067G17 gene [Source:MGI Symbol;Acc:MGI:1920725]
chr10	117281710	117283149	1440	*	10.26	9.11	10.89	-1.78	2.6e-88	1.17e-86	Promoter (<=1kb)	117277331	117282321	4991	2	ENSMUSG00000069516	ENSMUST00000092163	0	Lyz2	Lyz2	protein_coding	lysozyme 2 [Source:MGI Symbol;Acc:MGI:96897]
chr9	60998015	60999732	1718	*	10.53	9.57	11.1	-1.54	4.32e-88	1.94e-86	Distal Intergenic	61013481	61017620	4140	1	ENSMUSG00000111290	ENSMUST00000215132	-13749	Gm5122	Gm5122	lincRNA	predicted gene 5122 [Source:MGI Symbol;Acc:MGI:3779461]
chr14	74703605	74704276	672	*	9.8	8.39	10.5	-2.11	4.68e-88	2.1e-86	Intron (ENSMUST00000036653/ENSMUSG00000034997, intron 2 of 2)	74717712	74718830	1119	1	ENSMUSG00000115288	ENSMUST00000226155	-13436	Gm9212	Gm9212	processed_pseudogene	predicted gene 9212 [Source:MGI Symbol;Acc:MGI:3648974]
chr9	96589167	96590370	1204	*	8.71	9.58	6.15	3.42	4.76e-88	2.14e-86	Intron (ENSMUST00000034984/ENSMUSG00000032413, intron 5 of 23)	96584303	96584507	205	1	ENSMUSG00000100522	ENSMUST00000190191	4864	Gm19280	Gm19280	processed_pseudogene	predicted gene, 19280 [Source:MGI Symbol;Acc:MGI:5011465]
chr14	21706691	21707754	1064	*	11.08	10.24	11.6	-1.36	4.92e-88	2.21e-86	Intron (ENSMUST00000073870/ENSMUSG00000063821, intron 1 of 3)	21684946	21703102	18157	2	ENSMUSG00000063821	ENSMUST00000224735	-3589	Dupd1	Dupd1	protein_coding	dual specificity phosphatase and pro isomerase domain containing 1 [Source:MGI Symbol;Acc:MGI:3647127]
chr15	86191352	86192227	876	*	10.06	8.7	10.74	-2.04	5.12e-88	2.3e-86	Distal Intergenic	86139129	86186141	47013	2	ENSMUSG00000035891	ENSMUST00000044332	-5211	Cerk	Cerk	protein_coding	ceramide kinase [Source:MGI Symbol;Acc:MGI:2386052]
chr1	191020440	191021427	988	*	9.3	10.05	7.63	2.41	5.2e-88	2.33e-86	Exon (ENSMUST00000085635/ENSMUSG00000066595, exon 2 of 10)	191025350	191026186	837	1	ENSMUSG00000097845	ENSMUST00000181050	-3923	A230020J21Rik	A230020J21Rik	antisense	RIKEN cDNA A230020J21 gene [Source:MGI Symbol;Acc:MGI:3704207]
chr9	21728221	21729679	1459	*	10.09	10.72	8.93	1.79	5.59e-88	2.5e-86	Intron (ENSMUST00000034713/ENSMUSG00000032193, intron 1 of 17)	21723641	21738532	14892	1	ENSMUSG00000032193	ENSMUST00000214359	4580	Ldlr	Ldlr	protein_coding	low density lipoprotein receptor [Source:MGI Symbol;Acc:MGI:96765]
chr3	122943443	122944489	1047	*	9.01	9.84	6.92	2.91	5.69e-88	2.54e-86	Intron (ENSMUST00000090379/ENSMUSG00000039701, intron 14 of 15)	122947197	122949627	2431	2	ENSMUSG00000039701	ENSMUST00000198814	5138	Usp53	Usp53	protein_coding	ubiquitin specific peptidase 53 [Source:MGI Symbol;Acc:MGI:2139607]
chr15	101244006	101244384	379	*	9.65	8.21	10.36	-2.15	6.27e-88	2.8e-86	Distal Intergenic	101254269	101274795	20527	1	ENSMUSG00000023034	ENSMUST00000228985	-9885	Nr4a1	Nr4a1	protein_coding	nuclear receptor subfamily 4, group A, member 1 [Source:MGI Symbol;Acc:MGI:1352454]
chr13	52725942	52727054	1113	*	10.92	10.07	11.45	-1.38	6.52e-88	2.91e-86	Downstream (2-3kb)	52729615	52735608	5994	2	ENSMUSG00000113737	ENSMUST00000222580	8554	BB123696	BB123696	lincRNA	expressed sequence BB123696 [Source:MGI Symbol;Acc:MGI:2145475]
chr6	120473468	120473908	441	*	10.43	9.38	11.03	-1.65	6.57e-88	2.93e-86	Promoter (<=1kb)	120473603	120480038	6436	1	ENSMUSG00000002897	ENSMUST00000204078	0	Il17ra	Il17ra	protein_coding	interleukin 17 receptor A [Source:MGI Symbol;Acc:MGI:107399]
chr15	50703688	50704511	824	*	9.56	10.29	7.99	2.3	7.67e-88	3.42e-86	Intron (ENSMUST00000165201/ENSMUSG00000038679, intron 4 of 5)	50819499	50827521	8023	2	ENSMUSG00000038679	ENSMUST00000183421	123010	Trps1	Trps1	protein_coding	transcriptional repressor GATA binding 1 [Source:MGI Symbol;Acc:MGI:1927616]
chrX	96121936	96123205	1270	*	9.23	10.02	7.38	2.64	8.29e-88	3.69e-86	Intron (ENSMUST00000117399/ENSMUSG00000031207, intron 1 of 12)	96096097	96151959	55863	1	ENSMUSG00000031207	ENSMUST00000135027	25839	Msn	Msn	protein_coding	moesin [Source:MGI Symbol;Acc:MGI:97167]
chr12	52228524	52229470	947	*	8.39	9.34	4.63	4.71	8.53e-88	3.8e-86	Intron (ENSMUST00000040090/ENSMUSG00000035142, intron 6 of 10)	52176087	52271079	94993	1	ENSMUSG00000035142	ENSMUST00000162111	52437	Nubpl	Nubpl	protein_coding	nucleotide binding protein-like [Source:MGI Symbol;Acc:MGI:1924076]
chr15	83407241	83408896	1656	*	10.57	11.2	9.44	1.76	8.82e-88	3.92e-86	Promoter (1-2kb)	83405626	83406063	438	2	ENSMUSG00000049414	ENSMUST00000079706	-1178	Gm5417	Gm5417	processed_pseudogene	predicted gene 5417 [Source:MGI Symbol;Acc:MGI:3648626]
chr1	181234225	181234791	567	*	9.92	8.66	10.58	-1.92	8.92e-88	3.97e-86	Distal Intergenic	181241988	181242320	333	2	ENSMUSG00000081214	ENSMUST00000117444	7529	Rpl35a-ps2	Rpl35a-ps2	processed_pseudogene	ribosomal protein L35A, pseudogene 2 [Source:MGI Symbol;Acc:MGI:3705461]
chr3	84021724	84023407	1684	*	10.17	10.83	8.93	1.9	9.09e-88	4.04e-86	Intron (ENSMUST00000191758/ENSMUSG00000033767, intron 3 of 34)	84030315	84040128	9814	2	ENSMUSG00000033767	ENSMUST00000193696	16721	Tmem131l	Tmem131l	protein_coding	transmembrane 131 like [Source:MGI Symbol;Acc:MGI:2443399]
chr10	96460668	96461221	554	*	8.56	9.54	3.73	5.81	9.42e-88	4.18e-86	Distal Intergenic	96476479	96477387	909	1	ENSMUSG00000097939	ENSMUST00000182096	-15258	Gm8601	Gm8601	processed_pseudogene	predicted gene 8601 [Source:MGI Symbol;Acc:MGI:3643183]
chr5	3501365	3503270	1906	*	11.4	11.9	10.65	1.24	9.78e-88	4.34e-86	Promoter (1-2kb)	3498625	3500072	1448	2	ENSMUSG00000105534	ENSMUST00000196630	-1293	Gm42435	Gm42435	antisense	predicted gene 42435 [Source:MGI Symbol;Acc:MGI:5662572]
chr11	72519294	72520460	1167	*	9.03	9.84	7.05	2.79	1.05e-87	4.67e-86	Intron (ENSMUST00000092940/ENSMUSG00000020798, intron 8 of 11)	72494919	72502443	7525	2	ENSMUSG00000020798	ENSMUST00000155774	-16851	Spns3	Spns3	protein_coding	spinster homolog 3 [Source:MGI Symbol;Acc:MGI:1924827]
chr14	118109775	118110839	1065	*	8.46	9.42	4.17	5.25	1.13e-87	5.01e-86	Promoter (1-2kb)	118107831	118117100	9270	1	ENSMUSG00000097358	ENSMUST00000180772	1944	Gm26773	Gm26773	lincRNA	predicted gene, 26773 [Source:MGI Symbol;Acc:MGI:5477267]
chr15	25582186	25582859	674	*	8.4	9.36	4.35	5.01	1.43e-87	6.32e-86	Intron (ENSMUST00000228618/ENSMUSG00000115204, intron 3 of 5)	25528879	25593091	64213	2	ENSMUSG00000115204	ENSMUST00000228618	10232	Gm36642	Gm36642	lincRNA	predicted gene, 36642 [Source:MGI Symbol;Acc:MGI:5595801]
chr16	10999615	11000276	662	*	10.85	9.86	11.43	-1.57	1.62e-87	7.15e-86	Intron (ENSMUST00000162323/ENSMUSG00000022500, intron 1 of 2)	10994386	10994569	184	1	ENSMUSG00000088543	ENSMUST00000157918	5229	Gm24961	Gm24961	snRNA	predicted gene, 24961 [Source:MGI Symbol;Acc:MGI:5454738]
chr5	39630577	39631375	799	*	8.68	6.32	9.53	-3.21	1.85e-87	8.18e-86	Intron (ENSMUST00000117944/ENSMUSG00000051022, intron 2 of 2)	39615074	39644597	29524	2	ENSMUSG00000051022	ENSMUST00000152057	13222	Hs3st1	Hs3st1	protein_coding	heparan sulfate (glucosamine) 3-O-sulfotransferase 1 [Source:MGI Symbol;Acc:MGI:1201606]
chr2	131442997	131444523	1527	*	8.69	9.55	6.32	3.23	1.91e-87	8.43e-86	Distal Intergenic	131454128	131454640	513	2	ENSMUSG00000083671	ENSMUST00000117272	10117	Gm14304	Gm14304	processed_pseudogene	predicted gene 14304 [Source:MGI Symbol;Acc:MGI:3650849]
chr17	34681088	34681594	507	*	9.44	10.17	7.9	2.27	1.99e-87	8.78e-86	Intron (ENSMUST00000168533/ENSMUSG00000033327, intron 5 of 32)	34687696	34687802	107	2	ENSMUSG00000095142	ENSMUST00000179962	6208	Gm24389	Gm24389	snRNA	predicted gene, 24389 [Source:MGI Symbol;Acc:MGI:5454166]
chr6	67081012	67081979	968	*	9.01	9.82	6.99	2.83	2.06e-87	9.1e-86	Distal Intergenic	67076760	67080097	3338	1	ENSMUSG00000087231	ENSMUST00000204847	4252	E230016M11Rik	E230016M11Rik	processed_transcript	RIKEN cDNA E230016M11 gene [Source:MGI Symbol;Acc:MGI:2443524]
chr3	97823628	97824955	1328	*	9.79	10.46	8.5	1.96	2.08e-87	9.19e-86	Promoter (<=1kb)	97796732	97824621	27890	2	ENSMUSG00000038170	ENSMUST00000200232	0	Pde4dip	Pde4dip	protein_coding	phosphodiesterase 4D interacting protein (myomegalin) [Source:MGI Symbol;Acc:MGI:1891434]
chr7	90022968	90023842	875	*	10.65	9.71	11.21	-1.5	2.55e-87	1.12e-85	Intron (ENSMUST00000207458/ENSMUSG00000097585, intron 7 of 8)	90029159	90040283	11125	1	ENSMUSG00000097585	ENSMUST00000208362	-5317	E230029C05Rik	E230029C05Rik	processed_transcript	RIKEN cDNA E230029C05 gene [Source:MGI Symbol;Acc:MGI:2442580]
chr2	117996022	117997210	1189	*	10.19	9.06	10.82	-1.76	2.56e-87	1.13e-85	Intron (ENSMUST00000148587/ENSMUSG00000087203, intron 8 of 9)	118039843	118041480	1638	1	ENSMUSG00000103266	ENSMUST00000193616	-42633	Gm36979	Gm36979	TEC	predicted gene, 36979 [Source:MGI Symbol;Acc:MGI:5610207]
chr16	16346066	16347530	1465	*	8.51	9.48	3.97	5.5	2.77e-87	1.22e-85	Promoter (1-2kb)	16349203	16359011	9809	1	ENSMUSG00000115923	ENSMUST00000229446	-1673	Gm49521	Gm49521	antisense	predicted gene, 49521 [Source:MGI Symbol;Acc:MGI:6155216]
chr5	134408210	134409159	950	*	8.89	9.87	3.17	6.7	2.85e-87	1.25e-85	Exon (ENSMUST00000111244/ENSMUSG00000023079, exon 5 of 30)	134384936	134402188	17253	2	ENSMUSG00000023079	ENSMUST00000202202	-6022	Gtf2ird1	Gtf2ird1	protein_coding	general transcription factor II I repeat domain-containing 1 [Source:MGI Symbol;Acc:MGI:1861942]
chr11	82830631	82831795	1165	*	8.4	9.34	4.87	4.47	2.87e-87	1.26e-85	Promoter (1-2kb)	82807422	82829043	21622	2	ENSMUSG00000020696	ENSMUST00000103218	-1588	Rffl	Rffl	protein_coding	ring finger and FYVE like domain containing protein [Source:MGI Symbol;Acc:MGI:1914588]
chr4	116858932	116859787	856	*	8.41	9.37	4.19	5.18	2.88e-87	1.26e-85	Distal Intergenic	116852664	116853110	447	1	ENSMUSG00000082841	ENSMUST00000119601	6268	Gm12994	Gm12994	processed_pseudogene	predicted gene 12994 [Source:MGI Symbol;Acc:MGI:3650479]
chr8	116621504	116622845	1342	*	8.39	9.35	4.38	4.97	2.92e-87	1.28e-85	Intron (ENSMUST00000109102/ENSMUSG00000031758, intron 2 of 6)	116574400	116732991	158592	2	ENSMUSG00000031758	ENSMUST00000109102	110146	Cdyl2	Cdyl2	protein_coding	chromodomain protein, Y chromosome-like 2 [Source:MGI Symbol;Acc:MGI:1923046]
chr14	14869221	14871035	1815	*	9.76	8.45	10.43	-1.98	3e-87	1.32e-85	Intron (ENSMUST00000224491/ENSMUSG00000042567, intron 22 of 35)	14865222	14971658	106437	1	ENSMUSG00000042567	ENSMUST00000134866	3999	Nek10	Nek10	protein_coding	NIMA (never in mitosis gene a)- related kinase 10 [Source:MGI Symbol;Acc:MGI:2685128]
chr10	54117650	54119736	2087	*	11.83	11.11	12.31	-1.2	3.5e-87	1.54e-85	Distal Intergenic	53907444	54076609	169166	2	ENSMUSG00000003746	ENSMUST00000220088	-41041	Man1a	Man1a	protein_coding	mannosidase 1, alpha [Source:MGI Symbol;Acc:MGI:104677]
chr7	139245966	139246345	380	*	8.43	9.39	4.14	5.26	3.58e-87	1.57e-85	Promoter (2-3kb)	139248482	139267975	19494	1	ENSMUSG00000060260	ENSMUST00000093993	-2137	Pwwp2b	Pwwp2b	protein_coding	PWWP domain containing 2B [Source:MGI Symbol;Acc:MGI:2142008]
chr4	147937947	147938931	985	*	9.85	8.61	10.51	-1.9	3.69e-87	1.62e-85	Promoter (1-2kb)	147909753	147936767	27015	2	ENSMUSG00000019055	ENSMUST00000019199	-1180	Plod1	Plod1	protein_coding	procollagen-lysine, 2-oxoglutarate 5-dioxygenase 1 [Source:MGI Symbol;Acc:MGI:99907]
chr1	133771891	133772348	458	*	9.75	10.45	8.34	2.11	3.74e-87	1.63e-85	Intron (ENSMUST00000143567/ENSMUSG00000026463, intron 1 of 20)	133775210	133778421	3212	2	ENSMUSG00000102509	ENSMUST00000193173	6073	Gm37368	Gm37368	TEC	predicted gene, 37368 [Source:MGI Symbol;Acc:MGI:5610596]
chr6	140547724	140548846	1123	*	8.69	9.55	6.3	3.24	3.79e-87	1.66e-85	Intron (ENSMUST00000087622/ENSMUSG00000030231, intron 11 of 30)	140544153	140597110	52958	1	ENSMUSG00000030231	ENSMUST00000205026	3571	Plekha5	Plekha5	protein_coding	pleckstrin homology domain containing, family A member 5 [Source:MGI Symbol;Acc:MGI:1923802]
chr4	133399032	133399979	948	*	8.44	9.36	5.2	4.16	4.41e-87	1.93e-85	Intron (ENSMUST00000030669/ENSMUSG00000028854, intron 1 of 11)	133416306	133420555	4250	1	ENSMUSG00000028854	ENSMUST00000156079	-16327	Slc9a1	Slc9a1	protein_coding	solute carrier family 9 (sodium/hydrogen exchanger), member 1 [Source:MGI Symbol;Acc:MGI:102462]
chr1	166345474	166346428	955	*	9.76	8.46	10.43	-1.97	4.54e-87	1.98e-85	Distal Intergenic	166379097	166393621	14525	1	ENSMUSG00000026563	ENSMUST00000027846	-32669	Tada1	Tada1	protein_coding	transcriptional adaptor 1 [Source:MGI Symbol;Acc:MGI:1196415]
chr18	61127384	61127965	582	*	9.97	10.64	8.7	1.94	4.71e-87	2.05e-85	Exon (ENSMUST00000025523/ENSMUSG00000024621, exon 16 of 22)	61117468	61117531	64	1	ENSMUSG00000098389	ENSMUST00000183458	9916	Mir6983	Mir6983	miRNA	microRNA 6983 [Source:MGI Symbol;Acc:MGI:5530878]
chr7	43480401	43481512	1112	*	8.94	9.76	6.8	2.96	5.06e-87	2.2e-85	Promoter (2-3kb)	43474186	43478233	4048	2	ENSMUSG00000013367	ENSMUST00000206336	-2168	Iglon5	Iglon5	protein_coding	IgLON family member 5 [Source:MGI Symbol;Acc:MGI:2686277]
chr14	46915332	46916715	1384	*	8.73	6.46	9.57	-3.11	5.45e-87	2.37e-85	Intron (ENSMUST00000022386/ENSMUSG00000021838, intron 2 of 12)	46893520	46896483	2964	1	ENSMUSG00000114996	ENSMUST00000228844	21812	Gm48958	Gm48958	TEC	predicted gene, 48958 [Source:MGI Symbol;Acc:MGI:6118289]
chr18	32389343	32390428	1086	*	9.72	8.39	10.4	-2.01	5.56e-87	2.42e-85	Intron (ENSMUST00000234857/ENSMUSG00000024381, intron 1 of 13)	32371527	32378278	6752	2	ENSMUSG00000097413	ENSMUST00000234978	-11065	A830052D11Rik	A830052D11Rik	lincRNA	RIKEN cDNA A830052D11 gene [Source:MGI Symbol;Acc:MGI:3028074]
chr10	120061019	120061945	927	*	8.43	9.35	5.33	4.02	6.16e-87	2.68e-85	Intron (ENSMUST00000077871/ENSMUSG00000034813, intron 20 of 21)	120084708	120092209	7502	2	ENSMUSG00000020228	ENSMUST00000148241	30264	Helb	Helb	protein_coding	helicase (DNA) B [Source:MGI Symbol;Acc:MGI:2152895]
chr4	19921925	19922935	1011	*	8.73	9.58	6.34	3.24	6.41e-87	2.79e-85	Promoter (<=1kb)	19876841	19922605	45765	2	ENSMUSG00000028238	ENSMUST00000029900	0	Atp6v0d2	Atp6v0d2	protein_coding	ATPase, H+ transporting, lysosomal V0 subunit D2 [Source:MGI Symbol;Acc:MGI:1924415]
chr4	55778710	55779255	546	*	8.81	9.8	3.29	6.5	6.52e-87	2.83e-85	Distal Intergenic	55605149	55636901	31753	1	ENSMUSG00000085375	ENSMUST00000123620	173561	Gm12506	Gm12506	lincRNA	predicted gene 12506 [Source:MGI Symbol;Acc:MGI:3651170]
chr7	142068458	142070290	1833	*	9.94	10.64	8.54	2.1	6.65e-87	2.89e-85	Distal Intergenic	142009033	142061065	52033	2	ENSMUSG00000025147	ENSMUST00000210684	-7393	Mob2	Mob2	protein_coding	MOB kinase activator 2 [Source:MGI Symbol;Acc:MGI:1919891]
chr11	97971095	97972180	1086	*	8.52	9.43	5.53	3.9	6.85e-87	2.97e-85	Promoter (2-3kb)	97968792	97969235	444	1	ENSMUSG00000082715	ENSMUST00000118176	2303	Gm11633	Gm11633	processed_pseudogene	predicted gene 11633 [Source:MGI Symbol;Acc:MGI:3650676]
chr18	84880445	84881441	997	*	8.85	9.67	6.76	2.91	7.17e-87	3.11e-85	Promoter (2-3kb)	84877601	84879864	2264	1	ENSMUSG00000024646	ENSMUST00000159837	2844	Cyb5a	Cyb5a	protein_coding	cytochrome b5 type A (microsomal) [Source:MGI Symbol;Acc:MGI:1926952]
chr18	62719811	62720602	792	*	10.13	8.96	10.76	-1.8	8.14e-87	3.53e-85	Intron (ENSMUST00000097557/ENSMUSG00000073551, intron 1 of 4)	62607539	62741387	133849	2	ENSMUSG00000073551	ENSMUST00000097557	20785	Spink13	Spink13	protein_coding	serine peptidase inhibitor, Kazal type 13 [Source:MGI Symbol;Acc:MGI:3642511]
chr14	31188628	31189770	1143	*	11.55	10.79	12.04	-1.26	8.22e-87	3.56e-85	Promoter (1-2kb)	31186364	31187452	1089	2	ENSMUSG00000021910	ENSMUST00000167979	-1176	Nisch	Nisch	protein_coding	nischarin [Source:MGI Symbol;Acc:MGI:1928323]
chr14	62808367	62809410	1044	*	9.47	7.81	10.23	-2.42	8.81e-87	3.81e-85	Intron (ENSMUST00000181344/ENSMUSG00000097775, intron 2 of 6)	62818843	62819642	800	1	ENSMUSG00000114440	ENSMUST00000223767	-9433	Gm47505	Gm47505	processed_pseudogene	predicted gene, 47505 [Source:MGI Symbol;Acc:MGI:6096491]
chr12	52853623	52854550	928	*	8.77	9.75	3.42	6.33	1.02e-86	4.39e-85	Intron (ENSMUST00000095737/ENSMUSG00000061603, intron 2 of 13)	52795836	53148763	352928	1	ENSMUSG00000061603	ENSMUST00000219786	57787	Akap6	Akap6	protein_coding	A kinase (PRKA) anchor protein 6 [Source:MGI Symbol;Acc:MGI:3050566]
[truncated: 45,058 more rows]
