# Supplementary material for: RANK signaling in osteoclast precursors results in a more permissive epigenetic landscape and sexually divergent patterns of gene expression
Source: PeerJ. 2023 Feb 9;11:e14814. doi: 10.7717/peerj.14814 (PMC9922499; doi:10.7717/peerj.14814)
Supplement: Supplemental Information 14 — Fold differences in chromatin accessibility with local genes and statistics indicated. Negative (−) values indicate greater accessibility in male cells; positive values indicate greater accessibility in female cells. [file peerj-11-14814-s014.csv]

seqnames	start	end	width	strand	Conc	Conc_FM	Conc_MM	Fold	p.value	FDR	annotation	geneStart	geneEnd	geneLength	geneStrand	geneId	transcriptId	distanceToTSS	gene_symbol	gene_name	gene_biotype	description
chr18	60803235	60804056	822	*	10.97	9.91	11.3	-1.39	1.56e-36	2.83e-32	Promoter (<=1kb)	60803848	60812646	8799	1	ENSMUSG00000024610	ENSMUST00000050487	0	Cd74	Cd74	protein_coding	CD74 antigen (invariant polypeptide of major histocompatibility complex, class II antigen-associated) [Source:MGI Symbol;Acc:MGI:96534]
chr10	117274901	117277586	2686	*	11.92	11.3	12.15	-0.85	8e-27	7.26e-23	3' UTR	117277331	117282321	4991	2	ENSMUSG00000069516	ENSMUST00000092163	4735	Lyz2	Lyz2	protein_coding	lysozyme 2 [Source:MGI Symbol;Acc:MGI:96897]
chr5	142901439	142902427	989	*	10.2	9.25	10.52	-1.27	1.21e-22	7.34e-19	Promoter (1-2kb)	142903234	142903654	421	2	ENSMUSG00000029580	ENSMUST00000196997	1227	Actb	Actb	protein_coding	actin, beta [Source:MGI Symbol;Acc:MGI:87904]
chr18	60812915	60816905	3991	*	10.88	10.17	11.14	-0.97	6.57e-20	2.98e-16	Promoter (<=1kb)	60812076	60812163	88	1	ENSMUSG00000093327	ENSMUST00000175586	839	Mir5107	Mir5107	miRNA	microRNA 5107 [Source:MGI Symbol;Acc:MGI:4950427]
chr17	34261451	34263469	2019	*	10.97	10.3	11.22	-0.92	9.82e-18	3.56e-14	Promoter (<=1kb)	34263209	34269418	6210	1	ENSMUSG00000073421	ENSMUST00000040828	0	H2-Ab1	H2-Ab1	protein_coding	histocompatibility 2, class II antigen A, beta 1 [Source:MGI Symbol;Acc:MGI:103070]
chr5	142898818	142900070	1253	*	9.65	8.66	9.96	-1.3	4.16e-17	1.26e-13	Distal Intergenic	142882419	142895421	13003	2	ENSMUSG00000066640	ENSMUST00000156725	-3397	Fbxl18	Fbxl18	protein_coding	F-box and leucine-rich repeat protein 18 [Source:MGI Symbol;Acc:MGI:2444450]
chr1	191168542	191171162	2621	*	8.81	9.69	8.01	1.68	9.42e-17	2.44e-13	3' UTR	191162584	191164817	2234	2	ENSMUSG00000091017	ENSMUST00000171798	-3725	Fam71a	Fam71a	protein_coding	family with sequence similarity 71, member A [Source:MGI Symbol;Acc:MGI:3588202]
chrX	18161803	18164154	2352	*	11.58	12	11.31	0.68	1.53e-16	3.48e-13	Promoter (<=1kb)	18162575	18279936	117362	1	ENSMUSG00000037369	ENSMUST00000044484	0	Kdm6a	Kdm6a	protein_coding	lysine (K)-specific demethylase 6A [Source:MGI Symbol;Acc:MGI:1095419]
chr7	19307909	19309528	1620	*	11.69	11.21	11.88	-0.67	2.93e-16	5.91e-13	Promoter (<=1kb)	19304797	19309600	4804	2	ENSMUSG00000003545	ENSMUST00000208446	72	Fosb	Fosb	protein_coding	FBJ osteosarcoma oncogene B [Source:MGI Symbol;Acc:MGI:95575]
chr12	85475600	85476630	1031	*	10.16	9.34	10.44	-1.11	1.22e-15	2.21e-12	Promoter (<=1kb)	85474911	85476063	1153	1	ENSMUSG00000021250	ENSMUST00000134311	689	Fos	Fos	protein_coding	FBJ osteosarcoma oncogene [Source:MGI Symbol;Acc:MGI:95574]
chr4	95050103	95054005	3903	*	13.4	13.1	13.52	-0.43	5.01e-15	8.27e-12	Promoter (<=1kb)	95049034	95052222	3189	2	ENSMUSG00000052684	ENSMUST00000107094	0	Jun	Jun	protein_coding	jun proto-oncogene [Source:MGI Symbol;Acc:MGI:96646]
chr17	34286614	34288120	1507	*	9.85	9.01	10.13	-1.13	2.41e-14	3.53e-11	Promoter (<=1kb)	34282744	34287827	5084	2	ENSMUSG00000036594	ENSMUST00000040655	0	H2-Aa	H2-Aa	protein_coding	histocompatibility 2, class II antigen A, alpha [Source:MGI Symbol;Acc:MGI:95895]
chr7	19698311	19699883	1573	*	11.67	11.22	11.85	-0.63	2.53e-14	3.53e-11	Promoter (<=1kb)	19696109	19699188	3080	2	ENSMUSG00000002985	ENSMUST00000174064	0	Apoe	Apoe	protein_coding	apolipoprotein E [Source:MGI Symbol;Acc:MGI:88057]
chr17	56036254	56037082	829	*	10.37	9.71	10.62	-0.91	1.66e-13	2.15e-10	Promoter (<=1kb)	56016750	56036635	19886	2	ENSMUSG00000003200	ENSMUST00000003268	0	Sh3gl1	Sh3gl1	protein_coding	SH3-domain GRB2-like 1 [Source:MGI Symbol;Acc:MGI:700010]
chr7	19693416	19695176	1761	*	11.16	10.65	11.37	-0.72	7.03e-13	8.51e-10	Promoter (<=1kb)	19689481	19692660	3180	2	ENSMUSG00000040564	ENSMUST00000045035	-756	Apoc1	Apoc1	protein_coding	apolipoprotein C-I [Source:MGI Symbol;Acc:MGI:88053]
chr17	34152747	34153683	937	*	9.84	9.08	10.11	-1.03	7.58e-13	8.6e-10	Promoter (<=1kb)	34153072	34160230	7159	1	ENSMUSG00000079547	ENSMUST00000114232	0	H2-DMb1	H2-DMb1	protein_coding	histocompatibility 2, class II, locus Mb1 [Source:MGI Symbol;Acc:MGI:95922]
chr7	142372852	142376450	3599	*	11.25	10.76	11.45	-0.69	9.92e-13	1.06e-09	Promoter (<=1kb)	142355922	142373753	17832	2	ENSMUSG00000045777	ENSMUST00000105988	0	Ifitm10	Ifitm10	protein_coding	interferon induced transmembrane protein 10 [Source:MGI Symbol;Acc:MGI:2444776]
chr18	60811306	60812437	1132	*	9.19	8.24	9.51	-1.27	1.65e-12	1.66e-09	Promoter (<=1kb)	60812076	60812163	88	1	ENSMUSG00000093327	ENSMUST00000175586	0	Mir5107	Mir5107	miRNA	microRNA 5107 [Source:MGI Symbol;Acc:MGI:4950427]
chr17	84186297	84188905	2609	*	13.27	12.96	13.4	-0.44	2.7e-12	2.58e-09	Promoter (<=1kb)	84183931	84187947	4017	2	ENSMUSG00000045817	ENSMUST00000060366	0	Zfp36l2	Zfp36l2	protein_coding	zinc finger protein 36, C3H type-like 2 [Source:MGI Symbol;Acc:MGI:107945]
chr12	86946769	86947848	1080	*	11.37	10.92	11.55	-0.63	3.93e-12	3.57e-09	Promoter (<=1kb)	86947043	86962667	15625	1	ENSMUSG00000034157	ENSMUST00000189246	0	Cipc	Cipc	protein_coding	CLOCK interacting protein, circadian [Source:MGI Symbol;Acc:MGI:1919185]
chr4	144890794	144893225	2432	*	12.54	12.19	12.68	-0.49	6.23e-12	5.39e-09	Promoter (<=1kb)	144892827	144927642	34816	1	ENSMUSG00000066026	ENSMUST00000105744	0	Dhrs3	Dhrs3	protein_coding	dehydrogenase/reductase (SDR family) member 3 [Source:MGI Symbol;Acc:MGI:1315215]
chr11	106787488	106789911	2424	*	13.01	12.72	13.13	-0.41	1.16e-11	9.34e-09	Promoter (<=1kb)	106789252	106818860	29609	1	ENSMUSG00000018372	ENSMUST00000103068	0	Cep95	Cep95	protein_coding	centrosomal protein 95 [Source:MGI Symbol;Acc:MGI:2443502]
chr7	126701173	126704994	3822	*	11.6	11.18	11.77	-0.59	1.18e-11	9.34e-09	Promoter (<=1kb)	126699773	126704220	4448	2	ENSMUSG00000030707	ENSMUST00000106364	0	Coro1a	Coro1a	protein_coding	coronin, actin binding protein 1A [Source:MGI Symbol;Acc:MGI:1345961]
chr17	34295871	34296780	910	*	10.64	10.09	10.85	-0.76	1.47e-11	1.11e-08	Intron (ENSMUST00000174074/ENSMUSG00000092415, intron 2 of 2)	34282744	34287827	5084	2	ENSMUSG00000036594	ENSMUST00000040655	-8044	H2-Aa	H2-Aa	protein_coding	histocompatibility 2, class II antigen A, alpha [Source:MGI Symbol;Acc:MGI:95895]
chr15	3281031	3283822	2792	*	10.73	10.18	10.94	-0.76	2.14e-11	1.56e-08	Exon (ENSMUST00000226261/ENSMUSG00000091119, exon 6 of 8)	3272085	3277271	5187	1	ENSMUSG00000064373	ENSMUST00000160930	8946	Selenop	Selenop	protein_coding	selenoprotein P [Source:MGI Symbol;Acc:MGI:894288]
chr4	72379024	72379975	952	*	10.35	9.75	10.58	-0.83	3.69e-11	2.58e-08	Distal Intergenic	72542666	72542998	333	1	ENSMUSG00000083372	ENSMUST00000117763	-162691	Gm11235	Gm11235	processed_pseudogene	predicted gene 11235 [Source:MGI Symbol;Acc:MGI:3651442]
chr13	64360161	64362367	2207	*	9.54	8.76	9.81	-1.05	4.55e-11	3.06e-08	Promoter (<=1kb)	64361052	64363022	1971	1	ENSMUSG00000113683	ENSMUST00000221233	0	Gm47123	Gm47123	antisense	predicted gene, 47123 [Source:MGI Symbol;Acc:MGI:6095872]
chr17	84180850	84182469	1620	*	11.45	11.01	11.63	-0.62	5.14e-11	3.33e-08	Downstream (1-2kb)	84185756	84216056	30301	1	ENSMUSG00000117393	ENSMUST00000234321	-3287	NA	ENSMUSG00000117393	antisense	novel transcript, antisense to Thada
chrY	1009829	1010934	1106	*	8.88	0	9.47	-9.47	7.47e-11	4.67e-08	Promoter (<=1kb)	1010543	1028594	18052	1	ENSMUSG00000069049	ENSMUST00000091197	0	Eif2s3y	Eif2s3y	protein_coding	eukaryotic translation initiation factor 2, subunit 3, structural gene Y-linked [Source:MGI Symbol;Acc:MGI:1349430]
chrY	1244621	1245928	1308	*	8.82	0	9.41	-9.41	9.65e-11	5.84e-08	Promoter (<=1kb)	1096861	1245691	148831	2	ENSMUSG00000068457	ENSMUST00000143286	0	Uty	Uty	protein_coding	ubiquitously transcribed tetratricopeptide repeat gene, Y chromosome [Source:MGI Symbol;Acc:MGI:894810]
chr8	14888391	14891949	3559	*	13.07	12.8	13.19	-0.39	1.08e-10	6.31e-08	Promoter (<=1kb)	14889004	14894786	5783	1	ENSMUSG00000026317	ENSMUST00000133578	0	Cln8	Cln8	protein_coding	ceroid-lipofuscinosis, neuronal 8 [Source:MGI Symbol;Acc:MGI:1349447]
chr1	191182441	191184368	1928	*	12.6	12.31	12.73	-0.41	1.27e-10	7.01e-08	Promoter (<=1kb)	191170296	191183340	13045	2	ENSMUSG00000026628	ENSMUST00000027941	0	Atf3	Atf3	protein_coding	activating transcription factor 3 [Source:MGI Symbol;Acc:MGI:109384]
chr19	41980639	41982175	1537	*	12.83	12.55	12.96	-0.4	1.27e-10	7.01e-08	Promoter (<=1kb)	41941086	41981114	40029	2	ENSMUSG00000025159	ENSMUST00000167927	0	Mms19	Mms19	protein_coding	MMS19 cytosolic iron-sulfur assembly component [Source:MGI Symbol;Acc:MGI:1919449]
chr5	140606921	140608293	1373	*	11.08	10.63	11.25	-0.62	1.47e-10	7.87e-08	Promoter (<=1kb)	140607320	140615545	8226	1	ENSMUSG00000029570	ENSMUST00000031555	0	Lfng	Lfng	protein_coding	LFNG O-fucosylpeptide 3-beta-N-acetylglucosaminyltransferase [Source:MGI Symbol;Acc:MGI:1095413]
chr2	152735092	152736850	1759	*	9.57	10.13	9.18	0.95	2.22e-10	1.15e-07	Promoter (<=1kb)	152736251	152737410	1160	1	ENSMUSG00000042745	ENSMUST00000038368	0	Id1	Id1	protein_coding	inhibitor of DNA binding 1 [Source:MGI Symbol;Acc:MGI:96396]
chr2	118122534	118126147	3614	*	9.43	10.01	9.01	1	2.36e-10	1.19e-07	Promoter (<=1kb)	118122940	118123764	825	1	ENSMUSG00000040152	ENSMUST00000142588	0	Thbs1	Thbs1	protein_coding	thrombospondin 1 [Source:MGI Symbol;Acc:MGI:98737]
chr11	116023778	116024796	1019	*	12.25	11.93	12.39	-0.45	3.94e-10	1.93e-07	Promoter (<=1kb)	116021961	116024504	2544	2	ENSMUSG00000016559	ENSMUST00000016703	0	H3f3b	H3f3b	protein_coding	H3 histone, family 3B [Source:MGI Symbol;Acc:MGI:1101768]
chr5	142905428	142907363	1936	*	12.33	12.02	12.46	-0.44	4.22e-10	2.02e-07	Promoter (<=1kb)	142903115	142906754	3640	2	ENSMUSG00000029580	ENSMUST00000100497	0	Actb	Actb	protein_coding	actin, beta [Source:MGI Symbol;Acc:MGI:87904]
chr19	4096741	4097791	1051	*	12.46	12.17	12.59	-0.42	4.71e-10	2.19e-07	Promoter (<=1kb)	4097182	4099017	1836	1	ENSMUSG00000024856	ENSMUST00000025779	0	Cdk2ap2	Cdk2ap2	protein_coding	CDK2-associated protein 2 [Source:MGI Symbol;Acc:MGI:1098779]
chr10	81319890	81321432	1543	*	12.85	12.59	12.97	-0.38	4.95e-10	2.25e-07	Promoter (<=1kb)	81321103	81326242	5140	1	ENSMUSG00000034889	ENSMUST00000050867	0	Cactin	Cactin	protein_coding	cactin, spliceosome C complex subunit [Source:MGI Symbol;Acc:MGI:1917562]
chr17	26506378	26509738	3361	*	13.13	12.88	13.24	-0.36	7.27e-10	3.22e-07	Promoter (<=1kb)	26505590	26508519	2930	2	ENSMUSG00000024190	ENSMUST00000025025	0	Dusp1	Dusp1	protein_coding	dual specificity phosphatase 1 [Source:MGI Symbol;Acc:MGI:105120]
chr9	103229889	103230978	1090	*	11.89	11.55	12.03	-0.48	1.05e-09	4.53e-07	Promoter (<=1kb)	103204001	103230273	26273	2	ENSMUSG00000032554	ENSMUST00000112645	0	Trf	Trf	protein_coding	transferrin [Source:MGI Symbol;Acc:MGI:98821]
chr9	108338727	108340839	2113	*	12.16	11.85	12.29	-0.45	1.11e-09	4.63e-07	Promoter (<=1kb)	108338903	108339802	900	1	ENSMUSG00000063856	ENSMUST00000192401	0	Gpx1	Gpx1	protein_coding	glutathione peroxidase 1 [Source:MGI Symbol;Acc:MGI:104887]
chr4	136892473	136895151	2679	*	12.17	11.83	12.31	-0.48	1.12e-09	4.63e-07	Promoter (<=1kb)	136889804	136893065	3262	2	ENSMUSG00000036896	ENSMUST00000046332	0	C1qc	C1qc	protein_coding	complement component 1, q subcomponent, C chain [Source:MGI Symbol;Acc:MGI:88225]
chr16	4879571	4881077	1507	*	11.98	11.65	12.12	-0.47	1.16e-09	4.68e-07	Promoter (<=1kb)	4874778	4880315	5538	2	ENSMUSG00000039568	ENSMUST00000037843	0	Ubald1	Ubald1	protein_coding	UBA-like domain containing 1 [Source:MGI Symbol;Acc:MGI:1916255]
chr7	44848583	44850406	1824	*	12.93	12.67	13.04	-0.37	1.41e-09	5.56e-07	Promoter (<=1kb)	44848991	44855408	6418	1	ENSMUSG00000011096	ENSMUST00000107885	0	Akt1s1	Akt1s1	protein_coding	AKT1 substrate 1 (proline-rich) [Source:MGI Symbol;Acc:MGI:1914855]
chr8	72318710	72319684	975	*	12.34	12.05	12.46	-0.42	1.49e-09	5.74e-07	Promoter (<=1kb)	72319033	72321656	2624	1	ENSMUSG00000055148	ENSMUST00000067912	0	Klf2	Klf2	protein_coding	Kruppel-like factor 2 (lung) [Source:MGI Symbol;Acc:MGI:1342772]
chr7	6154251	6156530	2280	*	12.12	11.81	12.25	-0.43	2.4e-09	9.06e-07	Promoter (<=1kb)	6131491	6155971	24481	2	ENSMUSG00000046792	ENSMUST00000094870	0	Zfp787	Zfp787	protein_coding	zinc finger protein 787 [Source:MGI Symbol;Acc:MGI:1914359]
chr12	25098379	25099580	1202	*	10.39	10.81	10.12	0.7	2.64e-09	9.77e-07	Promoter (1-2kb)	25093799	25097140	3342	2	ENSMUSG00000020644	ENSMUST00000221761	-1239	Id2	Id2	protein_coding	inhibitor of DNA binding 2 [Source:MGI Symbol;Acc:MGI:96397]
chr8	70698389	70701043	2655	*	12.76	12.5	12.87	-0.38	2.92e-09	1.06e-06	Promoter (<=1kb)	70698949	70700616	1668	1	ENSMUSG00000071076	ENSMUST00000095267	0	Jund	Jund	protein_coding	jun D proto-oncogene [Source:MGI Symbol;Acc:MGI:96648]
chr12	85473499	85474724	1226	*	11.92	11.61	12.06	-0.45	4.1e-09	1.46e-06	Promoter (<=1kb)	85473890	85477273	3384	1	ENSMUSG00000021250	ENSMUST00000021674	0	Fos	Fos	protein_coding	FBJ osteosarcoma oncogene [Source:MGI Symbol;Acc:MGI:95574]
chr1	128590692	128593310	2619	*	12.18	11.87	12.32	-0.45	4.31e-09	1.5e-06	Promoter (<=1kb)	128588199	128592290	4092	2	ENSMUSG00000045382	ENSMUST00000052172	0	Cxcr4	Cxcr4	protein_coding	chemokine (C-X-C motif) receptor 4 [Source:MGI Symbol;Acc:MGI:109563]
chr9	65578466	65581242	2777	*	12.38	12.1	12.5	-0.4	4.79e-09	1.64e-06	Promoter (<=1kb)	65552698	65579034	26337	2	ENSMUSG00000050721	ENSMUST00000214740	0	Plekho2	Plekho2	protein_coding	pleckstrin homology domain containing, family O member 2 [Source:MGI Symbol;Acc:MGI:2143132]
chr3	96261796	96263960	2165	*	11.55	11.18	11.71	-0.53	4.96e-09	1.67e-06	Promoter (<=1kb)	96261682	96263311	1630	2	ENSMUSG00000091405	ENSMUST00000171473	0	Hist2h4	Hist2h4	protein_coding	histone cluster 2, H4 [Source:MGI Symbol;Acc:MGI:2140113]
chr5	52423639	52424578	940	*	9.61	8.96	9.85	-0.89	9.1e-09	3e-06	Intron (ENSMUST00000198008/ENSMUSG00000045790, intron 3 of 4)	52441159	52443252	2094	1	ENSMUSG00000106380	ENSMUST00000196113	-16581	Gm3519	Gm3519	antisense	predicted gene 3519 [Source:MGI Symbol;Acc:MGI:3781696]
chr14	30625790	30627722	1933	*	11.73	11.38	11.88	-0.5	9.96e-09	3.23e-06	Promoter (<=1kb)	30595354	30626210	30857	2	ENSMUSG00000021948	ENSMUST00000112210	0	Prkcd	Prkcd	protein_coding	protein kinase C, delta [Source:MGI Symbol;Acc:MGI:97598]
chr19	6941239	6942626	1388	*	11.66	11.32	11.81	-0.48	1.14e-08	3.6e-06	Promoter (<=1kb)	6938069	6941507	3439	2	ENSMUSG00000024958	ENSMUST00000099774	0	Gpr137	Gpr137	protein_coding	G protein-coupled receptor 137 [Source:MGI Symbol;Acc:MGI:2147529]
chr1	134077552	134079951	2400	*	12.08	11.78	12.22	-0.44	1.15e-08	3.6e-06	Promoter (<=1kb)	134075170	134079120	3951	2	ENSMUSG00000020423	ENSMUST00000020692	0	Btg2	Btg2	protein_coding	B cell translocation gene 2, anti-proliferative [Source:MGI Symbol;Acc:MGI:108384]
chr15	102246345	102247771	1427	*	11.45	11.1	11.6	-0.5	1.18e-08	3.62e-06	Promoter (<=1kb)	102234940	102246500	11561	2	ENSMUSG00000001288	ENSMUST00000063339	0	Rarg	Rarg	protein_coding	retinoic acid receptor, gamma [Source:MGI Symbol;Acc:MGI:97858]
chr19	3911905	3913290	1386	*	12.12	11.83	12.25	-0.42	1.24e-08	3.74e-06	Promoter (<=1kb)	3908870	3912717	3848	2	ENSMUSG00000059734	ENSMUST00000075092	0	Ndufs8	Ndufs8	protein_coding	NADH:ubiquinone oxidoreductase core subunit S8 [Source:MGI Symbol;Acc:MGI:2385079]
chr16	30599325	30601672	2348	*	11.47	11.12	11.62	-0.5	1.3e-08	3.88e-06	Promoter (<=1kb)	30599723	30602797	3075	1	ENSMUSG00000046546	ENSMUST00000059078	0	Fam43a	Fam43a	protein_coding	family with sequence similarity 43, member A [Source:MGI Symbol;Acc:MGI:2676309]
chr4	16163111	16164276	1166	*	12.97	12.73	13.07	-0.34	1.35e-08	3.96e-06	Promoter (<=1kb)	16122733	16163647	40915	2	ENSMUSG00000041135	ENSMUST00000037035	0	Ripk2	Ripk2	protein_coding	receptor (TNFRSF)-interacting serine-threonine kinase 2 [Source:MGI Symbol;Acc:MGI:1891456]
chr15	68363127	68363912	786	*	12.25	11.97	12.37	-0.41	1.38e-08	3.97e-06	Promoter (<=1kb)	68340983	68363176	22194	2	ENSMUSG00000093387	ENSMUST00000175699	0	Gm20732	Gm20732	lincRNA	predicted gene 20732 [Source:MGI Symbol;Acc:MGI:5318559]
chrX	74243502	74244975	1474	*	11.2	10.81	11.36	-0.55	1.56e-08	4.43e-06	Promoter (1-2kb)	74223789	74246364	22576	2	ENSMUSG00000031328	ENSMUST00000130007	1389	Flna	Flna	protein_coding	filamin, alpha [Source:MGI Symbol;Acc:MGI:95556]
chr1	125434574	125436049	1476	*	12.4	12.13	12.52	-0.39	1.7e-08	4.69e-06	Promoter (<=1kb)	125392905	125435727	42823	2	ENSMUSG00000026341	ENSMUST00000027579	0	Actr3	Actr3	protein_coding	ARP3 actin-related protein 3 [Source:MGI Symbol;Acc:MGI:1921367]
chr9	124422912	124425490	2579	*	14	13.8	14.09	-0.29	1.7e-08	4.69e-06	Promoter (<=1kb)	124422622	124424154	1533	2	ENSMUSG00000093803	ENSMUST00000180270	0	Ppp2r3d	Ppp2r3d	protein_coding	protein phosphatase 2 (formerly 2A), regulatory subunit B'', delta [Source:MGI Symbol;Acc:MGI:1335093]
chr13	23738299	23740423	2125	*	12.15	11.85	12.29	-0.44	1.96e-08	5.32e-06	Promoter (<=1kb)	23738808	23740367	1560	1	ENSMUSG00000036181	ENSMUST00000040914	0	Hist1h1c	Hist1h1c	protein_coding	histone cluster 1, H1c [Source:MGI Symbol;Acc:MGI:1931526]
chr8	69901373	69903480	2108	*	11.66	11.34	11.8	-0.46	2.37e-08	6.32e-06	Promoter (<=1kb)	69894180	69902558	8379	2	ENSMUSG00000036199	ENSMUST00000110167	0	Ndufa13	Ndufa13	protein_coding	NADH:ubiquinone oxidoreductase subunit A13 [Source:MGI Symbol;Acc:MGI:1914434]
chr3	96557227	96558517	1291	*	11.41	11.05	11.56	-0.51	2.45e-08	6.45e-06	Promoter (<=1kb)	96557957	96561883	3927	1	ENSMUSG00000038393	ENSMUST00000074519	0	Txnip	Txnip	protein_coding	thioredoxin interacting protein [Source:MGI Symbol;Acc:MGI:1889549]
chr15	102670774	102672004	1231	*	11.3	10.94	11.45	-0.51	2.84e-08	7.36e-06	Promoter (<=1kb)	102662864	102671127	8264	2	ENSMUSG00000062683	ENSMUST00000185641	0	Atp5g2	Atp5g2	protein_coding	ATP synthase, H+ transporting, mitochondrial F0 complex, subunit C2 (subunit 9) [Source:MGI Symbol;Acc:MGI:1915192]
chr4	155992127	155993648	1522	*	11.42	11.08	11.57	-0.49	2.93e-08	7.5e-06	Promoter (<=1kb)	155992872	156010210	17339	1	ENSMUSG00000029076	ENSMUST00000105579	0	Sdf4	Sdf4	protein_coding	stromal cell derived factor 4 [Source:MGI Symbol;Acc:MGI:108079]
chr19	43752418	43753541	1124	*	11.4	11.04	11.55	-0.51	3.26e-08	8.23e-06	Promoter (<=1kb)	43752996	43768631	15636	1	ENSMUSG00000025193	ENSMUST00000026199	0	Cutc	Cutc	protein_coding	cutC copper transporter [Source:MGI Symbol;Acc:MGI:1913638]
chr19	5487954	5491682	3729	*	13.3	13.07	13.4	-0.33	3.4e-08	8.46e-06	Promoter (<=1kb)	5482345	5488016	5672	2	ENSMUSG00000024906	ENSMUST00000133436	0	Mus81	Mus81	protein_coding	MUS81 structure-specific endonuclease subunit [Source:MGI Symbol;Acc:MGI:1918961]
chr1	152902390	152904802	2413	*	11.83	11.51	11.96	-0.45	3.63e-08	8.84e-06	Promoter (<=1kb)	152836995	152902622	65628	2	ENSMUSG00000042772	ENSMUST00000073441	0	Smg7	Smg7	protein_coding	Smg-7 homolog, nonsense mediated mRNA decay factor (C. elegans) [Source:MGI Symbol;Acc:MGI:2682334]
chr5	125389058	125390409	1352	*	12.41	12.14	12.53	-0.39	3.69e-08	8.84e-06	Promoter (<=1kb)	125385965	125390014	4050	2	ENSMUSG00000008348	ENSMUST00000136312	0	Ubc	Ubc	protein_coding	ubiquitin C [Source:MGI Symbol;Acc:MGI:98889]
chr5	115157914	115159016	1103	*	12.55	12.29	12.66	-0.37	3.7e-08	8.84e-06	Promoter (<=1kb)	115142981	115158179	15199	2	ENSMUSG00000048578	ENSMUST00000112121	0	Mlec	Mlec	protein_coding	malectin [Source:MGI Symbol;Acc:MGI:1924015]
chr1	153899498	153901088	1591	*	11.38	11.03	11.52	-0.49	3.79e-08	8.94e-06	Promoter (<=1kb)	153899944	153909723	9780	1	ENSMUSG00000026473	ENSMUST00000086199	0	Glul	Glul	protein_coding	glutamate-ammonia ligase (glutamine synthetase) [Source:MGI Symbol;Acc:MGI:95739]
chr6	124828411	124830182	1772	*	13.13	12.91	13.23	-0.32	3.97e-08	9.16e-06	Promoter (<=1kb)	124829547	124832664	3118	1	ENSMUSG00000023505	ENSMUST00000150120	0	Cdca3	Cdca3	protein_coding	cell division cycle associated 3 [Source:MGI Symbol;Acc:MGI:1315198]
chrX	167205555	167206506	952	*	9.54	8.92	9.78	-0.86	3.99e-08	9.16e-06	Promoter (2-3kb)	167207292	167208827	1536	2	ENSMUSG00000049775	ENSMUST00000112175	2321	Tmsb4x	Tmsb4x	protein_coding	thymosin, beta 4, X chromosome [Source:MGI Symbol;Acc:MGI:99510]
chr2	45245150	45247165	2016	*	10.45	9.99	10.64	-0.65	4.16e-08	9.39e-06	Distal Intergenic	45280724	45280924	201	1	ENSMUSG00000098320	ENSMUST00000183957	-33559	Vis1	Vis1	misc_RNA	viral integration site 1 [Source:MGI Symbol;Acc:MGI:96091]
chr15	81522091	81523720	1630	*	12.17	11.89	12.29	-0.4	4.22e-08	9.39e-06	Distal Intergenic	81499081	81499545	465	2	ENSMUSG00000091198	ENSMUST00000172270	-22546	Gm5218	Gm5218	processed_pseudogene	predicted gene 5218 [Source:MGI Symbol;Acc:MGI:3646583]
chr9	59655992	59656972	981	*	11.76	11.45	11.89	-0.44	4.24e-08	9.39e-06	Promoter (<=1kb)	59656368	59679375	23008	1	ENSMUSG00000032294	ENSMUST00000034834	0	Pkm	Pkm	protein_coding	pyruvate kinase, muscle [Source:MGI Symbol;Acc:MGI:97591]
chr2	164866748	164868860	2113	*	12.21	11.93	12.34	-0.4	4.42e-08	9.66e-06	Distal Intergenic	164839518	164857711	18194	2	ENSMUSG00000017754	ENSMUST00000059954	-9037	Pltp	Pltp	protein_coding	phospholipid transfer protein [Source:MGI Symbol;Acc:MGI:103151]
chr7	16399180	16401306	2127	*	12.54	12.27	12.66	-0.39	4.77e-08	1.03e-05	Promoter (<=1kb)	16400910	16416973	16064	1	ENSMUSG00000059273	ENSMUST00000214735	0	Zc3h4	Zc3h4	protein_coding	zinc finger CCCH-type containing 4 [Source:MGI Symbol;Acc:MGI:2682314]
chr6	85451099	85452429	1331	*	12.26	11.99	12.38	-0.39	4.81e-08	1.03e-05	Promoter (<=1kb)	85451514	85468475	16962	1	ENSMUSG00000030007	ENSMUST00000032078	0	Cct7	Cct7	protein_coding	chaperonin containing Tcp1, subunit 7 (eta) [Source:MGI Symbol;Acc:MGI:107184]
chr1	74587517	74588569	1053	*	11.03	10.65	11.19	-0.54	5.14e-08	1.09e-05	Promoter (<=1kb)	74565127	74588028	22902	2	ENSMUSG00000026135	ENSMUST00000113737	0	Zfp142	Zfp142	protein_coding	zinc finger protein 142 [Source:MGI Symbol;Acc:MGI:1924514]
chr16	91728359	91729498	1140	*	12.54	12.3	12.65	-0.36	5.61e-08	1.17e-05	Promoter (<=1kb)	91729281	91870210	140930	1	ENSMUSG00000022957	ENSMUST00000114001	0	Itsn1	Itsn1	protein_coding	intersectin 1 (SH3 domain protein 1A) [Source:MGI Symbol;Acc:MGI:1338069]
chr13	64369620	64370883	1264	*	11	10.62	11.16	-0.54	5.88e-08	1.21e-05	Promoter (<=1kb)	64363214	64370306	7093	2	ENSMUSG00000021477	ENSMUST00000021933	0	Ctsl	Ctsl	protein_coding	cathepsin L [Source:MGI Symbol;Acc:MGI:88564]
chr10	117281710	117283160	1451	*	10.52	10.08	10.7	-0.62	6.48e-08	1.32e-05	Promoter (<=1kb)	117277331	117282321	4991	2	ENSMUSG00000069516	ENSMUST00000092163	0	Lyz2	Lyz2	protein_coding	lysozyme 2 [Source:MGI Symbol;Acc:MGI:96897]
chr6	72438809	72440432	1624	*	11.57	11.25	11.7	-0.46	6.66e-08	1.34e-05	Promoter (<=1kb)	72432799	72439556	6758	2	ENSMUSG00000053907	ENSMUST00000205335	0	Mat2a	Mat2a	protein_coding	methionine adenosyltransferase II, alpha [Source:MGI Symbol;Acc:MGI:2443731]
chr18	65430370	65431411	1042	*	12.31	12.04	12.42	-0.38	6.74e-08	1.34e-05	Promoter (<=1kb)	65430962	65460006	29045	1	ENSMUSG00000032688	ENSMUST00000224265	0	Malt1	Malt1	protein_coding	MALT1 paracaspase [Source:MGI Symbol;Acc:MGI:2445027]
chr1	191224077	191225372	1296	*	11.46	11.13	11.6	-0.47	6.81e-08	1.34e-05	Promoter (<=1kb)	191224454	191225835	1382	1	ENSMUSG00000073478	ENSMUST00000139056	0	D730003I15Rik	D730003I15Rik	lincRNA	RIKEN cDNA D730003I15 gene [Source:MGI Symbol;Acc:MGI:1925971]
chr7	16923879	16924758	880	*	12.13	11.86	12.25	-0.39	6.9e-08	1.35e-05	Promoter (<=1kb)	16915379	16924114	8736	2	ENSMUSG00000019370	ENSMUST00000019514	0	Calm3	Calm3	protein_coding	calmodulin 3 [Source:MGI Symbol;Acc:MGI:103249]
chr1	93478039	93479658	1620	*	12.92	12.7	13.02	-0.33	7.07e-08	1.37e-05	Promoter (<=1kb)	93478964	93510260	31297	1	ENSMUSG00000026276	ENSMUST00000027495	0	Sept2	Sept2	protein_coding	septin 2 [Source:MGI Symbol;Acc:MGI:97298]
chr18	60804982	60807568	2587	*	11.86	11.53	12	-0.47	8.26e-08	1.58e-05	Promoter (1-2kb)	60803856	60812646	8791	1	ENSMUSG00000024610	ENSMUST00000167610	1126	Cd74	Cd74	protein_coding	CD74 antigen (invariant polypeptide of major histocompatibility complex, class II antigen-associated) [Source:MGI Symbol;Acc:MGI:96534]
chr11	94989561	94991011	1451	*	11.76	11.43	11.89	-0.46	9.69e-08	1.83e-05	Promoter (<=1kb)	94991035	95006899	15865	1	ENSMUSG00000038976	ENSMUST00000038696	-24	Ppp1r9b	Ppp1r9b	protein_coding	protein phosphatase 1, regulatory subunit 9B [Source:MGI Symbol;Acc:MGI:2387581]
chr6	129180385	129181198	814	*	10.77	10.35	10.94	-0.59	1.01e-07	1.88e-05	Promoter (<=1kb)	129180615	129186534	5920	1	ENSMUSG00000030157	ENSMUST00000032260	0	Clec2d	Clec2d	protein_coding	C-type lectin domain family 2, member d [Source:MGI Symbol;Acc:MGI:2135589]
chr13	5860717	5862528	1812	*	12.1	11.83	12.22	-0.39	1.03e-07	1.9e-05	Promoter (<=1kb)	5861482	5870394	8913	1	ENSMUSG00000000078	ENSMUST00000000080	0	Klf6	Klf6	protein_coding	Kruppel-like factor 6 [Source:MGI Symbol;Acc:MGI:1346318]
chr2	164910605	164912403	1799	*	11.43	11.09	11.57	-0.48	1.04e-07	1.91e-05	Promoter (<=1kb)	164891882	164911757	19876	2	ENSMUSG00000039834	ENSMUST00000041361	0	Zfp335	Zfp335	protein_coding	zinc finger protein 335 [Source:MGI Symbol;Acc:MGI:2682313]
chr3	57735562	57736960	1399	*	11.84	11.55	11.97	-0.42	1.05e-07	1.91e-05	Promoter (<=1kb)	57736062	57835231	99170	1	ENSMUSG00000036503	ENSMUST00000041826	0	Rnf13	Rnf13	protein_coding	ring finger protein 13 [Source:MGI Symbol;Acc:MGI:1346341]
chr17	56461850	56462889	1040	*	11.71	11.41	11.84	-0.43	1.11e-07	1.99e-05	Promoter (<=1kb)	56412431	56462216	49786	2	ENSMUSG00000013236	ENSMUST00000086828	0	Ptprs	Ptprs	protein_coding	protein tyrosine phosphatase, receptor type, S [Source:MGI Symbol;Acc:MGI:97815]
chr2	129591934	129593073	1140	*	12.74	12.5	12.85	-0.34	1.12e-07	2e-05	Promoter (<=1kb)	129592835	129608992	16158	1	ENSMUSG00000037902	ENSMUST00000127751	0	Sirpa	Sirpa	protein_coding	signal-regulatory protein alpha [Source:MGI Symbol;Acc:MGI:108563]
chr2	45112923	45114769	1847	*	10.25	9.77	10.44	-0.67	1.16e-07	2.05e-05	Promoter (<=1kb)	44987121	45112985	125865	2	ENSMUSG00000026872	ENSMUST00000176732	0	Zeb2	Zeb2	protein_coding	zinc finger E-box binding homeobox 2 [Source:MGI Symbol;Acc:MGI:1344407]
chr5	137501835	137503104	1270	*	12.15	11.89	12.27	-0.38	1.2e-07	2.07e-05	Promoter (<=1kb)	137501438	137502425	988	2	ENSMUSG00000029715	ENSMUST00000111035	0	Pop7	Pop7	protein_coding	processing of precursor 7, ribonuclease P family, (S. cerevisiae) [Source:MGI Symbol;Acc:MGI:1921347]
chr12	52602957	52605181	2225	*	11.57	11.25	11.7	-0.45	1.2e-07	2.07e-05	Promoter (<=1kb)	52604485	52604591	107	2	ENSMUSG00000064489	ENSMUST00000082555	0	Gm23296	Gm23296	snRNA	predicted gene, 23296 [Source:MGI Symbol;Acc:MGI:5453073]
chr7	100371645	100372766	1122	*	11.91	11.62	12.03	-0.41	1.25e-07	2.13e-05	Promoter (<=1kb)	100326737	100372307	45571	2	ENSMUSG00000030718	ENSMUST00000032963	0	Ppme1	Ppme1	protein_coding	protein phosphatase methylesterase 1 [Source:MGI Symbol;Acc:MGI:1919840]
chr7	127477685	127479199	1515	*	13.56	13.36	13.65	-0.29	1.28e-07	2.13e-05	Promoter (<=1kb)	127479199	127491506	12308	1	ENSMUSG00000042423	ENSMUST00000205432	0	Fbrs	Fbrs	protein_coding	fibrosin [Source:MGI Symbol;Acc:MGI:104648]
chr7	127027107	127027877	771	*	11.85	11.55	11.98	-0.43	1.28e-07	2.13e-05	Promoter (<=1kb)	127025887	127027037	1151	2	ENSMUSG00000030678	ENSMUST00000206291	-70	Maz	Maz	protein_coding	MYC-associated zinc finger protein (purine-binding transcription factor) [Source:MGI Symbol;Acc:MGI:1338823]
chr19	6979557	6980800	1244	*	13.06	12.83	13.17	-0.34	1.29e-07	2.13e-05	Promoter (<=1kb)	6977741	6980440	2700	2	ENSMUSG00000056629	ENSMUST00000070878	0	Fkbp2	Fkbp2	protein_coding	FK506 binding protein 2 [Source:MGI Symbol;Acc:MGI:95542]
chr18	53743896	53745345	1450	*	11.92	11.63	12.04	-0.41	1.29e-07	2.13e-05	Promoter (<=1kb)	53681724	53744547	62824	2	ENSMUSG00000048799	ENSMUST00000049811	0	Cep120	Cep120	protein_coding	centrosomal protein 120 [Source:MGI Symbol;Acc:MGI:2147298]
chr19	53943864	53944807	944	*	12.91	12.67	13.02	-0.35	1.31e-07	2.14e-05	Promoter (<=1kb)	53944306	54033268	88963	1	ENSMUSG00000024976	ENSMUST00000169861	0	Shoc2	Shoc2	protein_coding	Shoc2, leucine rich repeat scaffold protein [Source:MGI Symbol;Acc:MGI:1927197]
chr4	43492321	43493821	1501	*	12.02	11.75	12.14	-0.39	1.32e-07	2.14e-05	Promoter (<=1kb)	43492900	43494205	1306	1	ENSMUSG00000028461	ENSMUST00000143073	0	Ccdc107	Ccdc107	protein_coding	coiled-coil domain containing 107 [Source:MGI Symbol;Acc:MGI:1913423]
chr4	122885091	122887177	2087	*	12.69	12.45	12.79	-0.33	1.36e-07	2.17e-05	Promoter (<=1kb)	122859047	122885911	26865	2	ENSMUSG00000028656	ENSMUST00000069533	0	Cap1	Cap1	protein_coding	CAP, adenylate cyclase-associated protein 1 (yeast) [Source:MGI Symbol;Acc:MGI:88262]
chr6	134829498	134830658	1161	*	11.57	11.26	11.71	-0.44	1.36e-07	2.17e-05	Promoter (<=1kb)	134830154	134858931	28778	1	ENSMUSG00000032652	ENSMUST00000046303	0	Crebl2	Crebl2	protein_coding	cAMP responsive element binding protein-like 2 [Source:MGI Symbol;Acc:MGI:1889385]
chr1	37864581	37865461	881	*	12.5	12.25	12.61	-0.35	1.43e-07	2.26e-05	Promoter (<=1kb)	37754776	37865079	110304	2	ENSMUSG00000060771	ENSMUST00000041815	0	Tsga10	Tsga10	protein_coding	testis specific 10 [Source:MGI Symbol;Acc:MGI:2685063]
chr10	17721595	17724444	2850	*	12.47	12.21	12.58	-0.36	1.51e-07	2.36e-05	Promoter (<=1kb)	17723218	17725674	2457	1	ENSMUSG00000039910	ENSMUST00000038107	0	Cited2	Cited2	protein_coding	Cbp/p300-interacting transactivator, with Glu/Asp-rich carboxy-terminal domain, 2 [Source:MGI Symbol;Acc:MGI:1306784]
chr7	101895982	101897045	1064	*	11.7	11.4	11.83	-0.43	1.56e-07	2.41e-05	Promoter (<=1kb)	101896030	101898025	1996	1	ENSMUSG00000030649	ENSMUST00000131269	0	Anapc15	Anapc15	protein_coding	anaphase prompoting complex C subunit 15 [Source:MGI Symbol;Acc:MGI:1922680]
chr19	5688411	5690045	1635	*	12.35	12.08	12.46	-0.38	1.57e-07	2.41e-05	Promoter (<=1kb)	5689131	5702862	13732	1	ENSMUSG00000004054	ENSMUST00000004156	0	Map3k11	Map3k11	protein_coding	mitogen-activated protein kinase kinase kinase 11 [Source:MGI Symbol;Acc:MGI:1346880]
chr19	8818980	8820603	1624	*	12.82	12.6	12.93	-0.33	1.59e-07	2.43e-05	Promoter (<=1kb)	8819401	8834142	14742	1	ENSMUSG00000071659	ENSMUST00000096753	0	Hnrnpul2	Hnrnpul2	protein_coding	heterogeneous nuclear ribonucleoprotein U-like 2 [Source:MGI Symbol;Acc:MGI:1915943]
chr15	102517261	102518841	1581	*	12.82	12.59	12.92	-0.32	1.61e-07	2.43e-05	Promoter (<=1kb)	102518192	102523674	5483	1	ENSMUSG00000023051	ENSMUST00000131184	0	Tarbp2	Tarbp2	protein_coding	TARBP2, RISC loading complex RNA binding subunit [Source:MGI Symbol;Acc:MGI:103027]
chr17	55721316	55722588	1273	*	10.47	10.03	10.65	-0.61	1.68e-07	2.52e-05	Distal Intergenic	55697094	55712628	15535	2	ENSMUSG00000024174	ENSMUST00000233301	-8688	Pot1b	Pot1b	protein_coding	protection of telomeres 1B [Source:MGI Symbol;Acc:MGI:1920086]
chr10	60304424	60306999	2576	*	11.57	11.26	11.71	-0.45	1.84e-07	2.74e-05	Promoter (<=1kb)	60303352	60305649	2298	2	ENSMUSG00000012819	ENSMUST00000156501	0	Cdh23	Cdh23	protein_coding	cadherin 23 (otocadherin) [Source:MGI Symbol;Acc:MGI:1890219]
chr19	9982329	9983361	1033	*	12.28	12.02	12.4	-0.38	1.89e-07	2.79e-05	Promoter (<=1kb)	9982703	9985092	2390	1	ENSMUSG00000024661	ENSMUST00000025563	0	Fth1	Fth1	protein_coding	ferritin heavy polypeptide 1 [Source:MGI Symbol;Acc:MGI:95588]
chr15	75615896	75616947	1052	*	10.87	10.46	11.03	-0.57	1.98e-07	2.89e-05	Promoter (<=1kb)	75616679	75625300	8622	1	ENSMUSG00000047003	ENSMUST00000161785	0	Zfp41	Zfp41	protein_coding	zinc finger protein 41 [Source:MGI Symbol;Acc:MGI:99186]
chrX	167328481	167330626	2146	*	10.29	9.83	10.48	-0.65	1.99e-07	2.89e-05	Promoter (<=1kb)	167304929	167330528	25600	2	ENSMUSG00000044583	ENSMUST00000112161	0	Tlr7	Tlr7	protein_coding	toll-like receptor 7 [Source:MGI Symbol;Acc:MGI:2176882]
chr17	34603413	34605038	1626	*	13.13	12.92	13.22	-0.3	2.01e-07	2.9e-05	Promoter (<=1kb)	34601091	34603690	2600	2	ENSMUSG00000015478	ENSMUST00000015622	0	Rnf5	Rnf5	protein_coding	ring finger protein 5 [Source:MGI Symbol;Acc:MGI:1860076]
chr5	125179188	125180479	1292	*	12.23	11.95	12.35	-0.4	2.05e-07	2.92e-05	Promoter (<=1kb)	125017153	125179214	162062	2	ENSMUSG00000029478	ENSMUST00000111402	0	Ncor2	Ncor2	protein_coding	nuclear receptor co-repressor 2 [Source:MGI Symbol;Acc:MGI:1337080]
chr1	86524893	86528704	3812	*	13.05	12.82	13.15	-0.32	2.06e-07	2.92e-05	Promoter (<=1kb)	86526726	86530712	3987	1	ENSMUSG00000026238	ENSMUST00000045897	0	Ptma	Ptma	protein_coding	prothymosin alpha [Source:MGI Symbol;Acc:MGI:97803]
chr6	122810425	122811943	1519	*	12.45	12.21	12.56	-0.35	2.08e-07	2.92e-05	Promoter (<=1kb)	122811170	122813537	2368	1	ENSMUSG00000107868	ENSMUST00000204407	0	Gm5112	Gm5112	TEC	predicted gene 5112 [Source:MGI Symbol;Acc:MGI:3779460]
chr16	55820670	55822639	1970	*	11.98	11.7	12.11	-0.41	2.17e-07	3.04e-05	Promoter (<=1kb)	55811375	55822138	10764	2	ENSMUSG00000035356	ENSMUST00000114458	0	Nfkbiz	Nfkbiz	protein_coding	nuclear factor of kappa light polypeptide gene enhancer in B cells inhibitor, zeta [Source:MGI Symbol;Acc:MGI:1931595]
chr7	16257819	16259613	1795	*	11.63	11.32	11.76	-0.44	2.48e-07	3.44e-05	Promoter (<=1kb)	16246743	16259540	12798	2	ENSMUSG00000049130	ENSMUST00000050770	0	C5ar1	C5ar1	protein_coding	complement component 5a receptor 1 [Source:MGI Symbol;Acc:MGI:88232]
chr3	90079306	90080459	1154	*	11.81	11.53	11.93	-0.41	2.61e-07	3.59e-05	Promoter (<=1kb)	90079540	90100901	21362	1	ENSMUSG00000027940	ENSMUST00000029549	0	Tpm3	Tpm3	protein_coding	tropomyosin 3, gamma [Source:MGI Symbol;Acc:MGI:1890149]
chr15	102405244	102406307	1064	*	13.6	13.42	13.69	-0.27	2.68e-07	3.65e-05	Promoter (<=1kb)	102406143	102408235	2093	1	ENSMUSG00000001280	ENSMUST00000170884	0	Sp1	Sp1	protein_coding	trans-acting transcription factor 1 [Source:MGI Symbol;Acc:MGI:98372]
chr7	44304531	44305615	1085	*	11.85	11.56	11.97	-0.41	2.74e-07	3.7e-05	Promoter (1-2kb)	44302687	44306902	4216	2	ENSMUSG00000004473	ENSMUST00000004587	1287	Clec11a	Clec11a	protein_coding	C-type lectin domain family 11, member a [Source:MGI Symbol;Acc:MGI:1298219]
chr11	96977114	96978129	1016	*	12.58	12.34	12.68	-0.34	2.75e-07	3.7e-05	Promoter (<=1kb)	96953341	96977711	24371	2	ENSMUSG00000018678	ENSMUST00000107624	0	Sp2	Sp2	protein_coding	Sp2 transcription factor [Source:MGI Symbol;Acc:MGI:1926162]
chr3	137863912	137864730	819	*	11.54	11.23	11.67	-0.44	3.15e-07	4.19e-05	Promoter (<=1kb)	137864487	137866922	2436	1	ENSMUSG00000037894	ENSMUST00000041045	0	H2afz	H2afz	protein_coding	H2A histone family, member Z [Source:MGI Symbol;Acc:MGI:1888388]
chr11	97987588	97989251	1664	*	11.94	11.67	12.06	-0.39	3.18e-07	4.19e-05	Promoter (1-2kb)	97923238	97986444	63207	2	ENSMUSG00000017417	ENSMUST00000017561	-1144	Plxdc1	Plxdc1	protein_coding	plexin domain containing 1 [Source:MGI Symbol;Acc:MGI:1919574]
chr1	131526450	131528341	1892	*	13.35	13.15	13.44	-0.29	3.2e-07	4.19e-05	Promoter (<=1kb)	131285251	131527347	242097	2	ENSMUSG00000026425	ENSMUST00000097588	0	Srgap2	Srgap2	protein_coding	SLIT-ROBO Rho GTPase activating protein 2 [Source:MGI Symbol;Acc:MGI:109605]
chr11	58103691	58104798	1108	*	11.67	11.38	11.8	-0.42	3.22e-07	4.19e-05	Promoter (<=1kb)	58104153	58118594	14442	1	ENSMUSG00000020515	ENSMUST00000020822	0	Cnot8	Cnot8	protein_coding	CCR4-NOT transcription complex, subunit 8 [Source:MGI Symbol;Acc:MGI:1916375]
chr7	45704079	45706118	2040	*	12.92	12.7	13.02	-0.31	3.24e-07	4.19e-05	Promoter (<=1kb)	45705088	45710203	5116	1	ENSMUSG00000059824	ENSMUST00000080885	0	Dbp	Dbp	protein_coding	D site albumin promoter binding protein [Source:MGI Symbol;Acc:MGI:94866]
chr12	75669130	75670234	1105	*	12.19	11.94	12.3	-0.36	3.25e-07	4.19e-05	Promoter (<=1kb)	75630596	75669537	38942	2	ENSMUSG00000045690	ENSMUST00000062370	0	Wdr89	Wdr89	protein_coding	WD repeat domain 89 [Source:MGI Symbol;Acc:MGI:1919588]
chr17	34304506	34306521	2016	*	10.57	9.81	10.84	-1.03	3.51e-07	4.47e-05	Promoter (<=1kb)	34305877	34316199	10323	1	ENSMUSG00000060586	ENSMUST00000074557	0	H2-Eb1	H2-Eb1	protein_coding	histocompatibility 2, class II antigen E beta [Source:MGI Symbol;Acc:MGI:95901]
chr2	129545611	129547565	1955	*	11.29	10.96	11.43	-0.46	3.52e-07	4.47e-05	Distal Intergenic	129458359	129536602	78244	2	ENSMUSG00000043727	ENSMUST00000050309	-9009	F830045P16Rik	F830045P16Rik	protein_coding	RIKEN cDNA F830045P16 gene [Source:MGI Symbol;Acc:MGI:3045317]
chr10	34206060	34208462	2403	*	11.14	10.78	11.29	-0.51	3.72e-07	4.69e-05	Promoter (<=1kb)	34151393	34207715	56323	2	ENSMUSG00000039497	ENSMUST00000048010	0	Dse	Dse	protein_coding	dermatan sulfate epimerase [Source:MGI Symbol;Acc:MGI:2443455]
chr16	10433051	10434332	1282	*	10.89	10.53	11.05	-0.52	3.78e-07	4.74e-05	Intron (ENSMUST00000051118/ENSMUSG00000050908, intron 1 of 6)	10427039	10429261	2223	2	ENSMUSG00000050908	ENSMUST00000141587	-3790	Tvp23a	Tvp23a	protein_coding	trans-golgi network vesicle protein 23A [Source:MGI Symbol;Acc:MGI:3665441]
chr5	137628057	137629480	1424	*	12.82	12.61	12.92	-0.31	3.83e-07	4.77e-05	Promoter (<=1kb)	137629175	137642899	13725	1	ENSMUSG00000029720	ENSMUST00000177545	0	Gm20605	Gm20605	protein_coding	predicted gene 20605 [Source:MGI Symbol;Acc:MGI:5306917]
chr4	136877963	136880020	2058	*	9.95	9.42	10.15	-0.73	4.03e-07	4.96e-05	Downstream (<1kb)	136880129	136886187	6059	2	ENSMUSG00000036905	ENSMUST00000046384	6167	C1qb	C1qb	protein_coding	complement component 1, q subcomponent, beta polypeptide [Source:MGI Symbol;Acc:MGI:88224]
chr2	4559165	4560633	1469	*	10.97	10.61	11.12	-0.51	4.07e-07	4.96e-05	Promoter (<=1kb)	4559754	4597989	38236	1	ENSMUSG00000026657	ENSMUST00000153160	0	Frmd4a	Frmd4a	protein_coding	FERM domain containing 4A [Source:MGI Symbol;Acc:MGI:1919850]
chr4	136885414	136887042	1629	*	12.16	11.88	12.28	-0.4	4.07e-07	4.96e-05	Promoter (<=1kb)	136880129	136886187	6059	2	ENSMUSG00000036905	ENSMUST00000046384	0	C1qb	C1qb	protein_coding	complement component 1, q subcomponent, beta polypeptide [Source:MGI Symbol;Acc:MGI:88224]
chr17	35262654	35263718	1065	*	11.47	11.16	11.61	-0.45	4.32e-07	5.22e-05	Promoter (<=1kb)	35262730	35267499	4770	1	ENSMUSG00000073411	ENSMUST00000172785	0	H2-D1	H2-D1	protein_coding	histocompatibility 2, D region locus 1 [Source:MGI Symbol;Acc:MGI:95896]
chrX	13846437	13847452	1016	*	10.29	9.85	10.47	-0.62	4.44e-07	5.32e-05	Promoter (<=1kb)	13517080	13846541	329462	2	ENSMUSG00000031012	ENSMUST00000115436	0	Cask	Cask	protein_coding	calcium/calmodulin-dependent serine protein kinase (MAGUK family) [Source:MGI Symbol;Acc:MGI:1309489]
chr7	45717674	45718512	839	*	10.48	10.06	10.65	-0.59	4.45e-07	5.32e-05	Promoter (<=1kb)	45709467	45718002	8536	2	ENSMUSG00000057342	ENSMUST00000107737	0	Sphk2	Sphk2	protein_coding	sphingosine kinase 2 [Source:MGI Symbol;Acc:MGI:1861380]
chr17	34257412	34258111	700	*	9.84	9.32	10.04	-0.71	4.51e-07	5.32e-05	Distal Intergenic	34263209	34269418	6210	1	ENSMUSG00000073421	ENSMUST00000040828	-5098	H2-Ab1	H2-Ab1	protein_coding	histocompatibility 2, class II antigen A, beta 1 [Source:MGI Symbol;Acc:MGI:103070]
chr7	102209670	102210868	1199	*	12.16	11.91	12.27	-0.36	4.52e-07	5.32e-05	Promoter (<=1kb)	102210208	102223483	13276	1	ENSMUSG00000030990	ENSMUST00000147536	0	Pgap2	Pgap2	protein_coding	post-GPI attachment to proteins 2 [Source:MGI Symbol;Acc:MGI:2385286]
chr7	110060929	110062181	1253	*	12.5	12.26	12.6	-0.34	4.57e-07	5.36e-05	Promoter (<=1kb)	110061217	110094808	33592	1	ENSMUSG00000061079	ENSMUST00000209505	0	Zfp143	Zfp143	protein_coding	zinc finger protein 143 [Source:MGI Symbol;Acc:MGI:1277969]
chr14	30951038	30952042	1005	*	10.17	9.7	10.35	-0.66	4.65e-07	5.41e-05	Promoter (<=1kb)	30951377	30988818	37442	1	ENSMUSG00000021918	ENSMUST00000226551	0	Nek4	Nek4	protein_coding	NIMA (never in mitosis gene a)-related expressed kinase 4 [Source:MGI Symbol;Acc:MGI:1344404]
chr7	5060292	5062775	2484	*	11.98	11.69	12.1	-0.41	4.88e-07	5.64e-05	Promoter (<=1kb)	5062143	5079938	17796	1	ENSMUSG00000030435	ENSMUST00000005041	0	U2af2	U2af2	protein_coding	U2 small nuclear ribonucleoprotein auxiliary factor (U2AF) 2 [Source:MGI Symbol;Acc:MGI:98886]
chr17	24478417	24479358	942	*	10.15	9.68	10.34	-0.66	4.96e-07	5.69e-05	Promoter (<=1kb)	24473551	24479055	5505	2	ENSMUSG00000024142	ENSMUST00000234941	0	Mlst8	Mlst8	protein_coding	MTOR associated protein, LST8 homolog (S. cerevisiae) [Source:MGI Symbol;Acc:MGI:1929514]
chr5	136083722	136085356	1635	*	11.11	10.77	11.26	-0.48	5.11e-07	5.83e-05	Promoter (<=1kb)	136083916	136111860	27945	1	ENSMUSG00000004952	ENSMUST00000042135	0	Rasa4	Rasa4	protein_coding	RAS p21 protein activator 4 [Source:MGI Symbol;Acc:MGI:1858600]
chr18	38992355	38994056	1702	*	11.75	11.47	11.88	-0.4	5.23e-07	5.93e-05	Promoter (<=1kb)	38993145	39100149	107005	1	ENSMUSG00000036452	ENSMUST00000115574	0	Arhgap26	Arhgap26	protein_coding	Rho GTPase activating protein 26 [Source:MGI Symbol;Acc:MGI:1918552]
chr12	32953607	32954699	1093	*	11.87	11.6	11.99	-0.39	5.47e-07	6.16e-05	Promoter (<=1kb)	32953891	32979860	25970	1	ENSMUSG00000020570	ENSMUST00000076698	0	Sypl	Sypl	protein_coding	synaptophysin-like protein [Source:MGI Symbol;Acc:MGI:108081]
chr9	47733740	47734565	826	*	12.06	11.79	12.17	-0.38	5.56e-07	6.23e-05	Intron (ENSMUST00000114548/ENSMUSG00000032076, intron 1 of 9)	47771141	47773375	2235	1	ENSMUSG00000110959	ENSMUST00000214736	-36576	Gm47198	Gm47198	TEC	predicted gene, 47198 [Source:MGI Symbol;Acc:MGI:6095994]
chr12	79633502	79634151	650	*	10.88	10.52	11.04	-0.51	5.84e-07	6.51e-05	Intron (ENSMUST00000171210/ENSMUSG00000059060, intron 7 of 10)	79917019	79924733	7715	2	ENSMUSG00000112765	ENSMUST00000218818	290582	9430078K24Rik	9430078K24Rik	lincRNA	RIKEN cDNA 9430078K24 gene [Source:MGI Symbol;Acc:MGI:1924540]
chr1	37996894	37998501	1608	*	12.07	11.82	12.18	-0.37	6e-07	6.63e-05	Promoter (<=1kb)	37998010	38055579	57570	1	ENSMUSG00000026083	ENSMUST00000027252	0	Eif5b	Eif5b	protein_coding	eukaryotic translation initiation factor 5B [Source:MGI Symbol;Acc:MGI:2441772]
chr9	45112670	45113827	1158	*	10.7	10.31	10.86	-0.56	6.02e-07	6.63e-05	Promoter (<=1kb)	45112022	45112855	834	2	ENSMUSG00000111070	ENSMUST00000215148	0	Gm47596	Gm47596	TEC	predicted gene, 47596 [Source:MGI Symbol;Acc:MGI:6096646]
chr11	20542679	20543678	1000	*	12.41	12.18	12.51	-0.34	6.14e-07	6.72e-05	Promoter (<=1kb)	20543253	20597020	53768	1	ENSMUSG00000049800	ENSMUST00000145328	0	Sertad2	Sertad2	protein_coding	SERTA domain containing 2 [Source:MGI Symbol;Acc:MGI:1931026]
chr2	164856838	164858360	1523	*	10.52	10.11	10.68	-0.57	6.21e-07	6.75e-05	Promoter (<=1kb)	164839518	164857542	18025	2	ENSMUSG00000017754	ENSMUST00000109316	0	Pltp	Pltp	protein_coding	phospholipid transfer protein [Source:MGI Symbol;Acc:MGI:103151]
chr1	133130778	133132188	1411	*	12.04	11.79	12.16	-0.37	6.41e-07	6.92e-05	Promoter (<=1kb)	133131143	133139783	8641	1	ENSMUSG00000046062	ENSMUST00000052529	0	Ppp1r15b	Ppp1r15b	protein_coding	protein phosphatase 1, regulatory subunit 15B [Source:MGI Symbol;Acc:MGI:2444211]
chr17	34347507	34348491	985	*	11.13	10.79	11.27	-0.48	6.53e-07	6.99e-05	Promoter (2-3kb)	34342933	34344643	1711	2	ENSMUSG00000036322	ENSMUST00000134042	-2864	H2-Ea-ps	H2-Ea-ps	unprocessed_pseudogene	histocompatibility 2, class II antigen E alpha, pseudogene [Source:MGI Symbol;Acc:MGI:95900]
chr17	33929246	33931714	2469	*	11.25	10.91	11.4	-0.49	6.55e-07	6.99e-05	Promoter (<=1kb)	33929543	33930495	953	1	ENSMUSG00000041354	ENSMUST00000172468	0	Rgl2	Rgl2	protein_coding	ral guanine nucleotide dissociation stimulator-like 2 [Source:MGI Symbol;Acc:MGI:107483]
chr10	81136223	81137930	1708	*	12.29	12.04	12.4	-0.36	6.75e-07	7.17e-05	Promoter (<=1kb)	81136271	81152222	15952	1	ENSMUSG00000035011	ENSMUST00000048128	0	Zbtb7a	Zbtb7a	protein_coding	zinc finger and BTB domain containing 7a [Source:MGI Symbol;Acc:MGI:1335091]
chr6	42349090	42350195	1106	*	12.25	12.01	12.36	-0.35	6.83e-07	7.2e-05	Promoter (<=1kb)	42349630	42351148	1519	1	ENSMUSG00000029860	ENSMUST00000203329	0	Zyx	Zyx	protein_coding	zyxin [Source:MGI Symbol;Acc:MGI:103072]
chr9	118040191	118041773	1583	*	12.52	12.28	12.62	-0.34	7.1e-07	7.43e-05	Promoter (<=1kb)	118012821	118040259	27439	2	ENSMUSG00000032443	ENSMUST00000187329	0	Zcwpw2	Zcwpw2	transcribed_unprocessed_pseudogene	zinc finger, CW type with PWWP domain 2 [Source:MGI Symbol;Acc:MGI:1921888]
chr9	13826608	13828336	1729	*	13.07	12.87	13.16	-0.29	7.15e-07	7.43e-05	Promoter (<=1kb)	13807792	13826991	19200	2	ENSMUSG00000031922	ENSMUST00000142494	0	Cep57	Cep57	protein_coding	centrosomal protein 57 [Source:MGI Symbol;Acc:MGI:1915551]
chr7	25120077	25120773	697	*	10.73	10.33	10.89	-0.56	7.16e-07	7.43e-05	Promoter (<=1kb)	25100021	25120858	20838	2	ENSMUSG00000008496	ENSMUST00000147146	85	Pou2f2	Pou2f2	protein_coding	POU domain, class 2, transcription factor 2 [Source:MGI Symbol;Acc:MGI:101897]
chr14	73524404	73525361	958	*	10.58	10.18	10.74	-0.56	7.35e-07	7.57e-05	Promoter (<=1kb)	73525319	73560543	35225	1	ENSMUSG00000022110	ENSMUST00000162691	0	Sucla2	Sucla2	protein_coding	succinate-Coenzyme A ligase, ADP-forming, beta subunit [Source:MGI Symbol;Acc:MGI:1306775]
chr14	32084882	32086046	1165	*	11.59	11.3	11.72	-0.42	7.38e-07	7.57e-05	Promoter (<=1kb)	32080566	32085609	5044	2	ENSMUSG00000021905	ENSMUST00000022461	0	Dph3	Dph3	protein_coding	diphthamine biosynthesis 3 [Source:MGI Symbol;Acc:MGI:1922658]
chr5	142821115	142822348	1234	*	11.4	11.08	11.54	-0.46	7.77e-07	7.92e-05	Distal Intergenic	142754789	142817662	62874	2	ENSMUSG00000039477	ENSMUST00000151477	-3453	Tnrc18	Tnrc18	protein_coding	trinucleotide repeat containing 18 [Source:MGI Symbol;Acc:MGI:3648294]
chr7	100500892	100505292	4401	*	10.87	10.5	11.03	-0.53	8.41e-07	8.53e-05	Promoter (2-3kb)	100498346	100499302	957	1	ENSMUSG00000033685	ENSMUST00000149808	2546	Ucp2	Ucp2	protein_coding	uncoupling protein 2 (mitochondrial, proton carrier) [Source:MGI Symbol;Acc:MGI:109354]
chr5	121329488	121331086	1599	*	9.14	8.43	9.39	-0.97	8.49e-07	8.57e-05	Exon (ENSMUST00000042614/ENSMUSG00000042744, exon 49 of 76)	121320023	121322779	2757	1	ENSMUSG00000042744	ENSMUST00000130655	9465	Hectd4	Hectd4	protein_coding	HECT domain E3 ubiquitin protein ligase 4 [Source:MGI Symbol;Acc:MGI:3647820]
chr12	84996078	84996979	902	*	10.19	9.74	10.37	-0.62	8.61e-07	8.62e-05	Promoter (<=1kb)	84996321	85070492	74172	1	ENSMUSG00000021244	ENSMUST00000168977	0	Ylpm1	Ylpm1	protein_coding	YLP motif containing 1 [Source:MGI Symbol;Acc:MGI:1926195]
chr16	92821773	92822834	1062	*	9.32	8.72	9.55	-0.83	8.65e-07	8.62e-05	Promoter (2-3kb)	92695592	92825778	130187	2	ENSMUSG00000022952	ENSMUST00000186296	2944	Runx1	Runx1	protein_coding	runt related transcription factor 1 [Source:MGI Symbol;Acc:MGI:99852]
chr5	99250954	99253485	2532	*	12.03	11.78	12.15	-0.37	8.78e-07	8.71e-05	Promoter (<=1kb)	99217426	99252927	35502	2	ENSMUSG00000089809	ENSMUST00000031276	0	Rasgef1b	Rasgef1b	protein_coding	RasGEF domain family, member 1B [Source:MGI Symbol;Acc:MGI:2443755]
chr10	127674744	127675366	623	*	9.91	9.36	10.12	-0.76	8.83e-07	8.71e-05	Promoter (1-2kb)	127671604	127676724	5121	2	ENSMUSG00000087163	ENSMUST00000155550	1358	Gm16230	Gm16230	antisense	predicted gene 16230 [Source:MGI Symbol;Acc:MGI:3802022]
chr2	68860747	68862287	1541	*	11.37	11.06	11.5	-0.44	8.9e-07	8.73e-05	Promoter (<=1kb)	68861441	69114282	252842	1	ENSMUSG00000027035	ENSMUST00000028426	0	Cers6	Cers6	protein_coding	ceramide synthase 6 [Source:MGI Symbol;Acc:MGI:2442564]
chr8	56284672	56285430	759	*	9.32	8.72	9.55	-0.83	9e-07	8.78e-05	Distal Intergenic	56294585	56321043	26459	1	ENSMUSG00000031613	ENSMUST00000034026	-9155	Hpgd	Hpgd	protein_coding	hydroxyprostaglandin dehydrogenase 15 (NAD) [Source:MGI Symbol;Acc:MGI:108085]
chr1	51519851	51520905	1055	*	8.81	8.09	9.07	-0.98	9.13e-07	8.87e-05	Intron (ENSMUST00000189410/ENSMUSG00000099413, intron 3 of 3)	51507086	51512329	5244	2	ENSMUSG00000099413	ENSMUST00000190169	-7522	Gm17767	Gm17767	lincRNA	predicted gene, 17767 [Source:MGI Symbol;Acc:MGI:5009931]
chr2	118116504	118119726	3223	*	9.39	9.87	9.08	0.8	9.2e-07	8.89e-05	Exon (ENSMUST00000039559/ENSMUSG00000040152, exon 8 of 22)	118122940	118123764	825	1	ENSMUSG00000040152	ENSMUST00000142588	-3214	Thbs1	Thbs1	protein_coding	thrombospondin 1 [Source:MGI Symbol;Acc:MGI:98737]
chr12	44209389	44210613	1225	*	11.87	11.6	11.98	-0.38	9.29e-07	8.92e-05	Promoter (<=1kb)	44205559	44210326	4768	2	ENSMUSG00000014905	ENSMUST00000015049	0	Dnajb9	Dnajb9	protein_coding	DnaJ heat shock protein family (Hsp40) member B9 [Source:MGI Symbol;Acc:MGI:1351618]
chr8	84661266	84665132	3867	*	12.9	12.69	13	-0.3	9.41e-07	8.95e-05	Promoter (<=1kb)	84661331	84662852	1522	2	ENSMUSG00000053560	ENSMUST00000060427	0	Ier2	Ier2	protein_coding	immediate early response 2 [Source:MGI Symbol;Acc:MGI:104815]
chr2	128337324	128339942	2619	*	11.98	11.72	12.1	-0.38	9.43e-07	8.95e-05	Intron (ENSMUST00000225087/ENSMUSG00000074813, intron 1 of 6)	128423654	128424565	912	1	ENSMUSG00000079053	ENSMUST00000131961	-83712	Gm14010	Gm14010	lincRNA	predicted gene 14010 [Source:MGI Symbol;Acc:MGI:3649271]
chr10	23786744	23788074	1331	*	10.49	10.08	10.65	-0.57	9.47e-07	8.95e-05	Promoter (<=1kb)	23785183	23786802	1620	2	ENSMUSG00000061983	ENSMUST00000218142	0	Rps12	Rps12	protein_coding	ribosomal protein S12 [Source:MGI Symbol;Acc:MGI:98105]
chr11	69920882	69922078	1197	*	12.32	12.08	12.42	-0.34	9.72e-07	9.14e-05	Promoter (<=1kb)	69916714	69921085	4372	2	ENSMUSG00000078812	ENSMUST00000164359	0	Eif5a	Eif5a	protein_coding	eukaryotic translation initiation factor 5A [Source:MGI Symbol;Acc:MGI:106248]
chr8	104340185	104341620	1436	*	11.92	11.65	12.03	-0.39	9.81e-07	9.14e-05	Promoter (<=1kb)	104340318	104346950	6633	1	ENSMUSG00000031875	ENSMUST00000212081	0	Cmtm3	Cmtm3	protein_coding	CKLF-like MARVEL transmembrane domain containing 3 [Source:MGI Symbol;Acc:MGI:2447162]
chr18	37934825	37935748	924	*	11.23	10.91	11.37	-0.45	9.82e-07	9.14e-05	Promoter (<=1kb)	37843601	37935476	91876	2	ENSMUSG00000024456	ENSMUST00000115634	0	Diaph1	Diaph1	protein_coding	diaphanous related formin 1 [Source:MGI Symbol;Acc:MGI:1194490]
chr10	80039460	80040516	1057	*	10.38	9.97	10.55	-0.59	1.01e-06	9.29e-05	Promoter (<=1kb)	80035949	80039710	3762	2	ENSMUSG00000004667	ENSMUST00000143438	0	Polr2e	Polr2e	protein_coding	polymerase (RNA) II (DNA directed) polypeptide E [Source:MGI Symbol;Acc:MGI:1913670]
chr3	96219282	96221819	2538	*	11.75	11.47	11.87	-0.4	1.01e-06	9.29e-05	Promoter (<=1kb)	96196863	96219709	22847	2	ENSMUSG00000015943	ENSMUST00000177442	0	Bola1	Bola1	protein_coding	bolA-like 1 (E. coli) [Source:MGI Symbol;Acc:MGI:1916418]
chr7	28436309	28437261	953	*	12.88	12.67	12.97	-0.3	1.02e-06	9.34e-05	Promoter (<=1kb)	28401461	28436227	34767	2	ENSMUSG00000109336	ENSMUST00000207766	-82	Samd4b	Samd4b	protein_coding	sterile alpha motif domain containing 4B [Source:MGI Symbol;Acc:MGI:2448542]
chr5	137532958	137533761	804	*	10.56	10.16	10.72	-0.57	1.03e-06	9.37e-05	Promoter (<=1kb)	137483020	137533242	50223	2	ENSMUSG00000029711	ENSMUST00000111038	0	Epo	Epo	protein_coding	erythropoietin [Source:MGI Symbol;Acc:MGI:95407]
chr4	133910362	133911267	906	*	12.16	11.91	12.26	-0.35	1.06e-06	9.58e-05	Distal Intergenic	133847290	133887797	40508	2	ENSMUSG00000003644	ENSMUST00000105894	-22565	Rps6ka1	Rps6ka1	protein_coding	ribosomal protein S6 kinase polypeptide 1 [Source:MGI Symbol;Acc:MGI:104558]
chr9	78480798	78482597	1800	*	11.78	11.51	11.9	-0.39	1.12e-06	0.000101	Promoter (<=1kb)	78478449	78481724	3276	2	ENSMUSG00000037742	ENSMUST00000042235	0	Eef1a1	Eef1a1	protein_coding	eukaryotic translation elongation factor 1 alpha 1 [Source:MGI Symbol;Acc:MGI:1096881]
chr5	34169195	34171374	2180	*	11.68	11.39	11.8	-0.4	1.13e-06	0.000102	Promoter (<=1kb)	34007198	34169448	162251	2	ENSMUSG00000045102	ENSMUST00000042954	0	Poln	Poln	protein_coding	DNA polymerase N [Source:MGI Symbol;Acc:MGI:2675617]
chr1	118388234	118389972	1739	*	11.06	10.72	11.2	-0.48	1.15e-06	0.000103	Promoter (<=1kb)	118389058	118609432	220375	1	ENSMUSG00000064302	ENSMUST00000049404	0	Clasp1	Clasp1	protein_coding	CLIP associating protein 1 [Source:MGI Symbol;Acc:MGI:1923957]
chr18	4352382	4353932	1551	*	11.37	11.07	11.5	-0.43	1.17e-06	0.000104	Promoter (<=1kb)	4331327	4353015	21689	2	ENSMUSG00000024235	ENSMUST00000025078	0	Map3k8	Map3k8	protein_coding	mitogen-activated protein kinase kinase kinase 8 [Source:MGI Symbol;Acc:MGI:1346878]
chr16	20097347	20098389	1043	*	11.85	11.58	11.96	-0.38	1.18e-06	0.000105	Promoter (<=1kb)	20097542	20129221	31680	1	ENSMUSG00000062901	ENSMUST00000023509	0	Klhl24	Klhl24	protein_coding	kelch-like 24 [Source:MGI Symbol;Acc:MGI:1923035]
chr10	60279559	60280529	971	*	9.82	9.3	10.02	-0.72	1.21e-06	0.000107	Promoter (1-2kb)	60277628	60302597	24970	1	ENSMUSG00000004207	ENSMUST00000179238	1931	Psap	Psap	protein_coding	prosaposin [Source:MGI Symbol;Acc:MGI:97783]
chr10	80701614	80702757	1144	*	13.17	12.97	13.26	-0.29	1.23e-06	0.000107	Promoter (<=1kb)	80685253	80701855	16603	2	ENSMUSG00000003348	ENSMUST00000003438	0	Mob3a	Mob3a	protein_coding	MOB kinase activator 3A [Source:MGI Symbol;Acc:MGI:3050117]
chr16	3884216	3885802	1587	*	10.99	10.65	11.13	-0.49	1.23e-06	0.000107	Promoter (<=1kb)	3884619	3904780	20162	1	ENSMUSG00000005982	ENSMUST00000186375	0	Naa60	Naa60	protein_coding	N(alpha)-acetyltransferase 60, NatF catalytic subunit [Source:MGI Symbol;Acc:MGI:1922013]
chr14	73384568	73385390	823	*	11.04	10.7	11.18	-0.47	1.24e-06	0.000107	Promoter (<=1kb)	73362226	73385289	23064	2	ENSMUSG00000022108	ENSMUST00000022704	0	Itm2b	Itm2b	protein_coding	integral membrane protein 2B [Source:MGI Symbol;Acc:MGI:1309517]
chr11	70667430	70670158	2729	*	12.59	12.36	12.69	-0.33	1.24e-06	0.000107	Promoter (<=1kb)	70663771	70669416	5646	2	ENSMUSG00000018287	ENSMUST00000018431	0	Spag7	Spag7	protein_coding	sperm associated antigen 7 [Source:MGI Symbol;Acc:MGI:107380]
chr8	11635008	11636656	1649	*	12.32	12.08	12.43	-0.35	1.27e-06	0.000109	Promoter (<=1kb)	11611583	11635754	24172	2	ENSMUSG00000031508	ENSMUST00000210530	0	Ankrd10	Ankrd10	protein_coding	ankyrin repeat domain 10 [Source:MGI Symbol;Acc:MGI:1921840]
chr1	166002478	166003565	1088	*	11.89	11.63	12.01	-0.37	1.32e-06	0.000113	Promoter (<=1kb)	165865154	166002678	137525	2	ENSMUSG00000026565	ENSMUST00000160260	0	Pou2f1	Pou2f1	protein_coding	POU domain, class 2, transcription factor 1 [Source:MGI Symbol;Acc:MGI:101898]
chr8	72303058	72304035	978	*	10.52	10.13	10.68	-0.55	1.33e-06	0.000113	Promoter (1-2kb)	72304110	72305260	1151	2	ENSMUSG00000070713	ENSMUST00000075602	1225	Gm10282	Gm10282	protein_coding	predicted pseudogene 10282 [Source:MGI Symbol;Acc:MGI:3704312]
chr9	61965103	61966112	1010	*	11.24	10.92	11.37	-0.45	1.34e-06	0.000114	Intron (ENSMUST00000135050/ENSMUSG00000032278, intron 2 of 4)	61956046	61976573	20528	2	ENSMUSG00000032278	ENSMUST00000113990	10461	Paqr5	Paqr5	protein_coding	progestin and adipoQ receptor family member V [Source:MGI Symbol;Acc:MGI:1921340]
chr7	25267370	25268465	1096	*	13.42	13.24	13.5	-0.26	1.36e-06	0.000115	Promoter (<=1kb)	25267704	25294159	26456	1	ENSMUSG00000005442	ENSMUST00000169266	0	Cic	Cic	protein_coding	capicua transcriptional repressor [Source:MGI Symbol;Acc:MGI:1918972]
chr12	83631796	83632528	733	*	10.97	10.63	11.11	-0.48	1.37e-06	0.000115	Promoter (<=1kb)	83632252	83683123	50872	1	ENSMUSG00000010608	ENSMUST00000048155	0	Rbm25	Rbm25	protein_coding	RNA binding motif protein 25 [Source:MGI Symbol;Acc:MGI:1914289]
chr19	11367782	11368822	1041	*	10.08	9.63	10.26	-0.63	1.41e-06	0.000118	Distal Intergenic	11362278	11363890	1613	1	ENSMUSG00000100392	ENSMUST00000185737	5504	Gm28935	Gm28935	lincRNA	predicted gene 28935 [Source:MGI Symbol;Acc:MGI:5579641]
chr16	49970262	49971791	1530	*	10.49	10.1	10.66	-0.56	1.42e-06	0.000118	Distal Intergenic	49866833	49911091	44259	1	ENSMUSG00000055447	ENSMUST00000229104	103429	Cd47	Cd47	protein_coding	CD47 antigen (Rh-related antigen, integrin-associated signal transducer) [Source:MGI Symbol;Acc:MGI:96617]
chr11	110993200	110994159	960	*	10.87	10.52	11.01	-0.5	1.45e-06	0.00012	Intron (ENSMUST00000180023/ENSMUSG00000051497, intron 2 of 2)	110997487	111027968	30482	1	ENSMUSG00000051497	ENSMUST00000106635	-3328	Kcnj16	Kcnj16	protein_coding	potassium inwardly-rectifying channel, subfamily J, member 16 [Source:MGI Symbol;Acc:MGI:1314842]
chr15	81810195	81811818	1624	*	13.08	12.89	13.17	-0.28	1.45e-06	0.00012	Promoter (<=1kb)	81811046	81821256	10211	1	ENSMUSG00000022389	ENSMUST00000168200	0	Tef	Tef	protein_coding	thyrotroph embryonic factor [Source:MGI Symbol;Acc:MGI:98663]
chr10	80248606	80249693	1088	*	11.02	10.69	11.16	-0.47	1.49e-06	0.000122	Promoter (<=1kb)	80249121	80256793	7673	1	ENSMUSG00000020153	ENSMUST00000105364	0	Ndufs7	Ndufs7	protein_coding	NADH:ubiquinone oxidoreductase core subunit S7 [Source:MGI Symbol;Acc:MGI:1922656]
chr12	85454960	85455980	1021	*	12.88	12.68	12.97	-0.29	1.5e-06	0.000123	Distal Intergenic	85473890	85477273	3384	1	ENSMUSG00000021250	ENSMUST00000021674	-17910	Fos	Fos	protein_coding	FBJ osteosarcoma oncogene [Source:MGI Symbol;Acc:MGI:95574]
chr7	45367029	45367795	767	*	11.57	11.29	11.69	-0.41	1.55e-06	0.000125	Promoter (<=1kb)	45367233	45367948	716	1	ENSMUSG00000091510	ENSMUST00000058665	0	Mtag2	Mtag2	antisense	metastasis associated gene 2 [Source:MGI Symbol;Acc:MGI:1860766]
chr17	34121949	34122928	980	*	11.1	10.77	11.24	-0.46	1.55e-06	0.000125	Promoter (<=1kb)	34112023	34122317	10295	2	ENSMUSG00000024335	ENSMUST00000025193	0	Brd2	Brd2	protein_coding	bromodomain containing 2 [Source:MGI Symbol;Acc:MGI:99495]
chr14	65343281	65345781	2501	*	12.66	12.44	12.75	-0.31	1.55e-06	0.000125	Distal Intergenic	65358389	65386388	28000	1	ENSMUSG00000034522	ENSMUST00000224623	-12608	Zfp395	Zfp395	protein_coding	zinc finger protein 395 [Source:MGI Symbol;Acc:MGI:2682318]
chr1	63176100	63177483	1384	*	10.27	9.84	10.45	-0.6	1.56e-06	0.000125	Promoter (<=1kb)	63176825	63180486	3662	1	ENSMUSG00000025967	ENSMUST00000129339	0	Eef1b2	Eef1b2	protein_coding	eukaryotic translation elongation factor 1 beta 2 [Source:MGI Symbol;Acc:MGI:1929520]
chr8	115706684	115708474	1791	*	11.53	11.24	11.65	-0.41	1.61e-06	0.000129	Promoter (<=1kb)	115682942	115707096	24155	2	ENSMUSG00000055435	ENSMUST00000069009	0	Maf	Maf	protein_coding	avian musculoaponeurotic fibrosarcoma oncogene homolog [Source:MGI Symbol;Acc:MGI:96909]
chr1	36270697	36273772	3076	*	12.15	11.88	12.26	-0.38	1.65e-06	0.000131	Promoter (<=1kb)	36264597	36273435	8839	2	ENSMUSG00000047180	ENSMUST00000056946	0	Neurl3	Neurl3	protein_coding	neuralized E3 ubiquitin protein ligase 3 [Source:MGI Symbol;Acc:MGI:2429944]
chr11	67588060	67589424	1365	*	12.1	11.86	12.21	-0.35	1.68e-06	0.000133	Promoter (1-2kb)	67586701	67683554	96854	1	ENSMUSG00000033066	ENSMUST00000108680	1359	Gas7	Gas7	protein_coding	growth arrest specific 7 [Source:MGI Symbol;Acc:MGI:1202388]
chr15	6568610	6571113	2504	*	11.98	11.72	12.1	-0.38	1.72e-06	0.000136	Promoter (<=1kb)	6569527	6580263	10737	1	ENSMUSG00000022148	ENSMUST00000227175	0	Fyb	Fyb	protein_coding	FYN binding protein [Source:MGI Symbol;Acc:MGI:1346327]
chr8	70608717	70612118	3402	*	13.37	13.18	13.45	-0.27	1.73e-06	0.000136	Promoter (<=1kb)	70597491	70608872	11382	2	ENSMUSG00000070003	ENSMUST00000210369	0	Ssbp4	Ssbp4	protein_coding	single stranded DNA binding protein 4 [Source:MGI Symbol;Acc:MGI:1924150]
chr9	47529682	47530983	1302	*	10.4	9.99	10.56	-0.57	1.8e-06	0.000141	Promoter (<=1kb)	47530173	47853385	323213	1	ENSMUSG00000032076	ENSMUST00000114548	0	Cadm1	Cadm1	protein_coding	cell adhesion molecule 1 [Source:MGI Symbol;Acc:MGI:1889272]
chr14	31166110	31167240	1131	*	11.38	11.09	11.51	-0.43	1.83e-06	0.000142	Promoter (1-2kb)	31158510	31168595	10086	2	ENSMUSG00000042286	ENSMUST00000159532	1355	Stab1	Stab1	protein_coding	stabilin 1 [Source:MGI Symbol;Acc:MGI:2178742]
chr7	45016037	45017980	1944	*	13.04	12.85	13.13	-0.28	1.9e-06	0.000147	Promoter (<=1kb)	45017961	45021647	3687	1	ENSMUSG00000038387	ENSMUST00000044111	0	Rras	Rras	protein_coding	related RAS viral (r-ras) oncogene [Source:MGI Symbol;Acc:MGI:98179]
chr10	96616416	96617527	1112	*	12.19	11.96	12.3	-0.34	1.93e-06	0.000149	Promoter (<=1kb)	96617006	96622809	5804	1	ENSMUSG00000036478	ENSMUST00000038377	0	Btg1	Btg1	protein_coding	B cell translocation gene 1, anti-proliferative [Source:MGI Symbol;Acc:MGI:88215]
chr11	6291345	6292646	1302	*	11.86	11.6	11.97	-0.37	1.96e-06	0.000151	Promoter (<=1kb)	6291633	6356642	65010	1	ENSMUSG00000020456	ENSMUST00000003461	0	Ogdh	Ogdh	protein_coding	oxoglutarate (alpha-ketoglutarate) dehydrogenase (lipoamide) [Source:MGI Symbol;Acc:MGI:1098267]
chr7	30392235	30395136	2902	*	11.42	11.13	11.55	-0.42	1.97e-06	0.000151	Distal Intergenic	30413760	30417582	3823	1	ENSMUSG00000030579	ENSMUST00000207982	-18624	Tyrobp	Tyrobp	protein_coding	TYRO protein tyrosine kinase binding protein [Source:MGI Symbol;Acc:MGI:1277211]
chr8	70234091	70234984	894	*	10.68	10.3	10.84	-0.54	1.98e-06	0.000151	Promoter (<=1kb)	70220172	70234466	14295	2	ENSMUSG00000002343	ENSMUST00000019679	0	Armc6	Armc6	protein_coding	armadillo repeat containing 6 [Source:MGI Symbol;Acc:MGI:1924063]
chr3	79567746	79568434	689	*	11.1	10.77	11.25	-0.48	2.07e-06	0.000157	Promoter (<=1kb)	79455974	79567796	111823	2	ENSMUSG00000061175	ENSMUST00000133154	0	Fnip2	Fnip2	protein_coding	folliculin interacting protein 2 [Source:MGI Symbol;Acc:MGI:2683054]
chr5	31290388	31291671	1284	*	10.83	10.48	10.97	-0.49	2.09e-06	0.000158	Promoter (<=1kb)	31253277	31291107	37831	2	ENSMUSG00000038564	ENSMUST00000041565	0	Ift172	Ift172	protein_coding	intraflagellar transport 172 [Source:MGI Symbol;Acc:MGI:2682064]
chr8	84219838	84220744	907	*	11.26	10.95	11.39	-0.44	2.15e-06	0.000162	Exon (ENSMUST00000039480/ENSMUSG00000035671, exon 11 of 14)	84208920	84209609	690	1	ENSMUSG00000097296	ENSMUST00000180630	10918	Gm26532	Gm26532	lincRNA	predicted gene, 26532 [Source:MGI Symbol;Acc:MGI:5477026]
chr17	57247060	57250082	3023	*	12.8	12.59	12.89	-0.3	2.17e-06	0.000162	Promoter (<=1kb)	57234635	57247672	13038	2	ENSMUSG00000005823	ENSMUST00000233568	0	Gpr108	Gpr108	protein_coding	G protein-coupled receptor 108 [Source:MGI Symbol;Acc:MGI:1925558]
chr7	16614742	16615606	865	*	12.12	11.89	12.23	-0.34	2.27e-06	0.00017	Promoter (<=1kb)	16493719	16614993	121275	2	ENSMUSG00000058230	ENSMUST00000075845	0	Arhgap35	Arhgap35	protein_coding	Rho GTPase activating protein 35 [Source:MGI Symbol;Acc:MGI:1929494]
chr16	38088412	38089932	1521	*	13.06	12.87	13.15	-0.28	2.33e-06	0.000174	Promoter (<=1kb)	38089001	38246084	157084	1	ENSMUSG00000022812	ENSMUST00000023507	0	Gsk3b	Gsk3b	protein_coding	glycogen synthase kinase 3 beta [Source:MGI Symbol;Acc:MGI:1861437]
chr5	137745398	137746576	1179	*	10.92	10.54	11.08	-0.53	2.34e-06	0.000174	Promoter (<=1kb)	137745730	137768450	22721	1	ENSMUSG00000029723	ENSMUST00000100540	0	Tsc22d4	Tsc22d4	protein_coding	TSC22 domain family, member 4 [Source:MGI Symbol;Acc:MGI:1926079]
chr17	35916119	35917365	1247	*	12.41	12.18	12.52	-0.34	2.48e-06	0.000183	Promoter (<=1kb)	35910379	35916389	6011	2	ENSMUSG00000024436	ENSMUST00000025305	0	Mrps18b	Mrps18b	protein_coding	mitochondrial ribosomal protein S18B [Source:MGI Symbol;Acc:MGI:1914223]
chr11	116388838	116390954	2117	*	9.68	9.14	9.89	-0.74	2.5e-06	0.000183	Promoter (1-2kb)	116359889	116387405	27517	2	ENSMUSG00000052949	ENSMUST00000142758	-1433	Rnf157	Rnf157	protein_coding	ring finger protein 157 [Source:MGI Symbol;Acc:MGI:2442484]
chr3	89429919	89430746	828	*	11.07	10.74	11.21	-0.47	2.5e-06	0.000183	Promoter (<=1kb)	89430214	89432743	2530	1	ENSMUSG00000047824	ENSMUST00000136573	0	Pygo2	Pygo2	protein_coding	pygopus 2 [Source:MGI Symbol;Acc:MGI:1916161]
chr17	35841001	35841829	829	*	11.7	11.44	11.82	-0.38	2.52e-06	0.000183	Promoter (<=1kb)	35841515	35859670	18156	1	ENSMUSG00000061607	ENSMUST00000082337	0	Mdc1	Mdc1	protein_coding	mediator of DNA damage checkpoint 1 [Source:MGI Symbol;Acc:MGI:3525201]
chr17	34118961	34121649	2689	*	12.8	12.58	12.9	-0.32	2.53e-06	0.000183	Promoter (<=1kb)	34112030	34120411	8382	2	ENSMUSG00000024335	ENSMUST00000154232	0	Brd2	Brd2	protein_coding	bromodomain containing 2 [Source:MGI Symbol;Acc:MGI:99495]
chr8	71463228	71465148	1921	*	11.93	11.66	12.05	-0.38	2.58e-06	0.000187	Promoter (<=1kb)	71456705	71463655	6951	2	ENSMUSG00000007950	ENSMUST00000008094	0	Abhd8	Abhd8	protein_coding	abhydrolase domain containing 8 [Source:MGI Symbol;Acc:MGI:1918946]
chr16	92696644	92698917	2274	*	11.55	11.27	11.67	-0.4	2.68e-06	0.000193	Promoter (<=1kb)	92603656	92697328	93673	2	ENSMUSG00000022952	ENSMUST00000113956	0	Runx1	Runx1	protein_coding	runt related transcription factor 1 [Source:MGI Symbol;Acc:MGI:99852]
chr11	3122929	3124398	1470	*	11.23	10.9	11.37	-0.47	2.72e-06	0.000195	Promoter (1-2kb)	3125904	3129396	3493	1	ENSMUSG00000082286	ENSMUST00000145164	-1506	Pisd-ps1	Pisd-ps1	transcribed_unprocessed_pseudogene	phosphatidylserine decarboxylase, pseudogene 1 [Source:MGI Symbol;Acc:MGI:3842428]
chr19	6921717	6922622	906	*	12.34	12.12	12.44	-0.32	2.79e-06	2e-04	Promoter (<=1kb)	6910977	6921808	10832	2	ENSMUSG00000024955	ENSMUST00000025906	0	Esrra	Esrra	protein_coding	estrogen related receptor, alpha [Source:MGI Symbol;Acc:MGI:1346831]
chr11	69122415	69124740	2326	*	11.59	11.31	11.72	-0.41	2.87e-06	0.000204	Promoter (<=1kb)	69120054	69122589	2536	2	ENSMUSG00000097386	ENSMUST00000180487	0	9130213A22Rik	9130213A22Rik	protein_coding	RIKEN cDNA 9130213A22 gene [Source:MGI Symbol;Acc:MGI:3642718]
chr8	104591118	104591825	708	*	10.87	10.52	11.02	-0.5	2.88e-06	0.000204	Promoter (<=1kb)	104591451	104599026	7576	1	ENSMUSG00000048371	ENSMUST00000059588	0	Pdp2	Pdp2	protein_coding	pyruvate dehyrogenase phosphatase catalytic subunit 2 [Source:MGI Symbol;Acc:MGI:1918878]
chr17	33999597	34001078	1482	*	11.07	10.75	11.21	-0.46	2.96e-06	0.000209	Promoter (<=1kb)	33996017	34000289	4273	2	ENSMUSG00000061232	ENSMUST00000172912	0	H2-K1	H2-K1	protein_coding	histocompatibility 2, K1, K region [Source:MGI Symbol;Acc:MGI:95904]
chr5	28070694	28072152	1459	*	12.78	12.58	12.87	-0.29	2.97e-06	0.000209	Promoter (<=1kb)	28071363	28078662	7300	1	ENSMUSG00000045294	ENSMUST00000059155	0	Insig1	Insig1	protein_coding	insulin induced gene 1 [Source:MGI Symbol;Acc:MGI:1916289]
chr8	56292383	56295330	2948	*	9.87	9.4	10.06	-0.66	3.03e-06	0.000212	Promoter (<=1kb)	56294585	56321043	26459	1	ENSMUSG00000031613	ENSMUST00000034026	0	Hpgd	Hpgd	protein_coding	hydroxyprostaglandin dehydrogenase 15 (NAD) [Source:MGI Symbol;Acc:MGI:108085]
chr5	100518080	100519026	947	*	11.08	10.76	11.21	-0.45	3.03e-06	0.000212	Promoter (<=1kb)	100518309	100547803	29495	1	ENSMUSG00000035297	ENSMUST00000045993	0	Cops4	Cops4	protein_coding	COP9 signalosome subunit 4 [Source:MGI Symbol;Acc:MGI:1349414]
chr13	24816151	24817821	1671	*	9.74	9.26	9.94	-0.68	3.05e-06	0.000212	3' UTR	24811447	24811568	122	2	ENSMUSG00000064811	ENSMUST00000082877	-4583	Gm22358	Gm22358	snoRNA	predicted gene, 22358 [Source:MGI Symbol;Acc:MGI:5452135]
chr19	14597731	14599066	1336	*	12.64	12.44	12.73	-0.3	3.09e-06	0.000214	Promoter (<=1kb)	14448072	14597983	149912	2	ENSMUSG00000024642	ENSMUST00000052011	0	Tle4	Tle4	protein_coding	transducin-like enhancer of split 4 [Source:MGI Symbol;Acc:MGI:104633]
chr17	84790193	84791483	1291	*	11.06	10.75	11.2	-0.45	3.14e-06	0.000217	Promoter (<=1kb)	84705247	84790558	85312	2	ENSMUSG00000024120	ENSMUST00000112308	0	Lrpprc	Lrpprc	protein_coding	leucine-rich PPR-motif containing [Source:MGI Symbol;Acc:MGI:1919666]
chr14	29967915	29969000	1086	*	11.69	11.43	11.8	-0.38	3.16e-06	0.000217	Promoter (<=1kb)	29968308	29975662	7355	1	ENSMUSG00000042682	ENSMUST00000112268	0	Selenok	Selenok	protein_coding	selenoprotein K [Source:MGI Symbol;Acc:MGI:1931466]
chr9	66795139	66796067	929	*	12.45	12.23	12.55	-0.31	3.18e-06	0.000218	Promoter (<=1kb)	66775202	66795490	20289	2	ENSMUSG00000032375	ENSMUST00000034934	0	Aph1b	Aph1b	protein_coding	aph1 homolog B, gamma secretase subunit [Source:MGI Symbol;Acc:MGI:3522097]
chr3	21961852	21963422	1571	*	9.09	8.48	9.32	-0.84	3.2e-06	0.000218	Distal Intergenic	21997678	21998468	791	2	ENSMUSG00000106321	ENSMUST00000196313	35046	Gm43674	Gm43674	lincRNA	predicted gene 43674 [Source:MGI Symbol;Acc:MGI:5663811]
chr11	69662213	69664091	1879	*	11.96	11.71	12.08	-0.37	3.26e-06	0.000222	Promoter (<=1kb)	69656697	69662642	5946	2	ENSMUSG00000018761	ENSMUST00000018905	0	Mpdu1	Mpdu1	protein_coding	mannose-P-dolichol utilization defect 1 [Source:MGI Symbol;Acc:MGI:1346040]
chr8	126593918	126596578	2661	*	13.59	13.41	13.67	-0.26	3.28e-06	0.000222	Promoter (<=1kb)	126588296	126593986	5691	2	ENSMUSG00000051495	ENSMUST00000054960	0	Irf2bp2	Irf2bp2	protein_coding	interferon regulatory factor 2 binding protein 2 [Source:MGI Symbol;Acc:MGI:2443921]
chr17	8282849	8284562	1714	*	12.15	11.9	12.26	-0.36	3.37e-06	0.000227	Promoter (<=1kb)	8282904	8296885	13982	1	ENSMUSG00000023861	ENSMUST00000145402	0	Mpc1	Mpc1	protein_coding	mitochondrial pyruvate carrier 1 [Source:MGI Symbol;Acc:MGI:1915240]
chr12	100187065	100188074	1010	*	11.55	11.28	11.67	-0.4	3.43e-06	0.00023	Promoter (<=1kb)	100187968	100193540	5573	1	ENSMUSG00000072884	ENSMUST00000146364	0	Gm10433	Gm10433	processed_transcript	predicted gene 10433 [Source:MGI Symbol;Acc:MGI:3642010]
chr18	34931156	34932657	1502	*	12.56	12.35	12.66	-0.31	3.44e-06	0.00023	Promoter (<=1kb)	34902785	34932007	29223	2	ENSMUSG00000024360	ENSMUST00000025218	0	Etf1	Etf1	protein_coding	eukaryotic translation termination factor 1 [Source:MGI Symbol;Acc:MGI:2385071]
chr4	133804331	133805448	1118	*	10.86	10.52	11.01	-0.48	3.46e-06	0.00023	Distal Intergenic	133797582	133797719	138	2	ENSMUSG00000084555	ENSMUST00000122606	-6612	Gm25270	Gm25270	snRNA	predicted gene, 25270 [Source:MGI Symbol;Acc:MGI:5455047]
chr9	90033751	90034600	850	*	10.4	10	10.56	-0.56	3.46e-06	0.00023	Promoter (<=1kb)	90033243	90033885	643	1	ENSMUSG00000100060	ENSMUST00000186351	508	Gm17944	Gm17944	processed_pseudogene	predicted gene, 17944 [Source:MGI Symbol;Acc:MGI:5010129]
chr1	135619403	135620426	1024	*	10.73	10.37	10.88	-0.51	3.63e-06	0.000239	Intron (ENSMUST00000112103/ENSMUSG00000090399, intron 1 of 1)	135438848	135607295	168448	2	ENSMUSG00000009418	ENSMUST00000190298	-12108	Nav1	Nav1	protein_coding	neuron navigator 1 [Source:MGI Symbol;Acc:MGI:2183683]
chr8	95434479	95435282	804	*	11.21	10.91	11.34	-0.43	3.63e-06	0.000239	Promoter (<=1kb)	95420249	95434757	14509	2	ENSMUSG00000031796	ENSMUST00000212731	0	Cfap20	Cfap20	protein_coding	cilia and flagella associated protein 20 [Source:MGI Symbol;Acc:MGI:107428]
chr16	52452504	52454318	1815	*	11.58	11.31	11.7	-0.39	3.63e-06	0.000239	Promoter (<=1kb)	52248996	52454074	205079	2	ENSMUSG00000022636	ENSMUST00000023312	0	Alcam	Alcam	protein_coding	activated leukocyte cell adhesion molecule [Source:MGI Symbol;Acc:MGI:1313266]
chr2	148874850	148876186	1337	*	11.64	11.37	11.75	-0.38	3.65e-06	0.000239	Promoter (<=1kb)	148871722	148875576	3855	2	ENSMUSG00000027447	ENSMUST00000028938	0	Cst3	Cst3	protein_coding	cystatin C [Source:MGI Symbol;Acc:MGI:102519]
chr3	101010660	101011425	766	*	10.61	10.24	10.76	-0.52	3.7e-06	0.000241	Intron (ENSMUST00000147399/ENSMUSG00000086564, intron 6 of 8)	100993532	101022176	28645	2	ENSMUSG00000086564	ENSMUST00000167086	10751	Cd101	Cd101	protein_coding	CD101 antigen [Source:MGI Symbol;Acc:MGI:2685862]
chr7	101107247	101109255	2009	*	11.64	11.37	11.76	-0.39	3.71e-06	0.000241	Promoter (<=1kb)	101108733	101284405	175673	1	ENSMUSG00000030691	ENSMUST00000032931	0	Fchsd2	Fchsd2	protein_coding	FCH and double SH3 domains 2 [Source:MGI Symbol;Acc:MGI:2448475]
chr3	19627866	19629484	1619	*	11.97	11.72	12.07	-0.35	3.8e-06	0.000246	Promoter (<=1kb)	19610368	19628677	18310	2	ENSMUSG00000082766	ENSMUST00000119133	0	1700064H15Rik	1700064H15Rik	protein_coding	RIKEN cDNA 1700064H15 gene [Source:MGI Symbol;Acc:MGI:1920674]
chr2	45117131	45117555	425	*	9	8.38	9.24	-0.86	3.8e-06	0.000246	Promoter (<=1kb)	44983632	45117395	133764	2	ENSMUSG00000026872	ENSMUST00000176438	0	Zeb2	Zeb2	protein_coding	zinc finger E-box binding homeobox 2 [Source:MGI Symbol;Acc:MGI:1344407]
chr3	131642564	131643286	723	*	10.79	10.44	10.93	-0.5	3.88e-06	0.00025	3' UTR	131610437	131613780	3344	2	ENSMUSG00000105973	ENSMUST00000198636	-28784	Gm42881	Gm42881	TEC	predicted gene 42881 [Source:MGI Symbol;Acc:MGI:5663018]
chr1	184033393	184034909	1517	*	12.09	11.86	12.2	-0.34	3.89e-06	0.00025	Promoter (<=1kb)	184034381	184075636	41256	1	ENSMUSG00000039384	ENSMUST00000048655	0	Dusp10	Dusp10	protein_coding	dual specificity phosphatase 10 [Source:MGI Symbol;Acc:MGI:1927070]
chr14	60264995	60265759	765	*	10.58	10.21	10.74	-0.52	3.98e-06	0.000255	Promoter (<=1kb)	60265228	60302370	37143	1	ENSMUSG00000021987	ENSMUST00000022563	0	Mtmr6	Mtmr6	protein_coding	myotubularin related protein 6 [Source:MGI Symbol;Acc:MGI:2145637]
chr13	13953861	13955117	1257	*	11.89	11.64	12	-0.36	4.02e-06	0.000256	Promoter (<=1kb)	13954469	13999074	44606	1	ENSMUSG00000039242	ENSMUST00000099747	0	B3galnt2	B3galnt2	protein_coding	UDP-GalNAc:betaGlcNAc beta 1,3-galactosaminyltransferase, polypeptide 2 [Source:MGI Symbol;Acc:MGI:2145517]
chr8	72239520	72240734	1215	*	11.67	11.39	11.79	-0.39	4.04e-06	0.000256	Promoter (<=1kb)	72240018	72257385	17368	1	ENSMUSG00000003033	ENSMUST00000003117	0	Ap1m1	Ap1m1	protein_coding	adaptor-related protein complex AP-1, mu subunit 1 [Source:MGI Symbol;Acc:MGI:102776]
chr11	69757997	69759560	1564	*	11.79	11.52	11.9	-0.38	4.04e-06	0.000256	Promoter (<=1kb)	69733997	69758637	24641	2	ENSMUSG00000005198	ENSMUST00000058470	0	Polr2a	Polr2a	protein_coding	polymerase (RNA) II (DNA directed) polypeptide A [Source:MGI Symbol;Acc:MGI:98086]
chr19	7493863	7495328	1466	*	11.43	11.15	11.56	-0.41	4.06e-06	0.000256	Promoter (<=1kb)	7494040	7538608	44569	1	ENSMUSG00000024759	ENSMUST00000170373	0	Atl3	Atl3	protein_coding	atlastin GTPase 3 [Source:MGI Symbol;Acc:MGI:1924270]
chr10	111995593	111997306	1714	*	11.54	11.26	11.67	-0.41	4.18e-06	0.000262	Promoter (<=1kb)	111985448	111997264	11817	2	ENSMUSG00000056888	ENSMUST00000074805	0	Glipr1	Glipr1	protein_coding	GLI pathogenesis-related 1 (glioma) [Source:MGI Symbol;Acc:MGI:1920940]
chr4	62359671	62361225	1555	*	12.17	11.95	12.28	-0.33	4.23e-06	0.000265	Promoter (<=1kb)	62360727	62391769	31043	1	ENSMUSG00000066150	ENSMUST00000084526	0	Slc31a1	Slc31a1	protein_coding	solute carrier family 31, member 1 [Source:MGI Symbol;Acc:MGI:1333843]
chr14	24778965	24780219	1255	*	10.91	10.58	11.05	-0.47	4.24e-06	0.000265	Intron (ENSMUST00000225654/ENSMUSG00000089887, intron 3 of 5)	24833635	24835089	1455	1	ENSMUSG00000114965	ENSMUST00000223735	-53416	Gm47906	Gm47906	lincRNA	predicted gene, 47906 [Source:MGI Symbol;Acc:MGI:6097148]
chr5	144767648	144769213	1566	*	10.88	10.55	11.02	-0.47	4.36e-06	0.000271	Promoter (<=1kb)	144767732	144768691	960	1	ENSMUSG00000045482	ENSMUST00000197741	0	Trrap	Trrap	protein_coding	transformation/transcription domain-associated protein [Source:MGI Symbol;Acc:MGI:2153272]
chr11	62549812	62551788	1977	*	12.37	12.14	12.47	-0.34	4.46e-06	0.000276	Promoter (<=1kb)	62551171	62553213	2043	1	ENSMUSG00000019505	ENSMUST00000019649	0	Ubb	Ubb	protein_coding	ubiquitin B [Source:MGI Symbol;Acc:MGI:98888]
chr16	24624450	24625864	1415	*	10.72	10.36	10.87	-0.51	4.49e-06	0.000277	Intron (ENSMUST00000231352/ENSMUSG00000033306, intron 5 of 6)	24529394	24530362	969	1	ENSMUSG00000116875	ENSMUST00000231737	95056	NA	ENSMUSG00000116875	processed_pseudogene	mortality factor 4 like 1 (Morf4l1) pseudogene
chr19	5811873	5812623	751	*	10.73	10.39	10.88	-0.49	4.8e-06	0.000295	Distal Intergenic	5795690	5802672	6983	2	ENSMUSG00000092341	ENSMUST00000172812	-9201	Malat1	Malat1	lincRNA	metastasis associated lung adenocarcinoma transcript 1 (non-coding RNA) [Source:MGI Symbol;Acc:MGI:1919539]
chr17	25832507	25833707	1201	*	12.41	12.19	12.5	-0.31	4.83e-06	0.000296	Promoter (<=1kb)	25830636	25833361	2726	2	ENSMUSG00000039615	ENSMUST00000044911	0	Stub1	Stub1	protein_coding	STIP1 homology and U-Box containing protein 1 [Source:MGI Symbol;Acc:MGI:1891731]
chr6	38532993	38535293	2301	*	12.59	12.37	12.69	-0.31	4.88e-06	0.000298	Promoter (<=1kb)	38533502	38539448	5947	1	ENSMUSG00000019689	ENSMUST00000147651	0	Fmc1	Fmc1	protein_coding	formation of mitochondrial complex V assembly factor 1 [Source:MGI Symbol;Acc:MGI:1913367]
chr11	70166245	70166986	742	*	11.85	11.6	11.96	-0.36	4.96e-06	0.000302	Promoter (<=1kb)	70166623	70170834	4212	1	ENSMUSG00000000318	ENSMUST00000102571	0	Clec10a	Clec10a	protein_coding	C-type lectin domain family 10, member A [Source:MGI Symbol;Acc:MGI:96975]
chr6	48840250	48842728	2479	*	9.74	9.25	9.93	-0.68	5.02e-06	0.000305	Promoter (<=1kb)	48840919	48842330	1412	1	ENSMUSG00000023367	ENSMUST00000204400	0	Tmem176a	Tmem176a	protein_coding	transmembrane protein 176A [Source:MGI Symbol;Acc:MGI:1913308]
chr15	27680673	27682038	1366	*	11.47	11.19	11.59	-0.41	5.11e-06	0.000309	Promoter (<=1kb)	27655069	27681515	26447	2	ENSMUSG00000056069	ENSMUST00000226170	0	Otulinl	Otulinl	protein_coding	OTU deubiquitinase with linear linkage specificity like [Source:MGI Symbol;Acc:MGI:2687281]
chr6	71632601	71633597	997	*	12.2	11.98	12.3	-0.32	5.2e-06	0.000313	Promoter (<=1kb)	71588972	71632905	43934	2	ENSMUSG00000053470	ENSMUST00000065509	0	Kdm3a	Kdm3a	protein_coding	lysine (K)-specific demethylase 3A [Source:MGI Symbol;Acc:MGI:98847]
chr4	129741540	129743190	1651	*	11.63	11.36	11.75	-0.38	5.22e-06	0.000313	Promoter (<=1kb)	129703164	129742297	39134	2	ENSMUSG00000028790	ENSMUST00000129342	0	Khdrbs1	Khdrbs1	protein_coding	KH domain containing, RNA binding, signal transduction associated 1 [Source:MGI Symbol;Acc:MGI:893579]
chr9	57075313	57077027	1715	*	13.03	12.85	13.12	-0.27	5.23e-06	0.000313	Promoter (<=1kb)	57075338	57128366	53029	1	ENSMUSG00000042557	ENSMUST00000167715	0	Sin3a	Sin3a	protein_coding	transcriptional regulator, SIN3A (yeast) [Source:MGI Symbol;Acc:MGI:107157]
chr16	52031088	52032195	1108	*	11.59	11.33	11.71	-0.38	5.25e-06	0.000314	Promoter (<=1kb)	52031225	52208048	176824	1	ENSMUSG00000022637	ENSMUST00000114471	0	Cblb	Cblb	protein_coding	Casitas B-lineage lymphoma b [Source:MGI Symbol;Acc:MGI:2146430]
chr9	44396573	44397409	837	*	11.72	11.46	11.83	-0.37	5.34e-06	0.000316	Promoter (<=1kb)	44396852	44402960	6109	1	ENSMUSG00000032114	ENSMUST00000215420	0	Slc37a4	Slc37a4	protein_coding	solute carrier family 37 (glucose-6-phosphate transporter), member 4 [Source:MGI Symbol;Acc:MGI:1316650]
chr17	24454592	24455731	1140	*	11.67	11.41	11.78	-0.37	5.34e-06	0.000316	Promoter (<=1kb)	24443778	24455286	11509	2	ENSMUSG00000024137	ENSMUST00000227293	0	E4f1	E4f1	protein_coding	E4F transcription factor 1 [Source:MGI Symbol;Acc:MGI:109530]
chr18	61105661	61106457	797	*	10.67	10.31	10.82	-0.51	5.35e-06	0.000316	Promoter (<=1kb)	61105852	61132149	26298	1	ENSMUSG00000024621	ENSMUST00000115268	0	Csf1r	Csf1r	protein_coding	colony stimulating factor 1 receptor [Source:MGI Symbol;Acc:MGI:1339758]
chr11	103115112	103117521	2410	*	12.36	12.15	12.46	-0.31	5.36e-06	0.000316	Promoter (<=1kb)	103116231	103119725	3495	1	ENSMUSG00000048878	ENSMUST00000053063	0	Hexim1	Hexim1	protein_coding	hexamethylene bis-acetamide inducible 1 [Source:MGI Symbol;Acc:MGI:2385923]
chr15	3270073	3271609	1537	*	11.8	11.55	11.91	-0.36	5.45e-06	0.000319	Promoter (<=1kb)	3270767	3280508	9742	1	ENSMUSG00000064373	ENSMUST00000082424	0	Selenop	Selenop	protein_coding	selenoprotein P [Source:MGI Symbol;Acc:MGI:894288]
chr18	62178819	62180437	1619	*	11.55	11.29	11.67	-0.39	5.45e-06	0.000319	Promoter (<=1kb)	62177817	62179959	2143	2	ENSMUSG00000045730	ENSMUST00000053640	0	Adrb2	Adrb2	protein_coding	adrenergic receptor, beta 2 [Source:MGI Symbol;Acc:MGI:87938]
chr7	25754334	25756368	2035	*	12.81	12.6	12.9	-0.29	5.54e-06	0.000324	Promoter (<=1kb)	25721165	25754757	33593	2	ENSMUSG00000040725	ENSMUST00000206832	0	Hnrnpul1	Hnrnpul1	protein_coding	heterogeneous nuclear ribonucleoprotein U-like 1 [Source:MGI Symbol;Acc:MGI:2443517]
chr7	142386953	142388293	1341	*	11.47	11.18	11.59	-0.4	5.56e-06	0.000324	Promoter (<=1kb)	142375911	142388038	12128	2	ENSMUSG00000007891	ENSMUST00000151120	0	Ctsd	Ctsd	protein_coding	cathepsin D [Source:MGI Symbol;Acc:MGI:88562]
chr19	5814544	5816212	1669	*	10.31	9.92	10.47	-0.55	5.62e-06	0.000326	Distal Intergenic	5824652	5824707	56	2	ENSMUSG00000098865	ENSMUST00000184512	8495	Gm27702	Gm27702	sRNA	predicted gene, 27702 [Source:MGI Symbol;Acc:MGI:5531084]
chr10	80676262	80678803	2542	*	13.04	12.85	13.12	-0.27	5.75e-06	0.000332	Promoter (<=1kb)	80665327	80676293	10967	2	ENSMUSG00000020190	ENSMUST00000200082	0	Mknk2	Mknk2	protein_coding	MAP kinase-interacting serine/threonine kinase 2 [Source:MGI Symbol;Acc:MGI:894279]
chr5	120612364	120613554	1191	*	12.71	12.51	12.8	-0.28	5.76e-06	0.000332	Promoter (<=1kb)	120612739	120628592	15854	1	ENSMUSG00000029599	ENSMUST00000031598	0	Ddx54	Ddx54	protein_coding	DEAD (Asp-Glu-Ala-Asp) box polypeptide 54 [Source:MGI Symbol;Acc:MGI:1919240]
chr11	116129995	116131396	1402	*	12.17	11.93	12.27	-0.34	5.79e-06	0.000333	Promoter (<=1kb)	116121846	116131124	9279	2	ENSMUSG00000054517	ENSMUST00000106440	0	Trim65	Trim65	protein_coding	tripartite motif-containing 65 [Source:MGI Symbol;Acc:MGI:2442815]
chr7	5014262	5015791	1530	*	11.8	11.56	11.91	-0.36	5.94e-06	0.00034	Promoter (<=1kb)	5014415	5018488	4074	1	ENSMUSG00000051184	ENSMUST00000207901	0	Zfp524	Zfp524	protein_coding	zinc finger protein 524 [Source:MGI Symbol;Acc:MGI:1916740]
chr1	150392531	150393713	1183	*	12.39	12.18	12.48	-0.31	6.05e-06	0.000345	Promoter (<=1kb)	150392838	150449815	56978	1	ENSMUSG00000006005	ENSMUST00000124973	0	Tpr	Tpr	protein_coding	translocated promoter region, nuclear basket protein [Source:MGI Symbol;Acc:MGI:1922066]
chr11	75530483	75533627	3145	*	12.43	12.19	12.53	-0.34	6.09e-06	0.000346	Promoter (<=1kb)	75531694	75543323	11630	1	ENSMUSG00000038178	ENSMUST00000149727	0	Slc43a2	Slc43a2	protein_coding	solute carrier family 43, member 2 [Source:MGI Symbol;Acc:MGI:2442746]
chr8	119811909	119813489	1581	*	12.05	11.81	12.15	-0.34	6.11e-06	0.000346	Intron (ENSMUST00000034285/ENSMUSG00000031827, intron 3 of 3)	119810183	119822717	12535	2	ENSMUSG00000031827	ENSMUST00000212676	9228	Cotl1	Cotl1	protein_coding	coactosin-like 1 (Dictyostelium) [Source:MGI Symbol;Acc:MGI:1919292]
chr5	138279937	138280535	599	*	10.73	10.38	10.87	-0.49	6.13e-06	0.000346	Promoter (<=1kb)	138273655	138280005	6351	2	ENSMUSG00000029510	ENSMUST00000161827	0	Gpc2	Gpc2	protein_coding	glypican 2 (cerebroglycan) [Source:MGI Symbol;Acc:MGI:1919201]
chr10	75516684	75518224	1541	*	11.75	11.5	11.86	-0.36	6.14e-06	0.000346	Promoter (<=1kb)	75517551	75537381	19831	1	ENSMUSG00000020180	ENSMUST00000020397	0	Snrpd3	Snrpd3	protein_coding	small nuclear ribonucleoprotein D3 [Source:MGI Symbol;Acc:MGI:1914582]
chr9	18291822	18293551	1730	*	10.51	10.13	10.66	-0.53	6.21e-06	0.000349	Promoter (<=1kb)	18292125	18317442	25318	1	ENSMUSG00000001774	ENSMUST00000001825	0	Chordc1	Chordc1	protein_coding	cysteine and histidine-rich domain (CHORD)-containing, zinc-binding protein 1 [Source:MGI Symbol;Acc:MGI:1914167]
chr4	40142694	40143917	1224	*	12.74	12.54	12.82	-0.28	6.27e-06	0.000351	Promoter (<=1kb)	40143081	40198338	55258	1	ENSMUSG00000028405	ENSMUST00000102973	0	Aco1	Aco1	protein_coding	aconitase 1 [Source:MGI Symbol;Acc:MGI:87879]
chr7	127966842	127968404	1563	*	11.58	11.32	11.7	-0.38	6.42e-06	0.000358	Promoter (<=1kb)	127967457	127985701	18245	1	ENSMUSG00000030795	ENSMUST00000106251	0	Fus	Fus	protein_coding	fused in sarcoma [Source:MGI Symbol;Acc:MGI:1353633]
chr8	70776300	70777461	1162	*	11.72	11.47	11.84	-0.37	6.45e-06	0.000359	Promoter (<=1kb)	70768176	70776713	8538	2	ENSMUSG00000031834	ENSMUST00000034296	0	Pik3r2	Pik3r2	protein_coding	phosphoinositide-3-kinase regulatory subunit 2 [Source:MGI Symbol;Acc:MGI:1098772]
chr11	117325564	117326573	1010	*	10.87	10.53	11.02	-0.49	6.53e-06	0.000362	Promoter (<=1kb)	117326433	117356376	29944	1	ENSMUSG00000059248	ENSMUST00000127383	0	Sept9	Sept9	protein_coding	septin 9 [Source:MGI Symbol;Acc:MGI:1858222]
chr18	38296537	38298132	1596	*	11.7	11.45	11.81	-0.37	6.55e-06	0.000362	Promoter (<=1kb)	38296635	38317847	21213	1	ENSMUSG00000060450	ENSMUST00000072376	0	Rnf14	Rnf14	protein_coding	ring finger protein 14 [Source:MGI Symbol;Acc:MGI:1929668]
chr12	70694850	70695676	827	*	9.91	9.46	10.08	-0.62	6.61e-06	0.000365	Distal Intergenic	70675847	70681850	6004	2	ENSMUSG00000112950	ENSMUST00000222630	-13000	Gm32369	Gm32369	lincRNA	predicted gene, 32369 [Source:MGI Symbol;Acc:MGI:5591528]
chr19	60945942	60947175	1234	*	12.38	12.17	12.47	-0.31	6.68e-06	0.000367	Intron (ENSMUST00000003313/ENSMUSG00000003228, intron 1 of 15)	60966672	60967254	583	2	ENSMUSG00000096578	ENSMUST00000177598	20079	Gm9529	Gm9529	pseudogene	predicted gene 9529 [Source:MGI Symbol;Acc:MGI:3779938]
chr19	42089250	42090547	1298	*	12.33	12.11	12.42	-0.32	6.76e-06	0.000371	Promoter (<=1kb)	42090435	42122218	31784	1	ENSMUSG00000025178	ENSMUST00000066778	0	Pi4k2a	Pi4k2a	protein_coding	phosphatidylinositol 4-kinase type 2 alpha [Source:MGI Symbol;Acc:MGI:1934031]
chr19	5844437	5847205	2769	*	13.2	13	13.29	-0.29	6.78e-06	0.000371	Promoter (<=1kb)	5845623	5851388	5766	1	ENSMUSG00000043488	ENSMUST00000187697	0	Frmd8os	Frmd8os	antisense	FERM domain containing 8, opposite strand [Source:MGI Symbol;Acc:MGI:3704490]
chr7	24399125	24400122	998	*	11.22	10.93	11.34	-0.42	6.9e-06	0.000376	Promoter (<=1kb)	24399619	24408273	8655	1	ENSMUSG00000002210	ENSMUST00000146381	0	Smg9	Smg9	protein_coding	smg-9 homolog, nonsense mediated mRNA decay factor (C. elegans) [Source:MGI Symbol;Acc:MGI:1919247]
chr4	133812962	133814665	1704	*	12.08	11.85	12.18	-0.33	6.98e-06	0.000379	Promoter (1-2kb)	133816420	133817614	1195	1	ENSMUSG00000084789	ENSMUST00000129875	-1755	Gm12974	Gm12974	lincRNA	predicted gene 12974 [Source:MGI Symbol;Acc:MGI:3650037]
chr12	8921533	8923115	1583	*	12.16	11.94	12.27	-0.33	7.01e-06	0.000379	Promoter (<=1kb)	8921664	8938742	17079	1	ENSMUSG00000020585	ENSMUST00000020909	0	Laptm4a	Laptm4a	protein_coding	lysosomal-associated protein transmembrane 4A [Source:MGI Symbol;Acc:MGI:108017]
chr6	91682989	91685296	2308	*	11.97	11.74	12.08	-0.34	7.02e-06	0.000379	Promoter (<=1kb)	91684053	91759066	75014	1	ENSMUSG00000030096	ENSMUST00000032185	0	Slc6a6	Slc6a6	protein_coding	solute carrier family 6 (neurotransmitter transporter, taurine), member 6 [Source:MGI Symbol;Acc:MGI:98488]
chr16	11455634	11456812	1179	*	11.19	10.89	11.32	-0.42	7.14e-06	0.000385	Intron (ENSMUST00000180792/ENSMUSG00000071669, intron 13 of 20)	11447308	11661496	214189	1	ENSMUSG00000071669	ENSMUST00000134941	8326	Snx29	Snx29	protein_coding	sorting nexin 29 [Source:MGI Symbol;Acc:MGI:1921728]
chr6	136803702	136805196	1495	*	10.88	10.56	11.02	-0.46	7.22e-06	0.000388	Promoter (<=1kb)	136801553	136804415	2863	2	ENSMUSG00000096010	ENSMUST00000179285	0	Hist4h4	Hist4h4	protein_coding	histone cluster 4, H4 [Source:MGI Symbol;Acc:MGI:2448443]
chr5	139014941	139015510	570	*	10.11	9.69	10.28	-0.59	7.38e-06	0.000394	Downstream (1-2kb)	139018666	139023810	5145	2	ENSMUSG00000025855	ENSMUST00000139415	8300	Prkar1b	Prkar1b	protein_coding	protein kinase, cAMP dependent regulatory, type I beta [Source:MGI Symbol;Acc:MGI:97759]
chr18	61210480	61211906	1427	*	11.22	10.93	11.35	-0.42	7.39e-06	0.000394	Promoter (<=1kb)	61192919	61211612	18694	2	ENSMUSG00000034320	ENSMUST00000146409	0	Slc26a2	Slc26a2	protein_coding	solute carrier family 26 (sulfate transporter), member 2 [Source:MGI Symbol;Acc:MGI:892977]
chr11	87736780	87737792	1013	*	10.84	10.51	10.98	-0.47	7.61e-06	0.000405	Promoter (<=1kb)	87737552	87743617	6066	1	ENSMUSG00000020485	ENSMUST00000093955	0	Supt4a	Supt4a	protein_coding	suppressor of Ty 4A [Source:MGI Symbol;Acc:MGI:107416]
chr2	153345394	153346098	705	*	11.14	10.84	11.27	-0.43	7.74e-06	0.000411	Promoter (<=1kb)	153345829	153404007	58179	1	ENSMUSG00000042548	ENSMUST00000227428	0	Asxl1	Asxl1	protein_coding	additional sex combs like 1 [Source:MGI Symbol;Acc:MGI:2684063]
chr7	28378827	28379668	842	*	12.12	11.88	12.22	-0.35	7.76e-06	0.000411	Promoter (<=1kb)	28376791	28379255	2465	2	ENSMUSG00000044786	ENSMUST00000209061	0	Zfp36	Zfp36	protein_coding	zinc finger protein 36 [Source:MGI Symbol;Acc:MGI:99180]
chr9	44881290	44882816	1527	*	10.67	10.32	10.81	-0.49	7.87e-06	0.000415	Promoter (<=1kb)	44803355	44881296	77942	2	ENSMUSG00000002028	ENSMUST00000002095	0	Kmt2a	Kmt2a	protein_coding	lysine (K)-specific methyltransferase 2A [Source:MGI Symbol;Acc:MGI:96995]
chr2	122375478	122378665	3188	*	12.07	11.83	12.17	-0.34	7.91e-06	0.000416	Distal Intergenic	122349128	122369162	20035	2	ENSMUSG00000033256	ENSMUST00000125826	-6316	Shf	Shf	protein_coding	Src homology 2 domain containing F [Source:MGI Symbol;Acc:MGI:3613669]
chr12	80112592	80115829	3238	*	12.44	12.23	12.54	-0.3	7.93e-06	0.000416	Promoter (<=1kb)	80107754	80113013	5260	2	ENSMUSG00000021127	ENSMUST00000021552	0	Zfp36l1	Zfp36l1	protein_coding	zinc finger protein 36, C3H type-like 1 [Source:MGI Symbol;Acc:MGI:107946]
chr1	165460343	165461507	1165	*	12.77	12.58	12.86	-0.28	8.11e-06	0.000424	Promoter (<=1kb)	165460637	165464651	4015	1	ENSMUSG00000026568	ENSMUST00000195026	0	Mpc2	Mpc2	protein_coding	mitochondrial pyruvate carrier 2 [Source:MGI Symbol;Acc:MGI:1917706]
chr5	23432718	23434606	1889	*	13.15	12.97	13.23	-0.26	8.2e-06	0.000428	Promoter (<=1kb)	23434441	23486400	51960	1	ENSMUSG00000029004	ENSMUST00000196889	0	Kmt2e	Kmt2e	protein_coding	lysine (K)-specific methyltransferase 2E [Source:MGI Symbol;Acc:MGI:1924825]
chr7	24883899	24885015	1117	*	12.28	12.07	12.38	-0.31	8.41e-06	0.000438	Promoter (<=1kb)	24884371	24889806	5436	1	ENSMUSG00000040952	ENSMUST00000108430	0	Rps19	Rps19	protein_coding	ribosomal protein S19 [Source:MGI Symbol;Acc:MGI:1333780]
chr1	180848216	180851223	3008	*	13.42	13.24	13.5	-0.26	8.48e-06	0.00044	Promoter (<=1kb)	180851127	180868113	16987	1	ENSMUSG00000038806	ENSMUST00000038091	0	Sde2	Sde2	protein_coding	SDE2 telomere maintenance homolog (S. pombe) [Source:MGI Symbol;Acc:MGI:2384788]
chr10	84335255	84335881	627	*	9.58	9.09	9.77	-0.68	8.57e-06	0.000443	Distal Intergenic	84308886	84309344	459	1	ENSMUSG00000111875	ENSMUST00000214125	26369	Gm5425	Gm5425	processed_pseudogene	predicted gene 5425 [Source:MGI Symbol;Acc:MGI:3643901]
chr5	151368224	151369219	996	*	12.1	11.88	12.2	-0.33	8.67e-06	0.000446	Promoter (<=1kb)	151368864	151369172	309	2	ENSMUSG00000054622	ENSMUST00000067770	0	D730045B01Rik	D730045B01Rik	lincRNA	RIKEN cDNA D730045B01 gene [Source:MGI Symbol;Acc:MGI:1925117]
chr7	3692583	3694323	1741	*	12.45	12.24	12.54	-0.3	8.68e-06	0.000446	Promoter (<=1kb)	3692863	3694806	1944	1	ENSMUSG00000035585	ENSMUST00000205734	0	Tsen34	Tsen34	protein_coding	tRNA splicing endonuclease subunit 34 [Source:MGI Symbol;Acc:MGI:1913328]
chr1	74396652	74398398	1747	*	12.36	12.14	12.46	-0.32	8.89e-06	0.000455	Promoter (2-3kb)	74394310	74394394	85	1	ENSMUSG00000065468	ENSMUST00000083534	2342	Mir26b	Mir26b	miRNA	microRNA 26b [Source:MGI Symbol;Acc:MGI:2676901]
chr11	96075478	96076158	681	*	11.9	11.67	12.01	-0.34	8.91e-06	0.000455	Promoter (<=1kb)	96068852	96075670	6819	2	ENSMUSG00000006057	ENSMUST00000090541	0	Atp5g1	Atp5g1	protein_coding	ATP synthase, H+ transporting, mitochondrial F0 complex, subunit C1 (subunit 9) [Source:MGI Symbol;Acc:MGI:107653]
chrX	74269848	74271450	1603	*	11.52	11.24	11.64	-0.4	9.08e-06	0.000463	Promoter (<=1kb)	74270812	74273135	2324	1	ENSMUSG00000008682	ENSMUST00000008826	0	Rpl10	Rpl10	protein_coding	ribosomal protein L10 [Source:MGI Symbol;Acc:MGI:105943]
chr5	33651753	33652817	1065	*	11.97	11.74	12.07	-0.34	9.11e-06	0.000463	Promoter (<=1kb)	33634952	33652345	17394	2	ENSMUSG00000004642	ENSMUST00000075670	0	Slbp	Slbp	protein_coding	stem-loop binding protein [Source:MGI Symbol;Acc:MGI:108402]
chr17	56584019	56585715	1697	*	11.72	11.46	11.83	-0.37	9.13e-06	0.000463	Promoter (<=1kb)	56562939	56584512	21574	2	ENSMUSG00000042625	ENSMUST00000144255	0	Safb2	Safb2	protein_coding	scaffold attachment factor B2 [Source:MGI Symbol;Acc:MGI:2146808]
chr14	50807330	50808251	922	*	11.32	11.05	11.45	-0.4	9.34e-06	0.000472	Promoter (<=1kb)	50807841	50821301	13461	1	ENSMUSG00000036023	ENSMUST00000036126	0	Parp2	Parp2	protein_coding	poly (ADP-ribose) polymerase family, member 2 [Source:MGI Symbol;Acc:MGI:1341112]
chr15	102073559	102074517	959	*	11.22	10.94	11.35	-0.41	9.47e-06	0.000478	Promoter (<=1kb)	102073773	102097173	23401	1	ENSMUSG00000058655	ENSMUST00000169681	0	Eif4b	Eif4b	protein_coding	eukaryotic translation initiation factor 4B [Source:MGI Symbol;Acc:MGI:95304]
chr10	60277531	60278286	756	*	10.74	10.41	10.88	-0.47	9.6e-06	0.000483	Promoter (<=1kb)	60277627	60302594	24968	1	ENSMUSG00000004207	ENSMUST00000105465	0	Psap	Psap	protein_coding	prosaposin [Source:MGI Symbol;Acc:MGI:97783]
chr9	102625684	102626817	1134	*	11.26	10.97	11.38	-0.41	9.63e-06	0.000483	Promoter (<=1kb)	102584588	102626534	41947	2	ENSMUSG00000032534	ENSMUST00000162655	0	Cep63	Cep63	protein_coding	centrosomal protein 63 [Source:MGI Symbol;Acc:MGI:2158560]
chr6	146577297	146578644	1348	*	11.72	11.47	11.83	-0.36	9.68e-06	0.000484	Promoter (<=1kb)	146577859	146599198	21340	1	ENSMUSG00000040242	ENSMUST00000067404	0	Fgfr1op2	Fgfr1op2	protein_coding	FGFR1 oncogene partner 2 [Source:MGI Symbol;Acc:MGI:1914779]
chr7	139212518	139213533	1016	*	11.43	11.16	11.55	-0.39	9.73e-06	0.000485	Promoter (<=1kb)	139212988	139242979	29992	1	ENSMUSG00000015980	ENSMUST00000016124	0	Lrrc27	Lrrc27	protein_coding	leucine rich repeat containing 27 [Source:MGI Symbol;Acc:MGI:1923862]
chr19	6363263	6364631	1369	*	12.85	12.67	12.94	-0.27	9.86e-06	0.00049	Promoter (<=1kb)	6363690	6378030	14341	1	ENSMUSG00000024949	ENSMUST00000131252	0	Sf1	Sf1	protein_coding	splicing factor 1 [Source:MGI Symbol;Acc:MGI:1095403]
chrX	7898652	7899835	1184	*	11.11	10.81	11.24	-0.42	9.93e-06	0.000492	Promoter (<=1kb)	7894519	7899269	4751	2	ENSMUSG00000031157	ENSMUST00000033497	0	Pqbp1	Pqbp1	protein_coding	polyglutamine binding protein 1 [Source:MGI Symbol;Acc:MGI:1859638]
chr4	101292013	101293593	1581	*	11.76	11.5	11.88	-0.37	1e-05	0.000497	Exon (ENSMUST00000131864/ENSMUSG00000085721, exon 3 of 3)	101284221	101285203	983	1	ENSMUSG00000085863	ENSMUST00000153228	7792	Gm12801	Gm12801	lincRNA	predicted gene 12801 [Source:MGI Symbol;Acc:MGI:3652119]
chr2	26646767	26647573	807	*	10.08	9.65	10.26	-0.61	1.02e-05	0.000503	Promoter (2-3kb)	26643889	26645944	2056	1	ENSMUSG00000086775	ENSMUST00000147986	2878	Snhg7os	Snhg7os	antisense	small nucleolar RNA host gene 7, opposite strand [Source:MGI Symbol;Acc:MGI:3045374]
chr7	3644452	3645950	1499	*	13.04	12.86	13.12	-0.26	1.02e-05	0.000503	Promoter (<=1kb)	3645268	3649600	4333	1	ENSMUSG00000035632	ENSMUST00000206331	0	Cnot3	Cnot3	protein_coding	CCR4-NOT transcription complex, subunit 3 [Source:MGI Symbol;Acc:MGI:2385261]
chr18	36734419	36735789	1371	*	11.6	11.34	11.71	-0.37	1.02e-05	0.000503	Promoter (<=1kb)	36735068	36742391	7324	1	ENSMUSG00000006850	ENSMUST00000007046	0	Tmco6	Tmco6	protein_coding	transmembrane and coiled-coil domains 6 [Source:MGI Symbol;Acc:MGI:1919233]
chr4	98922633	98924365	1733	*	12.55	12.35	12.63	-0.29	1.06e-05	0.000517	Promoter (<=1kb)	98923810	98935543	11734	1	ENSMUSG00000028560	ENSMUST00000030289	0	Usp1	Usp1	protein_coding	ubiquitin specific peptidase 1 [Source:MGI Symbol;Acc:MGI:2385198]
chr2	157133835	157135608	1774	*	10.82	10.49	10.97	-0.48	1.06e-05	0.000517	Promoter (<=1kb)	157097533	157135265	37733	2	ENSMUSG00000027639	ENSMUST00000057725	0	Samhd1	Samhd1	protein_coding	SAM domain and HD domain, 1 [Source:MGI Symbol;Acc:MGI:1927468]
chr14	18238238	18239510	1273	*	13.11	12.93	13.19	-0.25	1.06e-05	0.000517	Promoter (<=1kb)	18204054	18239127	35074	2	ENSMUSG00000021775	ENSMUST00000090543	0	Nr1d2	Nr1d2	protein_coding	nuclear receptor subfamily 1, group D, member 2 [Source:MGI Symbol;Acc:MGI:2449205]
chr15	74672295	74673604	1310	*	10.76	10.43	10.9	-0.47	1.07e-05	0.000518	Promoter (<=1kb)	74669083	74672568	3486	2	ENSMUSG00000022602	ENSMUST00000023268	0	Arc	Arc	protein_coding	activity regulated cytoskeletal-associated protein [Source:MGI Symbol;Acc:MGI:88067]
chr3	96499515	96501956	2442	*	11.92	11.68	12.03	-0.35	1.07e-05	0.000519	Distal Intergenic	96488729	96488893	165	1	ENSMUSG00000094812	ENSMUST00000178300	10786	Gm22614	Gm22614	snRNA	predicted gene, 22614 [Source:MGI Symbol;Acc:MGI:5452391]
chr9	115309643	115311043	1401	*	12.42	12.22	12.52	-0.3	1.08e-05	0.000519	Promoter (<=1kb)	115242581	115310421	67841	2	ENSMUSG00000032437	ENSMUST00000035010	0	Stt3b	Stt3b	protein_coding	STT3, subunit of the oligosaccharyltransferase complex, homolog B (S. cerevisiae) [Source:MGI Symbol;Acc:MGI:1915542]
chr7	126884303	126885094	792	*	11.4	11.13	11.52	-0.39	1.08e-05	0.000519	Promoter (<=1kb)	126865678	126884703	19026	2	ENSMUSG00000059981	ENSMUST00000071268	0	Taok2	Taok2	protein_coding	TAO kinase 2 [Source:MGI Symbol;Acc:MGI:1915919]
chr15	98567241	98568460	1220	*	11.67	11.41	11.78	-0.36	1.09e-05	0.000521	Promoter (<=1kb)	98543211	98567636	24426	2	ENSMUSG00000011960	ENSMUST00000012104	0	Ccnt1	Ccnt1	protein_coding	cyclin T1 [Source:MGI Symbol;Acc:MGI:1328363]
chr18	44380100	44381187	1088	*	11.16	10.87	11.28	-0.42	1.09e-05	0.000522	Promoter (<=1kb)	44380502	44396085	15584	1	ENSMUSG00000024472	ENSMUST00000202306	0	Dcp2	Dcp2	protein_coding	decapping mRNA 2 [Source:MGI Symbol;Acc:MGI:1917890]
chr1	64121556	64122421	866	*	12.38	12.17	12.47	-0.3	1.09e-05	0.000523	Promoter (<=1kb)	64079103	64122282	43180	2	ENSMUSG00000025959	ENSMUST00000135075	0	Klf7	Klf7	protein_coding	Kruppel-like factor 7 (ubiquitous) [Source:MGI Symbol;Acc:MGI:1935151]
chr15	85653479	85654367	889	*	10.31	9.93	10.47	-0.54	1.11e-05	0.000529	Promoter (<=1kb)	85653616	85707524	53909	1	ENSMUSG00000116305	ENSMUST00000230913	0	Lncppara	Lncppara	processed_transcript	long noncoding RNA near Ppara [Source:MGI Symbol;Acc:MGI:5568843]
chrX	73966086	73967941	1856	*	11.65	11.39	11.76	-0.36	1.12e-05	0.000531	Promoter (<=1kb)	73942792	73966357	23566	2	ENSMUSG00000031386	ENSMUST00000033761	0	Hcfc1	Hcfc1	protein_coding	host cell factor C1 [Source:MGI Symbol;Acc:MGI:105942]
chr5	146832606	146833584	979	*	10.39	10.02	10.54	-0.52	1.12e-05	0.000531	Promoter (<=1kb)	146832890	146837032	4143	1	ENSMUSG00000041453	ENSMUST00000035983	0	Rpl21	Rpl21	protein_coding	ribosomal protein L21 [Source:MGI Symbol;Acc:MGI:1278340]
chr3	31094494	31095857	1364	*	11.79	12.03	11.66	0.37	1.13e-05	0.000532	Promoter (<=1kb)	31095058	31122573	27516	1	ENSMUSG00000027660	ENSMUST00000118470	0	Skil	Skil	protein_coding	SKI-like [Source:MGI Symbol;Acc:MGI:106203]
chr9	59539186	59540140	955	*	11.23	10.94	11.36	-0.41	1.14e-05	0.000536	Promoter (<=1kb)	59539540	59565109	25570	1	ENSMUSG00000025232	ENSMUST00000026262	0	Hexa	Hexa	protein_coding	hexosaminidase A [Source:MGI Symbol;Acc:MGI:96073]
chr5	99906136	99906965	830	*	10.25	9.86	10.41	-0.56	1.14e-05	0.000536	Promoter (<=1kb)	99906254	99928394	22141	1	ENSMUSG00000105078	ENSMUST00000212164	0	Vamp9	Vamp9	protein_coding	vesicle-associated membrane protein 9 [Source:MGI Symbol;Acc:MGI:5595070]
chr7	127208576	127209416	841	*	12.74	12.54	12.83	-0.29	1.15e-05	0.000538	Promoter (<=1kb)	127208890	127213522	4633	1	ENSMUSG00000030672	ENSMUST00000206204	0	Mylpf	Mylpf	protein_coding	myosin light chain, phosphorylatable, fast skeletal muscle [Source:MGI Symbol;Acc:MGI:97273]
chr1	93342620	93343881	1262	*	11.52	11.26	11.64	-0.37	1.16e-05	0.000544	Promoter (<=1kb)	93308778	93342789	34012	2	ENSMUSG00000026274	ENSMUST00000027493	0	Pask	Pask	protein_coding	PAS domain containing serine/threonine kinase [Source:MGI Symbol;Acc:MGI:2155936]
chr16	94526099	94527119	1021	*	12.41	12.21	12.5	-0.3	1.17e-05	0.000544	Promoter (<=1kb)	94497783	94526830	29048	2	ENSMUSG00000022898	ENSMUST00000023615	0	Vps26c	Vps26c	protein_coding	VPS26 endosomal protein sorting factor C [Source:MGI Symbol;Acc:MGI:1206040]
chr10	79853634	79855366	1733	*	12.49	12.29	12.58	-0.29	1.17e-05	0.000545	Promoter (<=1kb)	79854427	79864432	10006	1	ENSMUSG00000006498	ENSMUST00000172282	0	Ptbp1	Ptbp1	protein_coding	polypyrimidine tract binding protein 1 [Source:MGI Symbol;Acc:MGI:97791]
chr9	40800013	40801514	1502	*	12.88	12.7	12.97	-0.27	1.19e-05	0.000548	Promoter (<=1kb)	40800984	40805200	4217	1	ENSMUSG00000015656	ENSMUST00000015800	0	Hspa8	Hspa8	protein_coding	heat shock protein 8 [Source:MGI Symbol;Acc:MGI:105384]
chr8	116921077	116922218	1142	*	11.13	10.84	11.25	-0.42	1.19e-05	0.000548	Promoter (<=1kb)	116888685	116921455	32771	2	ENSMUSG00000014633	ENSMUST00000148235	0	Cmc2	Cmc2	protein_coding	COX assembly mitochondrial protein 2 [Source:MGI Symbol;Acc:MGI:1913781]
chr14	54756206	54757317	1112	*	10.49	10.81	10.3	0.51	1.19e-05	0.000548	Intron (ENSMUST00000022787/ENSMUSG00000022180, intron 3 of 10)	54722209	54781930	59722	2	ENSMUSG00000022180	ENSMUST00000022787	24613	Slc7a8	Slc7a8	protein_coding	solute carrier family 7 (cationic amino acid transporter, y+ system), member 8 [Source:MGI Symbol;Acc:MGI:1355323]
chr6	54816147	54816900	754	*	10.84	10.52	10.98	-0.46	1.19e-05	0.000548	Promoter (<=1kb)	54816916	54893500	76585	1	ENSMUSG00000058446	ENSMUST00000079869	-16	Znrf2	Znrf2	protein_coding	zinc and ring finger 2 [Source:MGI Symbol;Acc:MGI:1196246]
chr7	100932337	100935940	3604	*	10.26	9.87	10.42	-0.55	1.21e-05	0.000555	Promoter (<=1kb)	100869752	100932107	62356	2	ENSMUSG00000032875	ENSMUST00000107032	-230	Arhgef17	Arhgef17	protein_coding	Rho guanine nucleotide exchange factor (GEF) 17 [Source:MGI Symbol;Acc:MGI:2673002]
chr11	87748594	87750341	1748	*	12.11	11.9	12.21	-0.32	1.21e-05	0.000556	Distal Intergenic	87755577	87757270	1694	1	ENSMUSG00000084796	ENSMUST00000123700	-5236	Mir142hg	Mir142hg	lincRNA	Mir142 host gene (non-protein coding) [Source:MGI Symbol;Acc:MGI:1925841]
chr12	54695382	54697188	1807	*	11.96	11.73	12.07	-0.34	1.23e-05	0.00056	Promoter (<=1kb)	54670340	54695881	25542	2	ENSMUSG00000054302	ENSMUST00000161592	0	Eapp	Eapp	protein_coding	E2F-associated phosphoprotein [Source:MGI Symbol;Acc:MGI:1913516]
chr10	80928620	80930781	2162	*	11.7	11.44	11.81	-0.37	1.23e-05	0.00056	Promoter (<=1kb)	80930073	80932204	2132	1	ENSMUSG00000015312	ENSMUST00000015456	0	Gadd45b	Gadd45b	protein_coding	growth arrest and DNA-damage-inducible 45 beta [Source:MGI Symbol;Acc:MGI:107776]
chr13	23697514	23698657	1144	*	11.19	10.9	11.31	-0.41	1.24e-05	0.000562	Promoter (<=1kb)	23697635	23698454	820	2	ENSMUSG00000060678	ENSMUST00000102967	0	Hist1h4c	Hist1h4c	protein_coding	histone cluster 1, H4c [Source:MGI Symbol;Acc:MGI:2448421]
chr8	11557664	11558467	804	*	12.18	11.97	12.28	-0.32	1.27e-05	0.000575	Promoter (<=1kb)	11558196	11563249	5054	1	ENSMUSG00000045969	ENSMUST00000210041	0	Ing1	Ing1	protein_coding	inhibitor of growth family, member 1 [Source:MGI Symbol;Acc:MGI:1349481]
chr10	19591215	19592630	1416	*	12.37	12.16	12.46	-0.3	1.31e-05	0.000591	Promoter (<=1kb)	19591949	19610229	18281	1	ENSMUSG00000020009	ENSMUST00000020188	0	Ifngr1	Ifngr1	protein_coding	interferon gamma receptor 1 [Source:MGI Symbol;Acc:MGI:107655]
chr11	115813658	115815191	1534	*	11.28	11	11.4	-0.4	1.32e-05	0.000592	Promoter (<=1kb)	115814724	115823094	8371	1	ENSMUSG00000020781	ENSMUST00000021134	0	Tsen54	Tsen54	protein_coding	tRNA splicing endonuclease subunit 54 [Source:MGI Symbol;Acc:MGI:1923515]
chr11	69040071	69041848	1778	*	12.06	11.83	12.16	-0.33	1.32e-05	0.000592	Distal Intergenic	69045647	69051664	6018	1	ENSMUSG00000020897	ENSMUST00000108666	-3799	Aurkb	Aurkb	protein_coding	aurora kinase B [Source:MGI Symbol;Acc:MGI:107168]
chr11	20631372	20632887	1516	*	12.13	11.91	12.23	-0.33	1.32e-05	0.000592	Promoter (<=1kb)	20631979	20653021	21043	1	ENSMUSG00000049800	ENSMUST00000109586	0	Sertad2	Sertad2	protein_coding	SERTA domain containing 2 [Source:MGI Symbol;Acc:MGI:1931026]
chr17	57031480	57032334	855	*	13.27	13.11	13.35	-0.24	1.32e-05	0.000593	Promoter (<=1kb)	57021051	57031488	10438	2	ENSMUSG00000007670	ENSMUST00000007814	0	Khsrp	Khsrp	protein_coding	KH-type splicing regulatory protein [Source:MGI Symbol;Acc:MGI:1336214]
chr18	34953935	34955251	1317	*	11.74	11.49	11.85	-0.35	1.33e-05	0.000595	Promoter (<=1kb)	34937423	34954351	16929	2	ENSMUSG00000024359	ENSMUST00000025217	0	Hspa9	Hspa9	protein_coding	heat shock protein 9 [Source:MGI Symbol;Acc:MGI:96245]
chr2	23067775	23069514	1740	*	11.6	11.35	11.72	-0.37	1.33e-05	0.000595	Promoter (<=1kb)	23068167	23115418	47252	1	ENSMUSG00000026781	ENSMUST00000227663	0	Acbd5	Acbd5	protein_coding	acyl-Coenzyme A binding domain containing 5 [Source:MGI Symbol;Acc:MGI:1921409]
chr6	122602162	122603113	952	*	10.05	9.64	10.22	-0.58	1.34e-05	0.000596	Promoter (<=1kb)	122577792	122602444	24653	2	ENSMUSG00000040613	ENSMUST00000112586	0	Apobec1	Apobec1	protein_coding	apolipoprotein B mRNA editing enzyme, catalytic polypeptide 1 [Source:MGI Symbol;Acc:MGI:103298]
chr16	30775167	30776847	1681	*	11.11	10.77	11.25	-0.48	1.35e-05	0.000598	Distal Intergenic	30789945	30793255	3311	2	ENSMUSG00000116570	ENSMUST00000231445	16408	NA	ENSMUSG00000116570	lincRNA	novel transcript
chr17	46751206	46752458	1253	*	11.93	11.7	12.04	-0.33	1.35e-05	0.000599	Promoter (<=1kb)	46735705	46752214	16510	2	ENSMUSG00000023973	ENSMUST00000059844	0	Cnpy3	Cnpy3	protein_coding	canopy FGF signaling regulator 3 [Source:MGI Symbol;Acc:MGI:1919279]
chr4	138304040	138305100	1061	*	11.11	10.82	11.23	-0.42	1.36e-05	0.000599	Promoter (<=1kb)	138304730	138312628	7899	1	ENSMUSG00000028757	ENSMUST00000030538	0	Ddost	Ddost	protein_coding	dolichyl-di-phosphooligosaccharide-protein glycotransferase [Source:MGI Symbol;Acc:MGI:1194508]
chr10	80797525	80799042	1518	*	11.8	11.57	11.91	-0.34	1.36e-05	0.000599	Promoter (<=1kb)	80798198	80804924	6727	1	ENSMUSG00000020211	ENSMUST00000148665	0	Sf3a2	Sf3a2	protein_coding	splicing factor 3a, subunit 2 [Source:MGI Symbol;Acc:MGI:104912]
chr11	58953838	58955304	1467	*	11.17	10.89	11.3	-0.41	1.37e-05	0.000599	Promoter (<=1kb)	58954685	58973098	18414	1	ENSMUSG00000036964	ENSMUST00000047697	0	Trim17	Trim17	protein_coding	tripartite motif-containing 17 [Source:MGI Symbol;Acc:MGI:1861440]
chr6	117879023	117880270	1248	*	11.95	11.71	12.06	-0.35	1.37e-05	0.000599	Distal Intergenic	117863084	117870734	7651	1	ENSMUSG00000042097	ENSMUST00000112857	15939	Zfp239	Zfp239	protein_coding	zinc finger protein 239 [Source:MGI Symbol;Acc:MGI:1306812]
chr5	4103858	4105011	1154	*	10.66	10.33	10.8	-0.48	1.37e-05	0.000599	Promoter (<=1kb)	4081145	4104746	23602	2	ENSMUSG00000001467	ENSMUST00000001507	0	Cyp51	Cyp51	protein_coding	cytochrome P450, family 51 [Source:MGI Symbol;Acc:MGI:106040]
chr2	163644439	163645547	1109	*	12.29	12.09	12.39	-0.3	1.37e-05	0.000599	Promoter (<=1kb)	163623272	163645131	21860	2	ENSMUSG00000017707	ENSMUST00000017851	0	Serinc3	Serinc3	protein_coding	serine incorporator 3 [Source:MGI Symbol;Acc:MGI:1349457]
chr1	171388509	171390412	1904	*	12.22	12	12.32	-0.32	1.38e-05	0.000599	Promoter (<=1kb)	171388954	171410240	21287	1	ENSMUSG00000048865	ENSMUST00000056449	0	Arhgap30	Arhgap30	protein_coding	Rho GTPase activating protein 30 [Source:MGI Symbol;Acc:MGI:2684948]
chr7	126798478	126800050	1573	*	11.96	11.73	12.06	-0.33	1.38e-05	6e-04	Promoter (<=1kb)	126795234	126799254	4021	2	ENSMUSG00000030695	ENSMUST00000032934	0	Aldoa	Aldoa	protein_coding	aldolase A, fructose-bisphosphate [Source:MGI Symbol;Acc:MGI:87994]
chr10	59878954	59880364	1411	*	11.26	10.98	11.38	-0.4	1.41e-05	0.00061	Promoter (<=1kb)	59879556	59899302	19747	1	ENSMUSG00000020109	ENSMUST00000147914	0	Dnajb12	Dnajb12	protein_coding	DnaJ heat shock protein family (Hsp40) member B12 [Source:MGI Symbol;Acc:MGI:1931881]
chr9	78175346	78177080	1735	*	11.46	11.2	11.57	-0.38	1.46e-05	0.000632	Promoter (<=1kb)	78175303	78175633	331	2	ENSMUSG00000065037	ENSMUST00000083103	0	Rn7sk	Rn7sk	misc_RNA	RNA, 7SK, nuclear [Source:MGI Symbol;Acc:MGI:103186]
chr6	85332550	85334260	1711	*	11.48	11.22	11.59	-0.37	1.48e-05	0.000637	Promoter (<=1kb)	85213049	85333422	120374	2	ENSMUSG00000033720	ENSMUST00000045846	0	Sfxn5	Sfxn5	protein_coding	sideroflexin 5 [Source:MGI Symbol;Acc:MGI:2137681]
chr5	73490516	73491120	605	*	11.17	10.89	11.3	-0.41	1.48e-05	0.000638	Promoter (<=1kb)	73491025	73560794	69770	1	ENSMUSG00000051674	ENSMUST00000113558	0	Dcun1d4	Dcun1d4	protein_coding	DCN1, defective in cullin neddylation 1, domain containing 4 (S. cerevisiae) [Source:MGI Symbol;Acc:MGI:2140972]
chr13	96670424	96671926	1503	*	11.99	11.76	12.09	-0.33	1.5e-05	0.000643	Promoter (<=1kb)	96648967	96670936	21970	2	ENSMUSG00000021670	ENSMUST00000022176	0	Hmgcr	Hmgcr	protein_coding	3-hydroxy-3-methylglutaryl-Coenzyme A reductase [Source:MGI Symbol;Acc:MGI:96159]
chr6	83053656	83055287	1632	*	11.8	11.54	11.92	-0.38	1.52e-05	0.000651	Promoter (<=1kb)	83054521	83057808	3288	1	ENSMUSG00000068328	ENSMUST00000092618	0	Aup1	Aup1	protein_coding	ancient ubiquitous protein 1 [Source:MGI Symbol;Acc:MGI:107789]
chr11	62602333	62603884	1552	*	11.42	11.13	11.54	-0.42	1.53e-05	0.000656	Promoter (<=1kb)	62603079	62603150	72	1	ENSMUSG00000064437	ENSMUST00000082503	0	Snord49b	Snord49b	snoRNA	small nucleolar RNA, C/D box 49B [Source:MGI Symbol;Acc:MGI:3819539]
chr14	31168138	31168762	625	*	9.57	9.09	9.77	-0.67	1.55e-05	0.000659	Promoter (<=1kb)	31139013	31168641	29629	2	ENSMUSG00000042286	ENSMUST00000036618	0	Stab1	Stab1	protein_coding	stabilin 1 [Source:MGI Symbol;Acc:MGI:2178742]
chr1	65177617	65180085	2469	*	12.31	12.09	12.41	-0.32	1.57e-05	0.000665	Promoter (<=1kb)	65158616	65179181	20566	2	ENSMUSG00000025950	ENSMUST00000097709	0	Idh1	Idh1	protein_coding	isocitrate dehydrogenase 1 (NADP+), soluble [Source:MGI Symbol;Acc:MGI:96413]
chr7	45524942	45526916	1975	*	11.47	11.21	11.58	-0.37	1.57e-05	0.000667	Promoter (<=1kb)	45526330	45549569	23240	1	ENSMUSG00000040428	ENSMUST00000211227	0	Plekha4	Plekha4	protein_coding	pleckstrin homology domain containing, family A (phosphoinositide binding specific) member 4 [Source:MGI Symbol;Acc:MGI:1916467]
chr2	79653454	79654073	620	*	10.3	9.93	10.46	-0.53	1.58e-05	0.000669	Intron (ENSMUST00000111785/ENSMUSG00000027007, intron 9 of 17)	79639182	79672966	33785	1	ENSMUSG00000027007	ENSMUST00000133266	14272	Itprid2	Itprid2	protein_coding	ITPR interacting domain containing 2 [Source:MGI Symbol;Acc:MGI:1917849]
chr10	42501590	42502980	1391	*	12.17	11.96	12.27	-0.31	1.59e-05	0.000669	Promoter (<=1kb)	42502030	42534787	32758	1	ENSMUSG00000019804	ENSMUST00000105500	0	Snx3	Snx3	protein_coding	sorting nexin 3 [Source:MGI Symbol;Acc:MGI:1860188]
chr9	66126313	66127113	801	*	10.95	10.65	11.09	-0.44	1.61e-05	0.000676	Promoter (<=1kb)	66126611	66138955	12345	1	ENSMUSG00000032381	ENSMUST00000034945	0	Ciao2a	Ciao2a	protein_coding	cytosolic iron-sulfur assembly component 2A [Source:MGI Symbol;Acc:MGI:1915500]
chr15	68257962	68259711	1750	*	12.07	11.85	12.17	-0.32	1.61e-05	0.000678	Promoter (<=1kb)	68083764	68258856	175093	2	ENSMUSG00000022335	ENSMUST00000162054	0	Zfat	Zfat	protein_coding	zinc finger and AT hook domain containing [Source:MGI Symbol;Acc:MGI:2681865]
chr19	29521171	29523146	1976	*	10.7	10.99	10.54	0.46	1.64e-05	0.000686	Promoter (<=1kb)	29522282	29606829	84548	1	ENSMUSG00000038658	ENSMUST00000043610	0	Ric1	Ric1	protein_coding	RAB6A GEF complex partner 1 [Source:MGI Symbol;Acc:MGI:1924893]
chr7	99151342	99151719	378	*	9.89	9.46	10.06	-0.6	1.64e-05	0.000688	Downstream (1-2kb)	99141593	99141996	404	1	ENSMUSG00000109468	ENSMUST00000207556	9749	Gm45185	Gm45185	TEC	predicted gene 45185 [Source:MGI Symbol;Acc:MGI:5753761]
chr10	81349830	81351046	1217	*	11.55	11.29	11.66	-0.36	1.65e-05	0.000689	Promoter (<=1kb)	81346048	81350480	4433	2	ENSMUSG00000020232	ENSMUST00000105323	0	Hmg20b	Hmg20b	protein_coding	high mobility group 20B [Source:MGI Symbol;Acc:MGI:1341190]
chr17	17624003	17625564	1562	*	12.81	12.61	12.9	-0.28	1.66e-05	0.000689	Promoter (<=1kb)	17521410	17625047	103638	2	ENSMUSG00000023845	ENSMUST00000041047	0	Lnpep	Lnpep	protein_coding	leucyl/cystinyl aminopeptidase [Source:MGI Symbol;Acc:MGI:2387123]
chr11	101983776	101985062	1287	*	11.56	11.31	11.67	-0.36	1.67e-05	0.000692	Promoter (<=1kb)	101971143	101984799	13657	2	ENSMUSG00000003518	ENSMUST00000003612	0	Dusp3	Dusp3	protein_coding	dual specificity phosphatase 3 (vaccinia virus phosphatase VH1-related) [Source:MGI Symbol;Acc:MGI:1919599]
chr11	97744797	97745347	551	*	11.32	11.05	11.44	-0.39	1.67e-05	0.000692	Promoter (<=1kb)	97744897	97745035	139	1	ENSMUSG00000098919	ENSMUST00000184148	0	Mir8102	Mir8102	miRNA	microRNA 8102 [Source:MGI Symbol;Acc:MGI:5531177]
chr4	103113939	103115093	1155	*	11.77	11.53	11.87	-0.34	1.67e-05	0.000692	Promoter (<=1kb)	103114390	103115904	1515	1	ENSMUSG00000028522	ENSMUST00000136092	0	Mier1	Mier1	protein_coding	MEIR1 treanscription regulator [Source:MGI Symbol;Acc:MGI:1918398]
chr9	107554186	107555447	1262	*	12.08	11.85	12.18	-0.32	1.7e-05	0.000699	Promoter (<=1kb)	107554583	107562263	7681	1	ENSMUSG00000010067	ENSMUST00000010211	0	Rassf1	Rassf1	protein_coding	Ras association (RalGDS/AF-6) domain family member 1 [Source:MGI Symbol;Acc:MGI:1928386]
chrX	98936901	98938298	1398	*	12.06	11.84	12.16	-0.32	1.7e-05	0.000699	Promoter (<=1kb)	98937273	98943635	6363	1	ENSMUSG00000047694	ENSMUST00000151353	0	Yipf6	Yipf6	protein_coding	Yip1 domain family, member 6 [Source:MGI Symbol;Acc:MGI:1925179]
chr11	101732647	101733351	705	*	10.48	10.13	10.62	-0.5	1.72e-05	0.000705	Promoter (<=1kb)	101732919	101735696	2778	1	ENSMUSG00000034931	ENSMUST00000125409	0	Dhx8	Dhx8	protein_coding	DEAH (Asp-Glu-Ala-His) box polypeptide 8 [Source:MGI Symbol;Acc:MGI:1306823]
chr19	4810800	4812718	1919	*	11.96	11.74	12.06	-0.32	1.72e-05	0.000705	Promoter (<=1kb)	4800569	4811634	11066	2	ENSMUSG00000006456	ENSMUST00000006625	0	Rbm14	Rbm14	protein_coding	RNA binding motif protein 14 [Source:MGI Symbol;Acc:MGI:1929092]
chr11	95309569	95310627	1059	*	12.57	12.37	12.66	-0.28	1.73e-05	0.000708	Promoter (<=1kb)	95274259	95309602	35344	2	ENSMUSG00000038909	ENSMUST00000072621	0	Kat7	Kat7	protein_coding	K(lysine) acetyltransferase 7 [Source:MGI Symbol;Acc:MGI:2182799]
chr14	76097165	76097823	659	*	10.19	9.8	10.35	-0.55	1.74e-05	0.000709	Intron (ENSMUST00000022585/ENSMUSG00000022008, intron 6 of 7)	76086236	76110760	24525	2	ENSMUSG00000022008	ENSMUST00000022585	12937	Gpalpp1	Gpalpp1	protein_coding	GPALPP motifs containing 1 [Source:MGI Symbol;Acc:MGI:1914717]
chr9	72985077	72986144	1068	*	10.8	10.49	10.94	-0.45	1.76e-05	0.000716	Promoter (<=1kb)	72985429	73016340	30912	1	ENSMUSG00000034563	ENSMUST00000037977	0	Ccpg1	Ccpg1	protein_coding	cell cycle progression 1 [Source:MGI Symbol;Acc:MGI:1196419]
chr9	57764504	57766157	1654	*	11.95	11.73	12.05	-0.33	1.76e-05	0.000716	Promoter (<=1kb)	57750624	57765103	14480	2	ENSMUSG00000032316	ENSMUST00000216095	0	Clk3	Clk3	protein_coding	CDC-like kinase 3 [Source:MGI Symbol;Acc:MGI:1098670]
chr11	116842626	116844170	1545	*	12.39	12.19	12.48	-0.29	1.8e-05	0.000729	Promoter (<=1kb)	116837432	116843281	5850	2	ENSMUSG00000056962	ENSMUST00000141735	0	Jmjd6	Jmjd6	protein_coding	jumonji domain containing 6 [Source:MGI Symbol;Acc:MGI:1858910]
chr6	122598065	122599601	1537	*	9.57	9.09	9.76	-0.66	1.81e-05	0.000732	Promoter (<=1kb)	122577799	122600127	22329	2	ENSMUSG00000040613	ENSMUST00000112587	526	Apobec1	Apobec1	protein_coding	apolipoprotein B mRNA editing enzyme, catalytic polypeptide 1 [Source:MGI Symbol;Acc:MGI:103298]
chr11	20112256	20113713	1458	*	11.79	11.56	11.9	-0.34	1.82e-05	0.000732	Promoter (<=1kb)	20062304	20112913	50610	2	ENSMUSG00000020152	ENSMUST00000000137	0	Actr2	Actr2	protein_coding	ARP2 actin-related protein 2 [Source:MGI Symbol;Acc:MGI:1913963]
chr13	69610933	69612194	1262	*	12.03	11.81	12.13	-0.32	1.83e-05	0.000736	Promoter (<=1kb)	69573449	69611442	37994	2	ENSMUSG00000021594	ENSMUST00000091514	0	Srd5a1	Srd5a1	protein_coding	steroid 5 alpha-reductase 1 [Source:MGI Symbol;Acc:MGI:98400]
chr12	4232963	4234631	1669	*	11.68	11.44	11.79	-0.35	1.85e-05	0.000744	Promoter (<=1kb)	4197822	4233965	36144	2	ENSMUSG00000020652	ENSMUST00000111169	0	Cenpo	Cenpo	protein_coding	centromere protein O [Source:MGI Symbol;Acc:MGI:1923800]
chr17	7945513	7946382	870	*	10.38	10.02	10.53	-0.51	1.88e-05	0.000751	Promoter (<=1kb)	7945614	7979824	34211	1	ENSMUSG00000073471	ENSMUST00000232223	0	Rsph3a	Rsph3a	protein_coding	radial spoke 3A homolog (Chlamydomonas) [Source:MGI Symbol;Acc:MGI:1914082]
chr10	119239310	119240729	1420	*	11.85	11.61	11.95	-0.33	1.9e-05	0.000759	Promoter (<=1kb)	119199255	119240055	40801	2	ENSMUSG00000020114	ENSMUST00000020315	0	Cand1	Cand1	protein_coding	cullin associated and neddylation disassociated 1 [Source:MGI Symbol;Acc:MGI:1261820]
chr5	34659839	34661094	1256	*	12.28	12.07	12.38	-0.3	1.91e-05	0.000761	Promoter (<=1kb)	34638536	34660148	21613	2	ENSMUSG00000036693	ENSMUST00000041364	0	Nop14	Nop14	protein_coding	NOP14 nucleolar protein [Source:MGI Symbol;Acc:MGI:1922666]
chr2	5950799	5952145	1347	*	10.76	10.44	10.89	-0.45	1.91e-05	0.000761	Promoter (<=1kb)	5951469	6056703	105235	1	ENSMUSG00000043241	ENSMUST00000060092	0	Upf2	Upf2	protein_coding	UPF2 regulator of nonsense transcripts homolog (yeast) [Source:MGI Symbol;Acc:MGI:2449307]
chr17	33955188	33956338	1151	*	10.62	10.29	10.76	-0.47	1.92e-05	0.000763	Promoter (<=1kb)	33951999	33955212	3214	2	ENSMUSG00000008668	ENSMUST00000174745	0	Rps18	Rps18	protein_coding	ribosomal protein S18 [Source:MGI Symbol;Acc:MGI:98146]
chr9	20952068	20953257	1190	*	10.44	10.07	10.59	-0.52	1.93e-05	0.000763	Promoter (<=1kb)	20907209	20952623	45415	2	ENSMUSG00000004099	ENSMUST00000178110	0	Dnmt1	Dnmt1	protein_coding	DNA methyltransferase (cytosine-5) 1 [Source:MGI Symbol;Acc:MGI:94912]
chr5	142367107	142368106	1000	*	11.43	11.17	11.54	-0.38	1.95e-05	0.00077	Distal Intergenic	142401497	142419620	18124	1	ENSMUSG00000056493	ENSMUST00000198422	-33391	Foxk1	Foxk1	protein_coding	forkhead box K1 [Source:MGI Symbol;Acc:MGI:1347488]
chr16	32876866	32878011	1146	*	10.79	10.48	10.93	-0.45	1.97e-05	0.000778	Promoter (<=1kb)	32877500	32891409	13910	1	ENSMUSG00000022800	ENSMUST00000143151	0	Fyttd1	Fyttd1	protein_coding	forty-two-three domain containing 1 [Source:MGI Symbol;Acc:MGI:1917955]
chr18	31910420	31911473	1054	*	11.13	11.39	10.97	0.41	2e-05	0.000789	Promoter (<=1kb)	31909098	31911824	2727	2	ENSMUSG00000044982	ENSMUST00000054984	351	Sft2d3	Sft2d3	protein_coding	SFT2 domain containing 3 [Source:MGI Symbol;Acc:MGI:1914408]
chr17	56255720	56257174	1455	*	11.9	11.66	12.01	-0.35	2.01e-05	0.000789	Promoter (<=1kb)	56256810	56263610	6801	1	ENSMUSG00000043683	ENSMUST00000060253	0	Fem1a	Fem1a	protein_coding	feminization 1 homolog a (C. elegans) [Source:MGI Symbol;Acc:MGI:1335089]
chr5	149635678	149636852	1175	*	11.74	11.51	11.85	-0.34	2.01e-05	0.000789	Promoter (<=1kb)	149614287	149636171	21885	2	ENSMUSG00000029657	ENSMUST00000201452	0	Hsph1	Hsph1	protein_coding	heat shock 105kDa/110kDa protein 1 [Source:MGI Symbol;Acc:MGI:105053]
chr7	25076498	25077503	1006	*	12.3	12.1	12.39	-0.3	2.02e-05	0.00079	Promoter (<=1kb)	25077205	25083492	6288	1	ENSMUSG00000045252	ENSMUST00000179556	0	Zfp574	Zfp574	protein_coding	zinc finger protein 574 [Source:MGI Symbol;Acc:MGI:2442951]
chr17	33817217	33818320	1104	*	12.14	11.92	12.24	-0.32	2.02e-05	0.00079	Promoter (<=1kb)	33817907	33822917	5011	1	ENSMUSG00000042099	ENSMUST00000234357	0	Kank3	Kank3	protein_coding	KN motif and ankyrin repeat domains 3 [Source:MGI Symbol;Acc:MGI:1098615]
chr19	46502757	46504737	1981	*	12.73	12.54	12.82	-0.28	2.06e-05	0.000803	Promoter (1-2kb)	46501648	46516444	14797	1	ENSMUSG00000025034	ENSMUST00000026008	1109	Trim8	Trim8	protein_coding	tripartite motif-containing 8 [Source:MGI Symbol;Acc:MGI:1933302]
chr4	155561920	155564226	2307	*	12.39	12.18	12.48	-0.31	2.07e-05	0.000803	Promoter (<=1kb)	155562378	155590997	28620	1	ENSMUSG00000029063	ENSMUST00000030939	0	Nadk	Nadk	protein_coding	NAD kinase [Source:MGI Symbol;Acc:MGI:2183149]
chr12	65172140	65173295	1156	*	11.18	10.9	11.3	-0.4	2.08e-05	0.000803	Promoter (<=1kb)	65132734	65172580	39847	2	ENSMUSG00000047534	ENSMUST00000052201	0	Mis18bp1	Mis18bp1	protein_coding	MIS18 binding protein 1 [Source:MGI Symbol;Acc:MGI:2145099]
chr15	3995356	3996263	908	*	12.64	12.45	12.73	-0.27	2.08e-05	0.000803	Promoter (<=1kb)	3982035	3995744	13710	2	ENSMUSG00000041935	ENSMUST00000046633	0	AW549877	AW549877	protein_coding	expressed sequence AW549877 [Source:MGI Symbol;Acc:MGI:2146232]
chr17	33908774	33910861	2088	*	12.09	11.86	12.19	-0.33	2.08e-05	0.000803	Promoter (<=1kb)	33909414	33911423	2010	1	ENSMUSG00000002307	ENSMUST00000173028	0	Daxx	Daxx	protein_coding	Fas death domain-associated protein [Source:MGI Symbol;Acc:MGI:1197015]
chr7	19715217	19716218	1002	*	12.78	12.59	12.86	-0.26	2.1e-05	0.000811	Promoter (<=1kb)	19701313	19715438	14126	2	ENSMUSG00000002984	ENSMUST00000093552	0	Tomm40	Tomm40	protein_coding	translocase of outer mitochondrial membrane 40 [Source:MGI Symbol;Acc:MGI:1858259]
chr7	118532656	118533511	856	*	11.27	10.99	11.39	-0.4	2.13e-05	0.000817	Promoter (<=1kb)	118509659	118533301	23643	2	ENSMUSG00000030652	ENSMUST00000098090	0	Coq7	Coq7	protein_coding	demethyl-Q 7 [Source:MGI Symbol;Acc:MGI:107207]
chr11	71019040	71019994	955	*	12.38	12.18	12.47	-0.29	2.13e-05	0.000817	Promoter (<=1kb)	71007164	71019242	12079	2	ENSMUSG00000018442	ENSMUST00000108523	0	Derl2	Derl2	protein_coding	Der1-like domain family, member 2 [Source:MGI Symbol;Acc:MGI:2151483]
chr2	119546921	119548032	1112	*	12.03	11.81	12.13	-0.32	2.13e-05	0.000817	Promoter (<=1kb)	119547697	119587027	39331	1	ENSMUSG00000014077	ENSMUST00000014221	0	Chp1	Chp1	protein_coding	calcineurin-like EF hand protein 1 [Source:MGI Symbol;Acc:MGI:1927185]
chr6	24663825	24665459	1635	*	11.34	11.08	11.46	-0.38	2.16e-05	0.000822	Promoter (<=1kb)	24613805	24665009	51205	2	ENSMUSG00000029684	ENSMUST00000031695	0	Wasl	Wasl	protein_coding	Wiskott-Aldrich syndrome-like (human) [Source:MGI Symbol;Acc:MGI:1920428]
chr12	10390621	10391480	860	*	11.15	10.87	11.28	-0.41	2.16e-05	0.000822	Promoter (<=1kb)	10390772	10395562	4791	1	ENSMUSG00000020621	ENSMUST00000020947	0	Rdh14	Rdh14	protein_coding	retinol dehydrogenase 14 (all-trans and 9-cis) [Source:MGI Symbol;Acc:MGI:1920402]
chr14	73388536	73389328	793	*	11.19	10.91	11.31	-0.4	2.16e-05	0.000822	Distal Intergenic	73362226	73385289	23064	2	ENSMUSG00000022108	ENSMUST00000022704	-3247	Itm2b	Itm2b	protein_coding	integral membrane protein 2B [Source:MGI Symbol;Acc:MGI:1309517]
chr11	80153800	80155937	2138	*	10.79	10.46	10.92	-0.46	2.18e-05	0.000828	Promoter (<=1kb)	80154105	80178958	24854	1	ENSMUSG00000020709	ENSMUST00000021050	0	Adap2	Adap2	protein_coding	ArfGAP with dual PH domains 2 [Source:MGI Symbol;Acc:MGI:2663075]
chr1	51477939	51478808	870	*	11.49	11.24	11.6	-0.36	2.23e-05	0.000842	Promoter (<=1kb)	51465862	51478399	12538	2	ENSMUSG00000026107	ENSMUST00000189542	0	Nabp1	Nabp1	protein_coding	nucleic acid binding protein 1 [Source:MGI Symbol;Acc:MGI:1923258]
chr15	80233620	80234488	869	*	11.19	10.91	11.31	-0.4	2.23e-05	0.000842	Promoter (<=1kb)	80234018	80253371	19354	1	ENSMUSG00000022412	ENSMUST00000023048	0	Mief1	Mief1	protein_coding	mitochondrial elongation factor 1 [Source:MGI Symbol;Acc:MGI:2146020]
chr11	61493614	61494667	1054	*	11.98	11.76	12.08	-0.32	2.24e-05	0.000845	Promoter (<=1kb)	61488812	61494266	5455	2	ENSMUSG00000001034	ENSMUST00000101085	0	Mapk7	Mapk7	protein_coding	mitogen-activated protein kinase 7 [Source:MGI Symbol;Acc:MGI:1346347]
chrX	10716971	10718311	1341	*	11.08	10.79	11.2	-0.41	2.25e-05	0.000847	Promoter (<=1kb)	10717390	10719690	2301	1	ENSMUSG00000008035	ENSMUST00000008179	0	Mid1ip1	Mid1ip1	protein_coding	Mid1 interacting protein 1 (gastrulation specific G12-like (zebrafish)) [Source:MGI Symbol;Acc:MGI:1915291]
chr8	13287222	13288412	1191	*	11.7	11.46	11.8	-0.34	2.26e-05	0.000849	Promoter (<=1kb)	13288190	13297617	9428	1	ENSMUSG00000038497	ENSMUST00000210063	0	Tmco3	Tmco3	protein_coding	transmembrane and coiled-coil domains 3 [Source:MGI Symbol;Acc:MGI:2444946]
chr19	5727549	5728060	512	*	10.2	9.83	10.36	-0.53	2.28e-05	0.000855	Promoter (<=1kb)	5727206	5731627	4422	1	ENSMUSG00000089766	ENSMUST00000162407	343	Gm16538	Gm16538	antisense	predicted gene 16538 [Source:MGI Symbol;Acc:MGI:4414958]
chr11	49202779	49204321	1543	*	11.78	11.55	11.89	-0.34	2.31e-05	0.000866	Promoter (<=1kb)	49203292	49218553	15262	1	ENSMUSG00000046311	ENSMUST00000109198	0	Zfp62	Zfp62	protein_coding	zinc finger protein 62 [Source:MGI Symbol;Acc:MGI:99662]
chr5	123683548	123685057	1510	*	9.11	9.55	8.82	0.73	2.32e-05	0.000866	Promoter (<=1kb)	123577795	123684322	106528	2	ENSMUSG00000049550	ENSMUST00000111564	0	Clip1	Clip1	protein_coding	CAP-GLY domain containing linker protein 1 [Source:MGI Symbol;Acc:MGI:1928401]
chr17	47736912	47738362	1451	*	11.19	10.92	11.31	-0.4	2.32e-05	0.000866	Promoter (<=1kb)	47737030	47792419	55390	1	ENSMUSG00000023990	ENSMUST00000086932	0	Tfeb	Tfeb	protein_coding	transcription factor EB [Source:MGI Symbol;Acc:MGI:103270]
chr17	35088656	35090083	1428	*	11.19	10.92	11.31	-0.4	2.34e-05	0.000872	Promoter (<=1kb)	35089263	35091826	2564	1	ENSMUSG00000007036	ENSMUST00000173134	0	Abhd16a	Abhd16a	protein_coding	abhydrolase domain containing 16A [Source:MGI Symbol;Acc:MGI:99476]
chr5	93266825	93268576	1752	*	11.76	11.51	11.87	-0.35	2.35e-05	0.000874	Promoter (<=1kb)	93267257	93276231	8975	1	ENSMUSG00000029385	ENSMUST00000031331	0	Ccng2	Ccng2	protein_coding	cyclin G2 [Source:MGI Symbol;Acc:MGI:1095734]
chr11	51999921	52000943	1023	*	10.81	10.5	10.95	-0.44	2.37e-05	0.000879	Promoter (<=1kb)	51985497	52000484	14988	2	ENSMUSG00000020390	ENSMUST00000020657	0	Ube2b	Ube2b	protein_coding	ubiquitin-conjugating enzyme E2B [Source:MGI Symbol;Acc:MGI:102944]
chr2	156179505	156180783	1279	*	12.04	11.83	12.14	-0.31	2.43e-05	0.000897	Promoter (<=1kb)	156147239	156180238	33000	2	ENSMUSG00000027620	ENSMUST00000109587	0	Rbm39	Rbm39	protein_coding	RNA binding motif protein 39 [Source:MGI Symbol;Acc:MGI:2157953]
chr15	75856804	75857830	1027	*	11.98	11.76	12.08	-0.32	2.43e-05	0.000897	Promoter (<=1kb)	75854819	75856228	1410	2	ENSMUSG00000098203	ENSMUST00000182514	-576	Gm9568	Gm9568	processed_pseudogene	predicted gene 9568 [Source:MGI Symbol;Acc:MGI:3779978]
chr9	67043314	67044524	1211	*	11.1	10.81	11.22	-0.41	2.46e-05	0.000904	Promoter (<=1kb)	67022590	67043907	21318	2	ENSMUSG00000032366	ENSMUST00000113696	0	Tpm1	Tpm1	protein_coding	tropomyosin 1, alpha [Source:MGI Symbol;Acc:MGI:98809]
chr10	128546454	128549435	2982	*	12.17	11.96	12.27	-0.31	2.51e-05	0.000921	Promoter (<=1kb)	128541963	128547774	5812	2	ENSMUSG00000039810	ENSMUST00000040572	0	Zc3h10	Zc3h10	protein_coding	zinc finger CCCH type containing 10 [Source:MGI Symbol;Acc:MGI:2143670]
chr5	117119697	117120757	1061	*	10.7	10.37	10.84	-0.47	2.52e-05	0.000924	Promoter (<=1kb)	117120129	117275217	155089	1	ENSMUSG00000061288	ENSMUST00000111978	0	Taok3	Taok3	protein_coding	TAO kinase 3 [Source:MGI Symbol;Acc:MGI:3041177]
chr3	95667293	95669518	2226	*	11.01	10.72	11.13	-0.42	2.53e-05	0.000924	Distal Intergenic	95676750	95677151	402	2	ENSMUSG00000015850	ENSMUST00000151054	7633	Adamtsl4	Adamtsl4	protein_coding	ADAMTS-like 4 [Source:MGI Symbol;Acc:MGI:2389008]
chr7	73558265	73559606	1342	*	12.63	12.44	12.71	-0.27	2.56e-05	0.000934	Promoter (<=1kb)	73539203	73558395	19193	2	ENSMUSG00000101970	ENSMUST00000184587	0	1810026B05Rik	1810026B05Rik	processed_transcript	RIKEN cDNA 1810026B05 gene [Source:MGI Symbol;Acc:MGI:1916420]
chr5	139364272	139365453	1182	*	12.05	11.83	12.15	-0.32	2.56e-05	0.000935	Intron (ENSMUST00000066052/ENSMUSG00000053553, intron 2 of 4)	139369650	139369745	96	2	ENSMUSG00000065593	ENSMUST00000083659	4292	Mir339	Mir339	miRNA	microRNA 339 [Source:MGI Symbol;Acc:MGI:3619354]
chr6	43665702	43666498	797	*	10.42	10.08	10.57	-0.49	2.58e-05	0.000938	Promoter (<=1kb)	43345001	43666278	321278	2	ENSMUSG00000029735	ENSMUST00000067888	0	Tpk1	Tpk1	protein_coding	thiamine pyrophosphokinase [Source:MGI Symbol;Acc:MGI:1352500]
chr11	49243396	49244572	1177	*	12	11.78	12.1	-0.32	2.59e-05	0.000941	Promoter (<=1kb)	49244191	49263022	18832	1	ENSMUSG00000020346	ENSMUST00000167400	0	Mgat1	Mgat1	protein_coding	mannoside acetylglucosaminyltransferase 1 [Source:MGI Symbol;Acc:MGI:96973]
chrX	7714131	7714766	636	*	9.85	9.42	10.02	-0.61	2.63e-05	0.00095	Promoter (<=1kb)	7714333	7722100	7768	1	ENSMUSG00000039382	ENSMUST00000137470	0	Wdr45	Wdr45	protein_coding	WD repeat domain 45 [Source:MGI Symbol;Acc:MGI:1859606]
chr13	81782982	81783952	971	*	12.28	12.08	12.37	-0.29	2.63e-05	0.00095	Promoter (<=1kb)	81783077	81797155	14079	1	ENSMUSG00000021537	ENSMUST00000022009	0	Cetn3	Cetn3	protein_coding	centrin 3 [Source:MGI Symbol;Acc:MGI:1097706]
chr4	142083768	142084992	1225	*	10	9.6	10.16	-0.57	2.65e-05	0.000956	Promoter (<=1kb)	142030992	142084304	53313	2	ENSMUSG00000040616	ENSMUST00000036572	0	Tmem51	Tmem51	protein_coding	transmembrane protein 51 [Source:MGI Symbol;Acc:MGI:2384874]
chr16	3907950	3909464	1515	*	10.63	10.31	10.77	-0.46	2.66e-05	0.00096	Promoter (<=1kb)	3895179	3908653	13475	2	ENSMUSG00000005983	ENSMUST00000177519	0	1700037C18Rik	1700037C18Rik	protein_coding	RIKEN cDNA 1700037C18 gene [Source:MGI Symbol;Acc:MGI:1920511]
chr7	97764723	97766584	1862	*	10.8	10.48	10.93	-0.45	2.69e-05	0.000966	Distal Intergenic	97788541	97854912	66372	1	ENSMUSG00000030774	ENSMUST00000205757	-21957	Pak1	Pak1	protein_coding	p21 (RAC1) activated kinase 1 [Source:MGI Symbol;Acc:MGI:1339975]
chr7	45395203	45396449	1247	*	11.59	11.34	11.7	-0.36	2.7e-05	0.000967	Promoter (<=1kb)	45376453	45395742	19290	2	ENSMUSG00000063511	ENSMUST00000074575	0	Snrnp70	Snrnp70	protein_coding	small nuclear ribonucleoprotein 70 (U1) [Source:MGI Symbol;Acc:MGI:98341]
chr3	96268341	96270374	2034	*	11.58	11.33	11.69	-0.36	2.7e-05	0.000967	Promoter (<=1kb)	96269721	96279001	9281	1	ENSMUSG00000050936	ENSMUST00000051089	0	Gm42743	Gm42743	lincRNA	predicted gene 42743 [Source:MGI Symbol;Acc:MGI:5662880]
chr12	70974222	70975432	1211	*	11.44	11.18	11.55	-0.37	2.73e-05	0.000977	Promoter (<=1kb)	70974621	70996347	21727	1	ENSMUSG00000060073	ENSMUST00000160027	0	Psma3	Psma3	protein_coding	proteasome (prosome, macropain) subunit, alpha type 3 [Source:MGI Symbol;Acc:MGI:104883]
chr6	71440457	71441409	953	*	12.28	12.07	12.37	-0.3	2.74e-05	0.000977	Promoter (<=1kb)	71388634	71440637	52004	2	ENSMUSG00000002222	ENSMUST00000002292	0	Rmnd5a	Rmnd5a	protein_coding	required for meiotic nuclear division 5 homolog A [Source:MGI Symbol;Acc:MGI:1915727]
chr9	57130395	57131467	1073	*	10.93	10.64	11.06	-0.42	2.75e-05	0.000977	Promoter (<=1kb)	57130690	57134155	3466	1	ENSMUSG00000032295	ENSMUST00000161393	0	Man2c1	Man2c1	protein_coding	mannosidase, alpha, class 2C, member 1 [Source:MGI Symbol;Acc:MGI:1920994]
chr10	79779913	79780887	975	*	11.37	11.11	11.49	-0.37	2.77e-05	0.000985	Promoter (<=1kb)	79780581	79782607	2027	1	ENSMUSG00000020325	ENSMUST00000168798	0	Fstl3	Fstl3	protein_coding	follistatin-like 3 [Source:MGI Symbol;Acc:MGI:1890391]
chr10	62339459	62340853	1395	*	11.79	11.56	11.89	-0.34	2.79e-05	0.000987	Promoter (<=1kb)	62268855	62340542	71688	2	ENSMUSG00000037012	ENSMUST00000099691	0	Hk1	Hk1	protein_coding	hexokinase 1 [Source:MGI Symbol;Acc:MGI:96103]
chr17	56672803	56673756	954	*	10.93	10.63	11.06	-0.42	2.79e-05	0.000987	Promoter (<=1kb)	56673294	56707879	34586	1	ENSMUSG00000002372	ENSMUST00000232975	0	Ranbp3	Ranbp3	protein_coding	RAN binding protein 3 [Source:MGI Symbol;Acc:MGI:1919060]
chr5	33377944	33378996	1053	*	11.71	11.47	11.81	-0.34	2.81e-05	0.000993	Promoter (<=1kb)	33378549	33410519	31971	1	ENSMUSG00000037355	ENSMUST00000200682	0	Uvssa	Uvssa	protein_coding	UV stimulated scaffold protein A [Source:MGI Symbol;Acc:MGI:1918351]
chr7	100492842	100496203	3362	*	12.08	11.86	12.18	-0.31	2.82e-05	0.000993	Promoter (<=1kb)	100493337	100502020	8684	1	ENSMUSG00000033685	ENSMUST00000126534	0	Ucp2	Ucp2	protein_coding	uncoupling protein 2 (mitochondrial, proton carrier) [Source:MGI Symbol;Acc:MGI:109354]
chr3	61363120	61365428	2309	*	12.8	12.62	12.89	-0.27	2.84e-05	0.000999	Promoter (<=1kb)	61362250	61365951	3702	2	ENSMUSG00000053706	ENSMUST00000066298	523	B430305J03Rik	B430305J03Rik	protein_coding	RIKEN cDNA B430305J03 gene [Source:MGI Symbol;Acc:MGI:3697707]
chr10	79908192	79909475	1284	*	11.78	11.55	11.89	-0.33	2.86e-05	0.001	Promoter (<=1kb)	79894708	79908921	14214	2	ENSMUSG00000013833	ENSMUST00000105378	0	Med16	Med16	protein_coding	mediator complex subunit 16 [Source:MGI Symbol;Acc:MGI:2158394]
chr10	17518520	17519087	568	*	9.88	9.47	10.05	-0.58	2.88e-05	0.00101	Promoter (1-2kb)	17512114	17520608	8495	2	ENSMUSG00000112587	ENSMUST00000219355	1521	Gm47769	Gm47769	lincRNA	predicted gene, 47769 [Source:MGI Symbol;Acc:MGI:6096924]
chr16	30186229	30188369	2141	*	11.19	11.44	11.04	0.4	2.9e-05	0.00101	Distal Intergenic	30195071	30200299	5229	1	ENSMUSG00000101888	ENSMUST00000187479	-6702	1700025H01Rik	1700025H01Rik	lincRNA	RIKEN cDNA 1700025H01 gene [Source:MGI Symbol;Acc:MGI:1922781]
chr9	21167481	21169129	1649	*	11.8	11.54	11.92	-0.38	2.91e-05	0.00101	Promoter (1-2kb)	21165714	21213248	47535	1	ENSMUSG00000032177	ENSMUST00000039413	1767	Pde4a	Pde4a	protein_coding	phosphodiesterase 4A, cAMP specific [Source:MGI Symbol;Acc:MGI:99558]
chr5	33935808	33936778	971	*	11.49	11.24	11.6	-0.36	2.92e-05	0.00102	Promoter (<=1kb)	33897916	33936413	38498	2	ENSMUSG00000029111	ENSMUST00000030993	0	Nelfa	Nelfa	protein_coding	negative elongation factor complex member A, Whsc2 [Source:MGI Symbol;Acc:MGI:1346098]
chr10	91181245	91182760	1516	*	11.43	11.18	11.54	-0.37	2.93e-05	0.00102	Promoter (<=1kb)	91164046	91181315	17270	2	ENSMUSG00000019961	ENSMUST00000216402	0	Tmpo	Tmpo	protein_coding	thymopoietin [Source:MGI Symbol;Acc:MGI:106920]
chr2	170316510	170317152	643	*	9.34	8.85	9.54	-0.7	2.93e-05	0.00102	Distal Intergenic	170285035	170285880	846	1	ENSMUSG00000084013	ENSMUST00000118388	31475	Gm14270	Gm14270	processed_pseudogene	predicted gene 14270 [Source:MGI Symbol;Acc:MGI:3649849]
chr2	181186690	181188114	1425	*	12.06	11.84	12.16	-0.31	2.95e-05	0.00102	Promoter (<=1kb)	181187247	181188771	1525	1	ENSMUSG00000016344	ENSMUST00000016488	0	Ppdpf	Ppdpf	protein_coding	pancreatic progenitor cell differentiation and proliferation factor [Source:MGI Symbol;Acc:MGI:1913746]
chr8	113634908	113636149	1242	*	12.28	12.08	12.37	-0.29	2.96e-05	0.00102	Promoter (<=1kb)	113635587	113643806	8220	1	ENSMUSG00000078908	ENSMUST00000179926	0	Mon1b	Mon1b	protein_coding	MON1 homolog B, secretory traffciking associated [Source:MGI Symbol;Acc:MGI:1923231]
chr8	105860078	105860995	918	*	11.99	11.77	12.08	-0.31	2.99e-05	0.00103	Promoter (<=1kb)	105860580	105879330	18751	1	ENSMUSG00000008450	ENSMUST00000008594	0	Nutf2	Nutf2	protein_coding	nuclear transport factor 2 [Source:MGI Symbol;Acc:MGI:1915301]
chr14	52279107	52280031	925	*	11.6	11.36	11.71	-0.36	2.99e-05	0.00103	Promoter (<=1kb)	52279146	52296401	17256	1	ENSMUSG00000016831	ENSMUST00000022766	0	Tox4	Tox4	protein_coding	TOX high mobility group box family member 4 [Source:MGI Symbol;Acc:MGI:1915389]
chr2	153298492	153299473	982	*	10.45	10.1	10.59	-0.5	3e-05	0.00103	Intron (ENSMUST00000028977/ENSMUSG00000027475, intron 1 of 8)	153291413	153333390	41978	1	ENSMUSG00000027475	ENSMUST00000028977	7079	Kif3b	Kif3b	protein_coding	kinesin family member 3B [Source:MGI Symbol;Acc:MGI:107688]
chr2	11501134	11503358	2225	*	12.02	11.8	12.12	-0.31	3e-05	0.00103	Promoter (<=1kb)	11471791	11502101	30311	2	ENSMUSG00000026773	ENSMUST00000179584	0	Pfkfb3	Pfkfb3	protein_coding	6-phosphofructo-2-kinase/fructose-2,6-biphosphatase 3 [Source:MGI Symbol;Acc:MGI:2181202]
chr1	86486959	86488038	1080	*	11.51	11.26	11.63	-0.37	3e-05	0.00103	Distal Intergenic	86473659	86474006	348	1	ENSMUSG00000101328	ENSMUST00000163337	13300	Rpl30-ps6	Rpl30-ps6	processed_pseudogene	ribosomal protein L30, pseudogene 6 [Source:MGI Symbol;Acc:MGI:3642608]
chr9	109931179	109932408	1230	*	12.36	12.17	12.45	-0.29	3.02e-05	0.00103	Promoter (<=1kb)	109931460	110083955	152496	1	ENSMUSG00000032479	ENSMUST00000035055	0	Map4	Map4	protein_coding	microtubule-associated protein 4 [Source:MGI Symbol;Acc:MGI:97178]
chr1	86440623	86443046	2424	*	12.22	12	12.32	-0.33	3.03e-05	0.00103	Distal Intergenic	86426329	86428052	1724	1	ENSMUSG00000036574	ENSMUST00000046004	14294	Tex44	Tex44	protein_coding	testis expressed 44 [Source:MGI Symbol;Acc:MGI:1919113]
chr14	21499993	21501296	1304	*	12.94	12.77	13.02	-0.25	3.04e-05	0.00103	Promoter (<=1kb)	21500853	21621401	120549	1	ENSMUSG00000021767	ENSMUST00000096222	0	Kat6b	Kat6b	protein_coding	K(lysine) acetyltransferase 6B [Source:MGI Symbol;Acc:MGI:1858746]
chr15	81465779	81466744	966	*	12.15	11.94	12.25	-0.31	3.04e-05	0.00103	Promoter (<=1kb)	81466296	81476369	10074	1	ENSMUSG00000022400	ENSMUST00000023036	0	Rbx1	Rbx1	protein_coding	ring-box 1 [Source:MGI Symbol;Acc:MGI:1891829]
chr3	95818160	95820387	2228	*	11.63	11.38	11.74	-0.37	3.05e-05	0.00103	Promoter (<=1kb)	95760341	95818632	58292	2	ENSMUSG00000028106	ENSMUST00000200164	0	Rprd2	Rprd2	protein_coding	regulation of nuclear pre-mRNA domain containing 2 [Source:MGI Symbol;Acc:MGI:1922387]
chr6	49012295	49013771	1477	*	11.22	10.95	11.34	-0.4	3.06e-05	0.00103	Distal Intergenic	48986616	48999616	13001	2	ENSMUSG00000107656	ENSMUST00000203494	-12679	4930563H07Rik	4930563H07Rik	antisense	RIKEN cDNA 4930563H07 gene [Source:MGI Symbol;Acc:MGI:1922597]
chr2	30415137	30416475	1339	*	11.54	11.29	11.65	-0.36	3.06e-05	0.00103	Promoter (<=1kb)	30400471	30415771	15301	2	ENSMUSG00000026853	ENSMUST00000102855	0	Crat	Crat	protein_coding	carnitine acetyltransferase [Source:MGI Symbol;Acc:MGI:109501]
chr14	47361487	47362541	1055	*	10.88	10.57	11.02	-0.45	3.07e-05	0.00104	Distal Intergenic	47367751	47381628	13878	1	ENSMUSG00000050335	ENSMUST00000151405	-5210	Lgals3	Lgals3	protein_coding	lectin, galactose binding, soluble 3 [Source:MGI Symbol;Acc:MGI:96778]
chr4	25281121	25282099	979	*	11.36	11.1	11.47	-0.37	3.09e-05	0.00104	Promoter (<=1kb)	25248600	25281760	33161	2	ENSMUSG00000040359	ENSMUST00000142949	0	Ufl1	Ufl1	protein_coding	UFM1 specific ligase 1 [Source:MGI Symbol;Acc:MGI:1914740]
chr8	122280827	122282130	1304	*	13.01	12.84	13.08	-0.24	3.11e-05	0.00104	Promoter (<=1kb)	122282141	122337251	55111	1	ENSMUSG00000049577	ENSMUST00000054052	-11	Zfpm1	Zfpm1	protein_coding	zinc finger protein, multitype 1 [Source:MGI Symbol;Acc:MGI:1095400]
chr4	141790260	141791064	805	*	11.45	11.2	11.56	-0.36	3.14e-05	0.00105	Promoter (<=1kb)	141760189	141790891	30703	2	ENSMUSG00000040697	ENSMUST00000038014	0	Dnajc16	Dnajc16	protein_coding	DnaJ heat shock protein family (Hsp40) member C16 [Source:MGI Symbol;Acc:MGI:2442146]
chr5	115300226	115301452	1227	*	11.31	11.05	11.43	-0.38	3.14e-05	0.00105	Promoter (<=1kb)	115297110	115300999	3890	2	ENSMUSG00000009013	ENSMUST00000009157	0	Dynll1	Dynll1	protein_coding	dynein light chain LC8-type 1 [Source:MGI Symbol;Acc:MGI:1861457]
chrX	12251803	12252932	1130	*	9.99	9.58	10.15	-0.57	3.15e-05	0.00105	Distal Intergenic	12179718	12180067	350	2	ENSMUSG00000083486	ENSMUST00000119545	-71736	Gm14521	Gm14521	processed_pseudogene	predicted gene 14521 [Source:MGI Symbol;Acc:MGI:3705887]
chr15	58075674	58077110	1437	*	12.46	12.27	12.54	-0.28	3.16e-05	0.00105	Promoter (<=1kb)	58047003	58076245	29243	2	ENSMUSG00000022361	ENSMUST00000175805	0	Zhx1	Zhx1	protein_coding	zinc fingers and homeoboxes 1 [Source:MGI Symbol;Acc:MGI:109271]
chr1	144002814	144004969	2156	*	12.07	11.85	12.17	-0.32	3.16e-05	0.00105	Promoter (<=1kb)	143999338	144004161	4824	2	ENSMUSG00000026360	ENSMUST00000127206	0	Rgs2	Rgs2	protein_coding	regulator of G-protein signaling 2 [Source:MGI Symbol;Acc:MGI:1098271]
chr3	138143295	138145044	1750	*	11.79	11.57	11.9	-0.33	3.18e-05	0.00106	Promoter (<=1kb)	138143448	138159821	16374	1	ENSMUSG00000004127	ENSMUST00000040321	0	Trmt10a	Trmt10a	protein_coding	tRNA methyltransferase 10A [Source:MGI Symbol;Acc:MGI:1920421]
chr7	68748336	68749682	1347	*	12.35	12.15	12.44	-0.29	3.19e-05	0.00106	Promoter (<=1kb)	68736995	68749241	12247	2	ENSMUSG00000042659	ENSMUST00000048068	0	Arrdc4	Arrdc4	protein_coding	arrestin domain containing 4 [Source:MGI Symbol;Acc:MGI:1913662]
chrX	113867733	113868839	1107	*	9.43	9.83	9.17	0.66	3.19e-05	0.00106	Distal Intergenic	113878331	113878454	124	2	ENSMUSG00000087765	ENSMUST00000157140	9615	Gm23985	Gm23985	snoRNA	predicted gene, 23985 [Source:MGI Symbol;Acc:MGI:5453762]
chrX	48284375	48285476	1102	*	11.07	10.75	11.2	-0.45	3.22e-05	0.00106	Promoter (<=1kb)	48276792	48285426	8635	2	ENSMUSG00000097197	ENSMUST00000180584	0	9530027J09Rik	9530027J09Rik	lincRNA	RIKEN cDNA 9530027J09 gene [Source:MGI Symbol;Acc:MGI:4820557]
chr14	26637465	26638980	1516	*	12.24	12.04	12.33	-0.3	3.24e-05	0.00107	Promoter (<=1kb)	26638074	26657258	19185	1	ENSMUSG00000021877	ENSMUST00000022429	0	Arf4	Arf4	protein_coding	ADP-ribosylation factor 4 [Source:MGI Symbol;Acc:MGI:99433]
chr1	160212006	160213499	1494	*	11.82	11.59	11.92	-0.33	3.25e-05	0.00107	Promoter (<=1kb)	160202367	160212875	10509	2	ENSMUSG00000014226	ENSMUST00000014370	0	Cacybp	Cacybp	protein_coding	calcyclin binding protein [Source:MGI Symbol;Acc:MGI:1270839]
chr10	63176481	63177758	1278	*	10.46	10.11	10.6	-0.49	3.25e-05	0.00107	Intron (ENSMUST00000095580/ENSMUSG00000020067, intron 2 of 19)	63115795	63203952	88158	2	ENSMUSG00000020067	ENSMUST00000095580	26194	Mypn	Mypn	protein_coding	myopalladin [Source:MGI Symbol;Acc:MGI:1916052]
chr11	118418459	118419463	1005	*	11.34	11.08	11.45	-0.37	3.27e-05	0.00107	Promoter (<=1kb)	118406289	118419052	12764	2	ENSMUSG00000025575	ENSMUST00000106288	0	Cant1	Cant1	protein_coding	calcium activated nucleotidase 1 [Source:MGI Symbol;Acc:MGI:1923275]
chr7	133123575	133124797	1223	*	11.27	10.99	11.39	-0.4	3.29e-05	0.00108	Promoter (<=1kb)	133014854	133123770	108917	2	ENSMUSG00000030970	ENSMUST00000164896	0	Ctbp2	Ctbp2	protein_coding	C-terminal binding protein 2 [Source:MGI Symbol;Acc:MGI:1201686]
chr8	128356882	128359755	2874	*	12.02	11.8	12.12	-0.32	3.31e-05	0.00108	Promoter (<=1kb)	128358604	128365420	6817	1	ENSMUSG00000025810	ENSMUST00000212833	0	Nrp1	Nrp1	protein_coding	neuropilin 1 [Source:MGI Symbol;Acc:MGI:106206]
chr1	16104114	16106268	2155	*	11.41	11.16	11.53	-0.36	3.31e-05	0.00108	Promoter (<=1kb)	16105774	16133734	27961	1	ENSMUSG00000025921	ENSMUST00000027053	0	Rdh10	Rdh10	protein_coding	retinol dehydrogenase 10 (all-trans) [Source:MGI Symbol;Acc:MGI:1924238]
chr6	48443912	48444873	962	*	10.65	10.33	10.79	-0.46	3.32e-05	0.00108	Promoter (<=1kb)	48427697	48444036	16340	2	ENSMUSG00000068551	ENSMUST00000114566	0	Zfp467	Zfp467	protein_coding	zinc finger protein 467 [Source:MGI Symbol;Acc:MGI:1916160]
chr7	126694844	126696623	1780	*	11.49	11.24	11.6	-0.36	3.33e-05	0.00108	Promoter (<=1kb)	126695401	126696687	1287	1	ENSMUSG00000047721	ENSMUST00000144571	0	Bola2	Bola2	protein_coding	bolA-like 2 (E. coli) [Source:MGI Symbol;Acc:MGI:1913412]
chr18	6764722	6765609	888	*	11.63	11.38	11.73	-0.35	3.33e-05	0.00108	Promoter (<=1kb)	6765145	6794429	29285	1	ENSMUSG00000073639	ENSMUST00000234810	0	Rab18	Rab18	protein_coding	RAB18, member RAS oncogene family [Source:MGI Symbol;Acc:MGI:102790]
chr7	7298122	7299647	1526	*	12.14	11.93	12.23	-0.3	3.33e-05	0.00108	Promoter (<=1kb)	7282309	7299533	17225	2	ENSMUSG00000000605	ENSMUST00000000619	0	Clcn4	Clcn4	protein_coding	chloride channel, voltage-sensitive 4 [Source:MGI Symbol;Acc:MGI:104571]
chr8	70864962	70866127	1166	*	10.61	10.27	10.76	-0.49	3.34e-05	0.00108	Promoter (1-2kb)	70843906	70863258	19353	2	ENSMUSG00000002908	ENSMUST00000212611	-1704	Kcnn1	Kcnn1	protein_coding	potassium intermediate/small conductance calcium-activated channel, subfamily N, member 1 [Source:MGI Symbol;Acc:MGI:1933993]
chr5	142817047	142819073	2027	*	11.85	11.62	11.96	-0.34	3.35e-05	0.00108	Promoter (<=1kb)	142754789	142817662	62874	2	ENSMUSG00000039477	ENSMUST00000151477	0	Tnrc18	Tnrc18	protein_coding	trinucleotide repeat containing 18 [Source:MGI Symbol;Acc:MGI:3648294]
chr7	25219136	25221758	2623	*	11.35	11.09	11.46	-0.38	3.35e-05	0.00108	Promoter (<=1kb)	25221425	25227507	6083	1	ENSMUSG00000046541	ENSMUST00000055604	0	Zfp526	Zfp526	protein_coding	zinc finger protein 526 [Source:MGI Symbol;Acc:MGI:2445181]
chr7	92874208	92875501	1294	*	12.04	11.82	12.13	-0.32	3.36e-05	0.00108	Promoter (<=1kb)	92857525	92874247	16723	2	ENSMUSG00000030641	ENSMUST00000032877	0	Ddias	Ddias	protein_coding	DNA damage-induced apoptosis suppressor [Source:MGI Symbol;Acc:MGI:1921291]
chr6	113306309	113308543	2235	*	13.28	13.11	13.35	-0.24	3.37e-05	0.00108	Promoter (<=1kb)	113307137	113324857	17721	1	ENSMUSG00000001632	ENSMUST00000113122	0	Brpf1	Brpf1	protein_coding	bromodomain and PHD finger containing, 1 [Source:MGI Symbol;Acc:MGI:1926033]
chr9	20877849	20878936	1088	*	11.96	11.74	12.06	-0.32	3.37e-05	0.00108	Promoter (<=1kb)	20873808	20879727	5920	2	ENSMUSG00000038742	ENSMUST00000043726	791	Angptl6	Angptl6	protein_coding	angiopoietin-like 6 [Source:MGI Symbol;Acc:MGI:1917976]
chr9	74951685	74953543	1859	*	12.15	11.94	12.24	-0.31	3.38e-05	0.00108	Promoter (<=1kb)	74952884	74955684	2801	1	ENSMUSG00000034858	ENSMUST00000216809	0	Fam214a	Fam214a	protein_coding	family with sequence similarity 214, member A [Source:MGI Symbol;Acc:MGI:2387648]
chr2	119896851	119898542	1692	*	11.8	11.57	11.9	-0.33	3.39e-05	0.00108	Promoter (<=1kb)	119897228	119967749	70522	1	ENSMUSG00000033943	ENSMUST00000046717	0	Mga	Mga	protein_coding	MAX gene associated [Source:MGI Symbol;Acc:MGI:1352483]
chr15	77840707	77842679	1973	*	12.47	12.28	12.56	-0.28	3.45e-05	0.0011	Promoter (<=1kb)	77760587	77842175	81589	2	ENSMUSG00000022443	ENSMUST00000016771	0	Myh9	Myh9	protein_coding	myosin, heavy polypeptide 9, non-muscle [Source:MGI Symbol;Acc:MGI:107717]
chr3	52101816	52103307	1492	*	12.19	11.97	12.28	-0.31	3.54e-05	0.00113	Promoter (1-2kb)	51685907	52105076	419170	2	ENSMUSG00000061143	ENSMUST00000121440	1769	Maml3	Maml3	protein_coding	mastermind like transcriptional coactivator 3 [Source:MGI Symbol;Acc:MGI:2389461]
chr12	85485735	85487913	2179	*	11.87	11.65	11.97	-0.32	3.55e-05	0.00113	Distal Intergenic	85474911	85476063	1153	1	ENSMUSG00000021250	ENSMUST00000134311	10824	Fos	Fos	protein_coding	FBJ osteosarcoma oncogene [Source:MGI Symbol;Acc:MGI:95574]
chr7	39654907	39656222	1316	*	9.42	8.94	9.61	-0.67	3.57e-05	0.00113	Distal Intergenic	39662546	39663009	464	2	ENSMUSG00000100912	ENSMUST00000190623	6787	Gm2021	Gm2021	processed_pseudogene	predicted gene 2021 [Source:MGI Symbol;Acc:MGI:3780190]
chr11	116086807	116087727	921	*	11.67	11.44	11.78	-0.34	3.6e-05	0.00114	Promoter (<=1kb)	116078573	116086995	8423	2	ENSMUSG00000034341	ENSMUST00000074628	0	Wbp2	Wbp2	protein_coding	WW domain binding protein 2 [Source:MGI Symbol;Acc:MGI:104709]
chr13	55210482	55211868	1387	*	11.49	11.24	11.6	-0.36	3.62e-05	0.00114	Promoter (<=1kb)	55210735	55240846	30112	1	ENSMUSG00000021488	ENSMUST00000224156	0	Nsd1	Nsd1	protein_coding	nuclear receptor-binding SET-domain protein 1 [Source:MGI Symbol;Acc:MGI:1276545]
chr7	83891708	83892508	801	*	11.38	11.13	11.49	-0.37	3.64e-05	0.00115	Promoter (<=1kb)	83892000	83901532	9533	1	ENSMUSG00000038503	ENSMUST00000094215	0	Mesd	Mesd	protein_coding	mesoderm development LRP chaperone [Source:MGI Symbol;Acc:MGI:1891421]
chrX	73786403	73787700	1298	*	11.12	10.85	11.24	-0.4	3.67e-05	0.00115	Promoter (<=1kb)	73778963	73786897	7935	2	ENSMUSG00000002010	ENSMUST00000052761	0	Idh3g	Idh3g	protein_coding	isocitrate dehydrogenase 3 (NAD+), gamma [Source:MGI Symbol;Acc:MGI:1099463]
chr17	80061558	80062998	1441	*	11.75	11.52	11.85	-0.33	3.68e-05	0.00115	Promoter (<=1kb)	80029487	80062227	32741	2	ENSMUSG00000024095	ENSMUST00000184635	0	Hnrnpll	Hnrnpll	protein_coding	heterogeneous nuclear ribonucleoprotein L-like [Source:MGI Symbol;Acc:MGI:1919942]
chr11	86995594	86996568	975	*	10.24	9.86	10.4	-0.54	3.68e-05	0.00115	Promoter (<=1kb)	86997133	86997263	131	2	ENSMUSG00000088816	ENSMUST00000158191	695	Gm22387	Gm22387	scaRNA	predicted gene, 22387 [Source:MGI Symbol;Acc:MGI:5452164]
chrX	101428019	101430141	2123	*	11.02	10.73	11.14	-0.42	3.69e-05	0.00116	Promoter (<=1kb)	101429318	101439621	10304	1	ENSMUSG00000031311	ENSMUST00000147708	0	Nono	Nono	protein_coding	non-POU-domain-containing, octamer binding protein [Source:MGI Symbol;Acc:MGI:1855692]
chr10	125387652	125390343	2692	*	11.84	11.6	11.94	-0.34	3.7e-05	0.00116	Promoter (<=1kb)	125227485	125389465	161981	2	ENSMUSG00000020102	ENSMUST00000210780	0	Slc16a7	Slc16a7	protein_coding	solute carrier family 16 (monocarboxylic acid transporters), member 7 [Source:MGI Symbol;Acc:MGI:1330284]
chr18	62719811	62720602	792	*	10.43	10.08	10.57	-0.49	3.7e-05	0.00116	Intron (ENSMUST00000097557/ENSMUSG00000073551, intron 1 of 4)	62607539	62741387	133849	2	ENSMUSG00000073551	ENSMUST00000097557	20785	Spink13	Spink13	protein_coding	serine peptidase inhibitor, Kazal type 13 [Source:MGI Symbol;Acc:MGI:3642511]
chr14	55559884	55560940	1057	*	12.54	12.36	12.63	-0.27	3.72e-05	0.00116	Promoter (<=1kb)	55560006	55570065	10060	1	ENSMUSG00000022214	ENSMUST00000117236	0	Dcaf11	Dcaf11	protein_coding	DDB1 and CUL4 associated factor 11 [Source:MGI Symbol;Acc:MGI:90168]
chr16	33184918	33186396	1479	*	10.44	10.1	10.59	-0.48	3.72e-05	0.00116	Promoter (<=1kb)	33185071	33243266	58196	1	ENSMUSG00000022807	ENSMUST00000232100	0	Osbpl11	Osbpl11	protein_coding	oxysterol binding protein-like 11 [Source:MGI Symbol;Acc:MGI:2146553]
chr2	45108450	45109280	831	*	9.16	8.61	9.37	-0.76	3.73e-05	0.00116	Promoter (<=1kb)	45105265	45110076	4812	2	ENSMUSG00000026872	ENSMUST00000201298	796	Zeb2	Zeb2	protein_coding	zinc finger E-box binding homeobox 2 [Source:MGI Symbol;Acc:MGI:1344407]
chr1	166378860	166380163	1304	*	11.33	11.07	11.44	-0.37	3.79e-05	0.00118	Promoter (<=1kb)	166379097	166393621	14525	1	ENSMUSG00000026563	ENSMUST00000027846	0	Tada1	Tada1	protein_coding	transcriptional adaptor 1 [Source:MGI Symbol;Acc:MGI:1196415]
chr15	80082551	80084073	1523	*	10.91	10.61	11.04	-0.43	3.8e-05	0.00118	Promoter (<=1kb)	80077791	80083406	5616	2	ENSMUSG00000060036	ENSMUST00000081650	0	Rpl3	Rpl3	protein_coding	ribosomal protein L3 [Source:MGI Symbol;Acc:MGI:1351605]
chr1	74374951	74376888	1938	*	11.4	11.14	11.51	-0.37	3.81e-05	0.00118	Promoter (<=1kb)	74375195	74385755	10561	1	ENSMUSG00000026177	ENSMUST00000187516	0	Slc11a1	Slc11a1	protein_coding	solute carrier family 11 (proton-coupled divalent metal ion transporters), member 1 [Source:MGI Symbol;Acc:MGI:1345275]
chr9	108991422	108992016	595	*	11.68	11.45	11.79	-0.34	3.82e-05	0.00118	Promoter (<=1kb)	108991778	109032228	40451	1	ENSMUSG00000025648	ENSMUST00000198140	0	Pfkfb4	Pfkfb4	protein_coding	6-phosphofructo-2-kinase/fructose-2,6-biphosphatase 4 [Source:MGI Symbol;Acc:MGI:2687284]
chr4	133338833	133339863	1031	*	10.56	10.23	10.7	-0.46	3.84e-05	0.00118	Promoter (<=1kb)	133292459	133339324	46866	2	ENSMUSG00000037622	ENSMUST00000043305	0	Wdtc1	Wdtc1	protein_coding	WD and tetratricopeptide repeats 1 [Source:MGI Symbol;Acc:MGI:2685541]
chr7	4136603	4137574	972	*	12.46	12.27	12.54	-0.27	3.85e-05	0.00118	Promoter (<=1kb)	4137039	4142183	5145	1	ENSMUSG00000035545	ENSMUST00000128756	0	Leng8	Leng8	protein_coding	leukocyte receptor cluster (LRC) member 8 [Source:MGI Symbol;Acc:MGI:2142195]
chr15	73060203	73061552	1350	*	11.71	11.48	11.81	-0.33	3.89e-05	0.0012	Promoter (<=1kb)	72589620	73061204	471585	2	ENSMUSG00000047921	ENSMUST00000089770	0	Trappc9	Trappc9	protein_coding	trafficking protein particle complex 9 [Source:MGI Symbol;Acc:MGI:1923760]
chr7	13009085	13010394	1310	*	10.76	10.46	10.89	-0.44	3.92e-05	0.0012	Promoter (<=1kb)	13003898	13009800	5903	2	ENSMUSG00000049600	ENSMUST00000210282	0	Zbtb45	Zbtb45	protein_coding	zinc finger and BTB domain containing 45 [Source:MGI Symbol;Acc:MGI:2685003]
chr18	33213414	33214789	1376	*	11.14	10.87	11.26	-0.39	3.97e-05	0.00121	Promoter (<=1kb)	33199355	33213862	14508	2	ENSMUSG00000024378	ENSMUST00000025236	0	Stard4	Stard4	protein_coding	StAR-related lipid transfer (START) domain containing 4 [Source:MGI Symbol;Acc:MGI:2156764]
chrX	7841014	7842356	1343	*	11.97	11.75	12.07	-0.32	3.99e-05	0.00122	Promoter (<=1kb)	7841364	7842008	645	1	ENSMUSG00000031154	ENSMUST00000152899	0	Otud5	Otud5	protein_coding	OTU domain containing 5 [Source:MGI Symbol;Acc:MGI:1859615]
chr8	26975922	26977242	1321	*	11.97	11.76	12.07	-0.31	4.01e-05	0.00122	Promoter (<=1kb)	26977325	26978672	1348	1	ENSMUSG00000085795	ENSMUST00000209610	-83	Zfp703	Zfp703	protein_coding	zinc finger protein 703 [Source:MGI Symbol;Acc:MGI:2662729]
chr11	86581221	86582713	1493	*	10.78	10.48	10.91	-0.44	4.02e-05	0.00122	Promoter (1-2kb)	86584067	86584158	92	2	ENSMUSG00000065455	ENSMUST00000083521	1445	Mir21a	Mir21a	miRNA	microRNA 21a [Source:MGI Symbol;Acc:MGI:2676885]
chr1	191025410	191026743	1334	*	11.28	11.02	11.4	-0.38	4.05e-05	0.00123	Promoter (<=1kb)	191005847	191026158	20312	2	ENSMUSG00000066595	ENSMUST00000085635	0	Flvcr1	Flvcr1	protein_coding	feline leukemia virus subgroup C cellular receptor 1 [Source:MGI Symbol;Acc:MGI:2444881]
chr17	29093626	29095888	2263	*	12.5	12.3	12.59	-0.3	4.06e-05	0.00123	Promoter (<=1kb)	29093769	29100722	6954	1	ENSMUSG00000023067	ENSMUST00000023829	0	Cdkn1a	Cdkn1a	protein_coding	cyclin-dependent kinase inhibitor 1A (P21) [Source:MGI Symbol;Acc:MGI:104556]
chr4	101647041	101648023	983	*	12.43	12.24	12.52	-0.28	4.08e-05	0.00124	Promoter (<=1kb)	101647718	101659364	11647	1	ENSMUSG00000035212	ENSMUST00000030254	0	Leprot	Leprot	protein_coding	leptin receptor overlapping transcript [Source:MGI Symbol;Acc:MGI:2687005]
chr3	133659589	133660387	799	*	10.17	9.8	10.32	-0.52	4.11e-05	0.00124	Intron (ENSMUST00000197904/ENSMUSG00000105952, intron 1 of 1)	133645808	133663391	17584	2	ENSMUSG00000105952	ENSMUST00000197904	3004	Gm40153	Gm40153	lincRNA	predicted gene, 40153 [Source:MGI Symbol;Acc:MGI:5623038]
chr13	49652523	49653545	1023	*	11.17	10.9	11.29	-0.39	4.13e-05	0.00125	Promoter (<=1kb)	49464023	49652785	188763	2	ENSMUSG00000021391	ENSMUST00000021818	0	Cenpp	Cenpp	protein_coding	centromere protein P [Source:MGI Symbol;Acc:MGI:1913586]
chr12	108638608	108639632	1025	*	9.19	8.68	9.4	-0.71	4.15e-05	0.00125	Promoter (2-3kb)	108635753	108688513	52761	1	ENSMUSG00000021262	ENSMUST00000172409	2855	Evl	Evl	protein_coding	Ena-vasodilator stimulated phosphoprotein [Source:MGI Symbol;Acc:MGI:1194884]
chr3	135437818	135440364	2547	*	12.7	12.52	12.78	-0.26	4.18e-05	0.00126	Promoter (<=1kb)	135438149	135465237	27089	1	ENSMUSG00000078578	ENSMUST00000196446	0	Ube2d3	Ube2d3	protein_coding	ubiquitin-conjugating enzyme E2D 3 [Source:MGI Symbol;Acc:MGI:1913355]
chr1	191200930	191202191	1262	*	11.05	10.77	11.17	-0.4	4.18e-05	0.00126	Intron (ENSMUST00000195117/ENSMUSG00000026628, intron 1 of 3)	191196906	191197013	108	1	ENSMUSG00000088461	ENSMUST00000157836	4024	Gm24748	Gm24748	misc_RNA	predicted gene, 24748 [Source:MGI Symbol;Acc:MGI:5454525]
chr9	109058577	109059872	1296	*	11.5	11.25	11.61	-0.36	4.2e-05	0.00126	Promoter (<=1kb)	109057933	109059734	1802	2	ENSMUSG00000049734	ENSMUST00000061973	0	Trex1	Trex1	protein_coding	three prime repair exonuclease 1 [Source:MGI Symbol;Acc:MGI:1328317]
chr5	135962286	135963257	972	*	12.32	12.12	12.41	-0.28	4.23e-05	0.00127	Promoter (<=1kb)	135960224	135962327	2104	2	ENSMUSG00000029699	ENSMUST00000054895	0	Ssc4d	Ssc4d	protein_coding	scavenger receptor cysteine rich family, 4 domains [Source:MGI Symbol;Acc:MGI:1924709]
chr16	43889377	43890224	848	*	11.42	11.17	11.53	-0.36	4.24e-05	0.00127	Promoter (<=1kb)	43889800	43964314	74515	1	ENSMUSG00000022701	ENSMUST00000132859	0	Ccdc191	Ccdc191	protein_coding	coiled-coil domain containing 191 [Source:MGI Symbol;Acc:MGI:1922661]
chr3	88177307	88178461	1155	*	12.3	12.1	12.39	-0.29	4.24e-05	0.00127	Promoter (<=1kb)	88171556	88177692	6137	2	ENSMUSG00000096935	ENSMUST00000197172	0	1700113A16Rik	1700113A16Rik	antisense	RIKEN cDNA 1700113A16 gene [Source:MGI Symbol;Acc:MGI:1923892]
chr6	49035758	49037647	1890	*	11.75	11.53	11.86	-0.33	4.27e-05	0.00127	Promoter (<=1kb)	49036546	49038377	1832	1	ENSMUSG00000029816	ENSMUST00000205103	0	Gpnmb	Gpnmb	protein_coding	glycoprotein (transmembrane) nmb [Source:MGI Symbol;Acc:MGI:1934765]
chr15	101283275	101284631	1357	*	10.86	10.57	10.99	-0.42	4.33e-05	0.00129	Promoter (<=1kb)	101284272	101290945	6674	1	ENSMUSG00000037204	ENSMUST00000048393	0	Atg101	Atg101	protein_coding	autophagy related 101 [Source:MGI Symbol;Acc:MGI:1915368]
chr2	26444926	26446343	1418	*	12.84	12.67	12.92	-0.25	4.41e-05	0.00131	Promoter (<=1kb)	26409431	26445214	35784	2	ENSMUSG00000026924	ENSMUST00000114082	0	Sec16a	Sec16a	protein_coding	SEC16 homolog A, endoplasmic reticulum export factor [Source:MGI Symbol;Acc:MGI:2139207]
chr7	137410269	137411722	1454	*	12.38	12.19	12.47	-0.28	4.49e-05	0.00133	Promoter (<=1kb)	137375574	137410756	35183	2	ENSMUSG00000040139	ENSMUST00000145881	0	9430038I01Rik	9430038I01Rik	protein_coding	RIKEN cDNA 9430038I01 gene [Source:MGI Symbol;Acc:MGI:1924502]
chr12	79630175	79630820	646	*	11.4	11.14	11.52	-0.37	4.51e-05	0.00134	Intron (ENSMUST00000171210/ENSMUSG00000059060, intron 7 of 10)	79917019	79924733	7715	2	ENSMUSG00000112765	ENSMUST00000218818	293913	9430078K24Rik	9430078K24Rik	lincRNA	RIKEN cDNA 9430078K24 gene [Source:MGI Symbol;Acc:MGI:1924540]
chr7	73617245	73619250	2006	*	12.77	12.59	12.86	-0.27	4.52e-05	0.00134	Distal Intergenic	73626701	73627435	735	2	ENSMUSG00000108497	ENSMUST00000206393	8185	Gm44738	Gm44738	lincRNA	predicted gene 44738 [Source:MGI Symbol;Acc:MGI:5753314]
chr11	4096261	4097170	910	*	11.08	10.8	11.2	-0.39	4.58e-05	0.00135	Promoter (<=1kb)	4091480	4095445	3966	2	ENSMUSG00000004748	ENSMUST00000004868	-816	Mtfp1	Mtfp1	protein_coding	mitochondrial fission process 1 [Source:MGI Symbol;Acc:MGI:1916686]
chr3	95014803	95016449	1647	*	12.69	12.51	12.78	-0.26	4.64e-05	0.00137	Promoter (<=1kb)	95006702	95015238	8537	2	ENSMUSG00000019338	ENSMUST00000019482	0	Zfp687	Zfp687	protein_coding	zinc finger protein 687 [Source:MGI Symbol;Acc:MGI:1925516]
chr8	70767924	70769635	1712	*	10.8	10.46	10.94	-0.47	4.67e-05	0.00137	Promoter (<=1kb)	70768461	70769388	928	2	ENSMUSG00000031834	ENSMUST00000143785	0	Pik3r2	Pik3r2	protein_coding	phosphoinositide-3-kinase regulatory subunit 2 [Source:MGI Symbol;Acc:MGI:1098772]
chrX	18186693	18187751	1059	*	8.84	9.31	8.54	0.77	4.67e-05	0.00137	Intron (ENSMUST00000044484/ENSMUSG00000037369, intron 2 of 28)	18162648	18258968	96321	1	ENSMUSG00000037369	ENSMUST00000130978	24045	Kdm6a	Kdm6a	protein_coding	lysine (K)-specific demethylase 6A [Source:MGI Symbol;Acc:MGI:1095419]
chr11	29692253	29693266	1014	*	11.95	11.74	12.05	-0.31	4.69e-05	0.00137	Promoter (<=1kb)	29692947	29742916	49970	1	ENSMUSG00000020458	ENSMUST00000102842	0	Rtn4	Rtn4	protein_coding	reticulon 4 [Source:MGI Symbol;Acc:MGI:1915835]
chr9	21546097	21546796	700	*	12.53	12.35	12.62	-0.27	4.7e-05	0.00138	Promoter (<=1kb)	21546894	21589467	42574	1	ENSMUSG00000032185	ENSMUST00000034703	-98	Carm1	Carm1	protein_coding	coactivator-associated arginine methyltransferase 1 [Source:MGI Symbol;Acc:MGI:1913208]
chr11	118102943	118104310	1368	*	9.27	8.76	9.47	-0.71	4.73e-05	0.00138	Exon (ENSMUST00000084803/ENSMUSG00000033987, exon 20 of 81)	118087327	118093702	6376	2	ENSMUSG00000033987	ENSMUST00000018719	-9241	Dnah17	Dnah17	protein_coding	dynein, axonemal, heavy chain 17 [Source:MGI Symbol;Acc:MGI:1917176]
chr7	19300582	19302617	2036	*	9.48	9.87	9.23	0.65	4.73e-05	0.00138	Promoter (<=1kb)	19298260	19300770	2511	2	ENSMUSG00000097266	ENSMUST00000181066	0	Gm26802	Gm26802	lincRNA	predicted gene, 26802 [Source:MGI Symbol;Acc:MGI:5477296]
chr5	123057619	123058826	1208	*	10.67	10.37	10.81	-0.44	4.74e-05	0.00138	Intron (ENSMUST00000181022/ENSMUSG00000097213, intron 1 of 1)	123066242	123066699	458	1	ENSMUSG00000080836	ENSMUST00000119611	-7416	Gm6444	Gm6444	processed_pseudogene	predicted gene 6444 [Source:MGI Symbol;Acc:MGI:3648226]
chr6	50566056	50567073	1018	*	11.18	10.91	11.3	-0.39	4.77e-05	0.00139	Promoter (<=1kb)	50562563	50566538	3976	2	ENSMUSG00000063694	ENSMUST00000161401	0	Cycs	Cycs	protein_coding	cytochrome c, somatic [Source:MGI Symbol;Acc:MGI:88578]
chr8	126474163	126475244	1082	*	9.42	9.84	9.15	0.69	4.77e-05	0.00139	Promoter (<=1kb)	126425329	126475065	49737	2	ENSMUSG00000090290	ENSMUST00000170518	0	Tarbp1	Tarbp1	protein_coding	TAR RNA binding protein 1 [Source:MGI Symbol;Acc:MGI:4936930]
chr7	127587919	127588985	1067	*	11.79	11.56	11.89	-0.32	4.78e-05	0.00139	Promoter (<=1kb)	127588767	127604799	16033	1	ENSMUSG00000030816	ENSMUST00000205694	0	Rnf40	Rnf40	protein_coding	ring finger protein 40 [Source:MGI Symbol;Acc:MGI:2142048]
chr9	104337342	104339378	2037	*	9.66	9.23	9.83	-0.61	4.79e-05	0.00139	Promoter (<=1kb)	104288251	104337728	49478	2	ENSMUSG00000032561	ENSMUST00000062723	0	Acpp	Acpp	protein_coding	acid phosphatase, prostate [Source:MGI Symbol;Acc:MGI:1928480]
chr19	46395073	46397202	2130	*	12.31	12.11	12.41	-0.3	4.8e-05	0.00139	Promoter (<=1kb)	46376814	46395735	18922	2	ENSMUSG00000025228	ENSMUST00000040270	0	Actr1a	Actr1a	protein_coding	ARP1 actin-related protein 1A, centractin alpha [Source:MGI Symbol;Acc:MGI:1858964]
chr1	134092898	134094445	1548	*	12.45	12.26	12.54	-0.27	4.81e-05	0.00139	Downstream (1-2kb)	134096405	134099159	2755	2	ENSMUSG00000102380	ENSMUST00000193617	4714	Gm38140	Gm38140	TEC	predicted gene, 38140 [Source:MGI Symbol;Acc:MGI:5611368]
chr17	24351125	24352787	1663	*	11.35	11.08	11.47	-0.38	4.83e-05	0.00139	Promoter (<=1kb)	24351950	24397783	45834	1	ENSMUSG00000024130	ENSMUST00000133816	0	Abca3	Abca3	protein_coding	ATP-binding cassette, sub-family A (ABC1), member 3 [Source:MGI Symbol;Acc:MGI:1351617]
chr16	15886693	15888147	1455	*	11.96	11.75	12.06	-0.31	4.84e-05	0.00139	Promoter (<=1kb)	15887286	15891031	3746	1	ENSMUSG00000071637	ENSMUST00000096232	0	Cebpd	Cebpd	protein_coding	CCAAT/enhancer binding protein (C/EBP), delta [Source:MGI Symbol;Acc:MGI:103573]
chr8	83593849	83595239	1391	*	11.39	11.14	11.5	-0.36	4.84e-05	0.00139	Promoter (<=1kb)	83571700	83594429	22730	2	ENSMUSG00000031708	ENSMUST00000163837	0	Tecr	Tecr	protein_coding	trans-2,3-enoyl-CoA reductase [Source:MGI Symbol;Acc:MGI:1915408]
chr10	81378137	81379070	934	*	11.91	11.69	12.01	-0.32	4.85e-05	0.00139	Promoter (<=1kb)	81366222	81378516	12295	2	ENSMUSG00000020235	ENSMUST00000140901	0	Fzr1	Fzr1	protein_coding	fizzy and cell division cycle 20 related 1 [Source:MGI Symbol;Acc:MGI:1926790]
chr8	80878915	80880810	1896	*	11.66	11.42	11.77	-0.35	4.85e-05	0.00139	Promoter (<=1kb)	80764438	80880519	116082	2	ENSMUSG00000031714	ENSMUST00000210676	0	Gab1	Gab1	protein_coding	growth factor receptor bound protein 2-associated protein 1 [Source:MGI Symbol;Acc:MGI:108088]
chr5	108268426	108269629	1204	*	10.33	9.97	10.48	-0.5	4.94e-05	0.00141	Promoter (<=1kb)	108268897	108280526	11630	1	ENSMUSG00000029265	ENSMUST00000031190	0	Dr1	Dr1	protein_coding	down-regulator of transcription 1 [Source:MGI Symbol;Acc:MGI:1100515]
chr10	60346685	60349554	2870	*	12.19	11.97	12.29	-0.32	4.96e-05	0.00141	Promoter (<=1kb)	60346851	60372684	25834	1	ENSMUSG00000020101	ENSMUST00000020301	0	Vsir	Vsir	protein_coding	V-set immunoregulatory receptor [Source:MGI Symbol;Acc:MGI:1921298]
chr9	114639282	114640366	1085	*	11.23	10.97	11.34	-0.38	5.01e-05	0.00143	Promoter (<=1kb)	114585878	114640074	54197	2	ENSMUSG00000056167	ENSMUST00000070117	0	Cnot10	Cnot10	protein_coding	CCR4-NOT transcription complex, subunit 10 [Source:MGI Symbol;Acc:MGI:1926143]
chr10	80694765	80696325	1561	*	12.14	11.94	12.23	-0.3	5.01e-05	0.00143	Promoter (1-2kb)	80691218	80693736	2519	2	ENSMUSG00000003348	ENSMUST00000220138	-1029	Mob3a	Mob3a	protein_coding	MOB kinase activator 3A [Source:MGI Symbol;Acc:MGI:3050117]
chr2	34372459	34373375	917	*	11.35	11.1	11.46	-0.36	5.11e-05	0.00145	Promoter (<=1kb)	34213400	34373142	159743	2	ENSMUSG00000038718	ENSMUST00000138021	0	Pbx3	Pbx3	protein_coding	pre B cell leukemia homeobox 3 [Source:MGI Symbol;Acc:MGI:97496]
chr9	64774364	64775820	1457	*	9.88	10.22	9.67	0.55	5.11e-05	0.00145	Distal Intergenic	64811340	64919667	108328	1	ENSMUSG00000053641	ENSMUST00000038890	-35520	Dennd4a	Dennd4a	protein_coding	DENN/MADD domain containing 4A [Source:MGI Symbol;Acc:MGI:2142979]
chr15	102470227	102470579	353	*	10.75	10.45	10.88	-0.43	5.12e-05	0.00145	Promoter (<=1kb)	102470539	102488880	18342	1	ENSMUSG00000056851	ENSMUST00000230129	0	Pcbp2	Pcbp2	protein_coding	poly(rC) binding protein 2 [Source:MGI Symbol;Acc:MGI:108202]
chr10	41809574	41810787	1214	*	11.64	11.41	11.75	-0.34	5.13e-05	0.00145	Promoter (<=1kb)	41718841	41809613	90773	2	ENSMUSG00000019813	ENSMUST00000186239	0	Cep57l1	Cep57l1	protein_coding	centrosomal protein 57-like 1 [Source:MGI Symbol;Acc:MGI:1915511]
chr6	49318991	49320110	1120	*	11.27	11.01	11.38	-0.37	5.14e-05	0.00145	Promoter (<=1kb)	49319274	49341582	22309	1	ENSMUSG00000050786	ENSMUST00000055559	0	Ccdc126	Ccdc126	protein_coding	coiled-coil domain containing 126 [Source:MGI Symbol;Acc:MGI:1889376]
chr8	71569606	71570824	1219	*	11.44	11.2	11.55	-0.35	5.15e-05	0.00145	Promoter (<=1kb)	71569679	71579655	9977	1	ENSMUSG00000031808	ENSMUST00000212225	0	Slc27a1	Slc27a1	protein_coding	solute carrier family 27 (fatty acid transporter), member 1 [Source:MGI Symbol;Acc:MGI:1347098]
chr19	53141485	53143270	1786	*	12.3	12.1	12.39	-0.29	5.16e-05	0.00145	Promoter (<=1kb)	53142756	53247399	104644	1	ENSMUSG00000025026	ENSMUST00000050096	0	Add3	Add3	protein_coding	adducin 3 (gamma) [Source:MGI Symbol;Acc:MGI:1351615]
chr7	19561393	19563174	1782	*	9.86	9.46	10.03	-0.57	5.17e-05	0.00145	Promoter (<=1kb)	19530800	19563076	32277	2	ENSMUSG00000051403	ENSMUST00000058444	0	Ppp1r37	Ppp1r37	protein_coding	protein phosphatase 1, regulatory subunit 37 [Source:MGI Symbol;Acc:MGI:2687042]
chr3	15243530	15244153	624	*	9.47	9	9.65	-0.65	5.18e-05	0.00145	Distal Intergenic	15153065	15171442	18378	2	ENSMUSG00000103912	ENSMUST00000194008	-72088	Gm33819	Gm33819	lincRNA	predicted gene, 33819 [Source:MGI Symbol;Acc:MGI:5592978]
chr16	91405723	91407275	1553	*	11.19	10.91	11.31	-0.39	5.21e-05	0.00146	Promoter (<=1kb)	91406164	91425822	19659	1	ENSMUSG00000022969	ENSMUST00000156133	0	Il10rb	Il10rb	protein_coding	interleukin 10 receptor, beta [Source:MGI Symbol;Acc:MGI:109380]
chr5	129941183	129942033	851	*	12.44	12.26	12.53	-0.27	5.22e-05	0.00146	Promoter (<=1kb)	129941970	129984746	42777	1	ENSMUSG00000066735	ENSMUST00000051758	0	Vkorc1l1	Vkorc1l1	protein_coding	vitamin K epoxide reductase complex, subunit 1-like 1 [Source:MGI Symbol;Acc:MGI:1916818]
chr19	5724361	5726411	2051	*	11.68	11.45	11.78	-0.34	5.23e-05	0.00146	Promoter (<=1kb)	5707376	5726317	18942	2	ENSMUSG00000024937	ENSMUST00000049295	0	Ehbp1l1	Ehbp1l1	protein_coding	EH domain binding protein 1-like 1 [Source:MGI Symbol;Acc:MGI:3612340]
chr10	5805405	5806456	1052	*	12.31	12.11	12.39	-0.28	5.31e-05	0.00148	Promoter (<=1kb)	5799160	5805600	6441	2	ENSMUSG00000019773	ENSMUST00000019907	0	Fbxo5	Fbxo5	protein_coding	F-box protein 5 [Source:MGI Symbol;Acc:MGI:1914391]
chr15	91191271	91192430	1160	*	10.55	10.23	10.69	-0.46	5.35e-05	0.00149	Promoter (<=1kb)	91145871	91191799	45929	2	ENSMUSG00000055782	ENSMUST00000069511	0	Abcd2	Abcd2	protein_coding	ATP-binding cassette, sub-family D (ALD), member 2 [Source:MGI Symbol;Acc:MGI:1349467]
chr9	101073284	101073984	701	*	10.94	10.66	11.07	-0.41	5.36e-05	0.00149	Promoter (<=1kb)	101074101	101101785	27685	1	ENSMUSG00000066415	ENSMUST00000189616	-117	Msl2	Msl2	protein_coding	MSL complex subunit 2 [Source:MGI Symbol;Acc:MGI:1925103]
chr3	153912458	153913370	913	*	10.41	10.08	10.55	-0.48	5.39e-05	0.0015	Promoter (<=1kb)	153907289	153913009	5721	2	ENSMUSG00000038975	ENSMUST00000089950	0	Rabggtb	Rabggtb	protein_coding	Rab geranylgeranyl transferase, b subunit [Source:MGI Symbol;Acc:MGI:99537]
chr11	102296715	102297709	995	*	11.87	11.65	11.97	-0.31	5.41e-05	0.0015	Promoter (<=1kb)	102289300	102296631	7332	2	ENSMUSG00000059995	ENSMUST00000073234	-84	Atxn7l3	Atxn7l3	protein_coding	ataxin 7-like 3 [Source:MGI Symbol;Acc:MGI:3036270]
chr4	83524936	83526393	1458	*	10.96	10.68	11.08	-0.4	5.43e-05	0.0015	Promoter (<=1kb)	83525545	83864670	339126	1	ENSMUSG00000052407	ENSMUST00000053414	0	Ccdc171	Ccdc171	protein_coding	coiled-coil domain containing 171 [Source:MGI Symbol;Acc:MGI:1922152]
chr6	113604280	113605475	1196	*	10.62	10.31	10.76	-0.45	5.51e-05	0.00152	Promoter (<=1kb)	113604772	113616951	12180	1	ENSMUSG00000033940	ENSMUST00000035725	0	Brk1	Brk1	protein_coding	BRICK1, SCAR/WAVE actin-nucleating complex subunit [Source:MGI Symbol;Acc:MGI:1915406]
chr4	141793152	141794172	1021	*	11.82	11.6	11.93	-0.33	5.52e-05	0.00152	Promoter (<=1kb)	141793612	141798086	4475	1	ENSMUSG00000028914	ENSMUST00000128660	0	Casp9	Casp9	protein_coding	caspase 9 [Source:MGI Symbol;Acc:MGI:1277950]
chr6	125215173	125216070	898	*	11.32	11.06	11.43	-0.37	5.54e-05	0.00152	Promoter (<=1kb)	125215551	125222306	6756	1	ENSMUSG00000030337	ENSMUST00000032487	0	Vamp1	Vamp1	protein_coding	vesicle-associated membrane protein 1 [Source:MGI Symbol;Acc:MGI:1313276]
chr1	92180219	92181116	898	*	12.54	12.36	12.62	-0.26	5.54e-05	0.00152	Promoter (<=1kb)	91928779	92180341	251563	2	ENSMUSG00000026313	ENSMUST00000097644	0	Hdac4	Hdac4	protein_coding	histone deacetylase 4 [Source:MGI Symbol;Acc:MGI:3036234]
chr2	84504059	84505405	1347	*	9.94	10.31	9.72	0.59	5.54e-05	0.00152	Promoter (1-2kb)	84500760	84506873	6114	2	ENSMUSG00000087362	ENSMUST00000126679	1468	Gm13710	Gm13710	lincRNA	predicted gene 13710 [Source:MGI Symbol;Acc:MGI:3650894]
chr11	70173818	70174936	1119	*	8.91	8.36	9.13	-0.77	5.56e-05	0.00153	Distal Intergenic	70169485	70170811	1327	1	ENSMUSG00000000318	ENSMUST00000153959	4333	Clec10a	Clec10a	protein_coding	C-type lectin domain family 10, member A [Source:MGI Symbol;Acc:MGI:96975]
chr8	36121780	36123162	1383	*	11.76	11.54	11.86	-0.32	5.61e-05	0.00153	Intron (ENSMUST00000110492/ENSMUSG00000050271, intron 3 of 5)	36094861	36106609	11749	1	ENSMUSG00000050271	ENSMUST00000150295	26919	Prag1	Prag1	protein_coding	PEAK1 related kinase activating pseudokinase 1 [Source:MGI Symbol;Acc:MGI:1196223]
chr10	60283589	60284884	1296	*	9.67	9.23	9.84	-0.61	5.62e-05	0.00153	Promoter (<=1kb)	60284461	60302597	18137	1	ENSMUSG00000004207	ENSMUST00000165878	0	Psap	Psap	protein_coding	prosaposin [Source:MGI Symbol;Acc:MGI:97783]
chr7	45896515	45898380	1866	*	11.36	11.11	11.47	-0.36	5.62e-05	0.00153	Promoter (<=1kb)	45896941	45917413	20473	1	ENSMUSG00000002781	ENSMUST00000069772	0	Tmem143	Tmem143	protein_coding	transmembrane protein 143 [Source:MGI Symbol;Acc:MGI:1917459]
chr7	127016135	127017506	1372	*	11.26	10.99	11.37	-0.38	5.62e-05	0.00153	Promoter (<=1kb)	127015033	127017352	2320	2	ENSMUSG00000030680	ENSMUST00000200948	0	Pagr1a	Pagr1a	protein_coding	PAXIP1 associated glutamate rich protein 1A [Source:MGI Symbol;Acc:MGI:1914528]
chr14	50833934	50834760	827	*	11.86	11.65	11.96	-0.32	5.63e-05	0.00153	Promoter (<=1kb)	50831075	50833962	2888	2	ENSMUSG00000006281	ENSMUST00000227228	0	Tep1	Tep1	protein_coding	telomerase associated protein 1 [Source:MGI Symbol;Acc:MGI:109573]
chr1	191574946	191576244	1299	*	12.04	11.84	12.14	-0.3	5.65e-05	0.00153	Promoter (<=1kb)	191575636	191623688	48053	1	ENSMUSG00000037461	ENSMUST00000045450	0	Ints7	Ints7	protein_coding	integrator complex subunit 7 [Source:MGI Symbol;Acc:MGI:1924315]
chr7	27472946	27474919	1974	*	12.88	12.7	12.96	-0.26	5.67e-05	0.00154	Promoter (<=1kb)	27473768	27477364	3597	1	ENSMUSG00000055200	ENSMUST00000068641	0	Sertad3	Sertad3	protein_coding	SERTA domain containing 3 [Source:MGI Symbol;Acc:MGI:2180697]
chr10	79681326	79682211	886	*	11.7	11.47	11.81	-0.33	5.71e-05	0.00155	Promoter (<=1kb)	79682195	79688398	6204	1	ENSMUSG00000020307	ENSMUST00000020550	0	Cdc34	Cdc34	protein_coding	cell division cycle 34 [Source:MGI Symbol;Acc:MGI:102657]
chr5	134229539	134229985	447	*	10.18	9.82	10.33	-0.51	5.73e-05	0.00155	Promoter (<=1kb)	134220053	134229625	9573	2	ENSMUSG00000015950	ENSMUST00000146354	0	Ncf1	Ncf1	protein_coding	neutrophil cytosolic factor 1 [Source:MGI Symbol;Acc:MGI:97283]
chr19	5802028	5804254	2227	*	12.13	11.93	12.22	-0.29	5.78e-05	0.00156	Promoter (<=1kb)	5795690	5802672	6983	2	ENSMUSG00000092341	ENSMUST00000172812	0	Malat1	Malat1	lincRNA	metastasis associated lung adenocarcinoma transcript 1 (non-coding RNA) [Source:MGI Symbol;Acc:MGI:1919539]
chr3	96488061	96489767	1707	*	10.32	9.95	10.47	-0.52	5.82e-05	0.00157	Promoter (<=1kb)	96488729	96488893	165	1	ENSMUSG00000094812	ENSMUST00000178300	0	Gm22614	Gm22614	snRNA	predicted gene, 22614 [Source:MGI Symbol;Acc:MGI:5452391]
chr2	119477500	119478469	970	*	11.37	11.12	11.48	-0.36	5.83e-05	0.00157	Promoter (<=1kb)	119373042	119477687	104646	2	ENSMUSG00000034154	ENSMUST00000049920	0	Ino80	Ino80	protein_coding	INO80 complex subunit [Source:MGI Symbol;Acc:MGI:1915392]
chr7	131362138	131363351	1214	*	10.06	9.68	10.22	-0.53	5.83e-05	0.00157	Promoter (<=1kb)	131338220	131362759	24540	2	ENSMUSG00000040177	ENSMUST00000059438	0	2310057M21Rik	2310057M21Rik	protein_coding	RIKEN cDNA 2310057M21 gene [Source:MGI Symbol;Acc:MGI:1915527]
chr7	45128673	45129587	915	*	11.85	11.63	11.95	-0.31	5.85e-05	0.00157	Promoter (<=1kb)	45125558	45128761	3204	2	ENSMUSG00000074129	ENSMUST00000150350	0	Rpl13a	Rpl13a	protein_coding	ribosomal protein L13A [Source:MGI Symbol;Acc:MGI:1351455]
chr5	33657476	33658964	1489	*	12.43	12.24	12.51	-0.27	5.85e-05	0.00157	Promoter (<=1kb)	33653216	33658416	5201	2	ENSMUSG00000019295	ENSMUST00000019439	0	Tmem129	Tmem129	protein_coding	transmembrane protein 129 [Source:MGI Symbol;Acc:MGI:1915616]
chr17	87281994	87284000	2007	*	12.26	12.06	12.35	-0.29	5.88e-05	0.00157	Promoter (<=1kb)	87282886	87381769	98884	1	ENSMUSG00000036918	ENSMUST00000041110	0	Ttc7	Ttc7	protein_coding	tetratricopeptide repeat domain 7 [Source:MGI Symbol;Acc:MGI:1920999]
chr13	64432184	64433086	903	*	11.04	10.77	11.16	-0.39	5.89e-05	0.00158	Promoter (<=1kb)	64432314	64441773	9460	1	ENSMUSG00000021483	ENSMUST00000021939	0	Cdk20	Cdk20	protein_coding	cyclin-dependent kinase 20 [Source:MGI Symbol;Acc:MGI:2145349]
chr11	120572565	120573955	1391	*	12.9	12.72	12.98	-0.26	5.93e-05	0.00158	Promoter (<=1kb)	120560298	120573253	12956	2	ENSMUSG00000025130	ENSMUST00000026122	0	P4hb	P4hb	protein_coding	prolyl 4-hydroxylase, beta polypeptide [Source:MGI Symbol;Acc:MGI:97464]
chr6	137410529	137411548	1020	*	10.02	9.63	10.17	-0.54	5.97e-05	0.00159	Promoter (<=1kb)	137410721	137463233	52513	1	ENSMUSG00000030223	ENSMUST00000167002	0	Ptpro	Ptpro	protein_coding	protein tyrosine phosphatase, receptor type, O [Source:MGI Symbol;Acc:MGI:1097152]
chr15	79741183	79742839	1657	*	11.83	12.04	11.72	0.32	6.03e-05	0.00161	Promoter (<=1kb)	79724070	79742456	18387	2	ENSMUSG00000042524	ENSMUST00000162392	0	Sun2	Sun2	protein_coding	Sad1 and UNC84 domain containing 2 [Source:MGI Symbol;Acc:MGI:2443011]
chrX	152171146	152172904	1759	*	9.93	9.54	10.09	-0.55	6.1e-05	0.00162	Intron (ENSMUST00000168786/ENSMUSG00000041115, intron 2 of 14)	152178964	152194601	15638	1	ENSMUSG00000041115	ENSMUST00000128724	-6060	Iqsec2	Iqsec2	protein_coding	IQ motif and Sec7 domain 2 [Source:MGI Symbol;Acc:MGI:3528396]
chr3	95658177	95659704	1528	*	11.54	11.31	11.65	-0.34	6.13e-05	0.00163	Promoter (<=1kb)	95658788	95663176	4389	1	ENSMUSG00000038612	ENSMUST00000037947	0	Mcl1	Mcl1	protein_coding	myeloid cell leukemia sequence 1 [Source:MGI Symbol;Acc:MGI:101769]
chr12	17690390	17691250	861	*	11.39	11.14	11.5	-0.35	6.21e-05	0.00164	Promoter (<=1kb)	17690856	17791933	101078	1	ENSMUSG00000071379	ENSMUST00000071858	0	Hpcal1	Hpcal1	protein_coding	hippocalcin-like 1 [Source:MGI Symbol;Acc:MGI:1855689]
chr2	143914750	143916004	1255	*	11.35	11.1	11.46	-0.36	6.25e-05	0.00165	Promoter (<=1kb)	143915320	143943324	28005	1	ENSMUSG00000015932	ENSMUST00000103172	0	Dstn	Dstn	protein_coding	destrin [Source:MGI Symbol;Acc:MGI:1929270]
chr17	55891715	55892622	908	*	10.59	10.26	10.72	-0.46	6.27e-05	0.00166	Promoter (<=1kb)	55892093	55897665	5573	1	ENSMUSG00000003198	ENSMUST00000224379	0	Zfp959	Zfp959	protein_coding	zinc finger protein 959 [Source:MGI Symbol;Acc:MGI:2385058]
chr7	30090178	30091425	1248	*	11.13	10.86	11.24	-0.38	6.3e-05	0.00166	Promoter (<=1kb)	30056034	30090410	34377	2	ENSMUSG00000058447	ENSMUST00000182746	0	Gm26920	Gm26920	protein_coding	predicted gene, 26920 [Source:MGI Symbol;Acc:MGI:5504035]
chr13	34874041	34874625	585	*	10.32	9.97	10.46	-0.5	6.3e-05	0.00166	Promoter (<=1kb)	34875302	34906064	30763	1	ENSMUSG00000021413	ENSMUST00000077853	-677	Prpf4b	Prpf4b	protein_coding	pre-mRNA processing factor 4B [Source:MGI Symbol;Acc:MGI:109584]
chr19	11965111	11965866	756	*	12.79	12.62	12.87	-0.25	6.31e-05	0.00166	Promoter (<=1kb)	11965844	11994105	28262	1	ENSMUSG00000024687	ENSMUST00000025590	0	Osbp	Osbp	protein_coding	oxysterol binding protein [Source:MGI Symbol;Acc:MGI:97447]
chr2	128817400	128819298	1899	*	12.57	12.39	12.65	-0.26	6.32e-05	0.00166	Promoter (<=1kb)	128818118	128854261	36144	1	ENSMUSG00000014353	ENSMUST00000110325	0	Tmem87b	Tmem87b	protein_coding	transmembrane protein 87B [Source:MGI Symbol;Acc:MGI:1919727]
chr5	135148934	135149767	834	*	12.71	12.54	12.79	-0.25	6.32e-05	0.00166	Promoter (<=1kb)	135149657	135165760	16104	1	ENSMUSG00000005374	ENSMUST00000153183	0	Tbl2	Tbl2	protein_coding	transducin (beta)-like 2 [Source:MGI Symbol;Acc:MGI:1351652]
chr12	75683692	75684504	813	*	9.05	8.52	9.26	-0.73	6.34e-05	0.00166	Distal Intergenic	75630596	75669537	38942	2	ENSMUSG00000045690	ENSMUST00000062370	-14155	Wdr89	Wdr89	protein_coding	WD repeat domain 89 [Source:MGI Symbol;Acc:MGI:1919588]
chr7	63910944	63912700	1757	*	12.62	12.44	12.71	-0.27	6.36e-05	0.00166	Intron (ENSMUST00000063694/ENSMUSG00000052040, intron 1 of 1)	63916857	63920539	3683	1	ENSMUSG00000095061	ENSMUST00000177638	-4157	E030018B13Rik	E030018B13Rik	protein_coding	RIKEN cDNA E030018B13 gene [Source:MGI Symbol;Acc:MGI:2686543]
chr17	87446388	87447549	1162	*	10.33	9.98	10.48	-0.5	6.37e-05	0.00166	Promoter (<=1kb)	87433412	87446935	13524	2	ENSMUSG00000036438	ENSMUST00000040440	0	Calm2	Calm2	protein_coding	calmodulin 2 [Source:MGI Symbol;Acc:MGI:103250]
chr10	78464411	78465833	1423	*	12.19	11.98	12.28	-0.3	6.39e-05	0.00167	Promoter (<=1kb)	78436744	78464975	28232	2	ENSMUSG00000032788	ENSMUST00000041616	0	Pdxk	Pdxk	protein_coding	pyridoxal (pyridoxine, vitamin B6) kinase [Source:MGI Symbol;Acc:MGI:1351869]
chr10	84916847	84917748	902	*	11.37	11.12	11.48	-0.36	6.45e-05	0.00168	Promoter (<=1kb)	84917616	85016447	98832	1	ENSMUSG00000035620	ENSMUST00000038523	0	Ric8b	Ric8b	protein_coding	RIC8 guanine nucleotide exchange factor B [Source:MGI Symbol;Acc:MGI:2682307]
chr18	73815087	73816664	1578	*	11.06	10.79	11.18	-0.39	6.46e-05	0.00168	Promoter (<=1kb)	73770040	73815392	45353	2	ENSMUSG00000024556	ENSMUST00000025439	0	Me2	Me2	protein_coding	malic enzyme 2, NAD(+)-dependent, mitochondrial [Source:MGI Symbol;Acc:MGI:2147351]
chr19	12434821	12436438	1618	*	12.31	12.09	12.4	-0.31	6.46e-05	0.00168	Distal Intergenic	12427905	12432110	4206	1	ENSMUSG00000040065	ENSMUST00000168148	6916	Pfpl	Pfpl	protein_coding	pore forming protein-like [Source:MGI Symbol;Acc:MGI:1860266]
chr15	89177269	89179133	1865	*	11.81	11.56	11.91	-0.35	6.52e-05	0.00169	Promoter (1-2kb)	89155549	89180788	25240	2	ENSMUSG00000036606	ENSMUST00000109331	1655	Plxnb2	Plxnb2	protein_coding	plexin B2 [Source:MGI Symbol;Acc:MGI:2154239]
chr1	36571624	36572309	686	*	9.94	10.27	9.74	0.53	6.53e-05	0.00169	Intron (ENSMUST00000170295/ENSMUSG00000046337, intron 12 of 14)	36558359	36565613	7255	1	ENSMUSG00000087589	ENSMUST00000149224	13265	D430040D24Rik	D430040D24Rik	processed_transcript	RIKEN cDNA D430040D24 gene [Source:MGI Symbol;Acc:MGI:2442526]
chr1	39503032	39504488	1457	*	10.04	9.67	10.2	-0.53	6.63e-05	0.00171	Distal Intergenic	39519533	39519747	215	1	ENSMUSG00000065629	ENSMUST00000083695	-15045	Gm24826	Gm24826	snoRNA	predicted gene, 24826 [Source:MGI Symbol;Acc:MGI:5454603]
chr19	3999405	4001033	1629	*	11.31	11.06	11.42	-0.36	6.72e-05	0.00174	Promoter (<=1kb)	4000626	4005816	5191	1	ENSMUSG00000024869	ENSMUST00000155405	0	Gm49405	Gm49405	protein_coding	predicted gene, 49405 [Source:MGI Symbol;Acc:MGI:6155029]
chr11	95834153	95835730	1578	*	11.65	11.4	11.76	-0.36	6.76e-05	0.00174	Promoter (<=1kb)	95832723	95835890	3168	2	ENSMUSG00000018381	ENSMUST00000137645	160	Abi3	Abi3	protein_coding	ABI gene family, member 3 [Source:MGI Symbol;Acc:MGI:1913860]
chr10	68248878	68249936	1059	*	9.36	8.89	9.55	-0.66	6.77e-05	0.00174	Intron (ENSMUST00000219238/ENSMUSG00000019947, intron 2 of 9)	68096016	68278721	182706	2	ENSMUSG00000019947	ENSMUST00000020106	28785	Arid5b	Arid5b	protein_coding	AT rich interactive domain 5B (MRF1-like) [Source:MGI Symbol;Acc:MGI:2175912]
chr6	113377384	113379957	2574	*	11.93	11.7	12.03	-0.34	6.77e-05	0.00174	Promoter (<=1kb)	113366025	113377883	11859	2	ENSMUSG00000048930	ENSMUST00000032410	0	Tada3	Tada3	protein_coding	transcriptional adaptor 3 [Source:MGI Symbol;Acc:MGI:1915724]
chr9	65201215	65202530	1316	*	10.64	10.33	10.77	-0.44	6.83e-05	0.00175	Promoter (<=1kb)	65201726	65201841	116	2	ENSMUSG00000095892	ENSMUST00000093721	0	Rnu5g	Rnu5g	snRNA	RNA, U5G small nuclear [Source:MGI Symbol;Acc:MGI:2157900]
chr9	110476137	110477391	1255	*	11.16	10.9	11.28	-0.38	6.86e-05	0.00176	Promoter (<=1kb)	110476958	110489889	12932	1	ENSMUSG00000032489	ENSMUST00000198858	0	Kif9	Kif9	protein_coding	kinesin family member 9 [Source:MGI Symbol;Acc:MGI:1098237]
chr8	83607633	83608868	1236	*	12.13	11.93	12.22	-0.29	6.95e-05	0.00178	Promoter (<=1kb)	83608193	83612653	4461	1	ENSMUSG00000005483	ENSMUST00000005620	0	Dnajb1	Dnajb1	protein_coding	DnaJ heat shock protein family (Hsp40) member B1 [Source:MGI Symbol;Acc:MGI:1931874]
chr17	56716926	56718220	1295	*	11.17	10.91	11.28	-0.38	6.98e-05	0.00178	Promoter (<=1kb)	56717767	56722137	4371	1	ENSMUSG00000002379	ENSMUST00000002452	0	Ndufa11	Ndufa11	protein_coding	NADH:ubiquinone oxidoreductase subunit A11 [Source:MGI Symbol;Acc:MGI:1917125]
chr15	37960581	37961469	889	*	12.15	11.95	12.24	-0.29	7.03e-05	0.00179	Promoter (<=1kb)	37923952	37961103	37152	2	ENSMUSG00000022292	ENSMUST00000022901	0	Rrm2b	Rrm2b	protein_coding	ribonucleotide reductase M2 B (TP53 inducible) [Source:MGI Symbol;Acc:MGI:2155865]
chr5	74126169	74127018	850	*	8.95	8.4	9.16	-0.76	7.07e-05	0.0018	Distal Intergenic	74093530	74093650	121	1	ENSMUSG00000093355	ENSMUST00000175614	32639	Snora26	Snora26	snoRNA	small nucleolar RNA, H/ACA box 26 [Source:MGI Symbol;Acc:MGI:3819495]
chr10	11149161	11149930	770	*	11.15	10.88	11.27	-0.39	7.07e-05	0.0018	Promoter (<=1kb)	11149427	11188150	38724	1	ENSMUSG00000090112	ENSMUST00000159810	0	Shprh	Shprh	protein_coding	SNF2 histone linker PHD RING helicase [Source:MGI Symbol;Acc:MGI:1917581]
chr15	31452830	31454075	1246	*	10.86	10.57	10.98	-0.41	7.17e-05	0.00182	Promoter (<=1kb)	31441211	31453737	12527	2	ENSMUSG00000022236	ENSMUST00000110408	0	Ropn1l	Ropn1l	protein_coding	ropporin 1-like [Source:MGI Symbol;Acc:MGI:2182357]
chr7	19318781	19320404	1624	*	11.76	11.54	11.86	-0.32	7.18e-05	0.00182	Exon (ENSMUST00000207444/ENSMUSG00000108854, exon 2 of 2)	19302696	19310051	7356	2	ENSMUSG00000003545	ENSMUST00000003640	-8730	Fosb	Fosb	protein_coding	FBJ osteosarcoma oncogene B [Source:MGI Symbol;Acc:MGI:95575]
chr1	178318040	178319475	1436	*	12.05	11.84	12.14	-0.29	7.21e-05	0.00183	Promoter (<=1kb)	178319130	178322335	3206	1	ENSMUSG00000026500	ENSMUST00000154437	0	Cox20	Cox20	protein_coding	cytochrome c oxidase assembly protein 20 [Source:MGI Symbol;Acc:MGI:1913609]
chr14	51088653	51091968	3316	*	11.71	11.48	11.81	-0.34	7.22e-05	0.00183	Promoter (<=1kb)	51091077	51106147	15071	1	ENSMUSG00000021876	ENSMUST00000022428	0	Rnase4	Rnase4	protein_coding	ribonuclease, RNase A family 4 [Source:MGI Symbol;Acc:MGI:1926217]
chr18	36725383	36727896	2514	*	11.33	11.06	11.45	-0.39	7.37e-05	0.00186	Promoter (<=1kb)	36725074	36726736	1663	2	ENSMUSG00000051439	ENSMUST00000061829	0	Cd14	Cd14	protein_coding	CD14 antigen [Source:MGI Symbol;Acc:MGI:88318]
chr9	106367185	106368634	1450	*	11.52	11.29	11.62	-0.34	7.48e-05	0.00189	Promoter (<=1kb)	106368632	106375724	7093	1	ENSMUSG00000053716	ENSMUST00000172306	0	Dusp7	Dusp7	protein_coding	dual specificity phosphatase 7 [Source:MGI Symbol;Acc:MGI:2387100]
chr17	56078930	56079702	773	*	13.07	12.91	13.14	-0.23	7.51e-05	0.00189	Promoter (<=1kb)	56079634	56100592	20959	1	ENSMUSG00000002833	ENSMUST00000226053	0	Hdgfl2	Hdgfl2	protein_coding	HDGF like 2 [Source:MGI Symbol;Acc:MGI:1194492]
chr11	103132114	103133431	1318	*	11.46	11.21	11.57	-0.36	7.53e-05	0.00189	Promoter (<=1kb)	103132429	103138498	6070	1	ENSMUSG00000043372	ENSMUST00000150275	0	Hexim2	Hexim2	protein_coding	hexamethylene bis-acetamide inducible 2 [Source:MGI Symbol;Acc:MGI:1918309]
chr8	71542426	71543270	845	*	10.72	10.42	10.85	-0.43	7.53e-05	0.00189	Promoter (<=1kb)	71542922	71545576	2655	1	ENSMUSG00000031813	ENSMUST00000212954	0	Mvb12a	Mvb12a	protein_coding	multivesicular body subunit 12A [Source:MGI Symbol;Acc:MGI:1920961]
chr11	70539763	70540687	925	*	11.58	11.34	11.68	-0.34	7.56e-05	0.0019	Promoter (<=1kb)	70540064	70541183	1120	1	ENSMUSG00000020828	ENSMUST00000157075	0	Pld2	Pld2	protein_coding	phospholipase D2 [Source:MGI Symbol;Acc:MGI:892877]
chr19	42128771	42131357	2587	*	12.01	11.8	12.1	-0.3	7.59e-05	0.0019	Promoter (<=1kb)	42123273	42129059	5787	2	ENSMUSG00000018821	ENSMUST00000018965	0	Avpi1	Avpi1	protein_coding	arginine vasopressin-induced 1 [Source:MGI Symbol;Acc:MGI:1916784]
chr2	164460759	164461704	946	*	10.8	10.5	10.92	-0.42	7.61e-05	0.0019	Promoter (<=1kb)	164460971	164465508	4538	1	ENSMUSG00000045503	ENSMUST00000072452	0	Sys1	Sys1	protein_coding	SYS1 Golgi-localized integral membrane protein homolog (S. cerevisiae) [Source:MGI Symbol;Acc:MGI:1913710]
chr8	45999557	46000355	799	*	11.09	10.82	11.2	-0.38	7.61e-05	0.0019	Promoter (<=1kb)	45996902	45999867	2966	2	ENSMUSG00000050914	ENSMUST00000053558	0	Ankrd37	Ankrd37	protein_coding	ankyrin repeat domain 37 [Source:MGI Symbol;Acc:MGI:3603344]
chr5	24576962	24578682	1721	*	11.98	11.76	12.07	-0.31	7.7e-05	0.00192	Promoter (<=1kb)	24565345	24577467	12123	2	ENSMUSG00000028953	ENSMUST00000030795	0	Abcf2	Abcf2	protein_coding	ATP-binding cassette, sub-family F (GCN20), member 2 [Source:MGI Symbol;Acc:MGI:1351657]
chr17	34135309	34136161	853	*	11.1	10.83	11.21	-0.38	7.73e-05	0.00193	Promoter (<=1kb)	34135182	34139101	3920	1	ENSMUSG00000037649	ENSMUST00000042121	127	H2-DMa	H2-DMa	protein_coding	histocompatibility 2, class II, locus DMa [Source:MGI Symbol;Acc:MGI:95921]
chr7	64287240	64288285	1046	*	11.48	11.24	11.58	-0.34	7.76e-05	0.00193	Promoter (<=1kb)	64287653	64303172	15520	1	ENSMUSG00000030522	ENSMUST00000206732	0	Mtmr10	Mtmr10	protein_coding	myotubularin related protein 10 [Source:MGI Symbol;Acc:MGI:2142292]
chr7	28381001	28383403	2403	*	13.82	13.68	13.89	-0.21	7.78e-05	0.00194	Promoter (<=1kb)	28376784	28380253	3470	2	ENSMUSG00000044786	ENSMUST00000051241	-748	Zfp36	Zfp36	protein_coding	zinc finger protein 36 [Source:MGI Symbol;Acc:MGI:99180]
chr7	27178195	27179204	1010	*	12.21	12	12.3	-0.3	7.8e-05	0.00194	Promoter (<=1kb)	27168424	27178896	10473	2	ENSMUSG00000053291	ENSMUST00000093040	0	Rab4b	Rab4b	protein_coding	RAB4B, member RAS oncogene family [Source:MGI Symbol;Acc:MGI:105071]
chr8	71487718	71489111	1394	*	10.24	9.89	10.39	-0.5	7.84e-05	0.00195	Promoter (<=1kb)	71488103	71493400	5298	1	ENSMUSG00000007610	ENSMUST00000007754	0	Gtpbp3	Gtpbp3	protein_coding	GTP binding protein 3 [Source:MGI Symbol;Acc:MGI:1917609]
chr2	154790581	154791967	1387	*	12.22	12.02	12.31	-0.29	7.86e-05	0.00195	Promoter (<=1kb)	154791096	154867245	76150	1	ENSMUSG00000027593	ENSMUST00000109701	0	Raly	Raly	protein_coding	hnRNP-associated with lethal yellow [Source:MGI Symbol;Acc:MGI:97850]
chr4	19574708	19575691	984	*	10.86	10.57	10.98	-0.41	7.9e-05	0.00195	Promoter (<=1kb)	19575162	19598654	23493	1	ENSMUSG00000028229	ENSMUST00000108253	0	Rmdn1	Rmdn1	protein_coding	regulator of microtubule dynamics 1 [Source:MGI Symbol;Acc:MGI:1913552]
chr8	109777741	109779659	1919	*	11.2	10.95	11.31	-0.37	7.91e-05	0.00195	Promoter (<=1kb)	109778554	109864204	85651	1	ENSMUSG00000031731	ENSMUST00000093157	0	Ap1g1	Ap1g1	protein_coding	adaptor protein complex AP-1, gamma 1 subunit [Source:MGI Symbol;Acc:MGI:101919]
chr5	100038432	100040460	2029	*	11.97	11.77	12.06	-0.3	7.97e-05	0.00196	Promoter (<=1kb)	100039985	100068760	28776	1	ENSMUSG00000029326	ENSMUST00000169390	0	Enoph1	Enoph1	protein_coding	enolase-phosphatase 1 [Source:MGI Symbol;Acc:MGI:1915120]
chr6	82996704	82998380	1677	*	12.03	11.82	12.13	-0.31	8.05e-05	0.00198	Intron (ENSMUST00000113980/ENSMUSG00000030041, intron 4 of 9)	82991645	82993111	1467	1	ENSMUSG00000107599	ENSMUST00000203285	5059	Gm43981	Gm43981	TEC	predicted gene, 43981 [Source:MGI Symbol;Acc:MGI:5690373]
chr8	108691368	108692222	855	*	9.85	9.46	10.01	-0.55	8.07e-05	0.00198	Intron (ENSMUST00000220518/ENSMUSG00000038872, intron 6 of 15)	108703100	108800270	97171	1	ENSMUSG00000038872	ENSMUST00000188994	-10878	Zfhx3	Zfhx3	protein_coding	zinc finger homeobox 3 [Source:MGI Symbol;Acc:MGI:99948]
chr3	40846490	40847254	765	*	10.54	10.22	10.67	-0.46	8.12e-05	0.00199	Promoter (<=1kb)	40818103	40846885	28783	2	ENSMUSG00000025759	ENSMUST00000026859	0	Mfsd8	Mfsd8	protein_coding	major facilitator superfamily domain containing 8 [Source:MGI Symbol;Acc:MGI:1919425]
chr14	20393246	20393939	694	*	11.47	11.23	11.57	-0.34	8.16e-05	0.002	Promoter (<=1kb)	20389304	20393634	4331	2	ENSMUSG00000049960	ENSMUST00000061444	0	Mrps16	Mrps16	protein_coding	mitochondrial ribosomal protein S16 [Source:MGI Symbol;Acc:MGI:1913492]
chr4	155223036	155223877	842	*	12.32	12.13	12.4	-0.27	8.18e-05	0.002	Promoter (<=1kb)	155154075	155222592	68518	2	ENSMUSG00000029050	ENSMUST00000030917	-444	Ski	Ski	protein_coding	ski sarcoma viral oncogene homolog (avian) [Source:MGI Symbol;Acc:MGI:98310]
chr2	164785266	164786700	1435	*	10.89	10.61	11.01	-0.41	8.2e-05	0.00201	Promoter (<=1kb)	164785823	164792487	6665	1	ENSMUSG00000050373	ENSMUST00000174070	0	Snx21	Snx21	protein_coding	sorting nexin family member 21 [Source:MGI Symbol;Acc:MGI:1917729]
chr15	102135773	102136648	876	*	10.36	10.03	10.5	-0.47	8.26e-05	0.00202	Promoter (<=1kb)	102116528	102136192	19665	2	ENSMUSG00000036966	ENSMUST00000139279	0	Spryd3	Spryd3	protein_coding	SPRY domain containing 3 [Source:MGI Symbol;Acc:MGI:2446175]
chr9	58891016	58892803	1788	*	9.39	8.93	9.58	-0.64	8.29e-05	0.00202	Promoter (1-2kb)	58888486	58893934	5449	2	ENSMUSG00000032340	ENSMUST00000215165	1131	Neo1	Neo1	protein_coding	neogenin [Source:MGI Symbol;Acc:MGI:1097159]
chrX	167208567	167210944	2378	*	11.28	11.02	11.39	-0.38	8.34e-05	0.00203	Promoter (<=1kb)	167207093	167209315	2223	2	ENSMUSG00000049775	ENSMUST00000112172	0	Tmsb4x	Tmsb4x	protein_coding	thymosin, beta 4, X chromosome [Source:MGI Symbol;Acc:MGI:99510]
chr19	45782662	45783956	1295	*	11.79	11.57	11.89	-0.31	8.36e-05	0.00203	Promoter (<=1kb)	45750261	45783520	33260	2	ENSMUSG00000025220	ENSMUST00000026243	0	Mgea5	Mgea5	protein_coding	meningioma expressed antigen 5 (hyaluronidase) [Source:MGI Symbol;Acc:MGI:1932139]
chr14	54686064	54687103	1040	*	12.17	11.97	12.25	-0.28	8.41e-05	0.00204	Promoter (<=1kb)	54642161	54686931	44771	2	ENSMUSG00000022185	ENSMUST00000022793	0	Acin1	Acin1	protein_coding	apoptotic chromatin condensation inducer 1 [Source:MGI Symbol;Acc:MGI:1891824]
chr2	32867163	32868354	1192	*	9.76	9.35	9.93	-0.58	8.45e-05	0.00205	Distal Intergenic	32873755	32876001	2247	2	ENSMUSG00000087496	ENSMUST00000151820	7647	Gm13523	Gm13523	antisense	predicted gene 13523 [Source:MGI Symbol;Acc:MGI:3651426]
chr11	106216097	106217391	1295	*	11.9	11.69	11.99	-0.3	8.46e-05	0.00205	Promoter (<=1kb)	106216926	106249139	32214	1	ENSMUSG00000020705	ENSMUST00000021046	0	Ddx42	Ddx42	protein_coding	DEAD (Asp-Glu-Ala-Asp) box polypeptide 42 [Source:MGI Symbol;Acc:MGI:1919297]
chr16	13902342	13903891	1550	*	11.16	10.9	11.28	-0.38	8.46e-05	0.00205	Promoter (<=1kb)	13903161	13949619	46459	1	ENSMUSG00000022679	ENSMUST00000128757	0	Mpv17l	Mpv17l	protein_coding	Mpv17 transgene, kidney disease mutant-like [Source:MGI Symbol;Acc:MGI:2135951]
chr7	12977608	12978680	1073	*	11.94	11.74	12.04	-0.3	8.47e-05	0.00205	Promoter (<=1kb)	12977848	12983396	5549	1	ENSMUSG00000033961	ENSMUST00000108535	0	Zfp446	Zfp446	protein_coding	zinc finger protein 446 [Source:MGI Symbol;Acc:MGI:2442185]
chr13	23530377	23531829	1453	*	11.78	11.56	11.88	-0.32	8.5e-05	0.00205	Promoter (<=1kb)	23531050	23531519	470	1	ENSMUSG00000060981	ENSMUST00000102972	0	Hist1h4h	Hist1h4h	protein_coding	histone cluster 1, H4h [Source:MGI Symbol;Acc:MGI:2448427]
chr5	76950940	76952003	1064	*	11.96	11.76	12.06	-0.3	8.58e-05	0.00207	Promoter (<=1kb)	76913249	76951572	38324	2	ENSMUSG00000029246	ENSMUST00000155272	0	Ppat	Ppat	protein_coding	phosphoribosyl pyrophosphate amidotransferase [Source:MGI Symbol;Acc:MGI:2387203]
chr11	109425408	109426425	1018	*	12.45	12.27	12.54	-0.26	8.6e-05	0.00207	Promoter (<=1kb)	109425946	109438148	12203	1	ENSMUSG00000020610	ENSMUST00000092500	0	Amz2	Amz2	protein_coding	archaelysin family metallopeptidase 2 [Source:MGI Symbol;Acc:MGI:104837]
chr8	71591493	71592850	1358	*	10.68	10.37	10.82	-0.44	8.61e-05	0.00207	Promoter (<=1kb)	71592176	71596269	4094	1	ENSMUSG00000031807	ENSMUST00000034264	0	Pgls	Pgls	protein_coding	6-phosphogluconolactonase [Source:MGI Symbol;Acc:MGI:1913421]
chr17	88065617	88066659	1043	*	11.9	11.69	12	-0.3	8.61e-05	0.00207	Promoter (<=1kb)	87990859	88065291	74433	2	ENSMUSG00000005371	ENSMUST00000005504	-326	Fbxo11	Fbxo11	protein_coding	F-box protein 11 [Source:MGI Symbol;Acc:MGI:2147134]
chr17	46160077	46161080	1004	*	12.24	12.05	12.33	-0.28	8.62e-05	0.00207	Promoter (<=1kb)	46161032	46169368	8337	1	ENSMUSG00000023952	ENSMUST00000169383	0	Gtpbp2	Gtpbp2	protein_coding	GTP binding protein 2 [Source:MGI Symbol;Acc:MGI:1860138]
chr9	21723292	21724851	1560	*	11.56	11.32	11.66	-0.34	8.67e-05	0.00208	Promoter (<=1kb)	21723483	21749919	26437	1	ENSMUSG00000032193	ENSMUST00000034713	0	Ldlr	Ldlr	protein_coding	low density lipoprotein receptor [Source:MGI Symbol;Acc:MGI:96765]
chr1	154117566	154118884	1319	*	10.62	10.31	10.76	-0.45	8.8e-05	0.0021	Promoter (<=1kb)	154048109	154117951	69843	2	ENSMUSG00000100627	ENSMUST00000190485	0	A830008E24Rik	A830008E24Rik	lincRNA	RIKEN cDNA A830008E24 gene [Source:MGI Symbol;Acc:MGI:3041183]
chr7	126502022	126503813	1792	*	11.9	11.69	11.99	-0.3	8.81e-05	0.0021	Promoter (<=1kb)	126491708	126503437	11730	2	ENSMUSG00000032637	ENSMUST00000040202	0	Atxn2l	Atxn2l	protein_coding	ataxin 2-like [Source:MGI Symbol;Acc:MGI:2446242]
chr13	65240521	65242031	1511	*	10.77	10.47	10.9	-0.43	8.83e-05	0.00211	Promoter (<=1kb)	65241753	65249067	7315	1	ENSMUSG00000110393	ENSMUST00000210653	0	Gm36445	Gm36445	lincRNA	predicted gene, 36445 [Source:MGI Symbol;Acc:MGI:5595604]
chr4	150909278	150910138	861	*	10.75	10.46	10.88	-0.42	8.91e-05	0.00212	Promoter (<=1kb)	150897133	150909926	12794	2	ENSMUSG00000028964	ENSMUST00000030805	0	Park7	Park7	protein_coding	Parkinson disease (autosomal recessive, early onset) 7 [Source:MGI Symbol;Acc:MGI:2135637]
chr10	62791928	62792939	1012	*	11.06	10.8	11.18	-0.38	8.99e-05	0.00214	Promoter (<=1kb)	62743928	62792231	48304	2	ENSMUSG00000020074	ENSMUST00000020268	0	Ccar1	Ccar1	protein_coding	cell division cycle and apoptosis regulator 1 [Source:MGI Symbol;Acc:MGI:1914750]
chr5	149183819	149185130	1312	*	11.87	11.66	11.97	-0.3	9.03e-05	0.00214	Promoter (<=1kb)	149184350	149215428	31079	1	ENSMUSG00000041264	ENSMUST00000121416	0	Uspl1	Uspl1	protein_coding	ubiquitin specific peptidase like 1 [Source:MGI Symbol;Acc:MGI:2442342]
chr7	101382258	101384612	2355	*	12.45	12.26	12.53	-0.27	9.03e-05	0.00214	Promoter (<=1kb)	101382827	101385593	2767	1	ENSMUSG00000032812	ENSMUST00000152082	0	Arap1	Arap1	protein_coding	ArfGAP with RhoGAP domain, ankyrin repeat and PH domain 1 [Source:MGI Symbol;Acc:MGI:1916960]
chr3	96579840	96580434	595	*	10.54	10.23	10.68	-0.46	9.04e-05	0.00214	Promoter (<=1kb)	96578402	96580155	1754	2	ENSMUSG00000028104	ENSMUST00000141579	0	Polr3gl	Polr3gl	protein_coding	polymerase (RNA) III (DNA directed) polypeptide G like [Source:MGI Symbol;Acc:MGI:1917120]
chr5	34513527	34514588	1062	*	11.06	10.8	11.18	-0.38	9.05e-05	0.00214	Promoter (<=1kb)	34496087	34513963	17877	2	ENSMUSG00000059866	ENSMUST00000030991	0	Tnip2	Tnip2	protein_coding	TNFAIP3 interacting protein 2 [Source:MGI Symbol;Acc:MGI:2386643]
chr8	111642727	111644755	2029	*	11.79	11.57	11.88	-0.31	9.08e-05	0.00215	Promoter (<=1kb)	111643401	111671008	27608	1	ENSMUSG00000055835	ENSMUST00000212072	0	Zfp1	Zfp1	protein_coding	zinc finger protein 1 [Source:MGI Symbol;Acc:MGI:99154]
chr5	25222708	25223659	952	*	10.42	10.71	10.25	0.46	9.11e-05	0.00215	Promoter (<=1kb)	25222882	25265918	43037	1	ENSMUSG00000038072	ENSMUST00000045737	0	Galnt11	Galnt11	protein_coding	polypeptide N-acetylgalactosaminyltransferase 11 [Source:MGI Symbol;Acc:MGI:2444392]
chr19	12572887	12575307	2421	*	11.01	10.74	11.13	-0.39	9.21e-05	0.00217	Promoter (<=1kb)	12573523	12589762	16240	1	ENSMUSG00000024691	ENSMUST00000025595	0	Fam111a	Fam111a	protein_coding	family with sequence similarity 111, member A [Source:MGI Symbol;Acc:MGI:1915508]
chr7	30588793	30589685	893	*	11.8	11.59	11.9	-0.31	9.3e-05	0.00219	Promoter (<=1kb)	30589380	30589437	58	1	ENSMUSG00000098553	ENSMUST00000185080	0	Mir3569	Mir3569	miRNA	microRNA 3569 [Source:MGI Symbol;Acc:MGI:5530661]
chr9	32695523	32696489	967	*	10.38	10.05	10.52	-0.47	9.3e-05	0.00219	Promoter (<=1kb)	32696022	32757820	61799	1	ENSMUSG00000032035	ENSMUST00000034534	0	Ets1	Ets1	protein_coding	E26 avian leukemia oncogene 1, 5' domain [Source:MGI Symbol;Acc:MGI:95455]
chr16	32419269	32420224	956	*	10.92	10.64	11.04	-0.4	9.37e-05	0.0022	Promoter (<=1kb)	32419702	32429099	9398	1	ENSMUSG00000014075	ENSMUST00000014220	0	Tctex1d2	Tctex1d2	protein_coding	Tctex1 domain containing 2 [Source:MGI Symbol;Acc:MGI:1913311]
chr11	117114453	117115711	1259	*	11.76	11.53	11.86	-0.33	9.37e-05	0.0022	Promoter (<=1kb)	117115168	117152185	37018	1	ENSMUSG00000020823	ENSMUST00000127090	0	Sec14l1	Sec14l1	protein_coding	SEC14-like lipid binding 1 [Source:MGI Symbol;Acc:MGI:1921386]
chr15	4026081	4027774	1694	*	11.91	11.7	12.01	-0.31	9.49e-05	0.00222	Promoter (<=1kb)	4026383	4155344	128962	1	ENSMUSG00000022186	ENSMUST00000110690	0	Oxct1	Oxct1	protein_coding	3-oxoacid CoA transferase 1 [Source:MGI Symbol;Acc:MGI:1914291]
chr8	60631535	60633516	1982	*	12.04	11.84	12.13	-0.29	9.54e-05	0.00223	Promoter (<=1kb)	60632827	60674933	42107	1	ENSMUSG00000031647	ENSMUST00000161421	0	Mfap3l	Mfap3l	protein_coding	microfibrillar-associated protein 3-like [Source:MGI Symbol;Acc:MGI:1918556]
chr15	80254490	80256130	1641	*	11.99	11.78	12.09	-0.31	9.57e-05	0.00224	Promoter (<=1kb)	80255184	80257541	2358	1	ENSMUSG00000042406	ENSMUST00000109605	0	Atf4	Atf4	protein_coding	activating transcription factor 4 [Source:MGI Symbol;Acc:MGI:88096]
chr19	6909302	6910671	1370	*	11.37	11.13	11.48	-0.35	9.6e-05	0.00224	Promoter (<=1kb)	6906697	6909978	3282	2	ENSMUSG00000024953	ENSMUST00000145300	0	Prdx5	Prdx5	protein_coding	peroxiredoxin 5 [Source:MGI Symbol;Acc:MGI:1859821]
chr2	32756865	32757825	961	*	11.03	10.76	11.15	-0.39	9.6e-05	0.00224	Promoter (<=1kb)	32757234	32762244	5011	1	ENSMUSG00000009563	ENSMUST00000009707	0	Tor2a	Tor2a	protein_coding	torsin family 2, member A [Source:MGI Symbol;Acc:MGI:1353596]
chr7	98655695	98657155	1461	*	11.99	11.78	12.08	-0.3	9.62e-05	0.00224	Promoter (<=1kb)	98587137	98656779	69643	2	ENSMUSG00000035401	ENSMUST00000205276	0	Emsy	Emsy	protein_coding	EMSY, BRCA2-interacting transcriptional repressor [Source:MGI Symbol;Acc:MGI:1924203]
chr14	50943858	50944906	1049	*	11.44	11.18	11.55	-0.37	9.63e-05	0.00224	Promoter (<=1kb)	50944517	50963136	18620	1	ENSMUSG00000021871	ENSMUST00000227052	0	Gm49342	Gm49342	protein_coding	predicted gene, 49342 [Source:MGI Symbol;Acc:MGI:6121535]
chr1	177441393	177442256	864	*	11.98	11.75	12.08	-0.32	9.71e-05	0.00225	Promoter (<=1kb)	177442351	177447237	4887	1	ENSMUSG00000063659	ENSMUST00000195002	-95	Zbtb18	Zbtb18	protein_coding	zinc finger and BTB domain containing 18 [Source:MGI Symbol;Acc:MGI:1353609]
chr14	102834631	102835979	1349	*	10.83	10.54	10.95	-0.42	9.72e-05	0.00225	Promoter (<=1kb)	102818164	102834758	16595	2	ENSMUSG00000115816	ENSMUST00000227348	0	Gm34589	Gm34589	processed_transcript	predicted gene, 34589 [Source:MGI Symbol;Acc:MGI:5593748]
chr9	57072974	57073982	1009	*	12.75	12.58	12.83	-0.25	9.77e-05	0.00226	Promoter (<=1kb)	57072040	57089496	17457	1	ENSMUSG00000042557	ENSMUST00000169879	934	Sin3a	Sin3a	protein_coding	transcriptional regulator, SIN3A (yeast) [Source:MGI Symbol;Acc:MGI:107157]
chr7	128461324	128462067	744	*	12.05	11.86	12.14	-0.29	9.77e-05	0.00226	Promoter (<=1kb)	128439777	128461672	21896	2	ENSMUSG00000030846	ENSMUST00000106226	0	Tial1	Tial1	protein_coding	Tia1 cytotoxic granule-associated RNA binding protein-like 1 [Source:MGI Symbol;Acc:MGI:107913]
chr7	6362414	6363513	1100	*	12.64	12.47	12.72	-0.25	9.79e-05	0.00226	Promoter (<=1kb)	6363280	6381709	18430	1	ENSMUSG00000055150	ENSMUST00000207347	0	Zfp78	Zfp78	protein_coding	zinc finger protein 78 [Source:MGI Symbol;Acc:MGI:107783]
chr13	24800058	24801815	1758	*	12.25	12.05	12.33	-0.28	9.79e-05	0.00226	Promoter (<=1kb)	24801657	24816197	14541	1	ENSMUSG00000019132	ENSMUST00000019276	0	BC005537	BC005537	protein_coding	cDNA sequence BC005537 [Source:MGI Symbol;Acc:MGI:2441726]
chr6	117906636	117908036	1401	*	12.35	12.16	12.43	-0.28	9.89e-05	0.00228	Promoter (<=1kb)	117906790	117923798	17009	1	ENSMUSG00000042079	ENSMUST00000179224	0	Hnrnpf	Hnrnpf	protein_coding	heterogeneous nuclear ribonucleoprotein F [Source:MGI Symbol;Acc:MGI:2138741]
chr11	98773728	98776055	2328	*	12.89	12.71	12.97	-0.26	9.93e-05	0.00229	Promoter (<=1kb)	98767932	98775333	7402	2	ENSMUSG00000020889	ENSMUST00000064941	0	Nr1d1	Nr1d1	protein_coding	nuclear receptor subfamily 1, group D, member 1 [Source:MGI Symbol;Acc:MGI:2444210]
chr7	44496128	44496928	801	*	10.98	10.71	11.1	-0.39	9.96e-05	0.00229	Promoter (<=1kb)	44489937	44496529	6593	2	ENSMUSG00000008140	ENSMUST00000118808	0	Emc10	Emc10	protein_coding	ER membrane protein complex subunit 10 [Source:MGI Symbol;Acc:MGI:1916933]
chr7	16098052	16099071	1020	*	12.33	12.15	12.42	-0.27	9.97e-05	0.00229	Promoter (<=1kb)	16098458	16117975	19518	1	ENSMUSG00000006024	ENSMUST00000006181	0	Napa	Napa	protein_coding	N-ethylmaleimide sensitive fusion protein attachment protein alpha [Source:MGI Symbol;Acc:MGI:104563]
chrX	73914722	73915367	646	*	11.37	11.13	11.48	-0.35	1e-04	0.00229	Intron (ENSMUST00000128329/ENSMUSG00000031389, intron 6 of 14)	73891442	73911336	19895	2	ENSMUSG00000031389	ENSMUST00000114405	-3386	Arhgap4	Arhgap4	protein_coding	Rho GTPase activating protein 4 [Source:MGI Symbol;Acc:MGI:2159577]
chr11	29808109	29809577	1469	*	10.55	10.24	10.69	-0.45	1e-04	0.0023	3' UTR	29801989	29803099	1111	2	ENSMUSG00000044072	ENSMUST00000169980	-5010	Eml6	Eml6	protein_coding	echinoderm microtubule associated protein like 6 [Source:MGI Symbol;Acc:MGI:2442895]
chr11	103965924	103967350	1427	*	11.89	11.68	11.98	-0.3	0.000101	0.00231	Promoter (<=1kb)	103966739	103985337	18599	1	ENSMUSG00000062421	ENSMUST00000057921	0	Arf2	Arf2	protein_coding	ADP-ribosylation factor 2 [Source:MGI Symbol;Acc:MGI:99595]
chr13	112927009	112928291	1283	*	11.26	11.01	11.37	-0.36	0.000101	0.00231	Promoter (<=1kb)	112867418	112927398	59981	2	ENSMUSG00000016018	ENSMUST00000022281	0	Mtrex	Mtrex	protein_coding	Mtr4 exosome RNA helicase [Source:MGI Symbol;Acc:MGI:1919448]
chr1	74390713	74391696	984	*	11.26	11.01	11.37	-0.36	0.000102	0.00232	Promoter (<=1kb)	74391509	74397285	5777	1	ENSMUSG00000026176	ENSMUST00000027367	0	Ctdsp1	Ctdsp1	protein_coding	CTD (carboxy-terminal domain, RNA polymerase II, polypeptide A) small phosphatase 1 [Source:MGI Symbol;Acc:MGI:2654470]
chr7	141460476	141461744	1269	*	10.43	10.11	10.57	-0.46	0.000103	0.00234	Promoter (<=1kb)	141461094	141466613	5520	1	ENSMUSG00000048200	ENSMUST00000053670	0	Cracr2b	Cracr2b	protein_coding	calcium release activated channel regulator 2B [Source:MGI Symbol;Acc:MGI:2446129]
chr4	124850161	124851372	1212	*	10.71	10.99	10.55	0.44	0.000103	0.00235	Promoter (<=1kb)	124850679	124855242	4564	1	ENSMUSG00000028889	ENSMUST00000102628	0	Yrdc	Yrdc	protein_coding	yrdC domain containing (E.coli) [Source:MGI Symbol;Acc:MGI:2387201]
chr5	124327458	124328376	919	*	12.09	11.89	12.18	-0.28	0.000103	0.00235	Promoter (<=1kb)	124250959	124327972	77014	2	ENSMUSG00000038126	ENSMUST00000031344	0	Mphosph9	Mphosph9	protein_coding	M-phase phosphoprotein 9 [Source:MGI Symbol;Acc:MGI:2443138]
chr4	134922866	134924676	1811	*	11.45	11.22	11.56	-0.34	0.000104	0.00236	Promoter (<=1kb)	134923592	134927671	4080	1	ENSMUSG00000037266	ENSMUST00000078084	0	Rsrp1	Rsrp1	protein_coding	arginine/serine rich protein 1 [Source:MGI Symbol;Acc:MGI:106498]
chr17	20944888	20945881	994	*	12.2	12.01	12.29	-0.28	0.000104	0.00236	Promoter (<=1kb)	20945311	20965916	20606	1	ENSMUSG00000007564	ENSMUST00000007708	0	Ppp2r1a	Ppp2r1a	protein_coding	protein phosphatase 2, regulatory subunit A, alpha [Source:MGI Symbol;Acc:MGI:1926334]
chr8	106148003	106150689	2687	*	11.61	11.38	11.71	-0.33	0.000105	0.00237	Promoter (<=1kb)	106150399	106164712	14314	1	ENSMUSG00000031903	ENSMUST00000212963	0	Pla2g15	Pla2g15	protein_coding	phospholipase A2, group XV [Source:MGI Symbol;Acc:MGI:2178076]
chr7	25237744	25239496	1753	*	12.6	12.43	12.68	-0.25	0.000105	0.00238	Promoter (<=1kb)	25228258	25237851	9594	2	ENSMUSG00000057177	ENSMUST00000071739	0	Gsk3a	Gsk3a	protein_coding	glycogen synthase kinase 3 alpha [Source:MGI Symbol;Acc:MGI:2152453]
chr19	5087905	5088771	867	*	11.51	11.28	11.61	-0.33	0.000105	0.00238	Promoter (<=1kb)	5088538	5092879	4342	1	ENSMUSG00000024875	ENSMUST00000025811	0	Yif1a	Yif1a	protein_coding	Yip1 interacting factor homolog A (S. cerevisiae) [Source:MGI Symbol;Acc:MGI:1915340]
chr11	70432130	70433977	1848	*	12.66	12.49	12.74	-0.25	0.000105	0.00238	Promoter (<=1kb)	70432635	70435996	3362	1	ENSMUSG00000060216	ENSMUST00000124112	0	Arrb2	Arrb2	protein_coding	arrestin, beta 2 [Source:MGI Symbol;Acc:MGI:99474]
chr14	76414042	76415183	1142	*	10.95	10.68	11.07	-0.39	0.000106	0.00238	Promoter (<=1kb)	76414961	76507762	92802	1	ENSMUSG00000022010	ENSMUST00000110888	0	Tsc22d1	Tsc22d1	protein_coding	TSC22 domain family, member 1 [Source:MGI Symbol;Acc:MGI:109127]
chr7	19148922	19149913	992	*	11.88	11.67	11.97	-0.3	0.000106	0.00239	Promoter (<=1kb)	19139702	19149291	9590	2	ENSMUSG00000030407	ENSMUST00000032566	0	Qpctl	Qpctl	protein_coding	glutaminyl-peptide cyclotransferase-like [Source:MGI Symbol;Acc:MGI:1914619]
chr12	111436433	111438116	1684	*	12.2	12	12.28	-0.28	0.000107	0.0024	Distal Intergenic	111442469	111455018	12550	1	ENSMUSG00000021281	ENSMUST00000102745	-4353	Tnfaip2	Tnfaip2	protein_coding	tumor necrosis factor, alpha-induced protein 2 [Source:MGI Symbol;Acc:MGI:104960]
chr7	92668917	92670458	1542	*	11.88	11.67	11.97	-0.3	0.000107	0.0024	Promoter (<=1kb)	92643543	92669934	26392	2	ENSMUSG00000041328	ENSMUST00000119954	0	Pcf11	Pcf11	protein_coding	PCF11 cleavage and polyadenylation factor subunit [Source:MGI Symbol;Acc:MGI:1919579]
chr18	23803475	23804613	1139	*	12.21	12.02	12.29	-0.27	0.000107	0.0024	Promoter (<=1kb)	23803984	23893857	89874	1	ENSMUSG00000024277	ENSMUST00000025127	0	Mapre2	Mapre2	protein_coding	microtubule-associated protein, RP/EB family, member 2 [Source:MGI Symbol;Acc:MGI:106271]
chr18	74879882	74880457	576	*	10.12	9.77	10.27	-0.5	0.000107	0.0024	Distal Intergenic	74906314	74906434	121	2	ENSMUSG00000088144	ENSMUST00000157519	25977	Gm24559	Gm24559	snoRNA	predicted gene, 24559 [Source:MGI Symbol;Acc:MGI:5454336]
chr2	128698182	128699515	1334	*	11.52	11.3	11.63	-0.33	0.000108	0.00241	Promoter (<=1kb)	128698956	128802894	103939	1	ENSMUSG00000014361	ENSMUST00000014505	0	Mertk	Mertk	protein_coding	c-mer proto-oncogene tyrosine kinase [Source:MGI Symbol;Acc:MGI:96965]
chr14	55054277	55055674	1398	*	10.46	10.15	10.6	-0.45	0.000108	0.00241	Promoter (<=1kb)	55054945	55097525	42581	1	ENSMUSG00000100162	ENSMUST00000183822	0	Gm20687	Gm20687	antisense	predicted gene 20687 [Source:MGI Symbol;Acc:MGI:5313134]
chr15	99814688	99815549	862	*	9.92	9.54	10.08	-0.53	0.000108	0.00241	Intron (ENSMUST00000109024/ENSMUSG00000023022, intron 1 of 7)	99819020	99834570	15551	1	ENSMUSG00000090500	ENSMUST00000169887	-3471	Gm17057	Gm17057	antisense	predicted gene 17057 [Source:MGI Symbol;Acc:MGI:4937884]
chr15	31601014	31602612	1599	*	10.62	10.31	10.75	-0.44	0.000108	0.00241	Promoter (<=1kb)	31590800	31601804	11005	2	ENSMUSG00000022234	ENSMUST00000022842	0	Cct5	Cct5	protein_coding	chaperonin containing Tcp1, subunit 5 (epsilon) [Source:MGI Symbol;Acc:MGI:107185]
chr14	122106794	122107690	897	*	10.38	10.06	10.52	-0.46	0.000109	0.00242	Promoter (<=1kb)	122107038	122159604	52567	1	ENSMUSG00000025544	ENSMUST00000026624	0	Tm9sf2	Tm9sf2	protein_coding	transmembrane 9 superfamily member 2 [Source:MGI Symbol;Acc:MGI:1915309]
chr6	28479728	28480681	954	*	11.88	11.67	11.97	-0.3	0.00011	0.00244	Promoter (<=1kb)	28480348	28877723	397376	1	ENSMUSG00000001424	ENSMUST00000164915	0	Snd1	Snd1	protein_coding	staphylococcal nuclease and tudor domain containing 1 [Source:MGI Symbol;Acc:MGI:1929266]
chrX	166660978	166662144	1167	*	10.15	9.8	10.3	-0.5	0.000111	0.00245	Promoter (<=1kb)	166662025	166689812	27788	1	ENSMUSG00000086860	ENSMUST00000135086	0	Gm1720	Gm1720	lincRNA	predicted gene 1720 [Source:MGI Symbol;Acc:MGI:2686566]
chr4	151861757	151862782	1026	*	13.12	12.96	13.19	-0.22	0.000111	0.00245	Promoter (<=1kb)	151059525	151861876	802352	2	ENSMUSG00000014592	ENSMUST00000097774	0	Camta1	Camta1	protein_coding	calmodulin binding transcription activator 1 [Source:MGI Symbol;Acc:MGI:2140230]
chr15	103239352	103240951	1600	*	12.47	12.28	12.56	-0.27	0.000111	0.00246	Promoter (<=1kb)	103191544	103239816	48273	2	ENSMUSG00000009575	ENSMUST00000118152	0	Cbx5	Cbx5	protein_coding	chromobox 5 [Source:MGI Symbol;Acc:MGI:109372]
chr8	25596957	25597856	900	*	11.78	11.57	11.88	-0.31	0.000111	0.00246	Promoter (<=1kb)	25578490	25597513	19024	2	ENSMUSG00000037363	ENSMUST00000079160	0	Letm2	Letm2	protein_coding	leucine zipper-EF-hand containing transmembrane protein 2 [Source:MGI Symbol;Acc:MGI:2444979]
chr1	178405446	178406901	1456	*	11.98	11.77	12.07	-0.3	0.000111	0.00246	Promoter (<=1kb)	178406085	178437450	31366	1	ENSMUSG00000026495	ENSMUST00000194861	0	Efcab2	Efcab2	protein_coding	EF-hand calcium binding domain 2 [Source:MGI Symbol;Acc:MGI:1915476]
chr2	151493931	151494728	798	*	9.62	9.21	9.79	-0.59	0.000112	0.00246	Promoter (<=1kb)	151494182	151511310	17129	1	ENSMUSG00000027455	ENSMUST00000089140	0	Nsfl1c	Nsfl1c	protein_coding	NSFL1 (p97) cofactor (p47) [Source:MGI Symbol;Acc:MGI:3042273]
chr3	69315967	69317505	1539	*	11.29	11.05	11.4	-0.35	0.000112	0.00246	Promoter (<=1kb)	69316861	69560802	243942	1	ENSMUSG00000027784	ENSMUST00000029355	0	Ppm1l	Ppm1l	protein_coding	protein phosphatase 1 (formerly 2C)-like [Source:MGI Symbol;Acc:MGI:2139740]
chr3	90490698	90491580	883	*	11.04	10.77	11.15	-0.38	0.000112	0.00246	Promoter (<=1kb)	90488034	90491033	3000	2	ENSMUSG00000001018	ENSMUST00000149884	0	Snapin	Snapin	protein_coding	SNAP-associated protein [Source:MGI Symbol;Acc:MGI:1333745]
chr10	62650544	62651628	1085	*	11.75	11.54	11.85	-0.31	0.000112	0.00247	Promoter (<=1kb)	62616015	62651218	35204	2	ENSMUSG00000020076	ENSMUST00000020270	0	Ddx50	Ddx50	protein_coding	DEAD (Asp-Glu-Ala-Asp) box polypeptide 50 [Source:MGI Symbol;Acc:MGI:2182303]
chr5	122820836	122821750	915	*	11.28	11.04	11.39	-0.35	0.000113	0.00247	Promoter (<=1kb)	122787459	122821339	33881	2	ENSMUSG00000029472	ENSMUST00000086216	0	Anapc5	Anapc5	protein_coding	anaphase-promoting complex subunit 5 [Source:MGI Symbol;Acc:MGI:1929722]
chr17	50157280	50158729	1450	*	9.94	9.57	10.1	-0.53	0.000113	0.00247	Intron (ENSMUST00000044503/ENSMUSG00000039316, intron 2 of 9)	50036623	50190497	153875	2	ENSMUSG00000039316	ENSMUST00000156094	31768	Rftn1	Rftn1	protein_coding	raftlin lipid raft linker 1 [Source:MGI Symbol;Acc:MGI:1923688]
chr15	75841376	75842537	1162	*	10.22	9.86	10.37	-0.51	0.000113	0.00248	Promoter (<=1kb)	75754430	75841915	87486	2	ENSMUSG00000075600	ENSMUST00000100538	0	Zc3h3	Zc3h3	protein_coding	zinc finger CCCH type containing 3 [Source:MGI Symbol;Acc:MGI:2663721]
chr7	45922562	45924461	1900	*	12.6	12.41	12.68	-0.27	0.000113	0.00248	Promoter (<=1kb)	45924072	45931607	7536	1	ENSMUSG00000040189	ENSMUST00000210602	0	Ccdc114	Ccdc114	protein_coding	coiled-coil domain containing 114 [Source:MGI Symbol;Acc:MGI:2446120]
chr1	171502462	171504371	1910	*	12.06	11.85	12.16	-0.3	0.000114	0.00248	Promoter (<=1kb)	171503478	171504750	1273	1	ENSMUSG00000060244	ENSMUST00000081527	0	Alyref2	Alyref2	protein_coding	Aly/REF export factor 2 [Source:MGI Symbol;Acc:MGI:1913144]
chr7	45459197	45461238	2042	*	12.19	12	12.28	-0.28	0.000114	0.00248	Promoter (<=1kb)	45457944	45459884	1941	2	ENSMUSG00000050708	ENSMUST00000094434	0	Ftl1	Ftl1	protein_coding	ferritin light polypeptide 1 [Source:MGI Symbol;Acc:MGI:95589]
chr7	31002403	31003396	994	*	10.78	10.49	10.9	-0.41	0.000114	0.00249	Distal Intergenic	30981870	30989462	7593	1	ENSMUSG00000046826	ENSMUST00000128384	20533	Fam187b	Fam187b	protein_coding	family with sequence similarity 187, member B [Source:MGI Symbol;Acc:MGI:1923665]
chr13	54693619	54694634	1016	*	12.81	12.65	12.89	-0.24	0.000115	0.0025	Promoter (<=1kb)	54679410	54693847	14438	2	ENSMUSG00000034928	ENSMUST00000037422	0	Rnf44	Rnf44	protein_coding	ring finger protein 44 [Source:MGI Symbol;Acc:MGI:2145310]
chr7	3706701	3707473	773	*	10.53	10.22	10.66	-0.44	0.000115	0.00251	Promoter (1-2kb)	3705616	3706228	613	1	ENSMUSG00000006333	ENSMUST00000136858	1085	Rps9	Rps9	protein_coding	ribosomal protein S9 [Source:MGI Symbol;Acc:MGI:1924096]
chr8	114439339	114440289	951	*	11.36	11.12	11.46	-0.34	0.000115	0.00251	Promoter (<=1kb)	114439655	115352708	913054	1	ENSMUSG00000004637	ENSMUST00000004756	0	Wwox	Wwox	protein_coding	WW domain-containing oxidoreductase [Source:MGI Symbol;Acc:MGI:1931237]
chrX	94212254	94213586	1333	*	10.39	10.68	10.22	0.46	0.000116	0.00251	Promoter (<=1kb)	94188707	94212709	24003	2	ENSMUSG00000035150	ENSMUST00000050328	0	Eif2s3x	Eif2s3x	protein_coding	eukaryotic translation initiation factor 2, subunit 3, structural gene X-linked [Source:MGI Symbol;Acc:MGI:1349431]
chr16	14159238	14160037	800	*	11.4	11.16	11.5	-0.34	0.000116	0.00251	Promoter (<=1kb)	14109173	14159267	50095	2	ENSMUSG00000060657	ENSMUST00000090300	0	Marf1	Marf1	protein_coding	meiosis regulator and mRNA stability 1 [Source:MGI Symbol;Acc:MGI:2444505]
chr11	48816965	48818580	1616	*	12.19	11.99	12.27	-0.28	0.000116	0.00252	Promoter (<=1kb)	48806404	48817353	10950	2	ENSMUSG00000040365	ENSMUST00000047145	0	Trim41	Trim41	protein_coding	tripartite motif-containing 41 [Source:MGI Symbol;Acc:MGI:2384814]
chr11	118476694	118477428	735	*	10.57	10.26	10.7	-0.44	0.000117	0.00253	Promoter (<=1kb)	118476829	118489209	12381	1	ENSMUSG00000033857	ENSMUST00000135383	0	Engase	Engase	protein_coding	endo-beta-N-acetylglucosaminidase [Source:MGI Symbol;Acc:MGI:2443788]
chr7	105735893	105737466	1574	*	10.64	10.35	10.77	-0.42	0.000117	0.00253	Promoter (<=1kb)	105731730	105736781	5052	2	ENSMUSG00000030888	ENSMUST00000033179	0	Rrp8	Rrp8	protein_coding	ribosomal RNA processing 8, methyltransferase, homolog (yeast) [Source:MGI Symbol;Acc:MGI:1914251]
chr11	69671229	69672676	1448	*	12.61	12.43	12.7	-0.27	0.000117	0.00253	Promoter (<=1kb)	69666936	69672317	5382	2	ENSMUSG00000059796	ENSMUST00000128519	0	Eif4a1	Eif4a1	protein_coding	eukaryotic translation initiation factor 4A1 [Source:MGI Symbol;Acc:MGI:95303]
chr1	9747595	9748690	1096	*	11.9	11.7	11.99	-0.3	0.000118	0.00254	Promoter (<=1kb)	9718622	9748382	29761	2	ENSMUSG00000045210	ENSMUST00000057438	0	Vcpip1	Vcpip1	protein_coding	valosin containing protein (p97)/p47 complex interacting protein 1 [Source:MGI Symbol;Acc:MGI:1917925]
chr5	113648833	113650843	2011	*	11.49	11.24	11.6	-0.36	0.000118	0.00254	Promoter (<=1kb)	113612354	113650426	38073	2	ENSMUSG00000042190	ENSMUST00000047936	0	Cmklr1	Cmklr1	protein_coding	chemokine-like receptor 1 [Source:MGI Symbol;Acc:MGI:109603]
chr7	139388265	139389143	879	*	12.69	12.52	12.76	-0.24	0.000119	0.00256	Promoter (<=1kb)	139389109	139579652	190544	1	ENSMUSG00000025477	ENSMUST00000106098	0	Inpp5a	Inpp5a	protein_coding	inositol polyphosphate-5-phosphatase A [Source:MGI Symbol;Acc:MGI:2686961]
chr9	25251638	25252805	1168	*	11.82	11.61	11.92	-0.3	0.000119	0.00256	Promoter (<=1kb)	25252439	25308571	56133	1	ENSMUSG00000001833	ENSMUST00000115272	0	Sept7	Sept7	protein_coding	septin 7 [Source:MGI Symbol;Acc:MGI:1335094]
chr4	10952366	10953058	693	*	8.91	8.38	9.12	-0.74	0.00012	0.00256	Distal Intergenic	10946608	10947093	486	1	ENSMUSG00000081715	ENSMUST00000117608	5758	Rps11-ps3	Rps11-ps3	processed_pseudogene	ribosomal protein S11, pseudogene 3 [Source:MGI Symbol;Acc:MGI:3649802]
chr5	137785869	137787846	1978	*	12.08	11.88	12.16	-0.29	0.00012	0.00257	Promoter (<=1kb)	137781906	137786663	4758	2	ENSMUSG00000029726	ENSMUST00000031740	0	Mepce	Mepce	protein_coding	methylphosphate capping enzyme [Source:MGI Symbol;Acc:MGI:106477]
chr8	25016409	25018095	1687	*	12.36	12.18	12.45	-0.26	0.00012	0.00258	Promoter (<=1kb)	24949611	25016922	67312	2	ENSMUSG00000031555	ENSMUST00000084035	0	Adam9	Adam9	protein_coding	a disintegrin and metallopeptidase domain 9 (meltrin gamma) [Source:MGI Symbol;Acc:MGI:105376]
chr3	145923824	145924972	1149	*	12.52	12.35	12.6	-0.25	0.000121	0.00258	Promoter (<=1kb)	145924262	145934356	10095	1	ENSMUSG00000028191	ENSMUST00000029842	0	Bcl10	Bcl10	protein_coding	B cell leukemia/lymphoma 10 [Source:MGI Symbol;Acc:MGI:1337994]
chr4	136142928	136144867	1940	*	11.85	12.05	11.74	0.31	0.000121	0.00258	Promoter (<=1kb)	136143497	136145392	1896	1	ENSMUSG00000007872	ENSMUST00000008016	0	Id3	Id3	protein_coding	inhibitor of DNA binding 3 [Source:MGI Symbol;Acc:MGI:96398]
chr19	6241318	6242614	1297	*	11.92	11.72	12.01	-0.3	0.000121	0.00258	Promoter (<=1kb)	6241668	6262335	20668	1	ENSMUSG00000024773	ENSMUST00000045351	0	Atg2a	Atg2a	protein_coding	autophagy related 2A [Source:MGI Symbol;Acc:MGI:1916291]
chr11	69980080	69981020	941	*	11.41	11.17	11.51	-0.34	0.000121	0.00258	Promoter (<=1kb)	69968222	69980272	12051	2	ENSMUSG00000018565	ENSMUST00000142788	0	Elp5	Elp5	protein_coding	elongator acetyltransferase complex subunit 5 [Source:MGI Symbol;Acc:MGI:1859017]
chr13	119690014	119690770	757	*	11.82	11.61	11.91	-0.31	0.000122	0.00258	Promoter (<=1kb)	119690379	119699726	9348	1	ENSMUSG00000093930	ENSMUST00000225543	0	Hmgcs1	Hmgcs1	protein_coding	3-hydroxy-3-methylglutaryl-Coenzyme A synthase 1 [Source:MGI Symbol;Acc:MGI:107592]
chrX	75673742	75674551	810	*	11.25	11	11.37	-0.37	0.000122	0.00258	Distal Intergenic	75705409	75705681	273	1	ENSMUSG00000082551	ENSMUST00000121699	-30858	Gm15065	Gm15065	processed_pseudogene	predicted gene 15065 [Source:MGI Symbol;Acc:MGI:3705525]
chr16	96144924	96145960	1037	*	10.53	10.22	10.66	-0.44	0.000122	0.00258	Promoter (<=1kb)	96145407	96146764	1358	1	ENSMUSG00000023147	ENSMUST00000233805	0	Wrb	Wrb	protein_coding	tryptophan rich basic protein [Source:MGI Symbol;Acc:MGI:2136882]
chr4	129188936	129190737	1802	*	11.29	11.04	11.39	-0.36	0.000122	0.00259	Promoter (<=1kb)	129189760	129219607	29848	1	ENSMUSG00000028811	ENSMUST00000106054	0	Yars	Yars	protein_coding	tyrosyl-tRNA synthetase [Source:MGI Symbol;Acc:MGI:2147627]
chr6	128842868	128843923	1056	*	10.42	10.1	10.55	-0.46	0.000123	0.0026	Promoter (<=1kb)	128843786	128846959	3174	1	ENSMUSG00000096931	ENSMUST00000181825	0	Gm26656	Gm26656	lincRNA	predicted gene, 26656 [Source:MGI Symbol;Acc:MGI:5477150]
chr13	93191707	93192777	1071	*	11.18	10.93	11.29	-0.36	0.000125	0.00264	Promoter (<=1kb)	93146282	93192385	46104	2	ENSMUSG00000042167	ENSMUST00000225868	0	Tent2	Tent2	protein_coding	terminal nucleotidyltransferase 2 [Source:MGI Symbol;Acc:MGI:2140950]
chr19	4302079	4302576	498	*	10.23	9.89	10.37	-0.48	0.000125	0.00264	Promoter (2-3kb)	4292567	4305208	12642	2	ENSMUSG00000024858	ENSMUST00000167511	2632	Grk2	Grk2	protein_coding	G protein-coupled receptor kinase 2 [Source:MGI Symbol;Acc:MGI:87940]
chr12	3855738	3856619	882	*	10.72	10.43	10.84	-0.41	0.000125	0.00264	Intron (ENSMUST00000085826/ENSMUSG00000020661, intron 3 of 3)	3861021	3866162	5142	1	ENSMUSG00000020661	ENSMUST00000172816	-4402	Dnmt3a	Dnmt3a	protein_coding	DNA methyltransferase 3A [Source:MGI Symbol;Acc:MGI:1261827]
chr16	91646722	91648287	1566	*	12.25	12.06	12.33	-0.28	0.000125	0.00264	Promoter (<=1kb)	91647506	91679207	31702	1	ENSMUSG00000022961	ENSMUST00000117633	0	Son	Son	protein_coding	Son DNA binding protein [Source:MGI Symbol;Acc:MGI:98353]
chr9	90054116	90055229	1114	*	10.8	10.51	10.92	-0.42	0.000125	0.00264	Promoter (<=1kb)	90054152	90065422	11271	1	ENSMUSG00000032359	ENSMUST00000132718	0	Ctsh	Ctsh	protein_coding	cathepsin H [Source:MGI Symbol;Acc:MGI:107285]
chr19	8966328	8967735	1408	*	11.69	11.48	11.79	-0.31	0.000126	0.00264	Promoter (<=1kb)	8967041	8978479	11439	1	ENSMUSG00000071644	ENSMUST00000052248	0	Eef1g	Eef1g	protein_coding	eukaryotic translation elongation factor 1 gamma [Source:MGI Symbol;Acc:MGI:1914410]
chr5	109556748	109558967	2220	*	12.91	12.74	12.99	-0.25	0.000127	0.00266	Promoter (<=1kb)	109554709	109558936	4228	2	ENSMUSG00000033467	ENSMUST00000200284	0	Crlf2	Crlf2	protein_coding	cytokine receptor-like factor 2 [Source:MGI Symbol;Acc:MGI:1889506]
chr11	17211267	17212375	1109	*	10.57	10.27	10.7	-0.43	0.000127	0.00266	Promoter (<=1kb)	17203198	17211568	8371	2	ENSMUSG00000020116	ENSMUST00000020317	0	Pno1	Pno1	protein_coding	partner of NOB1 homolog [Source:MGI Symbol;Acc:MGI:1913499]
chr2	92374636	92375967	1332	*	11.63	11.4	11.73	-0.33	0.000127	0.00267	Promoter (<=1kb)	92374676	92381216	6541	1	ENSMUSG00000027222	ENSMUST00000155891	0	Pex16	Pex16	protein_coding	peroxisomal biogenesis factor 16 [Source:MGI Symbol;Acc:MGI:1338829]
chr11	55097537	55098869	1333	*	11.85	11.64	11.94	-0.31	0.000128	0.00267	Promoter (<=1kb)	55098115	55113029	14915	1	ENSMUSG00000000594	ENSMUST00000000608	0	Gm2a	Gm2a	protein_coding	GM2 ganglioside activator protein [Source:MGI Symbol;Acc:MGI:95762]
chr12	28635274	28636487	1214	*	9.98	9.62	10.14	-0.52	0.000128	0.00267	Promoter (<=1kb)	28630854	28635953	5100	2	ENSMUSG00000061477	ENSMUST00000074267	0	Rps7	Rps7	protein_coding	ribosomal protein S7 [Source:MGI Symbol;Acc:MGI:1333818]
chr10	80826221	80827079	859	*	12.13	11.94	12.22	-0.28	0.000129	0.0027	Promoter (<=1kb)	80826656	80829290	2635	1	ENSMUSG00000035242	ENSMUST00000060987	0	Oaz1	Oaz1	protein_coding	ornithine decarboxylase antizyme 1 [Source:MGI Symbol;Acc:MGI:109433]
chr17	10839833	10841139	1307	*	10.87	10.6	10.99	-0.39	0.000129	0.0027	Promoter (<=1kb)	10840384	11557234	716851	1	ENSMUSG00000023826	ENSMUST00000066658	0	Prkn	Prkn	protein_coding	parkin RBR E3 ubiquitin protein ligase [Source:MGI Symbol;Acc:MGI:1355296]
chr1	152796810	152798484	1675	*	11.35	11.11	11.46	-0.35	0.00013	0.0027	Promoter (1-2kb)	152800194	152836991	36798	1	ENSMUSG00000026480	ENSMUST00000186568	-1710	Ncf2	Ncf2	protein_coding	neutrophil cytosolic factor 2 [Source:MGI Symbol;Acc:MGI:97284]
chr9	110656395	110657944	1550	*	11.12	10.84	11.24	-0.4	0.00013	0.0027	Promoter (<=1kb)	110656503	110711606	55104	1	ENSMUSG00000019659	ENSMUST00000019803	0	Ccdc12	Ccdc12	protein_coding	coiled-coil domain containing 12 [Source:MGI Symbol;Acc:MGI:1919904]
chr18	82471850	82472120	271	*	9.14	8.65	9.33	-0.68	0.00013	0.0027	Distal Intergenic	82475146	82558703	83558	1	ENSMUSG00000041607	ENSMUST00000091789	-3026	Mbp	Mbp	protein_coding	myelin basic protein [Source:MGI Symbol;Acc:MGI:96925]
chr11	106193073	106194252	1180	*	11.47	11.24	11.58	-0.34	0.00013	0.0027	Promoter (<=1kb)	106163351	106193536	30186	2	ENSMUSG00000069631	ENSMUST00000007444	0	Strada	Strada	protein_coding	STE20-related kinase adaptor alpha [Source:MGI Symbol;Acc:MGI:1919399]
chr5	124111221	124113266	2046	*	11.38	11.13	11.48	-0.35	0.000131	0.00272	Promoter (<=1kb)	124112297	124115483	3187	1	ENSMUSG00000023707	ENSMUST00000024470	0	Ogfod2	Ogfod2	protein_coding	2-oxoglutarate and iron-dependent oxygenase domain containing 2 [Source:MGI Symbol;Acc:MGI:1913877]
chr11	60045880	60046696	817	*	10.34	10.02	10.48	-0.46	0.000131	0.00272	Promoter (<=1kb)	59970614	60046477	75864	2	ENSMUSG00000000301	ENSMUST00000000310	0	Pemt	Pemt	protein_coding	phosphatidylethanolamine N-methyltransferase [Source:MGI Symbol;Acc:MGI:104535]
chr2	5713308	5715280	1973	*	11.81	11.59	11.91	-0.32	0.000132	0.00273	Promoter (<=1kb)	5293457	5714515	421059	2	ENSMUSG00000039145	ENSMUST00000044009	0	Camk1d	Camk1d	protein_coding	calcium/calmodulin-dependent protein kinase ID [Source:MGI Symbol;Acc:MGI:2442190]
chr7	19227528	19229068	1541	*	12.83	12.65	12.91	-0.25	0.000133	0.00274	Promoter (<=1kb)	19228334	19247868	19535	1	ENSMUSG00000052214	ENSMUST00000063976	0	Opa3	Opa3	protein_coding	optic atrophy 3 [Source:MGI Symbol;Acc:MGI:2686271]
chr13	23620747	23623043	2297	*	12.53	12.33	12.61	-0.28	0.000134	0.00276	Promoter (<=1kb)	23583670	23621094	37425	2	ENSMUSG00000047246	ENSMUST00000091704	0	Hist1h2be	Hist1h2be	protein_coding	histone cluster 1, H2be [Source:MGI Symbol;Acc:MGI:2448380]
chr10	79984276	79985918	1643	*	12.32	12.13	12.41	-0.27	0.000134	0.00277	Promoter (<=1kb)	79977118	79984330	7213	2	ENSMUSG00000013858	ENSMUST00000052885	0	Tmem259	Tmem259	protein_coding	transmembrane protein 259 [Source:MGI Symbol;Acc:MGI:2177957]
chr8	84985245	84986464	1220	*	12.02	11.81	12.11	-0.3	0.000135	0.00277	Distal Intergenic	84990603	85003343	12741	1	ENSMUSG00000052566	ENSMUST00000209764	-4139	Hook2	Hook2	protein_coding	hook microtubule tethering protein 2 [Source:MGI Symbol;Acc:MGI:2181664]
chr8	91133567	91134441	875	*	12.09	11.9	12.18	-0.28	0.000135	0.00277	Promoter (<=1kb)	91123499	91133997	10499	2	ENSMUSG00000031667	ENSMUST00000120213	0	Aktip	Aktip	protein_coding	thymoma viral proto-oncogene 1 interacting protein [Source:MGI Symbol;Acc:MGI:3693832]
chr5	72913759	72915111	1353	*	12.27	12.07	12.36	-0.29	0.000135	0.00277	Promoter (<=1kb)	72914304	72978829	64526	1	ENSMUSG00000036087	ENSMUST00000144843	0	Slain2	Slain2	protein_coding	SLAIN motif family, member 2 [Source:MGI Symbol;Acc:MGI:1923241]
chr2	158166524	158168089	1566	*	10.32	10.61	10.15	0.46	0.000135	0.00277	Distal Intergenic	158116402	158146436	30035	2	ENSMUSG00000037820	ENSMUST00000103122	-20088	Tgm2	Tgm2	protein_coding	transglutaminase 2, C polypeptide [Source:MGI Symbol;Acc:MGI:98731]
chr1	86503590	86504750	1161	*	11.1	10.81	11.22	-0.4	0.000138	0.00282	Distal Intergenic	86526726	86530712	3987	1	ENSMUSG00000026238	ENSMUST00000045897	-21976	Ptma	Ptma	protein_coding	prothymosin alpha [Source:MGI Symbol;Acc:MGI:97803]
chr9	99242293	99243880	1588	*	10.79	10.51	10.91	-0.4	0.000138	0.00283	Promoter (<=1kb)	99243367	99263762	20396	1	ENSMUSG00000056267	ENSMUST00000185799	0	Cep70	Cep70	protein_coding	centrosomal protein 70 [Source:MGI Symbol;Acc:MGI:1915371]
chr19	4099083	4100096	1014	*	10.71	10.42	10.84	-0.41	0.000139	0.00284	Promoter (<=1kb)	4099998	4113965	13968	1	ENSMUSG00000024851	ENSMUST00000049658	0	Pitpnm1	Pitpnm1	protein_coding	phosphatidylinositol transfer protein, membrane-associated 1 [Source:MGI Symbol;Acc:MGI:1197524]
chr4	41568899	41569979	1081	*	11.79	11.59	11.89	-0.3	0.00014	0.00285	Promoter (<=1kb)	41517691	41569509	51819	2	ENSMUSG00000028439	ENSMUST00000108049	0	Fam219a	Fam219a	protein_coding	family with sequence similarity 219, member A [Source:MGI Symbol;Acc:MGI:1919151]
chr4	116555966	116557996	2031	*	11.91	11.7	12	-0.3	0.00014	0.00286	Promoter (<=1kb)	116557658	116593882	36225	1	ENSMUSG00000034042	ENSMUST00000030460	0	Gpbp1l1	Gpbp1l1	protein_coding	GC-rich promoter binding protein 1-like 1 [Source:MGI Symbol;Acc:MGI:1924360]
chr7	13037873	13038924	1052	*	11.58	11.35	11.68	-0.34	0.00014	0.00286	Promoter (<=1kb)	13035120	13038275	3156	2	ENSMUSG00000005575	ENSMUST00000165394	0	Ube2m	Ube2m	protein_coding	ubiquitin-conjugating enzyme E2M [Source:MGI Symbol;Acc:MGI:108278]
chr2	120153631	120154831	1201	*	11.2	10.95	11.31	-0.35	0.00014	0.00286	Promoter (<=1kb)	120089175	120154606	65432	2	ENSMUSG00000027293	ENSMUST00000028755	0	Ehd4	Ehd4	protein_coding	EH-domain containing 4 [Source:MGI Symbol;Acc:MGI:1919619]
chr15	39112219	39113342	1124	*	11.53	11.3	11.63	-0.32	0.000141	0.00286	Promoter (<=1kb)	39091231	39112716	21486	2	ENSMUSG00000022299	ENSMUST00000022908	0	Slc25a32	Slc25a32	protein_coding	solute carrier family 25, member 32 [Source:MGI Symbol;Acc:MGI:1917156]
chr19	31082442	31083356	915	*	11.04	10.78	11.15	-0.37	0.000142	0.00288	Promoter (<=1kb)	31082841	31086590	3750	1	ENSMUSG00000053536	ENSMUST00000066039	0	Cstf2t	Cstf2t	protein_coding	cleavage stimulation factor, 3' pre-RNA subunit 2, tau [Source:MGI Symbol;Acc:MGI:1932622]
chr2	154603347	154604219	873	*	11.46	11.23	11.56	-0.33	0.000143	0.00289	Promoter (<=1kb)	154585758	154603708	17951	2	ENSMUSG00000000876	ENSMUST00000000896	0	Pxmp4	Pxmp4	protein_coding	peroxisomal membrane protein 4 [Source:MGI Symbol;Acc:MGI:1891701]
chr10	5823658	5825090	1433	*	12.71	12.54	12.79	-0.24	0.000144	0.00292	Promoter (<=1kb)	5811887	5823910	12024	2	ENSMUSG00000019774	ENSMUST00000019908	0	Mtrf1l	Mtrf1l	protein_coding	mitochondrial translational release factor 1-like [Source:MGI Symbol;Acc:MGI:1918830]
chr15	98917581	98918443	863	*	11.61	11.39	11.71	-0.32	0.000145	0.00293	Promoter (<=1kb)	98903917	98918231	14315	2	ENSMUSG00000022999	ENSMUST00000023736	0	Lmbr1l	Lmbr1l	protein_coding	limb region 1 like [Source:MGI Symbol;Acc:MGI:1289247]
chr14	32159277	32160526	1250	*	10.88	10.6	11	-0.39	0.000145	0.00293	Promoter (<=1kb)	32159865	32179855	19991	1	ENSMUSG00000056234	ENSMUST00000163336	0	Ncoa4	Ncoa4	protein_coding	nuclear receptor coactivator 4 [Source:MGI Symbol;Acc:MGI:1350932]
chr10	80260619	80261983	1365	*	12.32	12.12	12.4	-0.28	0.000145	0.00293	Promoter (<=1kb)	80258151	80261012	2862	2	ENSMUSG00000020150	ENSMUST00000105363	0	Gamt	Gamt	protein_coding	guanidinoacetate methyltransferase [Source:MGI Symbol;Acc:MGI:1098221]
chr1	136624480	136625011	532	*	9.48	9.06	9.65	-0.6	0.000145	0.00293	Promoter (<=1kb)	136624901	136630053	5153	1	ENSMUSG00000041483	ENSMUST00000047734	0	Zfp281	Zfp281	protein_coding	zinc finger protein 281 [Source:MGI Symbol;Acc:MGI:3029290]
chr5	120587744	120589133	1390	*	11.6	11.38	11.7	-0.32	0.000146	0.00293	Promoter (<=1kb)	120589016	120607114	18099	1	ENSMUSG00000029601	ENSMUST00000069259	0	Iqcd	Iqcd	protein_coding	IQ motif containing D [Source:MGI Symbol;Acc:MGI:1922982]
chr7	6171539	6172568	1030	*	11.87	11.66	11.96	-0.3	0.000146	0.00294	Promoter (<=1kb)	6172226	6183951	11726	1	ENSMUSG00000044876	ENSMUST00000128495	0	Zfp444	Zfp444	protein_coding	zinc finger protein 444 [Source:MGI Symbol;Acc:MGI:1923365]
chrX	159254357	159255944	1588	*	11.44	11.2	11.55	-0.35	0.000147	0.00294	Promoter (<=1kb)	159255782	159311525	55744	1	ENSMUSG00000031309	ENSMUST00000126686	0	Rps6ka3	Rps6ka3	protein_coding	ribosomal protein S6 kinase polypeptide 3 [Source:MGI Symbol;Acc:MGI:104557]
chr7	138909092	138910205	1114	*	11.02	10.76	11.14	-0.38	0.000147	0.00294	Promoter (<=1kb)	138890836	138909506	18671	2	ENSMUSG00000078566	ENSMUST00000106112	0	Bnip3	Bnip3	protein_coding	BCL2/adenovirus E1B interacting protein 3 [Source:MGI Symbol;Acc:MGI:109326]
chr14	69732025	69733800	1776	*	10.64	10.35	10.77	-0.43	0.000147	0.00295	Promoter (<=1kb)	69717000	69732534	15535	2	ENSMUSG00000034190	ENSMUST00000036381	0	Chmp7	Chmp7	protein_coding	charged multivesicular body protein 7 [Source:MGI Symbol;Acc:MGI:1913922]
chr11	98682005	98683088	1084	*	10.87	10.58	11	-0.42	0.000148	0.00296	Promoter (<=1kb)	98682554	98695979	13426	1	ENSMUSG00000017221	ENSMUST00000017365	0	Psmd3	Psmd3	protein_coding	proteasome (prosome, macropain) 26S subunit, non-ATPase, 3 [Source:MGI Symbol;Acc:MGI:98858]
chr9	58580970	58583289	2320	*	11.89	11.68	11.98	-0.3	0.000148	0.00296	Promoter (<=1kb)	58582240	58651318	69079	1	ENSMUSG00000032336	ENSMUST00000177292	0	Nptn	Nptn	protein_coding	neuroplastin [Source:MGI Symbol;Acc:MGI:108077]
chr1	172423378	172424083	706	*	10.1	9.74	10.25	-0.5	0.000148	0.00296	Distal Intergenic	172388234	172390989	2756	2	ENSMUSG00000102278	ENSMUST00000193540	-32389	Gm37145	Gm37145	TEC	predicted gene, 37145 [Source:MGI Symbol;Acc:MGI:5610373]
chr10	79766867	79767951	1085	*	11.66	11.44	11.76	-0.31	0.00015	0.003	Promoter (<=1kb)	79758515	79766952	8438	2	ENSMUSG00000035890	ENSMUST00000047203	0	Rnf126	Rnf126	protein_coding	ring finger protein 126 [Source:MGI Symbol;Acc:MGI:1917544]
chr3	58525302	58526272	971	*	11.43	11.2	11.53	-0.33	0.000153	0.00304	Promoter (<=1kb)	58519817	58525892	6076	2	ENSMUSG00000027808	ENSMUST00000029385	0	Serp1	Serp1	protein_coding	stress-associated endoplasmic reticulum protein 1 [Source:MGI Symbol;Acc:MGI:92638]
chr7	99140450	99141766	1317	*	12.64	12.47	12.71	-0.24	0.000153	0.00304	Promoter (<=1kb)	98885021	99141141	256121	2	ENSMUSG00000035354	ENSMUST00000037968	0	Uvrag	Uvrag	protein_coding	UV radiation resistance associated gene [Source:MGI Symbol;Acc:MGI:1925860]
chr4	52438859	52439785	927	*	9.93	9.57	10.09	-0.52	0.000155	0.00309	Promoter (<=1kb)	52439243	52488260	49018	1	ENSMUSG00000028312	ENSMUST00000102915	0	Smc2	Smc2	protein_coding	structural maintenance of chromosomes 2 [Source:MGI Symbol;Acc:MGI:106067]
chr19	6127829	6128402	574	*	10.59	10.3	10.72	-0.42	0.000157	0.00311	Promoter (<=1kb)	6119399	6128304	8906	2	ENSMUSG00000024787	ENSMUST00000025702	0	Snx15	Snx15	protein_coding	sorting nexin 15 [Source:MGI Symbol;Acc:MGI:1916274]
chr11	105459907	105460448	542	*	9.14	8.66	9.33	-0.67	0.000158	0.00314	Distal Intergenic	105401652	105456735	55084	2	ENSMUSG00000078627	ENSMUST00000100332	-3172	March10	March10	protein_coding	membrane-associated ring finger (C3HC4) 10 [Source:MGI Symbol;Acc:MGI:2443469]
chr11	86544540	86545460	921	*	10.77	10.49	10.89	-0.4	0.000159	0.00314	Promoter (<=1kb)	86544991	86567359	22369	1	ENSMUSG00000020513	ENSMUST00000167178	0	Tubd1	Tubd1	protein_coding	tubulin, delta 1 [Source:MGI Symbol;Acc:MGI:1891826]
chr14	54253580	54254416	837	*	11.44	11.22	11.55	-0.33	0.000159	0.00314	Promoter (<=1kb)	54235479	54254104	18626	2	ENSMUSG00000022174	ENSMUST00000022781	0	Dad1	Dad1	protein_coding	defender against cell death 1 [Source:MGI Symbol;Acc:MGI:101912]
chr7	127253728	127254760	1033	*	11.11	10.85	11.22	-0.38	0.000159	0.00314	5' UTR	127256959	127260709	3751	2	ENSMUSG00000042462	ENSMUST00000035276	5949	Dctpp1	Dctpp1	protein_coding	dCTP pyrophosphatase 1 [Source:MGI Symbol;Acc:MGI:1913672]
chr5	32713591	32714440	850	*	10.63	10.34	10.75	-0.42	0.000159	0.00314	Promoter (<=1kb)	32713072	32713988	917	2	ENSMUSG00000106680	ENSMUST00000202098	0	Gm43852	Gm43852	TEC	predicted gene 43852 [Source:MGI Symbol;Acc:MGI:5663989]
chr13	12257213	12258326	1114	*	10.83	10.56	10.95	-0.39	0.000159	0.00314	Promoter (<=1kb)	12182712	12258095	75384	2	ENSMUSG00000021311	ENSMUST00000099856	0	Mtr	Mtr	protein_coding	5-methyltetrahydrofolate-homocysteine methyltransferase [Source:MGI Symbol;Acc:MGI:894292]
chr8	105289066	105291150	2085	*	11.81	11.61	11.91	-0.3	0.000159	0.00314	Promoter (<=1kb)	105280409	105289864	9456	2	ENSMUSG00000014837	ENSMUST00000014981	0	4931428F04Rik	4931428F04Rik	protein_coding	RIKEN cDNA 4931428F04 gene [Source:MGI Symbol;Acc:MGI:1921606]
chr18	84806945	84808154	1210	*	10.84	10.57	10.96	-0.39	0.00016	0.00315	Distal Intergenic	84822002	84822304	303	1	ENSMUSG00000088070	ENSMUST00000157445	-13848	Gm22819	Gm22819	misc_RNA	predicted gene, 22819 [Source:MGI Symbol;Acc:MGI:5452596]
chr9	21955341	21956257	917	*	11.62	11.4	11.72	-0.31	0.00016	0.00315	Promoter (<=1kb)	21955755	21958264	2510	1	ENSMUSG00000051238	ENSMUST00000053583	0	Swsap1	Swsap1	protein_coding	SWIM type zinc finger 7 associated protein 1 [Source:MGI Symbol;Acc:MGI:1914212]
chr18	39665742	39666836	1095	*	9.7	9.3	9.86	-0.56	0.000161	0.00316	Distal Intergenic	39773497	39776082	2586	1	ENSMUSG00000051732	ENSMUST00000063219	-106661	Pabpc2	Pabpc2	protein_coding	poly(A) binding protein, cytoplasmic 2 [Source:MGI Symbol;Acc:MGI:1349723]
chr17	26916601	26917445	845	*	10.62	10.33	10.75	-0.42	0.000161	0.00316	Promoter (<=1kb)	26917091	26932579	15489	1	ENSMUSG00000024301	ENSMUST00000078961	0	Kifc5b	Kifc5b	protein_coding	kinesin family member C5B [Source:MGI Symbol;Acc:MGI:2137414]
chr17	48408939	48410493	1555	*	12.69	12.53	12.77	-0.24	0.000161	0.00316	Promoter (<=1kb)	48386885	48409765	22881	2	ENSMUSG00000023994	ENSMUST00000078800	0	Nfya	Nfya	protein_coding	nuclear transcription factor-Y alpha [Source:MGI Symbol;Acc:MGI:97316]
chr16	4885667	4887144	1478	*	9.48	9.06	9.66	-0.6	0.000161	0.00316	Promoter (<=1kb)	4886249	4938295	52047	1	ENSMUSG00000022517	ENSMUST00000023159	0	Mgrn1	Mgrn1	protein_coding	mahogunin, ring finger 1 [Source:MGI Symbol;Acc:MGI:2447670]
chr8	70211931	70213182	1252	*	12.36	12.18	12.44	-0.26	0.000162	0.00316	Promoter (<=1kb)	70184340	70212256	27917	2	ENSMUSG00000002346	ENSMUST00000063788	0	Slc25a42	Slc25a42	protein_coding	solute carrier family 25, member 42 [Source:MGI Symbol;Acc:MGI:1920345]
chr2	103760608	103761804	1197	*	10.45	10.14	10.58	-0.44	0.000162	0.00316	Promoter (<=1kb)	103721256	103761270	40015	2	ENSMUSG00000027185	ENSMUST00000028608	0	Nat10	Nat10	protein_coding	N-acetyltransferase 10 [Source:MGI Symbol;Acc:MGI:2138939]
chr19	9022773	9023611	839	*	10.93	10.66	11.05	-0.4	0.000163	0.00318	Intron (ENSMUST00000092955/ENSMUSG00000069833, intron 4 of 5)	8989284	9076919	87636	1	ENSMUSG00000069833	ENSMUST00000092955	33489	Ahnak	Ahnak	protein_coding	AHNAK nucleoprotein (desmoyokin) [Source:MGI Symbol;Acc:MGI:1316648]
chr7	4684705	4685391	687	*	11.27	11.03	11.37	-0.34	0.000163	0.00318	Promoter (<=1kb)	4660521	4685068	24548	2	ENSMUSG00000063802	ENSMUST00000079970	0	Hspbp1	Hspbp1	protein_coding	HSPA (heat shock 70kDa) binding protein, cytoplasmic cochaperone 1 [Source:MGI Symbol;Acc:MGI:1913495]
chr1	179545711	179546903	1193	*	11.35	11.12	11.46	-0.34	0.000164	0.00321	Promoter (<=1kb)	179528055	179546267	18213	2	ENSMUSG00000026492	ENSMUST00000027769	0	Tfb2m	Tfb2m	protein_coding	transcription factor B2, mitochondrial [Source:MGI Symbol;Acc:MGI:107937]
chr4	126428774	126430475	1702	*	10.84	10.56	10.96	-0.39	0.000165	0.00321	Promoter (<=1kb)	126332732	126429556	96825	2	ENSMUSG00000028842	ENSMUST00000069097	0	Ago3	Ago3	protein_coding	argonaute RISC catalytic subunit 3 [Source:MGI Symbol;Acc:MGI:2446634]
chr12	71015262	71016481	1220	*	12.25	12.07	12.33	-0.27	0.000165	0.00321	Promoter (<=1kb)	71015990	71098592	82603	1	ENSMUSG00000048118	ENSMUST00000046305	0	Arid4a	Arid4a	protein_coding	AT rich interactive domain 4A (RBP1-like) [Source:MGI Symbol;Acc:MGI:2444354]
chr7	73594683	73596394	1712	*	11.34	11.11	11.45	-0.34	0.000165	0.00321	Distal Intergenic	73608948	73614625	5678	1	ENSMUSG00000108724	ENSMUST00000206025	-12554	Gm44734	Gm44734	lincRNA	predicted gene 44734 [Source:MGI Symbol;Acc:MGI:5753310]
chr15	27664002	27665938	1937	*	11.39	11.16	11.49	-0.33	0.000165	0.00321	Promoter (1-2kb)	27657002	27662440	5439	2	ENSMUSG00000056069	ENSMUST00000226581	-1562	Otulinl	Otulinl	protein_coding	OTU deubiquitinase with linear linkage specificity like [Source:MGI Symbol;Acc:MGI:2687281]
chr7	127875519	127877135	1617	*	11.98	11.78	12.07	-0.29	0.000166	0.00322	Promoter (<=1kb)	127863047	127876828	13782	2	ENSMUSG00000049728	ENSMUST00000054415	0	Zfp668	Zfp668	protein_coding	zinc finger protein 668 [Source:MGI Symbol;Acc:MGI:2442943]
chr7	28981365	28983100	1736	*	10.82	10.54	10.94	-0.4	0.000167	0.00324	Promoter (<=1kb)	28982050	29003276	21227	1	ENSMUSG00000037337	ENSMUST00000208227	0	Map4k1	Map4k1	protein_coding	mitogen-activated protein kinase kinase kinase kinase 1 [Source:MGI Symbol;Acc:MGI:1346882]
chr7	89403649	89404948	1300	*	10.55	10.25	10.68	-0.44	0.000168	0.00324	Promoter (<=1kb)	89156448	89404222	247775	2	ENSMUSG00000039428	ENSMUST00000124477	0	Tmem135	Tmem135	protein_coding	transmembrane protein 135 [Source:MGI Symbol;Acc:MGI:1920009]
chr8	4165794	4166536	743	*	12.51	12.34	12.59	-0.25	0.000168	0.00324	Promoter (<=1kb)	4166567	4186880	20314	1	ENSMUSG00000011832	ENSMUST00000177499	-31	Evi5l	Evi5l	protein_coding	ecotropic viral integration site 5 like [Source:MGI Symbol;Acc:MGI:2442167]
chr10	81495920	81496901	982	*	11.37	11.14	11.48	-0.33	0.000168	0.00324	Promoter (<=1kb)	81486249	81496392	10144	2	ENSMUSG00000020238	ENSMUST00000020463	0	Ncln	Ncln	protein_coding	nicalin [Source:MGI Symbol;Acc:MGI:1926081]
chr2	30657726	30659413	1688	*	11.74	11.53	11.83	-0.3	0.000168	0.00325	Exon (ENSMUST00000147959/ENSMUSG00000087268, exon 2 of 2)	30658468	30669908	11441	2	ENSMUSG00000087268	ENSMUST00000147959	10495	Gm14486	Gm14486	lincRNA	predicted gene 14486 [Source:MGI Symbol;Acc:MGI:3649723]
chr10	67535354	67538335	2982	*	11.57	11.35	11.67	-0.32	0.00017	0.00329	Promoter (<=1kb)	67535475	67540246	4772	1	ENSMUSG00000037868	ENSMUST00000145754	0	Egr2	Egr2	protein_coding	early growth response 2 [Source:MGI Symbol;Acc:MGI:95296]
chr15	76607114	76607831	718	*	9.7	9.3	9.86	-0.56	0.000171	0.00329	Promoter (<=1kb)	76595806	76607489	11684	2	ENSMUSG00000034022	ENSMUST00000231042	0	Cpsf1	Cpsf1	protein_coding	cleavage and polyadenylation specific factor 1 [Source:MGI Symbol;Acc:MGI:2679722]
chr3	89378212	89379272	1061	*	9.61	9.21	9.78	-0.57	0.000171	0.00329	3' UTR	89377644	89387189	9546	2	ENSMUSG00000028042	ENSMUST00000107433	7917	Zbtb7b	Zbtb7b	protein_coding	zinc finger and BTB domain containing 7B [Source:MGI Symbol;Acc:MGI:102755]
chr1	52844460	52845445	986	*	11.59	11.37	11.69	-0.31	0.000172	0.00329	Promoter (<=1kb)	52844929	52848693	3765	1	ENSMUSG00000041426	ENSMUST00000186922	0	Hibch	Hibch	protein_coding	3-hydroxyisobutyryl-Coenzyme A hydrolase [Source:MGI Symbol;Acc:MGI:1923792]
chr5	122371953	122372936	984	*	10.15	9.8	10.29	-0.49	0.000173	0.00332	Promoter (<=1kb)	122364580	122372364	7785	2	ENSMUSG00000029463	ENSMUST00000031419	0	Fam216a	Fam216a	protein_coding	family with sequence similarity 216, member A [Source:MGI Symbol;Acc:MGI:1916198]
chr2	129197963	129199236	1274	*	12.06	11.87	12.15	-0.28	0.000176	0.00336	Promoter (<=1kb)	129198764	129211616	12853	1	ENSMUSG00000027397	ENSMUST00000028880	0	Slc20a1	Slc20a1	protein_coding	solute carrier family 20, member 1 [Source:MGI Symbol;Acc:MGI:108392]
chr3	53462777	53464183	1407	*	11.46	11.23	11.56	-0.33	0.000176	0.00336	Promoter (<=1kb)	53448583	53463332	14750	2	ENSMUSG00000042997	ENSMUST00000056749	0	Nhlrc3	Nhlrc3	protein_coding	NHL repeat containing 3 [Source:MGI Symbol;Acc:MGI:2444520]
chr12	91668222	91668949	728	*	9.91	9.54	10.06	-0.52	0.000176	0.00336	Intron (ENSMUST00000052969/ENSMUSG00000020961, intron 4 of 6)	91684665	91693590	8926	1	ENSMUSG00000086689	ENSMUST00000151945	-15716	Gm16876	Gm16876	antisense	predicted gene, 16876 [Source:MGI Symbol;Acc:MGI:4439800]
chr7	128048789	128049196	408	*	9.58	9.17	9.75	-0.58	0.000176	0.00336	Distal Intergenic	128041251	128042390	1140	2	ENSMUSG00000108381	ENSMUST00000206392	-6399	Gm9299	Gm9299	processed_pseudogene	predicted gene 9299 [Source:MGI Symbol;Acc:MGI:3648098]
chr4	141060112	141061128	1017	*	11.86	11.65	11.95	-0.3	0.000176	0.00337	Promoter (<=1kb)	141016637	141060550	43914	2	ENSMUSG00000040860	ENSMUST00000097816	0	Crocc	Crocc	protein_coding	ciliary rootlet coiled-coil, rootletin [Source:MGI Symbol;Acc:MGI:3529431]
chrX	142680783	142682226	1444	*	10.94	10.67	11.05	-0.38	0.000177	0.00337	Promoter (<=1kb)	142681406	142843494	162089	1	ENSMUSG00000047045	ENSMUST00000112889	0	Tmem164	Tmem164	protein_coding	transmembrane protein 164 [Source:MGI Symbol;Acc:MGI:2148020]
chr11	107479286	107480137	852	*	10.27	9.92	10.41	-0.49	0.000178	0.00339	Promoter (<=1kb)	107479484	107498173	18690	1	ENSMUSG00000020720	ENSMUST00000021063	0	Psmd12	Psmd12	protein_coding	proteasome (prosome, macropain) 26S subunit, non-ATPase, 12 [Source:MGI Symbol;Acc:MGI:1914247]
chr9	45298273	45300988	2716	*	11.72	11.5	11.82	-0.32	0.00018	0.00343	Promoter (<=1kb)	45301962	45302171	210	1	ENSMUSG00000111075	ENSMUST00000214313	-974	Gm47964	Gm47964	processed_pseudogene	predicted gene, 47964 [Source:MGI Symbol;Acc:MGI:6097243]
chr8	109607892	109609179	1288	*	11.09	10.82	11.21	-0.39	0.000181	0.00345	Promoter (<=1kb)	109593477	109608623	15147	2	ENSMUSG00000031730	ENSMUST00000123605	0	Dhodh	Dhodh	protein_coding	dihydroorotate dehydrogenase [Source:MGI Symbol;Acc:MGI:1928378]
chr6	47813040	47813816	777	*	12	11.81	12.09	-0.28	0.000182	0.00346	Promoter (<=1kb)	47796141	47813430	17290	2	ENSMUSG00000025823	ENSMUST00000077290	0	Pdia4	Pdia4	protein_coding	protein disulfide isomerase associated 4 [Source:MGI Symbol;Acc:MGI:104864]
chr11	71003707	71004809	1103	*	10.86	10.59	10.97	-0.39	0.000182	0.00346	Promoter (<=1kb)	70984091	71004437	20347	2	ENSMUSG00000040620	ENSMUST00000108527	0	Dhx33	Dhx33	protein_coding	DEAH (Asp-Glu-Ala-His) box polypeptide 33 [Source:MGI Symbol;Acc:MGI:2445102]
chr4	43561909	43562940	1032	*	12.09	11.9	12.18	-0.28	0.000183	0.00347	Promoter (<=1kb)	43531519	43562422	30904	2	ENSMUSG00000028465	ENSMUST00000030187	0	Tln1	Tln1	protein_coding	talin 1 [Source:MGI Symbol;Acc:MGI:1099832]
chr9	65534715	65536450	1736	*	12.39	12.2	12.48	-0.27	0.000183	0.00347	Distal Intergenic	65521106	65529806	8701	2	ENSMUSG00000111818	ENSMUST00000216282	-4909	Gm17749	Gm17749	processed_transcript	predicted gene, 17749 [Source:MGI Symbol;Acc:MGI:5009827]
chr15	78173881	78174732	852	*	11.8	11.6	11.89	-0.29	0.000184	0.00348	Promoter (<=1kb)	78159463	78174107	14645	2	ENSMUSG00000016637	ENSMUST00000016781	0	Ift27	Ift27	protein_coding	intraflagellar transport 27 [Source:MGI Symbol;Acc:MGI:1914292]
chr3	87905927	87906424	498	*	11.65	11.44	11.75	-0.31	0.000186	0.00351	Promoter (<=1kb)	87906321	87916132	9812	1	ENSMUSG00000004897	ENSMUST00000005017	0	Hdgf	Hdgf	protein_coding	hepatoma-derived growth factor [Source:MGI Symbol;Acc:MGI:1194494]
chr1	136130997	136131869	873	*	10	9.65	10.15	-0.5	0.000186	0.00351	Promoter (<=1kb)	136131389	136177998	46610	1	ENSMUSG00000041642	ENSMUST00000075164	0	Kif21b	Kif21b	protein_coding	kinesin family member 21B [Source:MGI Symbol;Acc:MGI:109234]
chrX	98890083	98891230	1148	*	10.62	10.33	10.74	-0.42	0.000187	0.00353	Promoter (<=1kb)	98554277	98890985	336709	2	ENSMUSG00000031214	ENSMUST00000033560	0	Ophn1	Ophn1	protein_coding	oligophrenin 1 [Source:MGI Symbol;Acc:MGI:2151070]
chr15	76195555	76196931	1377	*	10.76	10.48	10.88	-0.4	0.000188	0.00354	Promoter (<=1kb)	76170976	76195710	24735	2	ENSMUSG00000022565	ENSMUST00000023226	0	Plec	Plec	protein_coding	plectin [Source:MGI Symbol;Acc:MGI:1277961]
chr2	28640628	28641681	1054	*	10.31	9.98	10.44	-0.46	0.000188	0.00354	Promoter (<=1kb)	28641228	28672507	31280	1	ENSMUSG00000026812	ENSMUST00000156857	0	Tsc1	Tsc1	protein_coding	tuberous sclerosis 1 [Source:MGI Symbol;Acc:MGI:1929183]
chr12	76403520	76404786	1267	*	12.34	12.16	12.42	-0.26	0.000188	0.00354	Promoter (<=1kb)	76404176	76406938	2763	1	ENSMUSG00000059970	ENSMUST00000080449	0	Hspa2	Hspa2	protein_coding	heat shock protein 2 [Source:MGI Symbol;Acc:MGI:96243]
chr1	16227928	16228879	952	*	9.97	9.61	10.12	-0.51	0.000189	0.00354	Promoter (<=1kb)	16228506	16244062	15557	1	ENSMUSG00000100868	ENSMUST00000186343	0	Gm28095	Gm28095	antisense	predicted gene 28095 [Source:MGI Symbol;Acc:MGI:5578801]
chr11	69995156	69995866	711	*	11.45	11.22	11.55	-0.33	0.000189	0.00354	Promoter (<=1kb)	69995777	70000009	4233	1	ENSMUSG00000018572	ENSMUST00000018716	0	Phf23	Phf23	protein_coding	PHD finger protein 23 [Source:MGI Symbol;Acc:MGI:1925496]
chr10	80621960	80622762	803	*	12.27	12.09	12.35	-0.26	0.000189	0.00354	Promoter (<=1kb)	80622838	80640741	17904	1	ENSMUSG00000003345	ENSMUST00000079773	-76	Csnk1g2	Csnk1g2	protein_coding	casein kinase 1, gamma 2 [Source:MGI Symbol;Acc:MGI:1920014]
chr2	164832675	164835019	2345	*	11.48	11.26	11.58	-0.32	0.000189	0.00354	Promoter (<=1kb)	164832873	164840019	7147	1	ENSMUSG00000017760	ENSMUST00000103093	0	Ctsa	Ctsa	protein_coding	cathepsin A [Source:MGI Symbol;Acc:MGI:97748]
chr9	111271162	111272471	1310	*	12.23	12.05	12.32	-0.27	0.000189	0.00354	Promoter (<=1kb)	111228228	111271546	43319	2	ENSMUSG00000032498	ENSMUST00000135218	0	Mlh1	Mlh1	protein_coding	mutL homolog 1 [Source:MGI Symbol;Acc:MGI:101938]
chr5	99978698	99979627	930	*	10.92	10.65	11.03	-0.38	0.000192	0.00358	Promoter (<=1kb)	99955935	99978938	23004	2	ENSMUSG00000000568	ENSMUST00000172361	0	Hnrnpd	Hnrnpd	protein_coding	heterogeneous nuclear ribonucleoprotein D [Source:MGI Symbol;Acc:MGI:101947]
chr5	145203998	145205149	1152	*	11.33	11.1	11.43	-0.33	0.000192	0.00358	Promoter (<=1kb)	145204562	145221750	17189	1	ENSMUSG00000055991	ENSMUST00000085671	0	Zkscan5	Zkscan5	protein_coding	zinc finger with KRAB and SCAN domains 5 [Source:MGI Symbol;Acc:MGI:107533]
chr13	23756858	23757285	428	*	9.61	9.19	9.78	-0.58	0.000192	0.00358	Promoter (<=1kb)	23757013	23757409	397	1	ENSMUSG00000069266	ENSMUST00000102965	0	Hist1h4b	Hist1h4b	protein_coding	histone cluster 1, H4b [Source:MGI Symbol;Acc:MGI:2448420]
chr11	109611070	109612111	1042	*	12.52	12.35	12.59	-0.25	0.000193	0.00358	Promoter (<=1kb)	109573331	109611432	38102	2	ENSMUSG00000041895	ENSMUST00000103060	0	Wipi1	Wipi1	protein_coding	WD repeat domain, phosphoinositide interacting 1 [Source:MGI Symbol;Acc:MGI:1261864]
chr8	126852271	126853299	1029	*	11.69	11.48	11.79	-0.3	0.000193	0.00358	Intron (ENSMUST00000212406/ENSMUSG00000110697, intron 1 of 8)	126839233	126851473	12241	1	ENSMUSG00000110498	ENSMUST00000212914	13038	A630001O12Rik	A630001O12Rik	lincRNA	RIKEN cDNA A630001O12 gene [Source:MGI Symbol;Acc:MGI:3041181]
chr17	34632277	34632959	683	*	11.82	11.6	11.92	-0.31	0.000193	0.00358	Promoter (<=1kb)	34631404	34632397	994	1	ENSMUSG00000015476	ENSMUST00000172945	873	Prrt1	Prrt1	protein_coding	proline-rich transmembrane protein 1 [Source:MGI Symbol;Acc:MGI:1932118]
chr3	97929084	97934194	5111	*	11.97	11.77	12.06	-0.29	0.000193	0.00358	Promoter (<=1kb)	97930173	97967018	36846	1	ENSMUSG00000074388	ENSMUST00000098828	0	Gm5544	Gm5544	lincRNA	predicted gene 5544 [Source:MGI Symbol;Acc:MGI:3648209]
chr7	24902861	24905153	2293	*	11.6	11.38	11.7	-0.32	0.000193	0.00358	Promoter (<=1kb)	24902912	24926592	23681	1	ENSMUSG00000040940	ENSMUST00000117796	0	Arhgef1	Arhgef1	protein_coding	Rho guanine nucleotide exchange factor (GEF) 1 [Source:MGI Symbol;Acc:MGI:1353510]
chr5	123135652	123139259	3608	*	11.59	11.35	11.69	-0.34	0.000194	0.00359	Promoter (<=1kb)	123133723	123138109	4387	2	ENSMUSG00000090086	ENSMUST00000159072	0	AI480526	AI480526	lincRNA	expressed sequence AI480526 [Source:MGI Symbol;Acc:MGI:2140910]
chr10	78169414	78170291	878	*	10.34	10.02	10.47	-0.45	0.000194	0.0036	Promoter (<=1kb)	78162066	78169782	7717	2	ENSMUSG00000053329	ENSMUST00000001242	0	D10Jhu81e	D10Jhu81e	protein_coding	DNA segment, Chr 10, Johns Hopkins University 81 expressed [Source:MGI Symbol;Acc:MGI:1351861]
chr1	91539998	91541137	1140	*	11.54	11.32	11.63	-0.32	0.000195	0.0036	Promoter (<=1kb)	91540544	91556088	15545	1	ENSMUSG00000026311	ENSMUST00000086843	0	Asb1	Asb1	protein_coding	ankyrin repeat and SOCS box-containing 1 [Source:MGI Symbol;Acc:MGI:1929735]
chr9	119322185	119323584	1400	*	12.22	12.04	12.3	-0.26	0.000195	0.0036	Promoter (<=1kb)	119238432	119322427	83996	2	ENSMUSG00000036737	ENSMUST00000040853	0	Oxsr1	Oxsr1	protein_coding	oxidative-stress responsive 1 [Source:MGI Symbol;Acc:MGI:1917378]
chr8	84975797	84981138	5342	*	14.09	13.87	14.19	-0.33	0.000196	0.00361	Promoter (<=1kb)	84974484	84976542	2059	2	ENSMUSG00000052837	ENSMUST00000209372	0	Junb	Junb	protein_coding	jun B proto-oncogene [Source:MGI Symbol;Acc:MGI:96647]
chr6	72473554	72474028	475	*	9.78	9.4	9.94	-0.53	0.000197	0.00362	Distal Intergenic	72432799	72439558	6760	2	ENSMUSG00000053907	ENSMUST00000059472	-33996	Mat2a	Mat2a	protein_coding	methionine adenosyltransferase II, alpha [Source:MGI Symbol;Acc:MGI:2443731]
chr5	122707227	122708243	1017	*	11.94	11.73	12.03	-0.3	0.000197	0.00362	Promoter (<=1kb)	122707544	122729738	22195	1	ENSMUSG00000029470	ENSMUST00000031429	0	P2rx4	P2rx4	protein_coding	purinergic receptor P2X, ligand-gated ion channel 4 [Source:MGI Symbol;Acc:MGI:1338859]
chr10	117709197	117711219	2023	*	11.31	11.07	11.41	-0.34	0.000197	0.00362	Promoter (<=1kb)	117688875	117710758	21884	2	ENSMUSG00000020184	ENSMUST00000020408	0	Mdm2	Mdm2	protein_coding	transformed mouse 3T3 cell double minute 2 [Source:MGI Symbol;Acc:MGI:96952]
chr7	4739545	4741325	1781	*	12.43	12.25	12.51	-0.25	0.000197	0.00362	Promoter (<=1kb)	4740115	4747514	7400	1	ENSMUSG00000059851	ENSMUST00000098853	0	Kmt5c	Kmt5c	protein_coding	lysine methyltransferase 5C [Source:MGI Symbol;Acc:MGI:2385262]
chr2	174075687	174077450	1764	*	10.98	10.71	11.1	-0.38	0.000197	0.00362	Promoter (<=1kb)	174076308	174092433	16126	1	ENSMUSG00000027522	ENSMUST00000155000	0	Stx16	Stx16	protein_coding	syntaxin 16 [Source:MGI Symbol;Acc:MGI:1923396]
chr8	45975122	45975987	866	*	11.47	11.25	11.57	-0.32	0.000198	0.00363	Promoter (<=1kb)	45975528	45996958	21431	1	ENSMUSG00000031634	ENSMUST00000034051	0	Ufsp2	Ufsp2	protein_coding	UFM1-specific peptidase 2 [Source:MGI Symbol;Acc:MGI:1913679]
chr13	44506961	44507411	451	*	9.13	8.66	9.32	-0.66	0.000199	0.00365	Promoter (2-3kb)	44509558	44511037	1480	1	ENSMUSG00000113492	ENSMUST00000222493	-2147	Gm47792	Gm47792	lincRNA	predicted gene, 47792 [Source:MGI Symbol;Acc:MGI:6096963]
chr15	98985005	98986135	1131	*	10.81	10.54	10.93	-0.39	0.000199	0.00365	Promoter (<=1kb)	98985894	98989281	3388	1	ENSMUSG00000097587	ENSMUST00000180490	0	4930578M01Rik	4930578M01Rik	processed_transcript	RIKEN cDNA 4930578M01 gene [Source:MGI Symbol;Acc:MGI:1923201]
chr9	45294199	45294819	621	*	9.35	8.91	9.53	-0.61	2e-04	0.00365	Distal Intergenic	45301962	45302171	210	1	ENSMUSG00000111075	ENSMUST00000214313	-7143	Gm47964	Gm47964	processed_pseudogene	predicted gene, 47964 [Source:MGI Symbol;Acc:MGI:6097243]
chr1	171222094	171222991	898	*	11.69	11.48	11.78	-0.3	2e-04	0.00365	Promoter (<=1kb)	171216011	171222514	6504	2	ENSMUSG00000005674	ENSMUST00000005817	0	Tomm40l	Tomm40l	protein_coding	translocase of outer mitochondrial membrane 40-like [Source:MGI Symbol;Acc:MGI:3589112]
chr17	25919715	25920588	874	*	13.2	13.06	13.27	-0.21	2e-04	0.00365	Promoter (<=1kb)	25883639	25919727	36089	2	ENSMUSG00000025730	ENSMUST00000167018	0	Rab40c	Rab40c	protein_coding	Rab40C, member RAS oncogene family [Source:MGI Symbol;Acc:MGI:2183454]
chr10	128565306	128566574	1269	*	12.28	12.1	12.36	-0.26	0.000202	0.00368	Promoter (<=1kb)	128557766	128565934	8169	2	ENSMUSG00000025364	ENSMUST00000026425	0	Pa2g4	Pa2g4	protein_coding	proliferation-associated 2G4 [Source:MGI Symbol;Acc:MGI:894684]
chr14	55681080	55682322	1243	*	11.35	11.12	11.46	-0.33	0.000202	0.00368	Promoter (<=1kb)	55676618	55681745	5128	2	ENSMUSG00000007589	ENSMUST00000227842	0	Tinf2	Tinf2	protein_coding	Terf1 (TRF1)-interacting nuclear factor 2 [Source:MGI Symbol;Acc:MGI:107246]
chr12	51347762	51348649	888	*	10.27	9.95	10.41	-0.46	0.000203	0.00369	Promoter (<=1kb)	51348061	51376986	28926	1	ENSMUSG00000035293	ENSMUST00000054308	0	G2e3	G2e3	protein_coding	G2/M-phase specific E3 ubiquitin ligase [Source:MGI Symbol;Acc:MGI:2444298]
chr2	49450988	49453076	2089	*	11.41	11.18	11.51	-0.33	0.000204	0.00371	Promoter (<=1kb)	49451486	49551948	100463	1	ENSMUSG00000069495	ENSMUST00000092123	0	Epc2	Epc2	protein_coding	enhancer of polycomb homolog 2 [Source:MGI Symbol;Acc:MGI:1278321]
chr17	71474641	71475945	1305	*	11.24	11	11.34	-0.34	0.000204	0.00371	Promoter (<=1kb)	71344489	71475343	130855	2	ENSMUSG00000024054	ENSMUST00000127430	0	Smchd1	Smchd1	protein_coding	SMC hinge domain containing 1 [Source:MGI Symbol;Acc:MGI:1921605]
chr5	121397443	121398412	970	*	10.31	9.99	10.44	-0.45	0.000205	0.00371	Promoter (<=1kb)	121397936	121442409	44474	1	ENSMUSG00000042719	ENSMUST00000042163	0	Naa25	Naa25	protein_coding	N(alpha)-acetyltransferase 25, NatB auxiliary subunit [Source:MGI Symbol;Acc:MGI:2442563]
chr6	34877753	34878453	701	*	10.9	10.64	11.02	-0.39	0.000205	0.00371	Promoter (<=1kb)	34871771	34878021	6251	2	ENSMUSG00000046806	ENSMUST00000055097	0	Cyren	Cyren	protein_coding	cell cycle regulator of NHEJ [Source:MGI Symbol;Acc:MGI:1925662]
chr13	52582662	52584102	1441	*	11.42	11.19	11.52	-0.33	0.000205	0.00371	Promoter (<=1kb)	52583173	52648792	65620	1	ENSMUSG00000021457	ENSMUST00000120135	0	Syk	Syk	protein_coding	spleen tyrosine kinase [Source:MGI Symbol;Acc:MGI:99515]
chr1	45794901	45795985	1085	*	10.44	10.13	10.57	-0.43	0.000206	0.00373	Promoter (<=1kb)	45795166	45823619	28454	1	ENSMUSG00000025995	ENSMUST00000027139	0	Wdr75	Wdr75	protein_coding	WD repeat domain 75 [Source:MGI Symbol;Acc:MGI:1920924]
chr17	44776777	44777777	1001	*	10.98	10.72	11.1	-0.37	0.000207	0.00373	Promoter (<=1kb)	44777152	45119290	342139	1	ENSMUSG00000038954	ENSMUST00000050630	0	Supt3	Supt3	protein_coding	suppressor of Ty 3 [Source:MGI Symbol;Acc:MGI:1923723]
chr7	122132548	122133458	911	*	10.07	9.73	10.21	-0.49	0.000207	0.00373	Promoter (<=1kb)	122133041	122149044	16004	1	ENSMUSG00000030868	ENSMUST00000033156	0	Dctn5	Dctn5	protein_coding	dynactin 5 [Source:MGI Symbol;Acc:MGI:1891689]
chr19	8982843	8984885	2043	*	12.46	12.27	12.54	-0.27	0.000208	0.00375	Distal Intergenic	8989284	9019195	29912	1	ENSMUSG00000069833	ENSMUST00000092956	-4399	Ahnak	Ahnak	protein_coding	AHNAK nucleoprotein (desmoyokin) [Source:MGI Symbol;Acc:MGI:1316648]
chr10	127666545	127668880	2336	*	12.67	12.49	12.74	-0.25	0.000209	0.00376	Promoter (<=1kb)	127660918	127666710	5793	2	ENSMUSG00000025402	ENSMUST00000026469	0	Nab2	Nab2	protein_coding	Ngfi-A binding protein 2 [Source:MGI Symbol;Acc:MGI:107563]
chr17	35051295	35052005	711	*	10.55	10.25	10.67	-0.42	0.00021	0.00377	Promoter (<=1kb)	35052450	35055741	3292	1	ENSMUSG00000007041	ENSMUST00000172599	-445	Clic1	Clic1	protein_coding	chloride intracellular channel 1 [Source:MGI Symbol;Acc:MGI:2148924]
chr7	130519138	130520132	995	*	11.3	11.06	11.4	-0.34	0.00021	0.00377	Promoter (<=1kb)	130391493	130519530	128038	2	ENSMUSG00000030850	ENSMUST00000035458	0	Ate1	Ate1	protein_coding	arginyltransferase 1 [Source:MGI Symbol;Acc:MGI:1333870]
chr12	78860957	78862342	1386	*	11.99	11.8	12.08	-0.28	0.00021	0.00377	Promoter (<=1kb)	78840725	78861638	20914	2	ENSMUSG00000021114	ENSMUST00000021536	0	Atp6v1d	Atp6v1d	protein_coding	ATPase, H+ transporting, lysosomal V1 subunit D [Source:MGI Symbol;Acc:MGI:1921084]
chr14	61680886	61683528	2643	*	12.48	12.3	12.56	-0.26	0.00021	0.00377	Promoter (<=1kb)	61602839	61682373	79535	2	ENSMUSG00000097589	ENSMUST00000182768	0	Dleu2	Dleu2	processed_transcript	deleted in lymphocytic leukemia, 2 [Source:MGI Symbol;Acc:MGI:1934030]
chr3	95673734	95676972	3239	*	12.42	12.24	12.5	-0.25	0.000212	0.00379	Promoter (<=1kb)	95676750	95677151	402	2	ENSMUSG00000015850	ENSMUST00000151054	179	Adamtsl4	Adamtsl4	protein_coding	ADAMTS-like 4 [Source:MGI Symbol;Acc:MGI:2389008]
chr11	102218262	102219346	1085	*	10.65	10.37	10.78	-0.41	0.000212	0.00379	Promoter (<=1kb)	102195749	102218929	23181	2	ENSMUSG00000008855	ENSMUST00000149087	0	Hdac5	Hdac5	protein_coding	histone deacetylase 5 [Source:MGI Symbol;Acc:MGI:1333784]
chr7	128062573	128064011	1439	*	10.96	10.7	11.07	-0.38	0.000212	0.00379	Promoter (<=1kb)	128062640	128118491	55852	1	ENSMUSG00000030786	ENSMUST00000064821	0	Itgam	Itgam	protein_coding	integrin alpha M [Source:MGI Symbol;Acc:MGI:96607]
chr2	91070065	91070838	774	*	12.21	12.03	12.3	-0.26	0.000212	0.00379	Promoter (<=1kb)	91061791	91070229	8439	2	ENSMUSG00000002105	ENSMUST00000079976	0	Slc39a13	Slc39a13	protein_coding	solute carrier family 39 (metal ion transporter), member 13 [Source:MGI Symbol;Acc:MGI:1915677]
chr17	33890393	33891023	631	*	11.57	11.35	11.66	-0.31	0.000212	0.00379	Promoter (<=1kb)	33875659	33890661	15003	2	ENSMUSG00000079553	ENSMUST00000173492	0	Kifc1	Kifc1	protein_coding	kinesin family member C1 [Source:MGI Symbol;Acc:MGI:109596]
chr4	148448276	148449252	977	*	10.75	10.48	10.87	-0.4	0.000213	0.00379	Promoter (<=1kb)	148448611	148454969	6359	1	ENSMUSG00000028991	ENSMUST00000123566	0	Mtor	Mtor	protein_coding	mechanistic target of rapamycin kinase [Source:MGI Symbol;Acc:MGI:1928394]
chr14	60250891	60252233	1343	*	11.79	11.59	11.88	-0.29	0.000213	0.0038	Promoter (<=1kb)	60184612	60251431	66820	2	ENSMUSG00000063895	ENSMUST00000225805	0	Nupl1	Nupl1	protein_coding	nucleoporin like 1 [Source:MGI Symbol;Acc:MGI:1919094]
chr9	44920212	44921667	1456	*	10.07	9.73	10.21	-0.49	0.000214	0.0038	Promoter (<=1kb)	44913217	44920742	7526	2	ENSMUSG00000038717	ENSMUST00000043675	0	Atp5l	Atp5l	protein_coding	ATP synthase, H+ transporting, mitochondrial F0 complex, subunit G [Source:MGI Symbol;Acc:MGI:1351597]
chr9	44772728	44773596	869	*	9.98	9.63	10.13	-0.5	0.000214	0.0038	Promoter (<=1kb)	44772910	44793447	20538	1	ENSMUSG00000002031	ENSMUST00000002099	0	Ift46	Ift46	protein_coding	intraflagellar transport 46 [Source:MGI Symbol;Acc:MGI:1923818]
chr19	6140610	6141814	1205	*	11.46	11.23	11.56	-0.33	0.000215	0.00382	Promoter (<=1kb)	6134374	6141140	6767	2	ENSMUSG00000024944	ENSMUST00000134821	0	Arl2	Arl2	protein_coding	ADP-ribosylation factor-like 2 [Source:MGI Symbol;Acc:MGI:1928393]
chr7	100607081	100608542	1462	*	11.8	11.6	11.89	-0.29	0.000215	0.00382	Promoter (<=1kb)	100607410	100641268	33859	1	ENSMUSG00000030704	ENSMUST00000107048	0	Rab6a	Rab6a	protein_coding	RAB6A, member RAS oncogene family [Source:MGI Symbol;Acc:MGI:894313]
chr19	12795512	12796904	1393	*	12.67	12.5	12.74	-0.25	0.000216	0.00382	Promoter (<=1kb)	12763660	12796126	32467	2	ENSMUSG00000024695	ENSMUST00000142247	0	Zfp91	Zfp91	protein_coding	zinc finger protein 91 [Source:MGI Symbol;Acc:MGI:104854]
chr11	120598298	120598997	700	*	10.97	10.71	11.08	-0.37	0.000217	0.00384	Promoter (<=1kb)	120592121	120598365	6245	2	ENSMUSG00000025134	ENSMUST00000026125	0	Alyref	Alyref	protein_coding	Aly/REF export factor [Source:MGI Symbol;Acc:MGI:1341044]
chr16	87432023	87432779	757	*	10.95	10.69	11.06	-0.37	0.000218	0.00385	Promoter (<=1kb)	87376651	87432612	55962	2	ENSMUSG00000052299	ENSMUST00000039449	0	Ltn1	Ltn1	protein_coding	listerin E3 ubiquitin protein ligase 1 [Source:MGI Symbol;Acc:MGI:1926163]
chr8	106337789	106339135	1347	*	11.88	11.68	11.97	-0.29	0.000218	0.00385	Promoter (<=1kb)	106252548	106337988	85441	2	ENSMUSG00000031906	ENSMUST00000067512	0	Smpd3	Smpd3	protein_coding	sphingomyelin phosphodiesterase 3, neutral [Source:MGI Symbol;Acc:MGI:1927578]
chr12	108893444	108894561	1118	*	10.18	9.86	10.32	-0.47	0.000218	0.00385	Promoter (<=1kb)	108860030	108894137	34108	2	ENSMUSG00000021266	ENSMUST00000160477	0	Wars	Wars	protein_coding	tryptophanyl-tRNA synthetase [Source:MGI Symbol;Acc:MGI:104630]
chr6	85369134	85371044	1911	*	12.21	12.01	12.29	-0.28	0.000218	0.00385	Intron (ENSMUST00000060837/ENSMUSG00000051343, intron 1 of 4)	85334962	85374564	39603	2	ENSMUSG00000051343	ENSMUST00000060837	3520	Rab11fip5	Rab11fip5	protein_coding	RAB11 family interacting protein 5 (class I) [Source:MGI Symbol;Acc:MGI:1098586]
chr9	114780897	114782132	1236	*	11.82	11.62	11.91	-0.29	0.000219	0.00385	Promoter (<=1kb)	114756836	114781849	25014	2	ENSMUSG00000032436	ENSMUST00000035009	0	Cmtm7	Cmtm7	protein_coding	CKLF-like MARVEL transmembrane domain containing 7 [Source:MGI Symbol;Acc:MGI:2447166]
chr9	88522202	88523517	1316	*	11.25	11.02	11.35	-0.34	0.000219	0.00386	Promoter (<=1kb)	88521050	88522929	1880	2	ENSMUSG00000097195	ENSMUST00000182232	0	Snhg5	Snhg5	processed_transcript	small nucleolar RNA host gene 5 [Source:MGI Symbol;Acc:MGI:1919905]
chr3	89393444	89395153	1710	*	12.46	12.28	12.54	-0.25	0.00022	0.00388	Promoter (<=1kb)	89381138	89393678	12541	2	ENSMUSG00000028042	ENSMUST00000126027	0	Zbtb7b	Zbtb7b	protein_coding	zinc finger and BTB domain containing 7B [Source:MGI Symbol;Acc:MGI:102755]
chr10	43220623	43221909	1287	*	10.23	9.91	10.37	-0.46	0.000221	0.00388	Promoter (<=1kb)	43221486	43405395	183910	1	ENSMUSG00000038240	ENSMUST00000160823	0	Pdss2	Pdss2	protein_coding	prenyl (solanesyl) diphosphate synthase, subunit 2 [Source:MGI Symbol;Acc:MGI:1918615]
chr19	11517329	11519174	1846	*	10.92	10.63	11.05	-0.41	0.000221	0.00388	Promoter (<=1kb)	11518559	11530403	11845	1	ENSMUSG00000024677	ENSMUST00000025580	0	Ms4a6b	Ms4a6b	protein_coding	membrane-spanning 4-domains, subfamily A, member 6B [Source:MGI Symbol;Acc:MGI:1917024]
chr15	102202890	102203744	855	*	11.33	11.1	11.43	-0.33	0.000221	0.00388	Promoter (<=1kb)	102187054	102203412	16359	2	ENSMUSG00000023044	ENSMUST00000229043	0	Csad	Csad	protein_coding	cysteine sulfinic acid decarboxylase [Source:MGI Symbol;Acc:MGI:2180098]
chr17	24849775	24851693	1919	*	12.18	12	12.27	-0.27	0.000222	0.00389	Promoter (<=1kb)	24850490	24864450	13961	1	ENSMUSG00000024158	ENSMUST00000118788	0	Hagh	Hagh	protein_coding	hydroxyacyl glutathione hydrolase [Source:MGI Symbol;Acc:MGI:95745]
chr16	94312680	94313827	1148	*	11.39	11.16	11.49	-0.33	0.000223	0.00389	Promoter (<=1kb)	94128884	94313563	184680	2	ENSMUSG00000040820	ENSMUST00000163193	0	Hlcs	Hlcs	protein_coding	holocarboxylase synthetase (biotin- [propriony-Coenzyme A-carboxylase (ATP-hydrolysing)] ligase) [Source:MGI Symbol;Acc:MGI:894646]
chr7	64011395	64012405	1011	*	11.12	10.87	11.23	-0.36	0.000223	0.00389	Exon (ENSMUST00000206557/ENSMUSG00000108393, exon 2 of 4)	64007769	64020929	13161	1	ENSMUSG00000108393	ENSMUST00000206557	3626	Gm32633	Gm32633	lincRNA	predicted gene, 32633 [Source:MGI Symbol;Acc:MGI:5591792]
chr15	36791765	36794447	2683	*	12.82	12.67	12.9	-0.23	0.000223	0.00389	Promoter (<=1kb)	36771704	36793837	22134	2	ENSMUSG00000022285	ENSMUST00000110362	0	Ywhaz	Ywhaz	protein_coding	tyrosine 3-monooxygenase/tryptophan 5-monooxygenase activation protein, zeta polypeptide [Source:MGI Symbol;Acc:MGI:109484]
chr8	31149197	31150941	1745	*	10.79	10.52	10.91	-0.39	0.000223	0.00389	Promoter (<=1kb)	31150315	31161054	10740	1	ENSMUSG00000031577	ENSMUST00000209851	0	Tti2	Tti2	protein_coding	TELO2 interacting protein 2 [Source:MGI Symbol;Acc:MGI:2384576]
chr7	44895373	44896434	1062	*	11.1	10.85	11.2	-0.35	0.000223	0.00389	Promoter (<=1kb)	44896079	44900624	4546	1	ENSMUSG00000011658	ENSMUST00000071207	0	Fuz	Fuz	protein_coding	fuzzy planar cell polarity protein [Source:MGI Symbol;Acc:MGI:1917550]
chr4	155831065	155832038	974	*	10.79	10.51	10.91	-0.4	0.000224	0.0039	Promoter (<=1kb)	155831272	155832739	1468	1	ENSMUSG00000065990	ENSMUST00000139651	0	Aurkaip1	Aurkaip1	protein_coding	aurora kinase A interacting protein 1 [Source:MGI Symbol;Acc:MGI:1913327]
chr7	16051928	16053399	1472	*	11.68	11.47	11.78	-0.3	0.000224	0.0039	Distal Intergenic	15970672	16047921	77250	2	ENSMUSG00000070808	ENSMUST00000210781	-4007	Bicra	Bicra	protein_coding	BRD4 interacting chromatin remodeling complex associated protein [Source:MGI Symbol;Acc:MGI:2154263]
chr7	126975459	126976607	1149	*	11.11	10.86	11.22	-0.36	0.000226	0.00392	Promoter (<=1kb)	126975914	126980162	4249	1	ENSMUSG00000030682	ENSMUST00000032920	0	Cdipt	Cdipt	protein_coding	CDP-diacylglycerol--inositol 3-phosphatidyltransferase (phosphatidylinositol synthase) [Source:MGI Symbol;Acc:MGI:105491]
chr11	60776421	60777963	1543	*	11.51	11.29	11.61	-0.32	0.000226	0.00392	Promoter (<=1kb)	60740058	60777365	37308	2	ENSMUSG00000002814	ENSMUST00000002891	0	Top3a	Top3a	protein_coding	topoisomerase (DNA) III alpha [Source:MGI Symbol;Acc:MGI:1197527]
chr9	62122193	62123158	966	*	11.29	11.06	11.39	-0.33	0.000227	0.00394	Promoter (<=1kb)	62057248	62122610	65363	2	ENSMUSG00000032252	ENSMUST00000185675	0	Glce	Glce	protein_coding	glucuronyl C5-epimerase [Source:MGI Symbol;Acc:MGI:2136405]
chr17	34027354	34028189	836	*	10	9.65	10.14	-0.49	0.000228	0.00395	Promoter (<=1kb)	34026033	34028056	2024	2	ENSMUSG00000073422	ENSMUST00000045467	0	H2-Ke6	H2-Ke6	protein_coding	H2-K region expressed gene 6 [Source:MGI Symbol;Acc:MGI:95911]
chr10	34281833	34282971	1139	*	10.62	10.33	10.74	-0.41	0.000228	0.00395	Promoter (<=1kb)	34282190	34285275	3086	1	ENSMUSG00000047514	ENSMUST00000061372	0	Tspyl1	Tspyl1	protein_coding	testis-specific protein, Y-encoded-like 1 [Source:MGI Symbol;Acc:MGI:1298395]
chr14	61172590	61173530	941	*	11.8	11.59	11.89	-0.29	0.000229	0.00396	Promoter (<=1kb)	61172990	61195663	22674	1	ENSMUSG00000048279	ENSMUST00000121091	0	Sacs	Sacs	protein_coding	sacsin [Source:MGI Symbol;Acc:MGI:1354724]
chr12	116280405	116281758	1354	*	12.27	12.09	12.35	-0.26	0.000229	0.00396	Promoter (<=1kb)	116281196	116373091	91896	1	ENSMUSG00000021171	ENSMUST00000100986	0	Esyt2	Esyt2	protein_coding	extended synaptotagmin-like protein 2 [Source:MGI Symbol;Acc:MGI:1261845]
chr1	74712192	74714158	1967	*	11.01	10.75	11.12	-0.36	0.000229	0.00396	Promoter (<=1kb)	74713574	74737892	24319	1	ENSMUSG00000026170	ENSMUST00000027356	0	Cyp27a1	Cyp27a1	protein_coding	cytochrome P450, family 27, subfamily a, polypeptide 1 [Source:MGI Symbol;Acc:MGI:88594]
chrX	151520052	151521355	1304	*	11.24	11	11.34	-0.34	0.00023	0.00396	Promoter (<=1kb)	151520672	151570807	50136	1	ENSMUSG00000041229	ENSMUST00000112666	0	Phf8	Phf8	protein_coding	PHD finger protein 8 [Source:MGI Symbol;Acc:MGI:2444341]
chr17	35257429	35259352	1924	*	11.48	11.24	11.59	-0.34	0.00023	0.00397	Distal Intergenic	35262730	35267499	4770	1	ENSMUSG00000073411	ENSMUST00000172785	-3378	H2-D1	H2-D1	protein_coding	histocompatibility 2, D region locus 1 [Source:MGI Symbol;Acc:MGI:95896]
chr10	76442231	76443205	975	*	11.96	11.75	12.05	-0.31	0.00023	0.00397	Promoter (<=1kb)	76351263	76442786	91524	2	ENSMUSG00000001151	ENSMUST00000217838	0	Pcnt	Pcnt	protein_coding	pericentrin (kendrin) [Source:MGI Symbol;Acc:MGI:102722]
chr7	16312812	16314179	1368	*	11.48	11.26	11.58	-0.32	0.000231	0.00397	Promoter (<=1kb)	16313517	16317697	4181	1	ENSMUSG00000002083	ENSMUST00000147267	0	Bbc3	Bbc3	protein_coding	BCL2 binding component 3 [Source:MGI Symbol;Acc:MGI:2181667]
chr2	13573384	13576068	2685	*	12.39	12.21	12.46	-0.25	0.000233	0.004	Promoter (<=1kb)	13573927	13574833	907	1	ENSMUSG00000026728	ENSMUST00000141365	0	Vim	Vim	protein_coding	vimentin [Source:MGI Symbol;Acc:MGI:98932]
chr18	82525784	82526427	644	*	11.24	11	11.34	-0.34	0.000234	0.00401	Promoter (1-2kb)	82523544	82524021	478	2	ENSMUSG00000061684	ENSMUST00000130005	-1763	Rpl21-ps8	Rpl21-ps8	processed_pseudogene	ribosomal protein L21, pseudogene 8 [Source:MGI Symbol;Acc:MGI:3648345]
chrX	42068050	42069487	1438	*	10.89	10.63	11.01	-0.38	0.000235	0.00404	Promoter (<=1kb)	42068398	42109656	41259	1	ENSMUSG00000025860	ENSMUST00000115095	0	Xiap	Xiap	protein_coding	X-linked inhibitor of apoptosis [Source:MGI Symbol;Acc:MGI:107572]
chr1	86434086	86435132	1047	*	11.54	11.32	11.63	-0.31	0.000236	0.00404	Distal Intergenic	86426329	86428052	1724	1	ENSMUSG00000036574	ENSMUST00000046004	7757	Tex44	Tex44	protein_coding	testis expressed 44 [Source:MGI Symbol;Acc:MGI:1919113]
chr14	66871725	66873811	2087	*	11.62	11.41	11.71	-0.3	0.000236	0.00404	Promoter (2-3kb)	66868850	66871723	2874	1	ENSMUSG00000075553	ENSMUST00000225817	2875	Gm5464	Gm5464	lincRNA	predicted gene 5464 [Source:MGI Symbol;Acc:MGI:3643060]
chr3	108722012	108722616	605	*	10.05	9.7	10.19	-0.5	0.000237	0.00405	Promoter (<=1kb)	108678638	108722309	43672	2	ENSMUSG00000027883	ENSMUST00000029482	0	Gpsm2	Gpsm2	protein_coding	G-protein signalling modulator 2 (AGS3-like, C. elegans) [Source:MGI Symbol;Acc:MGI:1923373]
chr9	119339779	119341772	1994	*	12.16	11.98	12.24	-0.26	0.000237	0.00406	Promoter (<=1kb)	119335934	119340041	4108	2	ENSMUSG00000032508	ENSMUST00000035092	0	Myd88	Myd88	protein_coding	myeloid differentiation primary response gene 88 [Source:MGI Symbol;Acc:MGI:108005]
chr11	77980602	77982844	2243	*	12.78	12.62	12.85	-0.23	0.000238	0.00407	Promoter (<=1kb)	77982754	78026214	43461	1	ENSMUSG00000037791	ENSMUST00000108360	0	Phf12	Phf12	protein_coding	PHD finger protein 12 [Source:MGI Symbol;Acc:MGI:1924057]
chr13	112130277	112131590	1314	*	9.64	9.26	9.8	-0.55	0.000239	0.00408	Distal Intergenic	112138116	112139093	978	1	ENSMUSG00000114361	ENSMUST00000224924	-6526	Gm31104	Gm31104	processed_pseudogene	predicted gene, 31104 [Source:MGI Symbol;Acc:MGI:5590263]
chr10	80147905	80149977	2073	*	12.51	12.34	12.59	-0.25	0.000239	0.00408	Promoter (<=1kb)	80148272	80158367	10096	1	ENSMUSG00000035621	ENSMUST00000099492	0	Midn	Midn	protein_coding	midnolin [Source:MGI Symbol;Acc:MGI:1890222]
chr5	92082926	92084011	1086	*	11.54	11.32	11.64	-0.32	0.00024	0.00408	Promoter (<=1kb)	92052146	92083557	31412	2	ENSMUSG00000029405	ENSMUST00000167918	0	G3bp2	G3bp2	protein_coding	GTPase activating protein (SH3 domain) binding protein 2 [Source:MGI Symbol;Acc:MGI:2442040]
chr10	80141204	80142439	1236	*	12.09	11.91	12.18	-0.28	0.00024	0.00408	Promoter (<=1kb)	80141457	80145813	4357	1	ENSMUSG00000003072	ENSMUST00000105367	0	Atp5d	Atp5d	protein_coding	ATP synthase, H+ transporting, mitochondrial F1 complex, delta subunit [Source:MGI Symbol;Acc:MGI:1913293]
chr19	12471974	12473683	1710	*	10.4	10.08	10.53	-0.46	0.00024	0.00408	Exon (ENSMUST00000045521/ENSMUSG00000039982, exon 8 of 9)	12460779	12465284	4506	1	ENSMUSG00000046805	ENSMUST00000081035	11195	Mpeg1	Mpeg1	protein_coding	macrophage expressed gene 1 [Source:MGI Symbol;Acc:MGI:1333743]
chr5	138170967	138172493	1527	*	12.03	11.85	12.12	-0.27	0.000241	0.00409	Promoter (<=1kb)	138172002	138180429	8428	1	ENSMUSG00000019518	ENSMUST00000019662	0	Ap4m1	Ap4m1	protein_coding	adaptor-related protein complex AP-4, mu 1 [Source:MGI Symbol;Acc:MGI:1337063]
chr7	90475544	90476747	1204	*	11.12	10.87	11.23	-0.35	0.000241	0.00409	Promoter (<=1kb)	90467438	90476001	8564	2	ENSMUSG00000030614	ENSMUST00000032843	0	Tmem126b	Tmem126b	protein_coding	transmembrane protein 126B [Source:MGI Symbol;Acc:MGI:1915722]
chr2	34771169	34772659	1491	*	12	11.81	12.09	-0.28	0.000242	0.0041	Promoter (<=1kb)	34771970	34777547	5578	1	ENSMUSG00000026864	ENSMUST00000028222	0	Hspa5	Hspa5	protein_coding	heat shock protein 5 [Source:MGI Symbol;Acc:MGI:95835]
chr6	119847775	119848839	1065	*	10.2	9.86	10.34	-0.49	0.000242	0.0041	Promoter (<=1kb)	119570796	119848150	277355	2	ENSMUSG00000030172	ENSMUST00000183703	0	Erc1	Erc1	protein_coding	ELKS/RAB6-interacting/CAST family member 1 [Source:MGI Symbol;Acc:MGI:2151013]
chr11	69900606	69901887	1282	*	11.17	10.93	11.28	-0.36	0.000243	0.0041	Promoter (<=1kb)	69897352	69900894	3543	2	ENSMUSG00000018570	ENSMUST00000100969	0	2810408A11Rik	2810408A11Rik	protein_coding	RIKEN cDNA 2810408A11 gene [Source:MGI Symbol;Acc:MGI:1917669]
chr11	58306965	58307938	974	*	10.06	9.72	10.21	-0.49	0.000243	0.0041	Promoter (<=1kb)	58307069	58314613	7545	1	ENSMUSG00000037243	ENSMUST00000153510	0	Zfp692	Zfp692	protein_coding	zinc finger protein 692 [Source:MGI Symbol;Acc:MGI:2144276]
chr16	4474336	4475701	1366	*	10.83	10.56	10.94	-0.38	0.000243	0.0041	Distal Intergenic	4493603	4523063	29461	2	ENSMUSG00000022519	ENSMUST00000132284	47362	Srl	Srl	protein_coding	sarcalumenin [Source:MGI Symbol;Acc:MGI:2146620]
chr10	82763856	82764489	634	*	10.76	10.49	10.88	-0.39	0.000243	0.0041	Promoter (<=1kb)	82748701	82764144	15444	2	ENSMUSG00000020248	ENSMUST00000130911	0	Nfyb	Nfyb	protein_coding	nuclear transcription factor-Y beta [Source:MGI Symbol;Acc:MGI:97317]
chr6	83077716	83078955	1240	*	10.47	10.18	10.6	-0.42	0.000244	0.00411	Promoter (<=1kb)	83077869	83078995	1127	1	ENSMUSG00000069678	ENSMUST00000176100	0	Pcgf1	Pcgf1	protein_coding	polycomb group ring finger 1 [Source:MGI Symbol;Acc:MGI:1917087]
chr12	76961582	76962699	1118	*	11.68	11.47	11.77	-0.3	0.000244	0.00411	Promoter (<=1kb)	76937269	76962185	24917	2	ENSMUSG00000059436	ENSMUST00000110395	0	Max	Max	protein_coding	Max protein [Source:MGI Symbol;Acc:MGI:96921]
chr7	114562516	114563234	719	*	10.71	10.44	10.83	-0.39	0.000244	0.00411	Promoter (<=1kb)	114549682	114562890	13209	2	ENSMUSG00000030670	ENSMUST00000211506	0	Cyp2r1	Cyp2r1	protein_coding	cytochrome P450, family 2, subfamily r, polypeptide 1 [Source:MGI Symbol;Acc:MGI:2449771]
chr11	6273931	6275311	1381	*	9.83	9.47	9.99	-0.52	0.000245	0.00412	Promoter (<=1kb)	6270369	6274870	4502	2	ENSMUSG00000004394	ENSMUST00000004508	0	Tmed4	Tmed4	protein_coding	transmembrane p24 trafficking protein 4 [Source:MGI Symbol;Acc:MGI:1915070]
chr6	122921127	122922767	1641	*	11.1	10.85	11.22	-0.36	0.000246	0.00413	Promoter (<=1kb)	122921848	122934619	12772	1	ENSMUSG00000049037	ENSMUST00000060484	0	Clec4a1	Clec4a1	protein_coding	C-type lectin domain family 4, member a1 [Source:MGI Symbol;Acc:MGI:3036291]
chr8	71371233	71371861	629	*	11.9	11.71	11.99	-0.28	0.000246	0.00413	Promoter (<=1kb)	71371298	71374382	3085	1	ENSMUSG00000002396	ENSMUST00000110051	0	Ocel1	Ocel1	protein_coding	occludin/ELL domain containing 1 [Source:MGI Symbol;Acc:MGI:1924340]
chr5	139365916	139366634	719	*	10.42	10.1	10.56	-0.45	0.000247	0.00414	Intron (ENSMUST00000066052/ENSMUSG00000053553, intron 2 of 4)	139369650	139369745	96	2	ENSMUSG00000065593	ENSMUST00000083659	3111	Mir339	Mir339	miRNA	microRNA 339 [Source:MGI Symbol;Acc:MGI:3619354]
chr8	9976102	9976633	532	*	10.7	10.42	10.82	-0.4	0.000248	0.00416	Promoter (<=1kb)	9969049	9976299	7251	2	ENSMUSG00000049717	ENSMUST00000095476	0	Lig4	Lig4	protein_coding	ligase IV, DNA, ATP-dependent [Source:MGI Symbol;Acc:MGI:1335098]
chr16	92675021	92676979	1959	*	11.93	11.73	12.01	-0.29	0.000249	0.00417	Intron (ENSMUST00000023673/ENSMUSG00000022952, intron 4 of 7)	92686758	92695495	8738	2	ENSMUSG00000022952	ENSMUST00000187242	18516	Runx1	Runx1	protein_coding	runt related transcription factor 1 [Source:MGI Symbol;Acc:MGI:99852]
chr4	126201866	126203281	1416	*	12.52	12.34	12.6	-0.26	0.00025	0.00417	Promoter (<=1kb)	126164082	126202760	38679	2	ENSMUSG00000043962	ENSMUST00000080919	0	Thrap3	Thrap3	protein_coding	thyroid hormone receptor associated protein 3 [Source:MGI Symbol;Acc:MGI:2442637]
chr16	35769041	35770622	1582	*	10.96	10.7	11.07	-0.37	0.00025	0.00418	Promoter (<=1kb)	35694062	35769356	75295	2	ENSMUSG00000022848	ENSMUST00000023554	0	Dirc2	Dirc2	protein_coding	disrupted in renal carcinoma 2 (human) [Source:MGI Symbol;Acc:MGI:2387188]
chr9	108341940	108342885	946	*	10.68	10.4	10.8	-0.4	0.000251	0.00418	Promoter (2-3kb)	108339276	108340250	975	1	ENSMUSG00000063856	ENSMUST00000193987	2664	Gpx1	Gpx1	protein_coding	glutathione peroxidase 1 [Source:MGI Symbol;Acc:MGI:104887]
chr9	114933185	114934466	1282	*	11.28	11.05	11.38	-0.34	0.000252	0.00419	Promoter (<=1kb)	114899341	114933987	34647	2	ENSMUSG00000050627	ENSMUST00000146623	0	Gpd1l	Gpd1l	protein_coding	glycerol-3-phosphate dehydrogenase 1-like [Source:MGI Symbol;Acc:MGI:1289257]
chrX	42148275	42149339	1065	*	10.8	10.52	10.92	-0.4	0.000252	0.00419	Promoter (<=1kb)	42149317	42277185	127869	1	ENSMUSG00000025862	ENSMUST00000115073	0	Stag2	Stag2	protein_coding	stromal antigen 2 [Source:MGI Symbol;Acc:MGI:1098583]
chr3	95624706	95625443	738	*	12.03	11.85	12.12	-0.27	0.000253	0.00421	Promoter (<=1kb)	95624993	95625990	998	1	ENSMUSG00000038619	ENSMUST00000199421	0	Ensa	Ensa	protein_coding	endosulfine alpha [Source:MGI Symbol;Acc:MGI:1891189]
chr7	35234236	35235230	995	*	9.91	9.56	10.06	-0.5	0.000253	0.00421	Distal Intergenic	35217235	35217360	126	1	ENSMUSG00000088307	ENSMUST00000157682	17001	Gm24505	Gm24505	snoRNA	predicted gene, 24505 [Source:MGI Symbol;Acc:MGI:5454282]
chr16	32430360	32431539	1180	*	10.61	10.33	10.73	-0.4	0.000254	0.00421	Promoter (<=1kb)	32430921	32474704	43784	1	ENSMUSG00000005615	ENSMUST00000115137	0	Pcyt1a	Pcyt1a	protein_coding	phosphate cytidylyltransferase 1, choline, alpha isoform [Source:MGI Symbol;Acc:MGI:88557]
chr19	11375013	11376721	1709	*	10.39	10.07	10.52	-0.45	0.000255	0.00423	Promoter (<=1kb)	11375523	11392790	17268	1	ENSMUSG00000101389	ENSMUST00000188995	0	Ms4a4a	Ms4a4a	protein_coding	membrane-spanning 4-domains, subfamily A, member 4A [Source:MGI Symbol;Acc:MGI:3643932]
chr14	55590668	55591921	1254	*	12.62	12.46	12.7	-0.24	0.000255	0.00423	Promoter (<=1kb)	55591708	55603693	11986	1	ENSMUSG00000047098	ENSMUST00000019443	0	Rnf31	Rnf31	protein_coding	ring finger protein 31 [Source:MGI Symbol;Acc:MGI:1934704]
chr5	139791194	139792296	1103	*	11.02	10.77	11.13	-0.36	0.000256	0.00423	Promoter (<=1kb)	139791513	139802653	11141	1	ENSMUSG00000018143	ENSMUST00000018287	0	Mafk	Mafk	protein_coding	v-maf musculoaponeurotic fibrosarcoma oncogene family, protein K (avian) [Source:MGI Symbol;Acc:MGI:99951]
chr6	85374452	85375239	788	*	11.16	10.91	11.27	-0.36	0.000256	0.00423	Promoter (<=1kb)	85334962	85374564	39603	2	ENSMUSG00000051343	ENSMUST00000060837	0	Rab11fip5	Rab11fip5	protein_coding	RAB11 family interacting protein 5 (class I) [Source:MGI Symbol;Acc:MGI:1098586]
chr15	82146667	82147882	1216	*	11.57	11.36	11.67	-0.31	0.000258	0.00427	Promoter (<=1kb)	82147181	82205379	58199	1	ENSMUSG00000022463	ENSMUST00000023100	0	Srebf2	Srebf2	protein_coding	sterol regulatory element binding factor 2 [Source:MGI Symbol;Acc:MGI:107585]
chr7	80024167	80026042	1876	*	11.67	11.44	11.77	-0.34	0.00026	0.00429	Promoter (<=1kb)	80024814	80094173	69360	1	ENSMUSG00000048897	ENSMUST00000164056	0	Zfp710	Zfp710	protein_coding	zinc finger protein 710 [Source:MGI Symbol;Acc:MGI:1921747]
chr8	117801540	117802511	972	*	11.05	10.8	11.16	-0.36	0.00026	0.00429	Promoter (<=1kb)	117791645	117801943	10299	2	ENSMUSG00000031843	ENSMUST00000034303	0	Mphosph6	Mphosph6	protein_coding	M phase phosphoprotein 6 [Source:MGI Symbol;Acc:MGI:1915783]
chr11	53350327	53351232	906	*	10.44	10.73	10.27	0.47	0.00026	0.00429	Promoter (<=1kb)	53350833	53421830	70998	1	ENSMUSG00000049470	ENSMUST00000060945	0	Aff4	Aff4	protein_coding	AF4/FMR2 family, member 4 [Source:MGI Symbol;Acc:MGI:2136171]
chr8	14090005	14090842	838	*	11.11	10.87	11.22	-0.35	0.000261	0.0043	Promoter (<=1kb)	14027561	14090301	62741	2	ENSMUSG00000051978	ENSMUST00000110813	0	Erich1	Erich1	protein_coding	glutamate rich 1 [Source:MGI Symbol;Acc:MGI:3588201]
chr4	19708512	19709526	1015	*	11.59	11.38	11.69	-0.31	0.000261	0.0043	Promoter (<=1kb)	19608303	19708993	100691	2	ENSMUSG00000041058	ENSMUST00000108246	0	Wwp1	Wwp1	protein_coding	WW domain containing E3 ubiquitin protein ligase 1 [Source:MGI Symbol;Acc:MGI:1861728]
chr4	41740713	41741659	947	*	10.96	10.71	11.07	-0.37	0.000262	0.0043	Promoter (<=1kb)	41738493	41741359	2867	2	ENSMUSG00000036078	ENSMUST00000059354	0	Sigmar1	Sigmar1	protein_coding	sigma non-opioid intracellular receptor 1 [Source:MGI Symbol;Acc:MGI:1195268]
chr9	110407589	110408706	1118	*	10.54	10.25	10.67	-0.41	0.000262	0.0043	Promoter (<=1kb)	110385082	110408213	23132	2	ENSMUSG00000036057	ENSMUST00000040021	0	Ptpn23	Ptpn23	protein_coding	protein tyrosine phosphatase, non-receptor type 23 [Source:MGI Symbol;Acc:MGI:2144837]
chr10	128695643	128696827	1185	*	12.33	12.16	12.41	-0.25	0.000262	0.0043	Promoter (<=1kb)	128677175	128696264	19090	2	ENSMUSG00000000711	ENSMUST00000000727	0	Rab5b	Rab5b	protein_coding	RAB5B, member RAS oncogene family [Source:MGI Symbol;Acc:MGI:105938]
chr15	80132998	80134178	1181	*	11.24	11	11.35	-0.35	0.000263	0.00432	Promoter (<=1kb)	80133127	80148668	15542	1	ENSMUSG00000022414	ENSMUST00000230479	0	Tab1	Tab1	protein_coding	TGF-beta activated kinase 1/MAP3K7 binding protein 1 [Source:MGI Symbol;Acc:MGI:1913763]
chr11	95413716	95416260	2545	*	12.01	11.82	12.09	-0.28	0.000264	0.00433	Promoter (<=1kb)	95414080	95493406	79327	1	ENSMUSG00000057522	ENSMUST00000107724	0	Spop	Spop	protein_coding	speckle-type POZ protein [Source:MGI Symbol;Acc:MGI:1343085]
chr3	32708345	32709293	949	*	11.89	11.69	11.98	-0.28	0.000265	0.00433	Promoter (<=1kb)	32708507	32726973	18467	1	ENSMUSG00000027671	ENSMUST00000029214	0	Actl6a	Actl6a	protein_coding	actin-like 6A [Source:MGI Symbol;Acc:MGI:1861453]
chr15	81190491	81191284	794	*	11.31	11.08	11.41	-0.33	0.000265	0.00433	Promoter (<=1kb)	81012281	81190733	178453	2	ENSMUSG00000042292	ENSMUST00000134469	0	Mkl1	Mkl1	protein_coding	MKL (megakaryoblastic leukemia)/myocardin-like 1 [Source:MGI Symbol;Acc:MGI:2384495]
chr11	73047545	73049572	2028	*	10.11	9.77	10.26	-0.49	0.000265	0.00433	Promoter (<=1kb)	73047783	73089317	41535	1	ENSMUSG00000020783	ENSMUST00000021135	0	Ncbp3	Ncbp3	protein_coding	nuclear cap binding subunit 3 [Source:MGI Symbol;Acc:MGI:1914124]
chr19	5912004	5913318	1315	*	10.28	9.97	10.42	-0.45	0.000266	0.00435	Promoter (<=1kb)	5896516	5912871	16356	2	ENSMUSG00000024826	ENSMUST00000136983	0	Dpf2	Dpf2	protein_coding	D4, zinc and double PHD fingers family 2 [Source:MGI Symbol;Acc:MGI:109529]
chr17	35235662	35236611	950	*	10.99	10.74	11.1	-0.36	0.000267	0.00436	Promoter (<=1kb)	35235878	35237904	2027	1	ENSMUSG00000024403	ENSMUST00000118384	0	Atp6v1g2	Atp6v1g2	protein_coding	ATPase, H+ transporting, lysosomal V1 subunit G2 [Source:MGI Symbol;Acc:MGI:1913487]
chr3	106721494	106722692	1199	*	12.31	12.13	12.39	-0.26	0.000268	0.00437	Promoter (<=1kb)	106721728	106732211	10484	1	ENSMUSG00000056260	ENSMUST00000130105	0	Lrif1	Lrif1	protein_coding	ligand dependent nuclear receptor interacting factor 1 [Source:MGI Symbol;Acc:MGI:2445214]
chr17	84957027	84958104	1078	*	12.85	12.7	12.92	-0.22	0.000268	0.00437	Promoter (<=1kb)	84957999	85014691	56693	1	ENSMUSG00000061130	ENSMUST00000080217	0	Ppm1b	Ppm1b	protein_coding	protein phosphatase 1B, magnesium dependent, beta isoform [Source:MGI Symbol;Acc:MGI:101841]
chr8	111299351	111301010	1660	*	11.61	11.4	11.7	-0.3	0.000269	0.00437	Promoter (<=1kb)	111270944	111300222	29279	2	ENSMUSG00000033596	ENSMUST00000038739	0	Rfwd3	Rfwd3	protein_coding	ring finger and WD repeat domain 3 [Source:MGI Symbol;Acc:MGI:2384584]
chr4	138216255	138217786	1532	*	11.04	10.79	11.15	-0.37	0.00027	0.00438	Promoter (<=1kb)	138216296	138244683	28388	1	ENSMUSG00000028759	ENSMUST00000105827	0	Hp1bp3	Hp1bp3	protein_coding	heterochromatin protein 1, binding protein 3 [Source:MGI Symbol;Acc:MGI:109369]
chr7	63903408	63905988	2581	*	10.57	10.28	10.69	-0.41	0.00027	0.00438	Intron (ENSMUST00000063694/ENSMUSG00000052040, intron 1 of 1)	63897974	63899529	1556	1	ENSMUSG00000098708	ENSMUST00000184360	5434	Gm27252	Gm27252	processed_transcript	predicted gene 27252 [Source:MGI Symbol;Acc:MGI:5521095]
chr10	59322825	59324114	1290	*	11.4	11.18	11.5	-0.32	0.00027	0.00438	Promoter (<=1kb)	59323296	59373304	50009	1	ENSMUSG00000019916	ENSMUST00000009789	0	P4ha1	P4ha1	protein_coding	procollagen-proline, 2-oxoglutarate 4-dioxygenase (proline 4-hydroxylase), alpha 1 polypeptide [Source:MGI Symbol;Acc:MGI:97463]
chr16	11908677	11909596	920	*	10.16	9.83	10.29	-0.46	0.000271	0.00439	Promoter (<=1kb)	11803721	11909423	105703	2	ENSMUSG00000065979	ENSMUST00000096272	0	Cpped1	Cpped1	protein_coding	calcineurin-like phosphoesterase domain containing 1 [Source:MGI Symbol;Acc:MGI:2443300]
chr9	79792910	79793866	957	*	10.76	10.49	10.87	-0.39	0.000273	0.00442	Promoter (<=1kb)	79768943	79793430	24488	2	ENSMUSG00000032328	ENSMUST00000034878	0	Tmem30a	Tmem30a	protein_coding	transmembrane protein 30A [Source:MGI Symbol;Acc:MGI:106402]
chr1	156035633	156037409	1777	*	12.48	12.3	12.56	-0.26	0.000273	0.00442	Promoter (<=1kb)	156004614	156036427	31814	2	ENSMUSG00000026466	ENSMUST00000097527	0	Tor1aip1	Tor1aip1	protein_coding	torsin A interacting protein 1 [Source:MGI Symbol;Acc:MGI:3582693]
chr4	72200096	72201771	1676	*	12.16	11.96	12.25	-0.29	0.000273	0.00442	Promoter (<=1kb)	72117142	72200919	83778	2	ENSMUSG00000008305	ENSMUST00000074216	0	Tle1	Tle1	protein_coding	transducin-like enhancer of split 1 [Source:MGI Symbol;Acc:MGI:104636]
chr11	11808655	11809487	833	*	10.25	9.94	10.39	-0.45	0.000275	0.00444	Promoter (<=1kb)	11787431	11808925	21495	2	ENSMUSG00000035455	ENSMUST00000152345	0	Fignl1	Fignl1	protein_coding	fidgetin-like 1 [Source:MGI Symbol;Acc:MGI:1890648]
chr7	35118109	35120188	2080	*	12.39	12.23	12.47	-0.25	0.000276	0.00445	Promoter (<=1kb)	35119293	35121928	2636	1	ENSMUSG00000034957	ENSMUST00000205391	0	Cebpa	Cebpa	protein_coding	CCAAT/enhancer binding protein (C/EBP), alpha [Source:MGI Symbol;Acc:MGI:99480]
chr9	80066856	80068269	1414	*	9.25	9.63	9.02	0.61	0.000276	0.00445	Promoter (<=1kb)	80066903	80094484	27582	1	ENSMUSG00000034252	ENSMUST00000175673	0	Senp6	Senp6	protein_coding	SUMO/sentrin specific peptidase 6 [Source:MGI Symbol;Acc:MGI:1922075]
chr12	100724728	100725605	878	*	12.71	12.55	12.78	-0.23	0.000276	0.00445	Promoter (<=1kb)	100548439	100725120	176682	2	ENSMUSG00000021180	ENSMUST00000222731	0	Rps6ka5	Rps6ka5	protein_coding	ribosomal protein S6 kinase, polypeptide 5 [Source:MGI Symbol;Acc:MGI:1920336]
chr14	31128346	31129293	948	*	11.3	11.07	11.4	-0.33	0.000277	0.00446	Promoter (<=1kb)	31088132	31128956	40825	2	ENSMUSG00000058351	ENSMUST00000203261	0	Smim4	Smim4	protein_coding	small integral membrane protein 4 [Source:MGI Symbol;Acc:MGI:1913737]
chr4	120951128	120952562	1435	*	10.8	10.53	10.91	-0.38	0.000277	0.00446	Promoter (<=1kb)	120930137	120951699	21563	2	ENSMUSG00000064141	ENSMUST00000106280	0	Zfp69	Zfp69	protein_coding	zinc finger protein 69 [Source:MGI Symbol;Acc:MGI:107794]
chr9	108566702	108568120	1419	*	11.48	11.26	11.57	-0.31	0.000278	0.00446	Promoter (<=1kb)	108565537	108567434	1898	2	ENSMUSG00000070283	ENSMUST00000074208	0	Ndufaf3	Ndufaf3	protein_coding	NADH:ubiquinone oxidoreductase complex assembly factor 3 [Source:MGI Symbol;Acc:MGI:1913956]
chr3	107332649	107334312	1664	*	12.87	12.72	12.94	-0.22	0.000278	0.00446	Promoter (<=1kb)	107325421	107333673	8253	2	ENSMUSG00000048109	ENSMUST00000061772	0	Rbm15	Rbm15	protein_coding	RNA binding motif protein 15 [Source:MGI Symbol;Acc:MGI:2443205]
chr10	24869671	24870300	630	*	10.42	10.11	10.56	-0.45	0.000278	0.00446	Promoter (<=1kb)	24869986	24913681	43696	1	ENSMUSG00000019984	ENSMUST00000092646	0	Med23	Med23	protein_coding	mediator complex subunit 23 [Source:MGI Symbol;Acc:MGI:1917458]
chr3	8923402	8925029	1628	*	11.74	11.53	11.84	-0.3	0.00028	0.00448	Promoter (<=1kb)	8802146	8923918	121773	2	ENSMUSG00000040269	ENSMUST00000042148	0	Mrps28	Mrps28	protein_coding	mitochondrial ribosomal protein S28 [Source:MGI Symbol;Acc:MGI:1913480]
chr17	46782332	46783431	1100	*	10.19	9.85	10.33	-0.49	0.00028	0.00448	Promoter (<=1kb)	46773907	46782656	8750	2	ENSMUSG00000063888	ENSMUST00000078286	0	Rpl7l1	Rpl7l1	protein_coding	ribosomal protein L7-like 1 [Source:MGI Symbol;Acc:MGI:1913479]
chr8	121590255	121591583	1329	*	10.78	10.5	10.9	-0.39	0.000281	0.00449	Promoter (<=1kb)	121590361	121598760	8400	1	ENSMUSG00000031812	ENSMUST00000034270	0	Map1lc3b	Map1lc3b	protein_coding	microtubule-associated protein 1 light chain 3 beta [Source:MGI Symbol;Acc:MGI:1914693]
chr4	155066073	155067538	1466	*	11.44	11.22	11.54	-0.32	0.000281	0.00449	Promoter (<=1kb)	155067016	155072433	5418	1	ENSMUSG00000029047	ENSMUST00000103180	0	Pex10	Pex10	protein_coding	peroxisomal biogenesis factor 10 [Source:MGI Symbol;Acc:MGI:2684988]
chr10	86704754	86706575	1822	*	12.6	12.44	12.68	-0.23	0.000282	0.0045	Promoter (<=1kb)	86690840	86705509	14670	2	ENSMUSG00000020048	ENSMUST00000020238	0	Hsp90b1	Hsp90b1	protein_coding	heat shock protein 90, beta (Grp94), member 1 [Source:MGI Symbol;Acc:MGI:98817]
chr16	13818571	13820005	1435	*	12.15	11.97	12.23	-0.27	0.000283	0.00451	Promoter (<=1kb)	13818845	13826935	8091	1	ENSMUSG00000022681	ENSMUST00000230788	0	Ntan1	Ntan1	protein_coding	N-terminal Asn amidase [Source:MGI Symbol;Acc:MGI:108471]
chr9	37613193	37614107	915	*	10.35	10.04	10.48	-0.44	0.000284	0.00452	Promoter (<=1kb)	37613321	37627732	14412	1	ENSMUSG00000001942	ENSMUST00000215829	0	Siae	Siae	protein_coding	sialic acid acetylesterase [Source:MGI Symbol;Acc:MGI:104803]
chr11	3912975	3914763	1789	*	11.64	11.43	11.73	-0.3	0.000285	0.00453	Promoter (<=1kb)	3907021	3914664	7644	2	ENSMUSG00000048807	ENSMUST00000109995	0	Slc35e4	Slc35e4	protein_coding	solute carrier family 35, member E4 [Source:MGI Symbol;Acc:MGI:2144150]
chr2	124684345	124685101	757	*	11.24	11.01	11.35	-0.34	0.000285	0.00453	Distal Intergenic	124708655	124711083	2429	1	ENSMUSG00000087450	ENSMUST00000137397	-23554	Gm13994	Gm13994	lincRNA	predicted gene 13994 [Source:MGI Symbol;Acc:MGI:3651835]
chr11	102555715	102556716	1002	*	10.45	10.15	10.57	-0.43	0.000287	0.00455	Promoter (<=1kb)	102475915	102556199	80285	2	ENSMUSG00000034621	ENSMUST00000143842	0	Gpatch8	Gpatch8	protein_coding	G patch domain containing 8 [Source:MGI Symbol;Acc:MGI:1918667]
chr16	32608449	32609532	1084	*	9.81	9.43	9.96	-0.53	0.000287	0.00455	Promoter (<=1kb)	32608920	32632794	23875	1	ENSMUSG00000022797	ENSMUST00000023486	0	Tfrc	Tfrc	protein_coding	transferrin receptor [Source:MGI Symbol;Acc:MGI:98822]
chr11	74837513	74839218	1706	*	12.43	12.26	12.51	-0.25	0.000287	0.00455	Promoter (<=1kb)	74837468	74843775	6308	1	ENSMUSG00000000282	ENSMUST00000132150	45	Mnt	Mnt	protein_coding	max binding protein [Source:MGI Symbol;Acc:MGI:109150]
chr13	103773681	103774867	1187	*	10.78	10.51	10.89	-0.39	0.000287	0.00455	Promoter (<=1kb)	103741612	103774608	32997	2	ENSMUSG00000032621	ENSMUST00000074616	0	Srek1	Srek1	protein_coding	splicing regulatory glutamine/lysine-rich protein 1 [Source:MGI Symbol;Acc:MGI:2145245]
chr1	192092054	192093164	1111	*	11.16	10.93	11.27	-0.34	0.000288	0.00456	Promoter (<=1kb)	191997430	192092559	95130	2	ENSMUSG00000026637	ENSMUST00000085573	0	Traf5	Traf5	protein_coding	TNF receptor-associated factor 5 [Source:MGI Symbol;Acc:MGI:107548]
chr10	22730876	22732473	1598	*	11.39	11.17	11.49	-0.32	0.000288	0.00456	Promoter (<=1kb)	22703879	22731447	27569	2	ENSMUSG00000071359	ENSMUST00000127698	0	Tbpl1	Tbpl1	protein_coding	TATA box binding protein-like 1 [Source:MGI Symbol;Acc:MGI:1339946]
chr17	5189580	5190574	995	*	11.82	11.63	11.91	-0.29	0.000288	0.00456	Intron (ENSMUST00000092723/ENSMUSG00000069729, intron 4 of 18)	5110766	5112110	1345	2	ENSMUSG00000081783	ENSMUST00000122283	-77470	Gm15599	Gm15599	processed_pseudogene	predicted gene 15599 [Source:MGI Symbol;Acc:MGI:3783046]
chr7	25316129	25317338	1210	*	10.81	10.53	10.94	-0.41	0.000289	0.00457	Promoter (<=1kb)	25317164	25365917	48754	1	ENSMUSG00000045039	ENSMUST00000128119	0	Megf8	Megf8	protein_coding	multiple EGF-like-domains 8 [Source:MGI Symbol;Acc:MGI:2446294]
chr16	90197495	90199521	2027	*	10.69	10.41	10.81	-0.41	0.00029	0.00458	Promoter (<=1kb)	90198148	90198658	511	1	ENSMUSG00000116829	ENSMUST00000231225	0	NA	ENSMUSG00000116829	processed_pseudogene	ribosomal protein L7A (Rpl7a) pseudogene
chr4	148038456	148039463	1008	*	11.79	11.59	11.88	-0.29	0.000292	0.0046	Promoter (<=1kb)	148039077	148056206	17130	1	ENSMUSG00000029009	ENSMUST00000097788	0	Mthfr	Mthfr	protein_coding	methylenetetrahydrofolate reductase [Source:MGI Symbol;Acc:MGI:106639]
chr15	79545990	79547279	1290	*	11.86	11.67	11.95	-0.28	0.000292	0.0046	Promoter (<=1kb)	79527736	79546741	19006	2	ENSMUSG00000055065	ENSMUST00000054014	0	Ddx17	Ddx17	protein_coding	DEAD (Asp-Glu-Ala-Asp) box polypeptide 17 [Source:MGI Symbol;Acc:MGI:1914290]
chr10	128492802	128494261	1460	*	11.08	10.84	11.19	-0.35	0.000293	0.00461	Promoter (<=1kb)	128490860	128493875	3016	2	ENSMUSG00000090841	ENSMUST00000164181	0	Myl6	Myl6	protein_coding	myosin, light polypeptide 6, alkali, smooth muscle and non-muscle [Source:MGI Symbol;Acc:MGI:109318]
chr1	175692113	175693556	1444	*	12.16	11.98	12.25	-0.26	0.000293	0.00461	Promoter (<=1kb)	175662421	175692776	30356	2	ENSMUSG00000026525	ENSMUST00000027809	0	Opn3	Opn3	protein_coding	opsin 3 [Source:MGI Symbol;Acc:MGI:1338022]
chr10	81266364	81268367	2004	*	11.12	10.88	11.23	-0.35	0.000294	0.00462	Promoter (<=1kb)	81266960	81273236	6277	1	ENSMUSG00000004931	ENSMUST00000220297	0	Apba3	Apba3	protein_coding	amyloid beta (A4) precursor protein-binding, family A, member 3 [Source:MGI Symbol;Acc:MGI:1888527]
chr9	62828121	62829406	1286	*	11.81	11.62	11.9	-0.29	0.000296	0.00464	Distal Intergenic	62838785	62852006	13222	1	ENSMUSG00000032245	ENSMUST00000034776	-9379	Cln6	Cln6	protein_coding	ceroid-lipofuscinosis, neuronal 6 [Source:MGI Symbol;Acc:MGI:2159324]
chr1	75317036	75318096	1061	*	13.13	12.99	13.2	-0.21	0.000297	0.00466	Promoter (<=1kb)	75307896	75317637	9742	2	ENSMUSG00000026209	ENSMUST00000066668	0	Dnpep	Dnpep	protein_coding	aspartyl aminopeptidase [Source:MGI Symbol;Acc:MGI:1278328]
chr10	100486767	100487828	1062	*	11.14	10.9	11.25	-0.34	0.000297	0.00466	Promoter (<=1kb)	100487558	100573655	86098	1	ENSMUSG00000019971	ENSMUST00000220346	0	Cep290	Cep290	protein_coding	centrosomal protein 290 [Source:MGI Symbol;Acc:MGI:2384917]
chr1	84839310	84840331	1022	*	10.82	10.56	10.94	-0.38	0.000298	0.00466	Promoter (<=1kb)	84749219	84839311	90093	2	ENSMUSG00000026219	ENSMUST00000185909	0	Trip12	Trip12	protein_coding	thyroid hormone receptor interactor 12 [Source:MGI Symbol;Acc:MGI:1309481]
chr5	145139605	145140970	1366	*	10.08	9.75	10.22	-0.47	0.000298	0.00467	Promoter (<=1kb)	145128769	145140238	11470	2	ENSMUSG00000029623	ENSMUST00000031627	0	Pdap1	Pdap1	protein_coding	PDGFA associated protein 1 [Source:MGI Symbol;Acc:MGI:2448536]
chr11	50376961	50378621	1661	*	11.56	11.34	11.66	-0.32	0.000299	0.00467	Promoter (<=1kb)	50376990	50386528	9539	1	ENSMUSG00000007850	ENSMUST00000109142	0	Hnrnph1	Hnrnph1	protein_coding	heterogeneous nuclear ribonucleoprotein H1 [Source:MGI Symbol;Acc:MGI:1891925]
chr5	121710949	121711541	593	*	9.45	9.04	9.62	-0.58	3e-04	0.00468	Promoter (<=1kb)	121711337	121749183	37847	1	ENSMUSG00000042605	ENSMUST00000162611	0	Atxn2	Atxn2	protein_coding	ataxin 2 [Source:MGI Symbol;Acc:MGI:1277223]
chr9	50658967	50660625	1659	*	10.09	9.76	10.23	-0.47	3e-04	0.00468	Promoter (<=1kb)	50634633	50659780	25148	2	ENSMUSG00000000168	ENSMUST00000034567	0	Dlat	Dlat	protein_coding	dihydrolipoamide S-acetyltransferase (E2 component of pyruvate dehydrogenase complex) [Source:MGI Symbol;Acc:MGI:2385311]
chr16	13754423	13755196	774	*	10.81	10.54	10.92	-0.38	0.000301	0.00469	Distal Intergenic	13737852	13739204	1353	2	ENSMUSG00000115907	ENSMUST00000229709	-15219	Gm49432	Gm49432	lincRNA	predicted gene, 49432 [Source:MGI Symbol;Acc:MGI:6155072]
chr16	16525375	16527577	2203	*	11.79	11.58	11.88	-0.3	0.000301	0.00469	Promoter (<=1kb)	16422602	16527411	104810	2	ENSMUSG00000022788	ENSMUST00000069284	0	Fgd4	Fgd4	protein_coding	FYVE, RhoGEF and PH domain containing 4 [Source:MGI Symbol;Acc:MGI:2183747]
chr18	24121073	24122196	1124	*	10.71	10.43	10.83	-0.39	0.000302	0.0047	Promoter (<=1kb)	24104757	24121953	17197	2	ENSMUSG00000047989	ENSMUST00000141489	0	Ino80c	Ino80c	protein_coding	INO80 complex subunit C [Source:MGI Symbol;Acc:MGI:2443014]
chr11	87758712	87761036	2325	*	10.76	10.49	10.87	-0.39	0.000302	0.0047	Promoter (<=1kb)	87760541	87785928	25388	1	ENSMUSG00000034156	ENSMUST00000039627	0	Tspoap1	Tspoap1	protein_coding	TSPO associated protein 1 [Source:MGI Symbol;Acc:MGI:2450877]
chr11	21369778	21371464	1687	*	10.49	10.2	10.62	-0.42	0.000302	0.0047	Promoter (<=1kb)	21321138	21370477	49340	2	ENSMUSG00000001891	ENSMUST00000102875	0	Ugp2	Ugp2	protein_coding	UDP-glucose pyrophosphorylase 2 [Source:MGI Symbol;Acc:MGI:2183447]
chr8	81014241	81015618	1378	*	11.59	11.38	11.68	-0.3	0.000303	0.0047	Promoter (<=1kb)	81015143	81061195	46053	1	ENSMUSG00000037982	ENSMUST00000209272	0	Gm9725	Gm9725	antisense	predicted gene 9725 [Source:MGI Symbol;Acc:MGI:3646552]
chr3	127789570	127791385	1816	*	11.05	10.8	11.16	-0.35	0.000303	0.0047	Promoter (<=1kb)	127789805	127798389	8585	1	ENSMUSG00000046688	ENSMUST00000054483	0	Tifa	Tifa	protein_coding	TRAF-interacting protein with forkhead-associated domain [Source:MGI Symbol;Acc:MGI:2182965]
chr14	64440316	64441642	1327	*	10.55	10.27	10.68	-0.41	0.000303	0.0047	Promoter (<=1kb)	64282905	64440917	158013	2	ENSMUSG00000054733	ENSMUST00000209392	0	Msra	Msra	protein_coding	methionine sulfoxide reductase A [Source:MGI Symbol;Acc:MGI:106916]
chr15	72809123	72811020	1898	*	9.96	9.59	10.11	-0.52	0.000304	0.0047	Promoter (<=1kb)	72805600	72810324	4725	2	ENSMUSG00000106847	ENSMUST00000202826	0	Peg13	Peg13	sense_intronic	paternally expressed 13 [Source:MGI Symbol;Acc:MGI:2663476]
chr5	36581457	36582648	1192	*	12.26	12.09	12.34	-0.25	0.000304	0.0047	Promoter (<=1kb)	36490604	36581803	91200	2	ENSMUSG00000029192	ENSMUST00000136189	0	Tbc1d14	Tbc1d14	protein_coding	TBC1 domain family, member 14 [Source:MGI Symbol;Acc:MGI:1098708]
chr2	26482958	26484059	1102	*	11.92	11.73	12.01	-0.28	0.000304	0.0047	Intron (ENSMUST00000028288/ENSMUSG00000026923, intron 4 of 33)	26469825	26470498	674	2	ENSMUSG00000026923	ENSMUST00000129506	-12460	Notch1	Notch1	protein_coding	notch 1 [Source:MGI Symbol;Acc:MGI:97363]
chr10	81544937	81545695	759	*	11.52	11.31	11.62	-0.31	0.000304	0.0047	Promoter (<=1kb)	81528724	81545190	16467	2	ENSMUSG00000034781	ENSMUST00000043604	0	Gna11	Gna11	protein_coding	guanine nucleotide binding protein, alpha 11 [Source:MGI Symbol;Acc:MGI:95766]
chr12	71830652	71832079	1428	*	11.45	11.23	11.54	-0.31	0.000305	0.0047	Promoter (<=1kb)	71831078	71992333	161256	1	ENSMUSG00000034574	ENSMUST00000223272	0	Daam1	Daam1	protein_coding	dishevelled associated activator of morphogenesis 1 [Source:MGI Symbol;Acc:MGI:1914596]
chr17	56763496	56765339	1844	*	10.74	10.47	10.86	-0.39	0.000306	0.00472	Promoter (<=1kb)	56764757	56769840	5084	1	ENSMUSG00000007603	ENSMUST00000233290	0	Dus3l	Dus3l	protein_coding	dihydrouridine synthase 3-like (S. cerevisiae) [Source:MGI Symbol;Acc:MGI:2147092]
chr17	56008151	56009740	1590	*	11.42	11.2	11.52	-0.32	0.000306	0.00472	Promoter (<=1kb)	56009201	56016790	7590	1	ENSMUSG00000003199	ENSMUST00000149441	0	Mpnd	Mpnd	protein_coding	MPN domain containing [Source:MGI Symbol;Acc:MGI:1915297]
chr14	67007663	67009280	1618	*	11.44	11.23	11.54	-0.32	0.000306	0.00472	Promoter (<=1kb)	66985239	67008856	23618	2	ENSMUSG00000022051	ENSMUST00000111115	0	Bnip3l	Bnip3l	protein_coding	BCL2/adenovirus E1B interacting protein 3-like [Source:MGI Symbol;Acc:MGI:1332659]
chr9	21615661	21616851	1191	*	11.09	10.85	11.2	-0.35	0.000307	0.00472	Promoter (<=1kb)	21616169	21704217	88049	1	ENSMUSG00000032187	ENSMUST00000034707	0	Smarca4	Smarca4	protein_coding	SWI/SNF related, matrix associated, actin dependent regulator of chromatin, subfamily a, member 4 [Source:MGI Symbol;Acc:MGI:88192]
chr6	113326460	113327520	1061	*	12.08	11.9	12.16	-0.26	0.000308	0.00473	Promoter (<=1kb)	113326972	113334188	7217	1	ENSMUSG00000030271	ENSMUST00000032406	0	Ogg1	Ogg1	protein_coding	8-oxoguanine DNA-glycosylase 1 [Source:MGI Symbol;Acc:MGI:1097693]
chr7	99380706	99382043	1338	*	12.2	12.02	12.28	-0.26	0.000309	0.00473	Promoter (<=1kb)	99381414	99461877	80464	1	ENSMUSG00000035314	ENSMUST00000037528	0	Gdpd5	Gdpd5	protein_coding	glycerophosphodiester phosphodiesterase domain containing 5 [Source:MGI Symbol;Acc:MGI:2686926]
chr12	84772516	84773711	1196	*	12.09	11.91	12.18	-0.27	0.000309	0.00473	Promoter (<=1kb)	84773251	84775085	1835	1	ENSMUSG00000021241	ENSMUST00000021667	0	Isca2	Isca2	protein_coding	iron-sulfur cluster assembly 2 [Source:MGI Symbol;Acc:MGI:1921566]
chr8	25051809	25053179	1371	*	11.71	11.51	11.8	-0.29	0.000309	0.00473	Exon (ENSMUST00000064883/ENSMUSG00000031557, exon 10 of 12)	25024929	25038962	14034	2	ENSMUSG00000037406	ENSMUST00000084031	-12847	Htra4	Htra4	protein_coding	HtrA serine peptidase 4 [Source:MGI Symbol;Acc:MGI:3036260]
chr2	167634407	167635037	631	*	10.23	9.91	10.37	-0.46	0.00031	0.00475	Promoter (2-3kb)	167607638	167632095	24458	2	ENSMUSG00000078923	ENSMUST00000109207	-2312	Ube2v1	Ube2v1	protein_coding	ubiquitin-conjugating enzyme E2 variant 1 [Source:MGI Symbol;Acc:MGI:1913839]
chr9	114752486	114753453	968	*	11.99	11.8	12.07	-0.27	0.00031	0.00475	Distal Intergenic	114731173	114749344	18172	1	ENSMUSG00000032434	ENSMUST00000035007	21313	Cmtm6	Cmtm6	protein_coding	CKLF-like MARVEL transmembrane domain containing 6 [Source:MGI Symbol;Acc:MGI:2447165]
chr14	52103609	52105012	1404	*	12.56	12.39	12.63	-0.24	0.000311	0.00475	Promoter (<=1kb)	52073377	52104028	30652	2	ENSMUSG00000060373	ENSMUST00000111610	0	Hnrnpc	Hnrnpc	protein_coding	heterogeneous nuclear ribonucleoprotein C [Source:MGI Symbol;Acc:MGI:107795]
chr19	5406057	5409016	2960	*	12.22	12.03	12.3	-0.27	0.000311	0.00476	Promoter (<=1kb)	5406740	5415021	8282	1	ENSMUSG00000086938	ENSMUST00000174415	0	4930481A15Rik	4930481A15Rik	antisense	RIKEN cDNA 4930481A15 gene [Source:MGI Symbol;Acc:MGI:1922181]
chr12	12301332	12302464	1133	*	10.96	10.71	11.07	-0.36	0.000312	0.00476	Intron (ENSMUST00000069066/ENSMUSG00000020589, intron 2 of 12)	12262189	12343432	81244	1	ENSMUSG00000020589	ENSMUST00000222357	39143	Fam49a	Fam49a	protein_coding	family with sequence similarity 49, member A [Source:MGI Symbol;Acc:MGI:1261783]
chr5	36562769	36564890	2122	*	11.88	11.67	11.97	-0.3	0.000312	0.00476	Promoter (<=1kb)	36543180	36564056	20877	2	ENSMUSG00000029192	ENSMUST00000146252	0	Tbc1d14	Tbc1d14	protein_coding	TBC1 domain family, member 14 [Source:MGI Symbol;Acc:MGI:1098708]
chr5	36795887	36797053	1167	*	10.37	10.05	10.51	-0.46	0.000312	0.00476	Promoter (<=1kb)	36794867	36796772	1906	2	ENSMUSG00000055302	ENSMUST00000068795	0	Mrfap1	Mrfap1	protein_coding	Morf4 family associated protein 1 [Source:MGI Symbol;Acc:MGI:1914818]
chr2	167924909	167926352	1444	*	12.2	12.01	12.29	-0.27	0.000313	0.00476	Distal Intergenic	167932057	167974737	42681	1	ENSMUSG00000027540	ENSMUST00000147210	-5705	Ptpn1	Ptpn1	protein_coding	protein tyrosine phosphatase, non-receptor type 1 [Source:MGI Symbol;Acc:MGI:97805]
chr4	19869267	19869969	703	*	9.83	9.46	9.98	-0.52	0.000313	0.00476	Distal Intergenic	19890832	19916940	26109	2	ENSMUSG00000028238	ENSMUST00000128605	46971	Atp6v0d2	Atp6v0d2	protein_coding	ATPase, H+ transporting, lysosomal V0 subunit D2 [Source:MGI Symbol;Acc:MGI:1924415]
chr14	51062922	51065524	2603	*	11.59	11.38	11.69	-0.3	0.000313	0.00476	Downstream (<1kb)	51056698	51057661	964	2	ENSMUSG00000068407	ENSMUST00000227764	-5261	Rnase12	Rnase12	protein_coding	ribonuclease, RNase A family, 12 (non-active) [Source:MGI Symbol;Acc:MGI:3528588]
chr16	30184725	30185678	954	*	10.77	11.02	10.63	0.39	0.000314	0.00476	Distal Intergenic	30195071	30200299	5229	1	ENSMUSG00000101888	ENSMUST00000187479	-9393	1700025H01Rik	1700025H01Rik	lincRNA	RIKEN cDNA 1700025H01 gene [Source:MGI Symbol;Acc:MGI:1922781]
chr11	106762141	106762910	770	*	9.97	9.63	10.12	-0.49	0.000314	0.00476	Promoter (1-2kb)	106764635	106764741	107	2	ENSMUSG00000088400	ENSMUST00000157775	1831	Gm25889	Gm25889	snRNA	predicted gene, 25889 [Source:MGI Symbol;Acc:MGI:5455666]
chr9	20651642	20652390	749	*	12.15	11.97	12.23	-0.26	0.000315	0.00477	Promoter (<=1kb)	20652095	20666584	14490	1	ENSMUSG00000032171	ENSMUST00000034689	0	Pin1	Pin1	protein_coding	protein (peptidyl-prolyl cis/trans isomerase) NIMA-interacting 1 [Source:MGI Symbol;Acc:MGI:1346036]
chr15	73067386	73068202	817	*	11.86	11.66	11.94	-0.28	0.000315	0.00477	Distal Intergenic	72852169	73061204	209036	2	ENSMUSG00000047921	ENSMUST00000168191	-6182	Trappc9	Trappc9	protein_coding	trafficking protein particle complex 9 [Source:MGI Symbol;Acc:MGI:1923760]
chr10	105841054	105841857	804	*	10.68	10.41	10.8	-0.39	0.000316	0.00478	Promoter (<=1kb)	105841067	105847833	6767	1	ENSMUSG00000019897	ENSMUST00000020049	0	Ccdc59	Ccdc59	protein_coding	coiled-coil domain containing 59 [Source:MGI Symbol;Acc:MGI:1289302]
chr8	107292767	107293862	1096	*	10.85	10.58	10.97	-0.38	0.000316	0.00478	Promoter (<=1kb)	107293470	107329307	35838	1	ENSMUSG00000003847	ENSMUST00000151582	0	Nfat5	Nfat5	protein_coding	nuclear factor of activated T cells 5 [Source:MGI Symbol;Acc:MGI:1859333]
chr10	81600564	81601168	605	*	9.97	9.61	10.12	-0.51	0.000316	0.00478	Promoter (<=1kb)	81590904	81600875	9972	2	ENSMUSG00000034758	ENSMUST00000142948	0	Tle6	Tle6	protein_coding	transducin-like enhancer of split 6 [Source:MGI Symbol;Acc:MGI:2149593]
chr8	69774575	69775356	782	*	11.31	11.08	11.41	-0.32	0.000317	0.00478	Promoter (<=1kb)	69763843	69774911	11069	2	ENSMUSG00000043090	ENSMUST00000137573	0	Zfp866	Zfp866	protein_coding	zinc finger protein 866 [Source:MGI Symbol;Acc:MGI:3584369]
chr7	66689508	66690281	774	*	12	11.81	12.09	-0.27	0.000318	0.0048	Promoter (<=1kb)	66644565	66689596	45032	2	ENSMUSG00000030509	ENSMUST00000124899	0	Asb7	Asb7	protein_coding	ankyrin repeat and SOCS box-containing 7 [Source:MGI Symbol;Acc:MGI:2152835]
chr9	104262110	104263419	1310	*	11.97	11.78	12.05	-0.27	0.000318	0.0048	Promoter (<=1kb)	104151282	104262930	111649	2	ENSMUSG00000032560	ENSMUST00000035170	0	Dnajc13	Dnajc13	protein_coding	DnaJ heat shock protein family (Hsp40) member C13 [Source:MGI Symbol;Acc:MGI:2676368]
chr4	140581146	140582984	1839	*	10.72	10.45	10.84	-0.39	0.00032	0.00482	Promoter (<=1kb)	140514485	140581818	67334	2	ENSMUSG00000040964	ENSMUST00000105797	0	Arhgef10l	Arhgef10l	protein_coding	Rho guanine nucleotide exchange factor (GEF) 10-like [Source:MGI Symbol;Acc:MGI:1920004]
chr5	76139231	76140997	1767	*	11.69	11.49	11.79	-0.3	0.00032	0.00482	Promoter (<=1kb)	76140271	76151515	11245	1	ENSMUSG00000029233	ENSMUST00000138699	0	Srd5a3	Srd5a3	protein_coding	steroid 5 alpha-reductase 3 [Source:MGI Symbol;Acc:MGI:1930252]
chr8	71558494	71559511	1018	*	10.66	10.38	10.78	-0.39	0.000321	0.00483	Promoter (<=1kb)	71554238	71558871	4634	2	ENSMUSG00000043664	ENSMUST00000052072	0	Tmem221	Tmem221	protein_coding	transmembrane protein 221 [Source:MGI Symbol;Acc:MGI:3525074]
chr7	97578866	97581123	2258	*	11.13	10.89	11.23	-0.34	0.000322	0.00484	Promoter (<=1kb)	97579889	97582973	3085	1	ENSMUSG00000035623	ENSMUST00000205536	0	Rsf1	Rsf1	protein_coding	remodeling and spacing factor 1 [Source:MGI Symbol;Acc:MGI:2682305]
chr17	24251099	24252077	979	*	11.72	11.52	11.81	-0.29	0.000323	0.00484	Promoter (<=1kb)	24222198	24251409	29212	2	ENSMUSG00000072082	ENSMUST00000115390	0	Ccnf	Ccnf	protein_coding	cyclin F [Source:MGI Symbol;Acc:MGI:102551]
chr13	29985369	29986857	1489	*	12.17	12	12.25	-0.26	0.000325	0.00487	Promoter (<=1kb)	29906575	29986063	79489	2	ENSMUSG00000016477	ENSMUST00000102948	0	E2f3	E2f3	protein_coding	E2F transcription factor 3 [Source:MGI Symbol;Acc:MGI:1096340]
chr2	73892157	73893202	1046	*	10.84	10.58	10.95	-0.37	0.000326	0.00489	Promoter (<=1kb)	73816509	73892536	76028	2	ENSMUSG00000027104	ENSMUST00000112010	0	Atf2	Atf2	protein_coding	activating transcription factor 2 [Source:MGI Symbol;Acc:MGI:109349]
chr6	149141224	149142172	949	*	9.6	9.21	9.76	-0.55	0.000327	0.00489	Promoter (<=1kb)	149141513	149151166	9654	1	ENSMUSG00000039958	ENSMUST00000179873	0	Etfbkmt	Etfbkmt	protein_coding	electron transfer flavoprotein beta subunit lysine methyltransferase [Source:MGI Symbol;Acc:MGI:2443575]
chr4	11485542	11486379	838	*	10.88	10.62	10.99	-0.37	0.000327	0.00489	Promoter (<=1kb)	11485958	11527621	41664	1	ENSMUSG00000040720	ENSMUST00000055372	0	Virma	Virma	protein_coding	vir like m6A methyltransferase associated [Source:MGI Symbol;Acc:MGI:1913435]
chr6	134897370	134898791	1422	*	11.16	10.93	11.27	-0.34	0.000327	0.00489	Promoter (<=1kb)	134869093	134897815	28723	2	ENSMUSG00000032641	ENSMUST00000165392	0	Gpr19	Gpr19	protein_coding	G protein-coupled receptor 19 [Source:MGI Symbol;Acc:MGI:892973]
chr19	38223468	38224806	1339	*	9.72	9.34	9.88	-0.54	0.000328	0.00489	Promoter (<=1kb)	38188481	38224138	35658	2	ENSMUSG00000054237	ENSMUST00000067167	0	Fra10ac1	Fra10ac1	protein_coding	FRA10AC1 homolog (human) [Source:MGI Symbol;Acc:MGI:1917817]
chr3	9026883	9028227	1345	*	10.55	10.26	10.67	-0.41	0.000328	0.00489	Distal Intergenic	9047171	9047492	322	2	ENSMUSG00000103461	ENSMUST00000193974	19265	Gm37616	Gm37616	processed_pseudogene	predicted gene, 37616 [Source:MGI Symbol;Acc:MGI:5610844]
chr7	140036075	140036969	895	*	10.94	10.69	11.05	-0.37	0.000328	0.00489	Promoter (<=1kb)	140036391	140036942	552	1	ENSMUSG00000025470	ENSMUST00000210419	0	Zfp511	Zfp511	protein_coding	zinc finger protein 511 [Source:MGI Symbol;Acc:MGI:1917002]
chr9	50767678	50768817	1140	*	11.18	10.95	11.28	-0.34	0.000333	0.00496	Promoter (<=1kb)	50768236	50773348	5113	1	ENSMUSG00000037845	ENSMUST00000042391	0	Fdxacb1	Fdxacb1	protein_coding	ferredoxin-fold anticodon binding domain containing 1 [Source:MGI Symbol;Acc:MGI:3584513]
chr6	73247595	73248984	1390	*	9.72	9.34	9.87	-0.53	0.000333	0.00496	Promoter (<=1kb)	73248382	73276911	28530	1	ENSMUSG00000052738	ENSMUST00000064740	0	Suclg1	Suclg1	protein_coding	succinate-CoA ligase, GDP-forming, alpha subunit [Source:MGI Symbol;Acc:MGI:1927234]
chr13	23760621	23763874	3254	*	12.45	12.28	12.52	-0.24	0.000333	0.00496	Promoter (<=1kb)	23763666	23764406	741	1	ENSMUSG00000049539	ENSMUST00000055770	0	Hist1h1a	Hist1h1a	protein_coding	histone cluster 1, H1a [Source:MGI Symbol;Acc:MGI:1931523]
chr8	126665696	126667246	1551	*	11.91	11.72	12	-0.28	0.000333	0.00496	Distal Intergenic	126588296	126593986	5691	2	ENSMUSG00000051495	ENSMUST00000054960	-71710	Irf2bp2	Irf2bp2	protein_coding	interferon regulatory factor 2 binding protein 2 [Source:MGI Symbol;Acc:MGI:2443921]
chr10	63428865	63430342	1478	*	10.79	10.52	10.9	-0.38	0.000334	0.00496	Promoter (<=1kb)	63430098	65002965	1572868	1	ENSMUSG00000060843	ENSMUST00000105441	0	Ctnna3	Ctnna3	protein_coding	catenin (cadherin associated protein), alpha 3 [Source:MGI Symbol;Acc:MGI:2661445]
chr5	45857269	45858046	778	*	11.77	11.57	11.86	-0.29	0.000335	0.00496	Promoter (<=1kb)	45697181	45857615	160435	2	ENSMUSG00000015882	ENSMUST00000045586	0	Lcorl	Lcorl	protein_coding	ligand dependent nuclear receptor corepressor-like [Source:MGI Symbol;Acc:MGI:2651932]
chr1	43933415	43934587	1173	*	11.87	11.67	11.96	-0.3	0.000335	0.00496	Promoter (<=1kb)	43933647	43949405	15759	1	ENSMUSG00000041763	ENSMUST00000185579	0	Tpp2	Tpp2	protein_coding	tripeptidyl peptidase II [Source:MGI Symbol;Acc:MGI:102724]
chr16	42874934	42875886	953	*	12.9	12.75	12.97	-0.22	0.000335	0.00496	Promoter (<=1kb)	42875881	43463175	587295	1	ENSMUSG00000022708	ENSMUST00000126354	0	Zbtb20	Zbtb20	protein_coding	zinc finger and BTB domain containing 20 [Source:MGI Symbol;Acc:MGI:1929213]
chr6	113076010	113077495	1486	*	12.78	12.63	12.85	-0.22	0.000336	0.00497	Promoter (<=1kb)	113077365	113107561	30197	1	ENSMUSG00000034269	ENSMUST00000143998	0	Setd5	Setd5	protein_coding	SET domain containing 5 [Source:MGI Symbol;Acc:MGI:1920145]
chr16	32113374	32114239	866	*	11.18	10.94	11.28	-0.34	0.000336	0.00497	Exon (ENSMUST00000125829/ENSMUSG00000086146, exon 2 of 2)	32108865	32113743	4879	1	ENSMUSG00000086146	ENSMUST00000125829	4509	Gm15729	Gm15729	lincRNA	predicted gene 15729 [Source:MGI Symbol;Acc:MGI:3783172]
chr19	4282759	4284624	1866	*	11.28	11.05	11.38	-0.33	0.000336	0.00497	Promoter (<=1kb)	4270180	4283135	12956	2	ENSMUSG00000005986	ENSMUST00000056888	0	Ankrd13d	Ankrd13d	protein_coding	ankyrin repeat domain 13 family, member D [Source:MGI Symbol;Acc:MGI:1915673]
chr5	63968036	63969266	1231	*	11.36	11.14	11.46	-0.32	0.000338	0.00499	Promoter (<=1kb)	63908897	63968897	60001	2	ENSMUSG00000047881	ENSMUST00000154169	0	Rell1	Rell1	protein_coding	RELT-like 1 [Source:MGI Symbol;Acc:MGI:2140767]
chr19	45997686	45998653	968	*	10.74	10.47	10.86	-0.38	0.000338	0.00499	Promoter (<=1kb)	45818144	45998488	180345	2	ENSMUSG00000039901	ENSMUST00000045396	0	Armh3	Armh3	protein_coding	armadillo-like helical domain containing 3 [Source:MGI Symbol;Acc:MGI:1918867]
chr12	113155558	113156473	916	*	12.21	12.04	12.29	-0.25	0.000339	0.00499	Promoter (<=1kb)	113156421	113164544	8124	1	ENSMUSG00000037466	ENSMUST00000049271	0	Tedc1	Tedc1	protein_coding	tubulin epsilon and delta complex 1 [Source:MGI Symbol;Acc:MGI:2144738]
chr2	166905711	166907145	1435	*	11.82	11.63	11.91	-0.28	0.000339	0.00499	Promoter (<=1kb)	166906040	166944550	38511	1	ENSMUSG00000002718	ENSMUST00000171410	0	Cse1l	Cse1l	protein_coding	chromosome segregation 1-like (S. cerevisiae) [Source:MGI Symbol;Acc:MGI:1339951]
chr15	38518837	38519906	1070	*	11.6	11.4	11.7	-0.3	0.000339	0.00499	Promoter (<=1kb)	38487427	38519266	31840	2	ENSMUSG00000037458	ENSMUST00000065308	0	Azin1	Azin1	protein_coding	antizyme inhibitor 1 [Source:MGI Symbol;Acc:MGI:1859169]
chr2	120628652	120629839	1188	*	11.64	11.43	11.73	-0.3	0.000339	0.00499	Promoter (<=1kb)	120629121	120715881	86761	1	ENSMUSG00000033705	ENSMUST00000180041	0	Stard9	Stard9	protein_coding	START domain containing 9 [Source:MGI Symbol;Acc:MGI:3045258]
chr5	65435420	65436601	1182	*	11.17	10.93	11.27	-0.34	0.00034	0.00499	Promoter (<=1kb)	65413221	65435949	22729	2	ENSMUSG00000029201	ENSMUST00000031103	0	Ugdh	Ugdh	protein_coding	UDP-glucose dehydrogenase [Source:MGI Symbol;Acc:MGI:1306785]
chr15	88861765	88862636	872	*	12.17	11.99	12.25	-0.26	0.00034	0.00499	Promoter (<=1kb)	88862186	88865726	3541	1	ENSMUSG00000035828	ENSMUST00000042818	0	Pim3	Pim3	protein_coding	proviral integration site 3 [Source:MGI Symbol;Acc:MGI:1355297]
chr17	80206409	80207855	1447	*	11.31	11.08	11.41	-0.33	0.00034	0.00499	Promoter (<=1kb)	80200080	80207305	7226	2	ENSMUSG00000024097	ENSMUST00000063417	0	Srsf7	Srsf7	protein_coding	serine/arginine-rich splicing factor 7 [Source:MGI Symbol;Acc:MGI:1926232]
chr12	80945167	80946355	1189	*	11.88	11.69	11.97	-0.28	0.000341	0.00499	Promoter (<=1kb)	80945504	80950507	5004	1	ENSMUSG00000021134	ENSMUST00000094693	0	Srsf5	Srsf5	protein_coding	serine/arginine-rich splicing factor 5 [Source:MGI Symbol;Acc:MGI:98287]
chr7	80802549	80803635	1087	*	11.84	11.64	11.93	-0.29	0.000342	0.005	Promoter (<=1kb)	80711583	80803416	91834	2	ENSMUSG00000030536	ENSMUST00000167377	0	Iqgap1	Iqgap1	protein_coding	IQ motif containing GTPase activating protein 1 [Source:MGI Symbol;Acc:MGI:1352757]
chr11	88046697	88048602	1906	*	10.87	10.61	10.98	-0.37	0.000342	0.005	Promoter (<=1kb)	88047373	88053755	6383	1	ENSMUSG00000018379	ENSMUST00000139129	0	Srsf1	Srsf1	protein_coding	serine/arginine-rich splicing factor 1 [Source:MGI Symbol;Acc:MGI:98283]
chr17	26939050	26939999	950	*	11.61	11.4	11.7	-0.3	0.000343	0.00502	Promoter (<=1kb)	26937973	26939468	1496	2	ENSMUSG00000024194	ENSMUST00000025027	0	Cuta	Cuta	protein_coding	cutA divalent cation tolerance homolog [Source:MGI Symbol;Acc:MGI:1914925]
chr5	140830382	140830826	445	*	11.07	10.83	11.17	-0.35	0.000346	0.00506	Promoter (<=1kb)	140758408	140830431	72024	2	ENSMUSG00000000149	ENSMUST00000000153	0	Gna12	Gna12	protein_coding	guanine nucleotide binding protein, alpha 12 [Source:MGI Symbol;Acc:MGI:95767]
chr17	25727308	25727990	683	*	11.56	11.35	11.65	-0.31	0.000347	0.00506	Promoter (<=1kb)	25718926	25727371	8446	2	ENSMUSG00000019214	ENSMUST00000170575	0	Chtf18	Chtf18	protein_coding	CTF18, chromosome transmission fidelity factor 18 [Source:MGI Symbol;Acc:MGI:2384887]
chr5	123393980	123395184	1205	*	12.18	12	12.26	-0.26	0.000347	0.00506	Promoter (<=1kb)	123394798	123446896	52099	1	ENSMUSG00000038342	ENSMUST00000111596	0	Mlxip	Mlxip	protein_coding	MLX interacting protein [Source:MGI Symbol;Acc:MGI:2141183]
chr7	128237217	128239102	1886	*	12.53	12.37	12.61	-0.23	0.000349	0.00509	Promoter (<=1kb)	128237342	128238096	755	1	ENSMUSG00000042178	ENSMUST00000206509	0	Armc5	Armc5	protein_coding	armadillo repeat containing 5 [Source:MGI Symbol;Acc:MGI:2384586]
chr13	44532713	44533201	489	*	9.48	9.08	9.65	-0.57	0.00035	0.00509	Distal Intergenic	44509558	44511037	1480	1	ENSMUSG00000113492	ENSMUST00000222493	23155	Gm47792	Gm47792	lincRNA	predicted gene, 47792 [Source:MGI Symbol;Acc:MGI:6096963]
chr11	97702299	97703640	1342	*	11.85	11.66	11.94	-0.28	0.00035	0.00509	Promoter (<=1kb)	97703399	97713500	10102	1	ENSMUSG00000069744	ENSMUST00000103147	0	Psmb3	Psmb3	protein_coding	proteasome (prosome, macropain) subunit, beta type 3 [Source:MGI Symbol;Acc:MGI:1347014]
chr8	72349850	72351198	1349	*	9.58	9.2	9.74	-0.55	0.00035	0.00509	Intron (ENSMUST00000163643/ENSMUSG00000006276, intron 22 of 23)	72345967	72374314	28348	2	ENSMUSG00000006276	ENSMUST00000212257	23116	Eps15l1	Eps15l1	protein_coding	epidermal growth factor receptor pathway substrate 15-like 1 [Source:MGI Symbol;Acc:MGI:104582]
chr3	36000126	36001042	917	*	10.42	10.13	10.55	-0.42	0.000351	0.00509	Promoter (<=1kb)	35959312	36000609	41298	2	ENSMUSG00000027709	ENSMUST00000199113	0	Mccc1	Mccc1	protein_coding	methylcrotonoyl-Coenzyme A carboxylase 1 (alpha) [Source:MGI Symbol;Acc:MGI:1919289]
chr2	30981684	30982551	868	*	12.44	12.27	12.51	-0.24	0.000351	0.0051	Promoter (<=1kb)	30972177	30981941	9765	2	ENSMUSG00000026851	ENSMUST00000028205	0	BC005624	BC005624	protein_coding	cDNA sequence BC005624 [Source:MGI Symbol;Acc:MGI:2385132]
chr1	136683355	136685949	2595	*	11.31	11.08	11.41	-0.33	0.000351	0.0051	Promoter (<=1kb)	136683396	136690804	7409	1	ENSMUSG00000097113	ENSMUST00000181524	0	Gm19705	Gm19705	lincRNA	predicted gene, 19705 [Source:MGI Symbol;Acc:MGI:5011890]
chr6	38550683	38551694	1012	*	11.75	11.55	11.84	-0.29	0.000352	0.0051	Promoter (<=1kb)	38551334	38605040	53707	1	ENSMUSG00000029823	ENSMUST00000163047	0	Luc7l2	Luc7l2	protein_coding	LUC7-like 2 (S. cerevisiae) [Source:MGI Symbol;Acc:MGI:2183260]
chr9	22002509	22003429	921	*	12.21	12.04	12.29	-0.25	0.000353	0.00511	Promoter (<=1kb)	22002806	22014222	11417	1	ENSMUSG00000003402	ENSMUST00000216344	0	Prkcsh	Prkcsh	protein_coding	protein kinase C substrate 80K-H [Source:MGI Symbol;Acc:MGI:107877]
chr2	53190771	53192528	1758	*	12.23	12.05	12.31	-0.25	0.000354	0.00512	Promoter (<=1kb)	53191726	53217534	25809	1	ENSMUSG00000026960	ENSMUST00000155517	0	Arl6ip6	Arl6ip6	protein_coding	ADP-ribosylation factor-like 6 interacting protein 6 [Source:MGI Symbol;Acc:MGI:1929507]
chr16	16870437	16871336	900	*	10.26	9.93	10.39	-0.46	0.000354	0.00512	Promoter (<=1kb)	16870736	16885849	15114	1	ENSMUSG00000022779	ENSMUST00000232080	0	Top3b	Top3b	protein_coding	topoisomerase (DNA) III beta [Source:MGI Symbol;Acc:MGI:1333803]
chr16	3723091	3724080	990	*	9.03	8.57	9.22	-0.66	0.000354	0.00512	Distal Intergenic	3707218	3718097	10880	2	ENSMUSG00000022534	ENSMUST00000023180	-4994	Mefv	Mefv	protein_coding	Mediterranean fever [Source:MGI Symbol;Acc:MGI:1859396]
chr11	95858595	95859784	1190	*	11.89	11.7	11.98	-0.28	0.000355	0.00512	Promoter (<=1kb)	95858162	95859174	1013	2	ENSMUSG00000085578	ENSMUST00000153795	0	Gm11527	Gm11527	lincRNA	predicted gene 11527 [Source:MGI Symbol;Acc:MGI:3649799]
chr2	33130455	33131987	1533	*	12.6	12.44	12.67	-0.23	0.000356	0.00514	Promoter (<=1kb)	32986374	33131436	145063	2	ENSMUSG00000038860	ENSMUST00000137381	0	Garnl3	Garnl3	protein_coding	GTPase activating RANGAP domain-like 3 [Source:MGI Symbol;Acc:MGI:2139309]
chr8	123373411	123374548	1138	*	11.46	11.23	11.56	-0.32	0.000357	0.00515	Promoter (<=1kb)	123373753	123403806	30054	1	ENSMUSG00000001472	ENSMUST00000212571	0	Tcf25	Tcf25	protein_coding	transcription factor 25 (basic helix-loop-helix) [Source:MGI Symbol;Acc:MGI:1914105]
chr19	9954191	9955214	1024	*	11.65	11.45	11.75	-0.29	0.000358	0.00515	Distal Intergenic	9982703	9985092	2390	1	ENSMUSG00000024661	ENSMUST00000025563	-27489	Fth1	Fth1	protein_coding	ferritin heavy polypeptide 1 [Source:MGI Symbol;Acc:MGI:95588]
chr10	79986593	79987269	677	*	10.22	9.9	10.36	-0.45	0.000359	0.00517	Promoter (1-2kb)	79985506	79985612	107	1	ENSMUSG00000095615	ENSMUST00000179260	1087	Gm26243	Gm26243	snRNA	predicted gene, 26243 [Source:MGI Symbol;Acc:MGI:5456020]
chr12	16999431	17001046	1616	*	11.8	11.61	11.89	-0.28	0.000359	0.00517	Promoter (<=1kb)	16988648	17000032	11385	2	ENSMUSG00000045679	ENSMUST00000140933	0	Pqlc3	Pqlc3	protein_coding	PQ loop repeat containing [Source:MGI Symbol;Acc:MGI:2444067]
chr5	35893061	35894155	1095	*	10.08	9.75	10.23	-0.48	0.000361	0.00518	Promoter (<=1kb)	35893319	36003923	110605	1	ENSMUSG00000029094	ENSMUST00000064571	0	Afap1	Afap1	protein_coding	actin filament associated protein 1 [Source:MGI Symbol;Acc:MGI:1917542]
chr7	45456559	45457790	1232	*	11.17	10.93	11.28	-0.35	0.000362	0.0052	Promoter (<=1kb)	45458089	45458197	109	2	ENSMUSG00000076036	ENSMUST00000102082	407	Gm22133	Gm22133	miRNA	predicted gene, 22133 [Source:MGI Symbol;Acc:MGI:5451910]
chr12	59066325	59067433	1109	*	11.07	10.83	11.17	-0.35	0.000363	0.0052	Promoter (<=1kb)	59066884	59073998	7115	1	ENSMUSG00000020994	ENSMUST00000021381	0	Pnn	Pnn	protein_coding	pinin [Source:MGI Symbol;Acc:MGI:1100514]
chr9	70328160	70329014	855	*	9.83	9.48	9.98	-0.51	0.000363	0.0052	Intron (ENSMUST00000214767/ENSMUSG00000032220, intron 9 of 17)	70405694	70405753	60	2	ENSMUSG00000093763	ENSMUST00000176002	76739	Mir5626	Mir5626	miRNA	microRNA 5626 [Source:MGI Symbol;Acc:MGI:5455367]
chr6	87838303	87839397	1095	*	10.99	10.74	11.1	-0.36	0.000363	0.0052	Promoter (<=1kb)	87814269	87838798	24530	2	ENSMUSG00000030056	ENSMUST00000089497	0	Isy1	Isy1	protein_coding	ISY1 splicing factor homolog [Source:MGI Symbol;Acc:MGI:1923310]
chr8	61606582	61607795	1214	*	10.17	9.85	10.3	-0.45	0.000365	0.00522	Intron (ENSMUST00000121493/ENSMUSG00000058056, intron 9 of 19)	61511433	61591142	79710	2	ENSMUSG00000058056	ENSMUST00000121200	-15440	Palld	Palld	protein_coding	palladin, cytoskeletal associated protein [Source:MGI Symbol;Acc:MGI:1919583]
chr7	28372354	28373524	1171	*	12.53	12.36	12.61	-0.25	0.000365	0.00522	Promoter (<=1kb)	28359605	28372494	12890	2	ENSMUSG00000037552	ENSMUST00000119990	0	Plekhg2	Plekhg2	protein_coding	pleckstrin homology domain containing, family G (with RhoGef domain) member 2 [Source:MGI Symbol;Acc:MGI:2141874]
chr5	21701031	21702016	986	*	12.08	11.9	12.16	-0.26	0.000366	0.00523	Promoter (<=1kb)	21662901	21701394	38494	2	ENSMUSG00000044968	ENSMUST00000115217	0	Napepld	Napepld	protein_coding	N-acyl phosphatidylethanolamine phospholipase D [Source:MGI Symbol;Acc:MGI:2140885]
chr4	109279792	109280565	774	*	9.96	9.62	10.1	-0.48	0.000367	0.00523	Promoter (<=1kb)	109280268	109387817	107550	1	ENSMUSG00000028552	ENSMUST00000102729	0	Eps15	Eps15	protein_coding	epidermal growth factor receptor pathway substrate 15 [Source:MGI Symbol;Acc:MGI:104583]
chr8	70873041	70873928	888	*	10.83	10.56	10.94	-0.39	0.000368	0.00524	Promoter (<=1kb)	70869988	70873383	3396	2	ENSMUSG00000007721	ENSMUST00000212680	0	Ccdc124	Ccdc124	protein_coding	coiled-coil domain containing 124 [Source:MGI Symbol;Acc:MGI:1916403]
chr11	60352477	60353424	948	*	12.38	12.21	12.45	-0.24	0.000368	0.00525	Promoter (<=1kb)	60226714	60352905	126192	2	ENSMUSG00000000538	ENSMUST00000095254	0	Tom1l2	Tom1l2	protein_coding	target of myb1-like 2 (chicken) [Source:MGI Symbol;Acc:MGI:2443306]
chr2	126151815	126152584	770	*	10.51	10.22	10.63	-0.41	0.000368	0.00525	Promoter (<=1kb)	126152141	126165276	13136	1	ENSMUSG00000023330	ENSMUST00000170908	0	Dtwd1	Dtwd1	protein_coding	DTW domain containing 1 [Source:MGI Symbol;Acc:MGI:1916435]
chr18	34330582	34331550	969	*	10.7	10.43	10.81	-0.38	0.000369	0.00525	Promoter (<=1kb)	34330847	34336345	5499	1	ENSMUSG00000014504	ENSMUST00000126518	0	Srp19	Srp19	protein_coding	signal recognition particle 19 [Source:MGI Symbol;Acc:MGI:1913634]
chr5	36464507	36466070	1564	*	11.31	11.09	11.41	-0.32	0.000369	0.00525	Promoter (<=1kb)	36464998	36474080	9083	1	ENSMUSG00000029198	ENSMUST00000031099	0	Grpel1	Grpel1	protein_coding	GrpE-like 1, mitochondrial [Source:MGI Symbol;Acc:MGI:1334417]
chr18	73571852	73572894	1043	*	12.37	12.2	12.44	-0.24	0.000371	0.00527	Promoter (<=1kb)	73573044	73592575	19532	1	ENSMUSG00000037253	ENSMUST00000091852	-150	Mex3c	Mex3c	protein_coding	mex3 RNA binding family member C [Source:MGI Symbol;Acc:MGI:2652843]
chr6	13607316	13608276	961	*	9.66	9.28	9.81	-0.53	0.000371	0.00527	Promoter (<=1kb)	13580687	13608100	27414	2	ENSMUSG00000029569	ENSMUST00000031554	0	Tmem168	Tmem168	protein_coding	transmembrane protein 168 [Source:MGI Symbol;Acc:MGI:1921794]
chr5	135688588	135689567	980	*	11.75	11.55	11.84	-0.29	0.000373	0.00529	Promoter (<=1kb)	135689036	135735326	46291	1	ENSMUSG00000005514	ENSMUST00000005651	0	Por	Por	protein_coding	P450 (cytochrome) oxidoreductase [Source:MGI Symbol;Acc:MGI:97744]
chr16	13109339	13110499	1161	*	11.06	10.82	11.17	-0.35	0.000374	0.0053	Promoter (<=1kb)	13109684	13148734	39051	1	ENSMUSG00000022545	ENSMUST00000023206	0	Ercc4	Ercc4	protein_coding	excision repair cross-complementing rodent repair deficiency, complementation group 4 [Source:MGI Symbol;Acc:MGI:1354163]
chr3	103020200	103021526	1327	*	12.41	12.24	12.49	-0.25	0.000374	0.0053	Promoter (<=1kb)	103020426	103058186	37761	1	ENSMUSG00000068823	ENSMUST00000029446	0	Csde1	Csde1	protein_coding	cold shock domain containing E1, RNA binding [Source:MGI Symbol;Acc:MGI:92356]
chr3	75556204	75557571	1368	*	12.36	12.2	12.44	-0.24	0.000375	0.00531	Promoter (<=1kb)	75557547	75616709	59163	1	ENSMUSG00000027834	ENSMUST00000161776	0	Serpini1	Serpini1	protein_coding	serine (or cysteine) peptidase inhibitor, clade I, member 1 [Source:MGI Symbol;Acc:MGI:1194506]
chr2	121448500	121449805	1306	*	12.04	11.85	12.12	-0.27	0.000376	0.00532	Promoter (<=1kb)	121449195	121453420	4226	1	ENSMUSG00000074884	ENSMUST00000139253	0	Serf2	Serf2	protein_coding	small EDRK-rich factor 2 [Source:MGI Symbol;Acc:MGI:1337041]
chr4	134186570	134187610	1041	*	11.9	11.71	11.99	-0.27	0.000377	0.00533	Promoter (<=1kb)	134129858	134187112	57255	2	ENSMUSG00000037443	ENSMUST00000040271	0	Cep85	Cep85	protein_coding	centrosomal protein 85 [Source:MGI Symbol;Acc:MGI:1917262]
chr7	126897176	126898631	1456	*	11.1	10.86	11.2	-0.34	0.000377	0.00533	Promoter (<=1kb)	126886218	126897424	11207	2	ENSMUSG00000060538	ENSMUST00000120007	0	Tmem219	Tmem219	protein_coding	transmembrane protein 219 [Source:MGI Symbol;Acc:MGI:1915992]
chr4	56070149	56071131	983	*	10.41	10.12	10.54	-0.42	0.000381	0.00538	Distal Intergenic	55969023	55993739	24717	2	ENSMUSG00000085643	ENSMUST00000134099	-76410	Gm12519	Gm12519	lincRNA	predicted gene 12519 [Source:MGI Symbol;Acc:MGI:3652272]
chr11	121672887	121673811	925	*	12.05	11.86	12.14	-0.27	0.000382	0.00539	Promoter (<=1kb)	121616197	121673153	56957	2	ENSMUSG00000046605	ENSMUST00000067399	0	B3gntl1	B3gntl1	protein_coding	UDP-GlcNAc:betaGal beta-1,3-N-acetylglucosaminyltransferase-like 1 [Source:MGI Symbol;Acc:MGI:2441705]
chr10	81365440	81367324	1885	*	11.28	11.05	11.38	-0.33	0.000383	0.0054	Promoter (<=1kb)	81364024	81365816	1793	2	ENSMUSG00000020234	ENSMUST00000020456	0	4930404N11Rik	4930404N11Rik	protein_coding	RIKEN cDNA 4930404N11 gene [Source:MGI Symbol;Acc:MGI:1921072]
chr4	70534474	70535961	1488	*	11.1	10.87	11.21	-0.34	0.000385	0.00541	Promoter (<=1kb)	70427065	70534928	107864	2	ENSMUSG00000039270	ENSMUST00000107359	0	Megf9	Megf9	protein_coding	multiple EGF-like-domains 9 [Source:MGI Symbol;Acc:MGI:1918264]
chr16	55973428	55975168	1741	*	12.19	12.01	12.27	-0.26	0.000385	0.00541	Promoter (<=1kb)	55973883	56008913	35031	1	ENSMUSG00000022601	ENSMUST00000050248	0	Zbtb11	Zbtb11	protein_coding	zinc finger and BTB domain containing 11 [Source:MGI Symbol;Acc:MGI:2443876]
chrX	142389418	142391258	1841	*	11.26	11.03	11.36	-0.33	0.000385	0.00541	Promoter (<=1kb)	142317993	142390344	72352	2	ENSMUSG00000031278	ENSMUST00000112907	0	Acsl4	Acsl4	protein_coding	acyl-CoA synthetase long-chain family member 4 [Source:MGI Symbol;Acc:MGI:1354713]
chr7	44748190	44749017	828	*	11.24	11.01	11.34	-0.34	0.000386	0.00542	Promoter (<=1kb)	44748413	44777515	29103	1	ENSMUSG00000002205	ENSMUST00000002275	0	Vrk3	Vrk3	protein_coding	vaccinia related kinase 3 [Source:MGI Symbol;Acc:MGI:2182465]
chr3	84581953	84583129	1177	*	11.01	10.77	11.11	-0.35	0.000387	0.00543	Promoter (<=1kb)	84496093	84582534	86442	2	ENSMUSG00000074513	ENSMUST00000098990	0	Arfip1	Arfip1	protein_coding	ADP-ribosylation factor interacting protein 1 [Source:MGI Symbol;Acc:MGI:1277120]
chr19	53037955	53039036	1082	*	11.54	11.33	11.63	-0.3	0.000387	0.00543	Promoter (<=1kb)	52943417	53038553	95137	2	ENSMUSG00000025027	ENSMUST00000183274	0	Xpnpep1	Xpnpep1	protein_coding	X-prolyl aminopeptidase (aminopeptidase P) 1, soluble [Source:MGI Symbol;Acc:MGI:2180003]
chr1	106758837	106760307	1471	*	11.51	11.3	11.6	-0.3	0.000387	0.00543	Promoter (<=1kb)	106720459	106759727	39269	2	ENSMUSG00000009905	ENSMUST00000010049	0	Kdsr	Kdsr	protein_coding	3-ketodihydrosphingosine reductase [Source:MGI Symbol;Acc:MGI:1918000]
chr16	4077323	4078338	1016	*	9.98	9.64	10.13	-0.49	0.000388	0.00543	Promoter (<=1kb)	4039971	4077827	37857	2	ENSMUSG00000005981	ENSMUST00000006137	0	Trap1	Trap1	protein_coding	TNF receptor-associated protein 1 [Source:MGI Symbol;Acc:MGI:1915265]
chr6	128200182	128201480	1299	*	11.05	10.8	11.15	-0.35	0.000389	0.00544	Promoter (<=1kb)	128187818	128200623	12806	2	ENSMUSG00000056771	ENSMUST00000071101	0	Gm10010	Gm10010	lincRNA	predicted gene 10010 [Source:MGI Symbol;Acc:MGI:3641978]
chr8	127440513	127441540	1028	*	10.75	10.48	10.86	-0.38	0.000389	0.00544	Intron (ENSMUST00000162309/ENSMUSG00000025812, intron 20 of 24)	127447746	127474513	26768	1	ENSMUSG00000025812	ENSMUST00000159511	-6206	Pard3	Pard3	protein_coding	par-3 family cell polarity regulator [Source:MGI Symbol;Acc:MGI:2135608]
chr11	3104759	3105920	1162	*	11.17	10.91	11.29	-0.37	0.000389	0.00544	Distal Intergenic	3125904	3129396	3493	1	ENSMUSG00000082286	ENSMUST00000145164	-19984	Pisd-ps1	Pisd-ps1	transcribed_unprocessed_pseudogene	phosphatidylserine decarboxylase, pseudogene 1 [Source:MGI Symbol;Acc:MGI:3842428]
chr11	70220516	70221952	1437	*	10.68	10.4	10.79	-0.39	0.000389	0.00544	Promoter (<=1kb)	70216789	70220994	4206	2	ENSMUSG00000044367	ENSMUST00000060010	0	Slc16a13	Slc16a13	protein_coding	solute carrier family 16 (monocarboxylic acid transporters), member 13 [Source:MGI Symbol;Acc:MGI:1916559]
chr9	21509821	21510857	1037	*	11.49	11.28	11.59	-0.31	0.00039	0.00544	Promoter (<=1kb)	21507553	21510187	2635	2	ENSMUSG00000032180	ENSMUST00000213316	0	Tmed1	Tmed1	protein_coding	transmembrane p24 trafficking protein 1 [Source:MGI Symbol;Acc:MGI:106201]
chr9	123528856	123530230	1375	*	12.08	11.9	12.16	-0.27	0.000391	0.00545	Promoter (<=1kb)	123529759	123592600	62842	1	ENSMUSG00000025240	ENSMUST00000026270	0	Sacm1l	Sacm1l	protein_coding	SAC1 suppressor of actin mutations 1-like (yeast) [Source:MGI Symbol;Acc:MGI:1933169]
chr16	62786148	62787286	1139	*	11.06	10.81	11.17	-0.36	0.000391	0.00545	Promoter (<=1kb)	62732444	62786777	54334	2	ENSMUSG00000050312	ENSMUST00000063089	0	Nsun3	Nsun3	protein_coding	NOL1/NOP2/Sun domain family member 3 [Source:MGI Symbol;Acc:MGI:2146565]
chr8	119839704	119841221	1518	*	11.52	11.31	11.62	-0.31	0.000395	0.0055	Promoter (<=1kb)	119809222	119840544	31323	2	ENSMUSG00000031827	ENSMUST00000034285	0	Cotl1	Cotl1	protein_coding	coactosin-like 1 (Dictyostelium) [Source:MGI Symbol;Acc:MGI:1919292]
chr4	109201427	109202426	1000	*	10.3	10	10.43	-0.43	0.000397	0.00552	Promoter (<=1kb)	109061615	109202234	140620	2	ENSMUSG00000028559	ENSMUST00000194478	0	Osbpl9	Osbpl9	protein_coding	oxysterol binding protein-like 9 [Source:MGI Symbol;Acc:MGI:1923784]
chr11	20248696	20249936	1241	*	10.72	10.46	10.84	-0.38	0.000397	0.00552	Promoter (<=1kb)	20227037	20249418	22382	2	ENSMUSG00000044066	ENSMUST00000050611	0	Cep68	Cep68	protein_coding	centrosomal protein 68 [Source:MGI Symbol;Acc:MGI:2667663]
chr10	44657775	44660096	2322	*	10.82	10.56	10.93	-0.37	0.000398	0.00553	Intron (ENSMUST00000217008/ENSMUSG00000111535, intron 2 of 3)	44668384	44668494	111	1	ENSMUSG00000098642	ENSMUST00000185159	-8288	Gm27977	Gm27977	rRNA	predicted gene, 27977 [Source:MGI Symbol;Acc:MGI:5531359]
chr2	168207035	168207728	694	*	10.86	10.58	10.97	-0.39	0.000399	0.00554	Promoter (<=1kb)	168180986	168207112	26127	2	ENSMUSG00000051149	ENSMUST00000088001	0	Adnp	Adnp	protein_coding	activity-dependent neuroprotective protein [Source:MGI Symbol;Acc:MGI:1338758]
chr18	61074409	61075141	733	*	10.85	10.6	10.96	-0.36	4e-04	0.00554	Intron (ENSMUST00000025522/ENSMUSG00000024620, intron 14 of 22)	61045200	61085056	39857	1	ENSMUSG00000024620	ENSMUST00000115274	29209	Pdgfrb	Pdgfrb	protein_coding	platelet derived growth factor receptor, beta polypeptide [Source:MGI Symbol;Acc:MGI:97531]
chr8	122443181	122444745	1565	*	11.9	11.7	11.99	-0.28	0.000402	0.00556	Promoter (<=1kb)	122433601	122443396	9796	2	ENSMUSG00000006517	ENSMUST00000211883	0	Mvd	Mvd	protein_coding	mevalonate (diphospho) decarboxylase [Source:MGI Symbol;Acc:MGI:2179327]
chr2	101762513	101763550	1038	*	11.99	11.81	12.08	-0.27	0.000403	0.00558	Intron (ENSMUST00000171088/ENSMUSG00000032841, intron 3 of 8)	101717250	101797650	80401	2	ENSMUSG00000032841	ENSMUST00000141814	34100	Prr5l	Prr5l	protein_coding	proline rich 5 like [Source:MGI Symbol;Acc:MGI:1919696]
chr8	41239292	41240270	979	*	10.95	10.7	11.05	-0.35	0.000403	0.00558	Promoter (<=1kb)	41239752	41275094	35343	1	ENSMUSG00000031592	ENSMUST00000211090	0	Pcm1	Pcm1	protein_coding	pericentriolar material 1 [Source:MGI Symbol;Acc:MGI:1277958]
chr5	32458545	32459403	859	*	11.87	11.67	11.95	-0.28	0.000403	0.00558	Promoter (<=1kb)	32458843	32495523	36681	1	ENSMUSG00000014956	ENSMUST00000015100	0	Ppp1cb	Ppp1cb	protein_coding	protein phosphatase 1 catalytic subunit beta [Source:MGI Symbol;Acc:MGI:104871]
chr11	45955054	45955607	554	*	10.04	9.72	10.18	-0.47	0.000404	0.00558	Promoter (<=1kb)	45946843	45955188	8346	2	ENSMUSG00000011254	ENSMUST00000109254	0	Thg1l	Thg1l	protein_coding	tRNA-histidine guanylyltransferase 1-like (S. cerevisiae) [Source:MGI Symbol;Acc:MGI:1913878]
chr10	80114661	80116172	1512	*	12.46	12.3	12.54	-0.24	0.000405	0.00559	Promoter (<=1kb)	80115803	80130469	14667	1	ENSMUSG00000003068	ENSMUST00000144883	0	Stk11	Stk11	protein_coding	serine/threonine kinase 11 [Source:MGI Symbol;Acc:MGI:1341870]
chr2	76647480	76648709	1230	*	11.82	11.63	11.91	-0.28	0.000406	0.0056	Promoter (<=1kb)	76629898	76648015	18118	2	ENSMUSG00000002731	ENSMUST00000002808	0	Prkra	Prkra	protein_coding	protein kinase, interferon inducible double stranded RNA dependent activator [Source:MGI Symbol;Acc:MGI:1344375]
chr3	27182738	27184106	1369	*	10.92	10.67	11.03	-0.36	0.000406	0.0056	Promoter (<=1kb)	27182965	27244958	61994	1	ENSMUSG00000027698	ENSMUST00000046515	0	Nceh1	Nceh1	protein_coding	neutral cholesterol ester hydrolase 1 [Source:MGI Symbol;Acc:MGI:2443191]
chr5	143058366	143059597	1232	*	9.53	9.14	9.69	-0.55	0.000407	0.0056	Intron (ENSMUST00000053498/ENSMUSG00000045078, intron 13 of 16)	143067653	143067872	220	1	ENSMUSG00000105714	ENSMUST00000200421	-8056	Gm43380	Gm43380	processed_pseudogene	predicted gene 43380 [Source:MGI Symbol;Acc:MGI:5663517]
chr18	60525662	60526794	1133	*	11.5	11.29	11.59	-0.3	0.000407	0.00561	Promoter (<=1kb)	60526185	60557939	31755	1	ENSMUSG00000024603	ENSMUST00000223984	0	Dctn4	Dctn4	protein_coding	dynactin 4 [Source:MGI Symbol;Acc:MGI:1914915]
chr7	64391854	64392992	1139	*	11.5	11.29	11.59	-0.3	0.000409	0.00562	Promoter (<=1kb)	64376527	64392268	15742	2	ENSMUSG00000030521	ENSMUST00000032735	0	Mphosph10	Mphosph10	protein_coding	M-phase phosphoprotein 10 (U3 small nucleolar ribonucleoprotein) [Source:MGI Symbol;Acc:MGI:1915223]
chr2	24974822	24976733	1912	*	12.9	12.73	12.97	-0.24	0.000409	0.00562	Promoter (<=1kb)	24976033	25054057	78025	1	ENSMUSG00000036833	ENSMUST00000045295	0	Pnpla7	Pnpla7	protein_coding	patatin-like phospholipase domain containing 7 [Source:MGI Symbol;Acc:MGI:2385325]
chr18	61118120	61121394	3275	*	11.47	11.26	11.56	-0.3	0.00041	0.00562	Promoter (<=1kb)	61117468	61117531	64	1	ENSMUSG00000098389	ENSMUST00000183458	652	Mir6983	Mir6983	miRNA	microRNA 6983 [Source:MGI Symbol;Acc:MGI:5530878]
chr11	103026902	103028866	1965	*	12	11.81	12.09	-0.28	0.00041	0.00562	Promoter (<=1kb)	102999644	103028304	28661	2	ENSMUSG00000020935	ENSMUST00000155490	0	Dcakd	Dcakd	protein_coding	dephospho-CoA kinase domain containing [Source:MGI Symbol;Acc:MGI:1915337]
chr7	80368811	80370831	2021	*	10.71	10.44	10.83	-0.39	0.00041	0.00562	Promoter (<=1kb)	80369638	80370858	1221	2	ENSMUSG00000038886	ENSMUST00000206212	27	Man2a2	Man2a2	protein_coding	mannosidase 2, alpha 2 [Source:MGI Symbol;Acc:MGI:2150656]
chr14	62837066	62839080	2015	*	12.13	11.96	12.21	-0.26	0.000411	0.00563	Promoter (<=1kb)	62837678	62961509	123832	1	ENSMUSG00000014547	ENSMUST00000014691	0	Wdfy2	Wdfy2	protein_coding	WD repeat and FYVE domain containing 2 [Source:MGI Symbol;Acc:MGI:2442811]
chr6	97205491	97205915	425	*	10.92	10.67	11.03	-0.36	0.000411	0.00563	Promoter (<=1kb)	97183670	97205560	21891	2	ENSMUSG00000030061	ENSMUST00000164744	0	Uba3	Uba3	protein_coding	ubiquitin-like modifier activating enzyme 3 [Source:MGI Symbol;Acc:MGI:1341217]
chr2	137116382	137117622	1241	*	10.42	10.13	10.55	-0.42	0.000412	0.00563	Promoter (<=1kb)	137081456	137116644	35189	2	ENSMUSG00000027276	ENSMUST00000028735	0	Jag1	Jag1	protein_coding	jagged 1 [Source:MGI Symbol;Acc:MGI:1095416]
chr11	75678008	75680138	2131	*	11.29	11.49	11.17	0.32	0.000412	0.00563	Promoter (<=1kb)	75679259	75706065	26807	1	ENSMUSG00000017776	ENSMUST00000017920	0	Crk	Crk	protein_coding	v-crk avian sarcoma virus CT10 oncogene homolog [Source:MGI Symbol;Acc:MGI:88508]
chr7	109985812	109987026	1215	*	11.14	10.9	11.24	-0.33	0.000412	0.00563	Promoter (<=1kb)	109972187	109986451	14265	2	ENSMUSG00000047554	ENSMUST00000094097	0	Tmem41b	Tmem41b	protein_coding	transmembrane protein 41B [Source:MGI Symbol;Acc:MGI:1289225]
chr17	57357836	57360160	2325	*	10.3	9.98	10.43	-0.45	0.000414	0.00564	Promoter (<=1kb)	57358691	57483527	124837	1	ENSMUSG00000004730	ENSMUST00000086763	0	Adgre1	Adgre1	protein_coding	adhesion G protein-coupled receptor E1 [Source:MGI Symbol;Acc:MGI:106912]
chr6	35133423	35134795	1373	*	11.68	11.48	11.77	-0.29	0.000414	0.00564	Promoter (<=1kb)	35022065	35133625	111561	2	ENSMUSG00000038784	ENSMUST00000202143	0	Cnot4	Cnot4	protein_coding	CCR4-NOT transcription complex, subunit 4 [Source:MGI Symbol;Acc:MGI:1859026]
chr3	131564449	131565184	736	*	11.92	11.73	12.01	-0.27	0.000414	0.00564	Promoter (<=1kb)	131564768	131643671	78904	1	ENSMUSG00000028032	ENSMUST00000029666	0	Papss1	Papss1	protein_coding	3'-phosphoadenosine 5'-phosphosulfate synthase 1 [Source:MGI Symbol;Acc:MGI:1330587]
chr14	79390030	79391204	1175	*	10.69	10.42	10.81	-0.39	0.000414	0.00564	Promoter (<=1kb)	79325269	79390778	65510	2	ENSMUSG00000022020	ENSMUST00000022597	0	Naa16	Naa16	protein_coding	N(alpha)-acetyltransferase 16, NatA auxiliary subunit [Source:MGI Symbol;Acc:MGI:1914147]
chr11	3201859	3202666	808	*	9.58	9.2	9.74	-0.54	0.000416	0.00566	Promoter (<=1kb)	3202392	3244581	42190	1	ENSMUSG00000020454	ENSMUST00000020734	0	Eif4enif1	Eif4enif1	protein_coding	eukaryotic translation initiation factor 4E nuclear import factor 1 [Source:MGI Symbol;Acc:MGI:1921453]
chr4	43656044	43656933	890	*	10.45	10.16	10.57	-0.41	0.000418	0.00568	Promoter (<=1kb)	43654227	43656443	2217	2	ENSMUSG00000028470	ENSMUST00000151238	0	Hint2	Hint2	protein_coding	histidine triad nucleotide binding protein 2 [Source:MGI Symbol;Acc:MGI:1916167]
chr11	69058517	69060226	1710	*	11.37	11.16	11.47	-0.32	0.000419	0.00568	Promoter (<=1kb)	69059717	69061578	1862	1	ENSMUSG00000045176	ENSMUST00000051888	0	Borcs6	Borcs6	protein_coding	BLOC-1 related complex subunit 6 [Source:MGI Symbol;Acc:MGI:1919173]
chr5	127616964	127617608	645	*	10.2	9.88	10.34	-0.45	0.000419	0.00568	Promoter (<=1kb)	127595664	127617416	21753	2	ENSMUSG00000029416	ENSMUST00000031367	0	Slc15a4	Slc15a4	protein_coding	solute carrier family 15, member 4 [Source:MGI Symbol;Acc:MGI:2140796]
chr5	123132385	123133633	1249	*	10.45	10.17	10.58	-0.41	0.000419	0.00568	Promoter (<=1kb)	123103044	123132396	29353	2	ENSMUSG00000029449	ENSMUST00000186469	0	Rhof	Rhof	protein_coding	ras homolog family member F (in filopodia) [Source:MGI Symbol;Acc:MGI:1345629]
chr15	76350234	76351803	1570	*	12.01	11.83	12.09	-0.26	0.000419	0.00568	Promoter (<=1kb)	76347040	76350750	3711	2	ENSMUSG00000022552	ENSMUST00000230314	0	Sharpin	Sharpin	protein_coding	SHANK-associated RH domain interacting protein [Source:MGI Symbol;Acc:MGI:1913331]
chr11	58301299	58302979	1681	*	11.72	11.51	11.81	-0.3	0.000423	0.00573	Distal Intergenic	58307069	58314613	7545	1	ENSMUSG00000037243	ENSMUST00000153510	-4090	Zfp692	Zfp692	protein_coding	zinc finger protein 692 [Source:MGI Symbol;Acc:MGI:2144276]
chr6	35252324	35253302	979	*	10.4	10.1	10.53	-0.42	0.000424	0.00574	Promoter (<=1kb)	35252654	35263496	10843	1	ENSMUSG00000073155	ENSMUST00000152147	0	1810058I24Rik	1810058I24Rik	lincRNA	RIKEN cDNA 1810058I24 gene [Source:MGI Symbol;Acc:MGI:1914955]
chr6	57702605	57703943	1339	*	11.04	10.8	11.15	-0.34	0.000428	0.00579	Promoter (<=1kb)	57702636	57738482	35847	1	ENSMUSG00000062190	ENSMUST00000050077	0	Lancl2	Lancl2	protein_coding	LanC (bacterial lantibiotic synthetase component C)-like 2 [Source:MGI Symbol;Acc:MGI:1919085]
chr3	113629679	113630874	1196	*	10.74	10.48	10.85	-0.38	0.000429	0.00579	Promoter (<=1kb)	113605067	113629900	24834	2	ENSMUSG00000027981	ENSMUST00000153853	0	Rnpc3	Rnpc3	protein_coding	RNA-binding region (RNP1, RRM) containing 3 [Source:MGI Symbol;Acc:MGI:1914475]
chr13	55368590	55370548	1959	*	10.5	10.21	10.62	-0.41	0.000429	0.00579	Promoter (<=1kb)	55369732	55384687	14956	1	ENSMUSG00000052087	ENSMUST00000063771	0	Rgs14	Rgs14	protein_coding	regulator of G-protein signaling 14 [Source:MGI Symbol;Acc:MGI:1859709]
chr7	29237585	29238785	1201	*	11.67	11.46	11.76	-0.3	0.000429	0.00579	Promoter (<=1kb)	29238329	29247529	9201	1	ENSMUSG00000030588	ENSMUST00000108238	0	Yif1b	Yif1b	protein_coding	Yip1 interacting factor homolog B (S. cerevisiae) [Source:MGI Symbol;Acc:MGI:1924504]
chr8	72474577	72475839	1263	*	11.25	11.02	11.35	-0.34	0.00043	0.0058	Promoter (<=1kb)	72460489	72475119	14631	2	ENSMUSG00000052488	ENSMUST00000079510	0	Cherp	Cherp	protein_coding	calcium homeostasis endoplasmic reticulum protein [Source:MGI Symbol;Acc:MGI:106417]
chr12	9029700	9031061	1362	*	11.43	11.22	11.53	-0.31	0.000432	0.00582	Promoter (<=1kb)	9029997	9036394	6398	1	ENSMUSG00000066637	ENSMUST00000085741	0	Ttc32	Ttc32	protein_coding	tetratricopeptide repeat domain 32 [Source:MGI Symbol;Acc:MGI:1922766]
chr2	165326074	165326978	905	*	10.84	10.58	10.95	-0.37	0.000432	0.00582	Promoter (<=1kb)	165289155	165326479	37325	2	ENSMUSG00000017670	ENSMUST00000074046	0	Elmo2	Elmo2	protein_coding	engulfment and cell motility 2 [Source:MGI Symbol;Acc:MGI:2153045]
chr17	25874418	25875848	1431	*	10.65	10.38	10.77	-0.39	0.000433	0.00583	Promoter (<=1kb)	25875464	25877160	1697	1	ENSMUSG00000025731	ENSMUST00000110456	0	Mettl26	Mettl26	protein_coding	methyltransferase like 26 [Source:MGI Symbol;Acc:MGI:1915597]
chr15	34082301	34083878	1578	*	11.29	11.07	11.39	-0.32	0.000433	0.00583	Promoter (<=1kb)	34082694	34103345	20652	1	ENSMUSG00000022255	ENSMUST00000172082	0	Mtdh	Mtdh	protein_coding	metadherin [Source:MGI Symbol;Acc:MGI:1914404]
chr10	81643148	81644165	1018	*	10.24	9.93	10.37	-0.44	0.000436	0.00585	Promoter (<=1kb)	81643803	81647474	3672	1	ENSMUSG00000054708	ENSMUST00000132458	0	Ankrd24	Ankrd24	protein_coding	ankyrin repeat domain 24 [Source:MGI Symbol;Acc:MGI:1890394]
chr9	88481747	88483206	1460	*	11.42	11.2	11.51	-0.31	0.000436	0.00585	Promoter (<=1kb)	88447009	88482559	35551	2	ENSMUSG00000032423	ENSMUST00000069221	0	Syncrip	Syncrip	protein_coding	synaptotagmin binding, cytoplasmic RNA interacting protein [Source:MGI Symbol;Acc:MGI:1891690]
chr17	43666645	43667557	913	*	9.54	9.16	9.7	-0.54	0.000439	0.00589	Promoter (<=1kb)	43641891	43667214	25324	2	ENSMUSG00000023912	ENSMUST00000024705	0	Slc25a27	Slc25a27	protein_coding	solute carrier family 25, member 27 [Source:MGI Symbol;Acc:MGI:1921261]
chr8	88297822	88298346	525	*	10.25	9.95	10.38	-0.43	0.00044	0.0059	Promoter (2-3kb)	88300379	88307153	6775	1	ENSMUSG00000031659	ENSMUST00000211311	-2033	Adcy7	Adcy7	protein_coding	adenylate cyclase 7 [Source:MGI Symbol;Acc:MGI:102891]
chr8	79294136	79295336	1201	*	11.59	11.38	11.68	-0.3	0.000442	0.00592	Promoter (<=1kb)	79263598	79294937	31340	2	ENSMUSG00000037022	ENSMUST00000048718	0	Mmaa	Mmaa	protein_coding	methylmalonic aciduria (cobalamin deficiency) type A [Source:MGI Symbol;Acc:MGI:1923805]
chr15	102150409	102151238	830	*	10.59	10.32	10.71	-0.39	0.000442	0.00592	Promoter (<=1kb)	102150526	102163469	12944	1	ENSMUSG00000023045	ENSMUST00000023806	0	Soat2	Soat2	protein_coding	sterol O-acyltransferase 2 [Source:MGI Symbol;Acc:MGI:1332226]
chr7	16285586	16286931	1346	*	12.59	12.43	12.66	-0.23	0.000444	0.00594	Promoter (<=1kb)	16274045	16286790	12746	2	ENSMUSG00000041375	ENSMUST00000118976	0	Ccdc9	Ccdc9	protein_coding	coiled-coil domain containing 9 [Source:MGI Symbol;Acc:MGI:1921443]
chr2	163471947	163472941	995	*	9.03	8.55	9.22	-0.66	0.000445	0.00595	Promoter (<=1kb)	163466379	163472629	6251	2	ENSMUSG00000048486	ENSMUST00000109418	0	Fitm2	Fitm2	protein_coding	fat storage-inducing transmembrane protein 2 [Source:MGI Symbol;Acc:MGI:2444508]
chr14	46821456	46822369	914	*	10.25	9.95	10.38	-0.43	0.000446	0.00595	Promoter (<=1kb)	46808149	46822242	14094	2	ENSMUSG00000062014	ENSMUST00000079314	0	Gmfb	Gmfb	protein_coding	glia maturation factor, beta [Source:MGI Symbol;Acc:MGI:1927133]
chr17	32320490	32321799	1310	*	11.64	11.43	11.73	-0.29	0.000447	0.00596	Promoter (<=1kb)	32303676	32321153	17478	2	ENSMUSG00000024045	ENSMUST00000002699	0	Akap8	Akap8	protein_coding	A kinase (PRKA) anchor protein 8 [Source:MGI Symbol;Acc:MGI:1928488]
chr17	45572452	45574439	1988	*	11.52	11.31	11.61	-0.3	0.000447	0.00596	Promoter (<=1kb)	45567775	45573271	5497	2	ENSMUSG00000023944	ENSMUST00000024739	0	Hsp90ab1	Hsp90ab1	protein_coding	heat shock protein 90 alpha (cytosolic), class B member 1 [Source:MGI Symbol;Acc:MGI:96247]
chr6	113696409	113697308	900	*	11.73	11.54	11.82	-0.29	0.000447	0.00596	Promoter (<=1kb)	113697050	113711069	14020	1	ENSMUSG00000056952	ENSMUST00000089018	0	Tatdn2	Tatdn2	protein_coding	TatD DNase domain containing 2 [Source:MGI Symbol;Acc:MGI:3576210]
chr12	112860296	112861114	819	*	9.09	8.63	9.27	-0.65	0.000447	0.00596	Promoter (<=1kb)	112850873	112860952	10080	2	ENSMUSG00000021298	ENSMUST00000021729	0	Gpr132	Gpr132	protein_coding	G protein-coupled receptor 132 [Source:MGI Symbol;Acc:MGI:1890220]
chr1	24677944	24679134	1191	*	11.25	11.02	11.35	-0.32	0.000448	0.00596	Promoter (<=1kb)	24678630	24765448	86819	1	ENSMUSG00000073725	ENSMUST00000191471	0	Lmbrd1	Lmbrd1	protein_coding	LMBR1 domain containing 1 [Source:MGI Symbol;Acc:MGI:1915671]
chr18	61554838	61556032	1195	*	11.26	11.03	11.36	-0.32	0.000451	0.00599	Promoter (<=1kb)	61555274	61590061	34788	1	ENSMUSG00000024576	ENSMUST00000165123	0	Csnk1a1	Csnk1a1	protein_coding	casein kinase 1, alpha 1 [Source:MGI Symbol;Acc:MGI:1934950]
chr8	4677339	4678796	1458	*	12.73	12.57	12.81	-0.23	0.000451	0.00599	Promoter (<=1kb)	4677539	4678365	827	2	ENSMUSG00000048484	ENSMUST00000058918	0	Gm7461	Gm7461	TEC	predicted gene 7461 [Source:MGI Symbol;Acc:MGI:3645338]
chr19	9985404	9987084	1681	*	11.15	10.92	11.25	-0.33	0.000451	0.00599	Promoter (2-3kb)	9982703	9985092	2390	1	ENSMUSG00000024661	ENSMUST00000025563	2701	Fth1	Fth1	protein_coding	ferritin heavy polypeptide 1 [Source:MGI Symbol;Acc:MGI:95588]
chr4	124700307	124701016	710	*	9.69	9.32	9.84	-0.52	0.000452	0.006	Promoter (<=1kb)	124700701	124708094	7394	1	ENSMUSG00000032643	ENSMUST00000106199	0	Fhl3	Fhl3	protein_coding	four and a half LIM domains 3 [Source:MGI Symbol;Acc:MGI:1341092]
chr2	136890860	136892394	1535	*	12.22	12.05	12.29	-0.25	0.000452	0.006	Promoter (<=1kb)	136873780	136891382	17603	2	ENSMUSG00000027274	ENSMUST00000028730	0	Mkks	Mkks	protein_coding	McKusick-Kaufman syndrome [Source:MGI Symbol;Acc:MGI:1891836]
chr3	96576323	96577499	1177	*	11.2	10.96	11.3	-0.34	0.000454	0.00601	Promoter (<=1kb)	96576984	96580663	3680	1	ENSMUSG00000087610	ENSMUST00000148290	0	Gm16253	Gm16253	protein_coding	predicted gene 16253 [Source:MGI Symbol;Acc:MGI:3826531]
chr7	45339360	45341676	2317	*	11.17	10.94	11.28	-0.34	0.000454	0.00602	Promoter (<=1kb)	45339127	45341160	2034	2	ENSMUSG00000003863	ENSMUST00000211098	0	Ppfia3	Ppfia3	protein_coding	protein tyrosine phosphatase, receptor type, f polypeptide (PTPRF), interacting protein (liprin), alpha 3 [Source:MGI Symbol;Acc:MGI:1924037]
chr12	91589743	91591000	1258	*	11.49	11.28	11.58	-0.3	0.000455	0.00602	Promoter (<=1kb)	91555262	91590009	34748	2	ENSMUSG00000020962	ENSMUST00000021345	0	Gtf2a1	Gtf2a1	protein_coding	general transcription factor II A, 1 [Source:MGI Symbol;Acc:MGI:1933277]
chr2	59881984	59882871	888	*	10.95	10.71	11.06	-0.35	0.000457	0.00604	Promoter (<=1kb)	59852364	59882584	30221	2	ENSMUSG00000026988	ENSMUST00000028368	0	Wdsub1	Wdsub1	protein_coding	WD repeat, SAM and U-box domain containing 1 [Source:MGI Symbol;Acc:MGI:1919387]
chr8	123042203	123043292	1090	*	12.31	12.14	12.39	-0.25	0.000458	0.00604	Promoter (<=1kb)	122931509	123042277	110769	2	ENSMUSG00000035569	ENSMUST00000212937	0	Ankrd11	Ankrd11	protein_coding	ankyrin repeat domain 11 [Source:MGI Symbol;Acc:MGI:1924337]
chr1	152807572	152810145	2574	*	11.85	11.66	11.94	-0.28	0.000458	0.00604	Promoter (<=1kb)	152807837	152824292	16456	1	ENSMUSG00000026480	ENSMUST00000190323	0	Ncf2	Ncf2	protein_coding	neutrophil cytosolic factor 2 [Source:MGI Symbol;Acc:MGI:97284]
chr2	30048210	30049976	1767	*	9.88	9.54	10.03	-0.49	0.000461	0.00609	Promoter (<=1kb)	30031546	30048881	17336	2	ENSMUSG00000039715	ENSMUST00000113711	0	Wdr34	Wdr34	protein_coding	WD repeat domain 34 [Source:MGI Symbol;Acc:MGI:1919070]
chr11	61929449	61930945	1497	*	10.78	10.53	10.9	-0.37	0.000462	0.00609	Promoter (<=1kb)	61871307	61930252	58946	2	ENSMUSG00000047804	ENSMUST00000102650	0	Akap10	Akap10	protein_coding	A kinase (PRKA) anchor protein 10 [Source:MGI Symbol;Acc:MGI:1890218]
chr3	15284029	15285534	1506	*	10.42	10.13	10.55	-0.41	0.000465	0.00612	Distal Intergenic	15296551	15332302	35752	2	ENSMUSG00000078783	ENSMUST00000108361	46768	Gm9733	Gm9733	protein_coding	predicted gene 9733 [Source:MGI Symbol;Acc:MGI:3780136]
chr17	71081759	71082469	711	*	10.07	9.74	10.21	-0.47	0.000465	0.00612	Promoter (<=1kb)	71081301	71082590	1290	1	ENSMUSG00000024049	ENSMUST00000232716	458	Myom1	Myom1	protein_coding	myomesin 1 [Source:MGI Symbol;Acc:MGI:1341430]
chr7	125444353	125445353	1001	*	10.81	10.54	10.92	-0.38	0.000467	0.00614	Promoter (<=1kb)	125444676	125462269	17594	1	ENSMUSG00000030752	ENSMUST00000033010	0	Kdm8	Kdm8	protein_coding	lysine (K)-specific demethylase 8 [Source:MGI Symbol;Acc:MGI:1924285]
chr1	7088335	7089509	1175	*	12.39	12.22	12.47	-0.25	0.000467	0.00614	Promoter (<=1kb)	7088920	7173628	84709	1	ENSMUSG00000051285	ENSMUST00000061280	0	Pcmtd1	Pcmtd1	protein_coding	protein-L-isoaspartate (D-aspartate) O-methyltransferase domain containing 1 [Source:MGI Symbol;Acc:MGI:2441773]
chr19	11468415	11470667	2253	*	10.42	10.13	10.55	-0.43	0.000473	0.00621	Promoter (<=1kb)	11469366	11482192	12827	1	ENSMUSG00000079419	ENSMUST00000165310	0	Ms4a6c	Ms4a6c	protein_coding	membrane-spanning 4-domains, subfamily A, member 6C [Source:MGI Symbol;Acc:MGI:2385644]
chr2	168539090	168541593	2504	*	12.07	11.89	12.16	-0.26	0.000474	0.00621	Intron (ENSMUST00000074618/ENSMUSG00000027544, intron 3 of 9)	168476413	168552276	75864	2	ENSMUSG00000027544	ENSMUST00000151292	10683	Nfatc2	Nfatc2	protein_coding	nuclear factor of activated T cells, cytoplasmic, calcineurin dependent 2 [Source:MGI Symbol;Acc:MGI:102463]
chr18	77937723	77938929	1207	*	10.42	10.13	10.54	-0.41	0.000474	0.00621	Promoter (<=1kb)	77938467	78035027	96561	1	ENSMUSG00000039840	ENSMUST00000044622	0	Epg5	Epg5	protein_coding	ectopic P-granules autophagy protein 5 homolog (C. elegans) [Source:MGI Symbol;Acc:MGI:1918673]
chr11	69062363	69063989	1627	*	11.4	11.18	11.5	-0.33	0.000474	0.00621	Promoter (1-2kb)	69057718	69060483	2766	2	ENSMUSG00000072809	ENSMUST00000101007	-1880	9330160F10Rik	9330160F10Rik	antisense	RIKEN cDNA 9330160F10 gene [Source:MGI Symbol;Acc:MGI:3693095]
chr19	46338360	46339974	1615	*	11.61	11.39	11.7	-0.31	0.000475	0.00621	Promoter (<=1kb)	46329812	46338660	8849	2	ENSMUSG00000036748	ENSMUST00000051234	0	Cuedc2	Cuedc2	protein_coding	CUE domain containing 2 [Source:MGI Symbol;Acc:MGI:1914366]
chr12	8498865	8500816	1952	*	12.21	12.03	12.29	-0.26	0.000475	0.00622	Promoter (<=1kb)	8497661	8500009	2349	2	ENSMUSG00000054364	ENSMUST00000067384	0	Rhob	Rhob	protein_coding	ras homolog family member B [Source:MGI Symbol;Acc:MGI:107949]
chr15	74720770	74721787	1018	*	10.24	9.94	10.38	-0.44	0.000476	0.00622	Promoter (<=1kb)	74721204	74724639	3436	1	ENSMUSG00000056665	ENSMUST00000070923	0	Them6	Them6	protein_coding	thioesterase superfamily member 6 [Source:MGI Symbol;Acc:MGI:1925301]
chr6	124900889	124901942	1054	*	11.42	11.21	11.51	-0.31	0.000476	0.00623	Downstream (2-3kb)	124908599	124910051	1453	2	ENSMUSG00000030124	ENSMUST00000139571	8109	Lag3	Lag3	protein_coding	lymphocyte-activation gene 3 [Source:MGI Symbol;Acc:MGI:106588]
chr13	21940306	21941264	959	*	10.62	10.34	10.74	-0.41	0.00048	0.00627	Exon (ENSMUST00000124912/ENSMUSG00000085393, exon 2 of 2)	21945094	21960485	15392	1	ENSMUSG00000006720	ENSMUST00000176511	-3830	Zfp184	Zfp184	protein_coding	zinc finger protein 184 (Kruppel-like) [Source:MGI Symbol;Acc:MGI:1922244]
chr11	86578587	86579393	807	*	10.65	10.38	10.77	-0.39	0.00048	0.00627	Distal Intergenic	86584067	86584158	92	2	ENSMUSG00000065455	ENSMUST00000083521	4765	Mir21a	Mir21a	miRNA	microRNA 21a [Source:MGI Symbol;Acc:MGI:2676885]
chr6	83794373	83795880	1508	*	11.8	11.61	11.89	-0.27	0.000481	0.00627	Promoter (<=1kb)	83794982	83802556	7575	1	ENSMUSG00000034744	ENSMUST00000037376	0	Nagk	Nagk	protein_coding	N-acetylglucosamine kinase [Source:MGI Symbol;Acc:MGI:1860418]
chr7	125707119	125708155	1037	*	11.36	11.15	11.46	-0.31	0.000486	0.00632	Promoter (<=1kb)	125707888	125874548	166661	1	ENSMUSG00000032743	ENSMUST00000124223	0	D430042O09Rik	D430042O09Rik	protein_coding	RIKEN cDNA D430042O09 gene [Source:MGI Symbol;Acc:MGI:2442760]
chrX	73715642	73717110	1469	*	11.96	11.77	12.04	-0.27	0.000486	0.00632	Promoter (<=1kb)	73686178	73716175	29998	2	ENSMUSG00000002015	ENSMUST00000002091	0	Bcap31	Bcap31	protein_coding	B cell receptor associated protein 31 [Source:MGI Symbol;Acc:MGI:1350933]
chr5	121385542	121386771	1230	*	10.58	10.31	10.7	-0.39	0.000487	0.00634	Promoter (<=1kb)	121371725	121385632	13908	2	ENSMUSG00000042726	ENSMUST00000042312	0	Trafd1	Trafd1	protein_coding	TRAF type zinc finger domain containing 1 [Source:MGI Symbol;Acc:MGI:1923551]
chr4	47474017	47475101	1085	*	10.98	10.74	11.08	-0.35	0.000489	0.00636	Promoter (<=1kb)	47469833	47474333	4501	2	ENSMUSG00000039740	ENSMUST00000044148	0	Alg2	Alg2	protein_coding	asparagine-linked glycosylation 2 (alpha-1,3-mannosyltransferase) [Source:MGI Symbol;Acc:MGI:1914731]
chr15	101381801	101382170	370	*	9.1	8.65	9.29	-0.63	0.00049	0.00637	Intron (ENSMUST00000229584/ENSMUSG00000116114, intron 3 of 4)	101376842	101404236	27395	1	ENSMUSG00000116114	ENSMUST00000229169	4959	Gm35853	Gm35853	antisense	predicted gene, 35853 [Source:MGI Symbol;Acc:MGI:5595012]
chr7	28375104	28376459	1356	*	12.17	12	12.25	-0.25	0.000492	0.00639	Promoter (2-3kb)	28361092	28372599	11508	2	ENSMUSG00000037552	ENSMUST00000144700	-2505	Plekhg2	Plekhg2	protein_coding	pleckstrin homology domain containing, family G (with RhoGef domain) member 2 [Source:MGI Symbol;Acc:MGI:2141874]
chr7	125603181	125603855	675	*	10.27	9.97	10.4	-0.43	0.000493	0.00639	Promoter (<=1kb)	125603429	125631506	28078	1	ENSMUSG00000030745	ENSMUST00000206234	0	Il21r	Il21r	protein_coding	interleukin 21 receptor [Source:MGI Symbol;Acc:MGI:1890475]
chr7	24530088	24531920	1833	*	11.06	10.81	11.18	-0.36	0.000494	0.0064	Promoter (<=1kb)	24530689	24538600	7912	1	ENSMUSG00000041037	ENSMUST00000049020	0	Irgq	Irgq	protein_coding	immunity-related GTPase family, Q [Source:MGI Symbol;Acc:MGI:2667176]
chr10	91123285	91124486	1202	*	11.55	11.35	11.64	-0.3	0.000495	0.00642	Promoter (<=1kb)	91116574	91124059	7486	2	ENSMUSG00000061904	ENSMUST00000076694	0	Slc25a3	Slc25a3	protein_coding	solute carrier family 25 (mitochondrial carrier, phosphate carrier), member 3 [Source:MGI Symbol;Acc:MGI:1353498]
chr11	93967910	93968868	959	*	10.61	10.34	10.74	-0.4	0.000497	0.00643	Promoter (<=1kb)	93956979	93968521	11543	2	ENSMUSG00000037601	ENSMUST00000135884	0	Nme1	Nme1	protein_coding	NME/NM23 nucleoside diphosphate kinase 1 [Source:MGI Symbol;Acc:MGI:97355]
chr17	47009582	47011200	1619	*	11.71	11.52	11.8	-0.28	0.000497	0.00643	Promoter (<=1kb)	46928295	47010520	82226	2	ENSMUSG00000023977	ENSMUST00000113337	0	Ubr2	Ubr2	protein_coding	ubiquitin protein ligase E3 component n-recognin 2 [Source:MGI Symbol;Acc:MGI:1861099]
chrX	75095531	75096628	1098	*	10.88	10.62	10.99	-0.36	0.000498	0.00643	Promoter (<=1kb)	75095854	75109777	13924	1	ENSMUSG00000031403	ENSMUST00000033776	0	Dkc1	Dkc1	protein_coding	dyskeratosis congenita 1, dyskerin [Source:MGI Symbol;Acc:MGI:1861727]
chr14	21987592	21988534	943	*	9.93	9.6	10.07	-0.48	0.000499	0.00645	Promoter (1-2kb)	21983959	21989601	5643	2	ENSMUSG00000039081	ENSMUST00000043409	1067	Zfp503	Zfp503	protein_coding	zinc finger protein 503 [Source:MGI Symbol;Acc:MGI:1353644]
chr11	48855607	48857178	1572	*	11	10.76	11.11	-0.34	5e-04	0.00645	Promoter (2-3kb)	48843648	48853493	9846	2	ENSMUSG00000086245	ENSMUST00000156882	-2114	Gm16170	Gm16170	antisense	predicted gene 16170 [Source:MGI Symbol;Acc:MGI:3805548]
chr12	31950059	31951018	960	*	12.72	12.56	12.79	-0.22	0.000501	0.00646	Promoter (<=1kb)	31926254	31950535	24282	2	ENSMUSG00000002996	ENSMUST00000172314	0	Hbp1	Hbp1	protein_coding	high mobility group box transcription factor 1 [Source:MGI Symbol;Acc:MGI:894659]
chr12	31499074	31500311	1238	*	11.46	11.25	11.55	-0.3	0.000502	0.00648	Promoter (<=1kb)	31484829	31499555	14727	2	ENSMUSG00000020659	ENSMUST00000064240	0	Cbll1	Cbll1	protein_coding	Casitas B-lineage lymphoma-like 1 [Source:MGI Symbol;Acc:MGI:2144842]
chr2	25365144	25366101	958	*	10.8	10.54	10.91	-0.37	0.000504	0.00649	Promoter (<=1kb)	25359889	25365682	5794	2	ENSMUSG00000026956	ENSMUST00000102925	0	Uap1l1	Uap1l1	protein_coding	UDP-N-acteylglucosamine pyrophosphorylase 1-like 1 [Source:MGI Symbol;Acc:MGI:2443318]
chr11	78697221	78698123	903	*	11.97	11.79	12.05	-0.26	0.000505	0.00649	Promoter (<=1kb)	78567168	78697373	130206	2	ENSMUSG00000017376	ENSMUST00000142739	0	Nlk	Nlk	protein_coding	nemo like kinase [Source:MGI Symbol;Acc:MGI:1201387]
chr10	80016427	80019134	2708	*	11.15	10.9	11.26	-0.36	0.000505	0.00649	Promoter (<=1kb)	80016653	80031472	14820	1	ENSMUSG00000035697	ENSMUST00000099501	0	Arhgap45	Arhgap45	protein_coding	Rho GTPase activating protein 45 [Source:MGI Symbol;Acc:MGI:1917969]
chr13	56181351	56181966	616	*	11.83	11.64	11.92	-0.27	0.000505	0.00649	Promoter (2-3kb)	56174483	56178885	4403	2	ENSMUSG00000049625	ENSMUST00000225063	-2466	Tifab	Tifab	protein_coding	TRAF-interacting protein with forkhead-associated domain, family member B [Source:MGI Symbol;Acc:MGI:2385852]
chr4	125124553	125125411	859	*	10.6	10.31	10.72	-0.41	0.000505	0.00649	Promoter (2-3kb)	125120094	125122520	2427	2	ENSMUSG00000042677	ENSMUST00000131685	-2033	Zc3h12a	Zc3h12a	protein_coding	zinc finger CCCH type containing 12A [Source:MGI Symbol;Acc:MGI:2385891]
chr4	15957656	15958756	1101	*	10.95	10.71	11.06	-0.35	0.000506	0.00649	Promoter (<=1kb)	15957925	15992589	34665	1	ENSMUSG00000028224	ENSMUST00000029879	0	Nbn	Nbn	protein_coding	nibrin [Source:MGI Symbol;Acc:MGI:1351625]
chr10	75666976	75668403	1428	*	10.33	10.03	10.45	-0.42	0.000506	0.00649	Promoter (<=1kb)	75657287	75667832	10546	2	ENSMUSG00000020196	ENSMUST00000218814	0	Cabin1	Cabin1	protein_coding	calcineurin binding protein 1 [Source:MGI Symbol;Acc:MGI:1298375]
chr3	5575671	5576715	1045	*	12.08	11.91	12.16	-0.26	0.000507	0.00649	Promoter (<=1kb)	5560188	5576150	15963	2	ENSMUSG00000040374	ENSMUST00000164828	0	Pex2	Pex2	protein_coding	peroxisomal biogenesis factor 2 [Source:MGI Symbol;Acc:MGI:107486]
chr2	28839835	28841986	2152	*	10.54	10.26	10.66	-0.4	0.000507	0.00649	Promoter (<=1kb)	28840406	28847511	7106	1	ENSMUSG00000026806	ENSMUST00000147779	0	Ddx31	Ddx31	protein_coding	DEAD/H (Asp-Glu-Ala-Asp/His) box polypeptide 31 [Source:MGI Symbol;Acc:MGI:2682639]
chr10	84576159	84577711	1553	*	11.88	11.7	11.97	-0.27	0.000508	0.0065	Promoter (<=1kb)	84576626	84614359	37734	1	ENSMUSG00000020034	ENSMUST00000020223	0	Tcp11l2	Tcp11l2	protein_coding	t-complex 11 (mouse) like 2 [Source:MGI Symbol;Acc:MGI:2444679]
chrX	36807561	36808260	700	*	10.86	10.62	10.97	-0.36	0.000508	0.0065	Distal Intergenic	36814771	36817200	2430	1	ENSMUSG00000084990	ENSMUST00000154993	-6511	Gm14549	Gm14549	antisense	predicted gene 14549 [Source:MGI Symbol;Acc:MGI:3705175]
chr1	87035621	87036608	988	*	11.06	10.81	11.17	-0.36	0.00051	0.00652	Promoter (<=1kb)	87036723	87039650	2928	1	ENSMUSG00000103984	ENSMUST00000195625	-115	Gm37447	Gm37447	TEC	predicted gene, 37447 [Source:MGI Symbol;Acc:MGI:5610675]
chr4	40721923	40723380	1458	*	12.23	12.05	12.31	-0.26	0.000511	0.00652	Promoter (<=1kb)	40722150	40723795	1646	1	ENSMUSG00000028410	ENSMUST00000139406	0	Dnaja1	Dnaja1	protein_coding	DnaJ heat shock protein family (Hsp40) member A1 [Source:MGI Symbol;Acc:MGI:1270129]
chr9	35569653	35570575	923	*	10.99	10.75	11.1	-0.35	0.000511	0.00652	Promoter (<=1kb)	35560820	35570398	9579	2	ENSMUSG00000050555	ENSMUST00000115110	0	Hyls1	Hyls1	protein_coding	HYLS1, centriolar and ciliogenesis associated [Source:MGI Symbol;Acc:MGI:1924082]
chr7	97331414	97332764	1351	*	11.27	11.05	11.37	-0.32	0.000512	0.00653	Promoter (<=1kb)	97309380	97332020	22641	2	ENSMUSG00000035713	ENSMUST00000139582	0	Usp35	Usp35	protein_coding	ubiquitin specific peptidase 35 [Source:MGI Symbol;Acc:MGI:2685339]
chr11	100938765	100940106	1342	*	12.51	12.35	12.58	-0.23	0.000512	0.00653	Promoter (<=1kb)	100885098	100939404	54307	2	ENSMUSG00000004040	ENSMUST00000103114	0	Stat3	Stat3	protein_coding	signal transducer and activator of transcription 3 [Source:MGI Symbol;Acc:MGI:103038]
chr17	57010749	57012002	1254	*	11.05	10.82	11.16	-0.34	0.000513	0.00653	Promoter (<=1kb)	57003405	57011288	7884	2	ENSMUSG00000002658	ENSMUST00000002733	0	Gtf2f1	Gtf2f1	protein_coding	general transcription factor IIF, polypeptide 1 [Source:MGI Symbol;Acc:MGI:1923848]
chr6	124805321	124806266	946	*	11.55	11.34	11.64	-0.29	0.000513	0.00653	Promoter (2-3kb)	124808661	124810619	1959	1	ENSMUSG00000038451	ENSMUST00000047760	-2395	Spsb2	Spsb2	protein_coding	splA/ryanodine receptor domain and SOCS box containing 2 [Source:MGI Symbol;Acc:MGI:1315199]
chr2	11777251	11778793	1543	*	12.15	11.98	12.23	-0.25	0.000515	0.00654	Promoter (<=1kb)	11777876	11778859	984	1	ENSMUSG00000047909	ENSMUST00000130186	0	Ankrd16	Ankrd16	protein_coding	ankyrin repeat domain 16 [Source:MGI Symbol;Acc:MGI:2444796]
chr5	113164586	113165706	1121	*	11.41	11.62	11.3	0.32	0.000515	0.00654	Promoter (<=1kb)	113165314	113166234	921	2	ENSMUSG00000106206	ENSMUST00000196549	528	Gm43094	Gm43094	TEC	predicted gene 43094 [Source:MGI Symbol;Acc:MGI:5663231]
chr10	123196053	123197556	1504	*	10.5	10.76	10.35	0.41	0.000516	0.00655	Promoter (<=1kb)	123105006	123196995	91990	2	ENSMUSG00000020124	ENSMUST00000220377	0	Usp15	Usp15	protein_coding	ubiquitin specific peptidase 15 [Source:MGI Symbol;Acc:MGI:101857]
chr1	157046831	157048871	2041	*	9.92	9.58	10.07	-0.48	0.00052	0.0066	Intron (ENSMUST00000190681/ENSMUSG00000101768, intron 1 of 2)	157043547	157045849	2303	1	ENSMUSG00000103325	ENSMUST00000193527	3284	Gm10531	Gm10531	TEC	predicted gene 10531 [Source:MGI Symbol;Acc:MGI:3641983]
chr3	127552950	127553710	761	*	11.34	11.13	11.44	-0.31	0.00052	0.0066	Promoter (<=1kb)	127536714	127553349	16636	2	ENSMUSG00000027968	ENSMUST00000029588	0	Larp7	Larp7	protein_coding	La ribonucleoprotein domain family, member 7 [Source:MGI Symbol;Acc:MGI:107634]
chrX	74084987	74086026	1040	*	11.28	11.06	11.38	-0.32	0.000521	0.00661	Promoter (<=1kb)	74026592	74085669	59078	2	ENSMUSG00000031393	ENSMUST00000100750	0	Mecp2	Mecp2	protein_coding	methyl CpG binding protein 2 [Source:MGI Symbol;Acc:MGI:99918]
chr3	40893807	40894560	754	*	10.44	10.16	10.56	-0.41	0.000524	0.00664	Promoter (<=1kb)	40894145	40938138	43994	1	ENSMUSG00000037818	ENSMUST00000159774	0	Abhd18	Abhd18	protein_coding	abhydrolase domain containing 18 [Source:MGI Symbol;Acc:MGI:1915468]
chr19	46572677	46573788	1112	*	10.9	10.66	11.01	-0.35	0.000526	0.00666	Promoter (<=1kb)	46531109	46573085	41977	2	ENSMUSG00000025035	ENSMUST00000026009	0	Arl3	Arl3	protein_coding	ADP-ribosylation factor-like 3 [Source:MGI Symbol;Acc:MGI:1929699]
chr7	28179268	28180067	800	*	11.58	11.37	11.67	-0.3	0.000526	0.00666	Promoter (<=1kb)	28179469	28187294	7826	1	ENSMUSG00000002409	ENSMUST00000085901	0	Dyrk1b	Dyrk1b	protein_coding	dual-specificity tyrosine-(Y)-phosphorylation regulated kinase 1b [Source:MGI Symbol;Acc:MGI:1330302]
chr13	56609325	56609691	367	*	8.89	8.41	9.08	-0.66	0.000527	0.00666	Promoter (<=1kb)	56609523	56639562	30040	1	ENSMUSG00000035493	ENSMUST00000225600	0	Tgfbi	Tgfbi	protein_coding	transforming growth factor, beta induced [Source:MGI Symbol;Acc:MGI:99959]
chr4	34550176	34550829	654	*	10.98	10.74	11.09	-0.35	0.00053	0.0067	Promoter (<=1kb)	34550937	34566908	15972	1	ENSMUSG00000028291	ENSMUST00000084299	-108	Akirin2	Akirin2	protein_coding	akirin 2 [Source:MGI Symbol;Acc:MGI:1889364]
chr9	21287602	21288607	1006	*	12.11	11.94	12.19	-0.26	0.00053	0.0067	Promoter (<=1kb)	21273457	21287969	14513	2	ENSMUSG00000035047	ENSMUST00000038671	0	Kri1	Kri1	protein_coding	KRI1 homolog [Source:MGI Symbol;Acc:MGI:2384899]
chr5	140418281	140419952	1672	*	10.48	10.21	10.61	-0.4	0.000535	0.00674	Promoter (<=1kb)	140419328	140443360	24033	1	ENSMUSG00000056076	ENSMUST00000100507	0	Eif3b	Eif3b	protein_coding	eukaryotic translation initiation factor 3, subunit B [Source:MGI Symbol;Acc:MGI:106478]
chr9	13586871	13587788	918	*	10.98	10.74	11.08	-0.35	0.000537	0.00677	Intron (ENSMUST00000159294/ENSMUSG00000031925, intron 1 of 4)	13621226	13621326	101	1	ENSMUSG00000093092	ENSMUST00000175351	-33438	Gm22643	Gm22643	miRNA	predicted gene, 22643 [Source:MGI Symbol;Acc:MGI:5452420]
chr1	121327377	121328391	1015	*	10.98	10.74	11.08	-0.34	0.00054	0.0068	Promoter (<=1kb)	121304353	121328024	23672	2	ENSMUSG00000003721	ENSMUST00000003818	0	Insig2	Insig2	protein_coding	insulin induced gene 2 [Source:MGI Symbol;Acc:MGI:1920249]
chr15	80710625	80711550	926	*	11.99	11.81	12.07	-0.26	0.00054	0.0068	Promoter (<=1kb)	80711313	80941085	229773	1	ENSMUSG00000047888	ENSMUST00000067689	0	Tnrc6b	Tnrc6b	protein_coding	trinucleotide repeat containing 6b [Source:MGI Symbol;Acc:MGI:2443730]
chr10	58445976	58447473	1498	*	11.71	11.52	11.8	-0.28	0.000541	0.0068	Promoter (<=1kb)	58446920	58458999	12080	1	ENSMUSG00000003226	ENSMUST00000219332	0	Ranbp2	Ranbp2	protein_coding	RAN binding protein 2 [Source:MGI Symbol;Acc:MGI:894323]
chr11	118456746	118457422	677	*	11.18	10.95	11.28	-0.33	0.000541	0.0068	Promoter (1-2kb)	118444200	118454995	10796	2	ENSMUSG00000086514	ENSMUST00000142751	-1751	Gm11747	Gm11747	antisense	predicted gene 11747 [Source:MGI Symbol;Acc:MGI:3702093]
chr9	7872647	7873587	941	*	11.55	11.35	11.64	-0.29	0.000542	0.00681	Promoter (<=1kb)	7848699	7873024	24326	2	ENSMUSG00000032000	ENSMUST00000013949	0	Birc3	Birc3	protein_coding	baculoviral IAP repeat-containing 3 [Source:MGI Symbol;Acc:MGI:1197007]
chr15	81399311	81400409	1099	*	11.28	11.06	11.37	-0.32	0.000543	0.00682	Promoter (<=1kb)	81400138	81457482	57345	1	ENSMUSG00000022401	ENSMUST00000163754	0	Xpnpep3	Xpnpep3	protein_coding	X-prolyl aminopeptidase 3, mitochondrial [Source:MGI Symbol;Acc:MGI:2445217]
chr9	64340248	64341398	1151	*	10.71	10.45	10.82	-0.37	0.000544	0.00682	Promoter (<=1kb)	64306756	64341257	34502	2	ENSMUSG00000032396	ENSMUST00000168844	0	Dis3l	Dis3l	protein_coding	DIS3 like exosome 3'-5' exoribonuclease [Source:MGI Symbol;Acc:MGI:2143272]
chr7	44548493	44549138	646	*	11.22	11	11.33	-0.33	0.000544	0.00682	Promoter (<=1kb)	44532746	44548847	16102	2	ENSMUSG00000038644	ENSMUST00000049343	0	Pold1	Pold1	protein_coding	polymerase (DNA directed), delta 1, catalytic subunit [Source:MGI Symbol;Acc:MGI:97741]
chr16	30064045	30066011	1967	*	10.84	11.07	10.71	0.36	0.000545	0.00682	Promoter (<=1kb)	30064384	30065580	1197	1	ENSMUSG00000022528	ENSMUST00000160592	0	Hes1	Hes1	protein_coding	hes family bHLH transcription factor 1 [Source:MGI Symbol;Acc:MGI:104853]
chr9	50527986	50529187	1202	*	10.82	10.57	10.93	-0.37	0.000545	0.00682	Promoter (<=1kb)	50521617	50528651	7035	2	ENSMUSG00000032067	ENSMUST00000034570	0	Pts	Pts	protein_coding	6-pyruvoyl-tetrahydropterin synthase [Source:MGI Symbol;Acc:MGI:1338783]
chr1	88654717	88655447	731	*	9.88	9.54	10.03	-0.49	0.000547	0.00684	Promoter (<=1kb)	88656308	88658100	1793	1	ENSMUSG00000100367	ENSMUST00000186042	-861	Gm29336	Gm29336	lincRNA	predicted gene 29336 [Source:MGI Symbol;Acc:MGI:5580042]
chr1	95656973	95657656	684	*	10.67	10.41	10.78	-0.38	0.000547	0.00684	Intron (ENSMUST00000043336/ENSMUSG00000040710, intron 2 of 4)	95646774	95648508	1735	2	ENSMUSG00000103197	ENSMUST00000193166	-8465	Gm37642	Gm37642	TEC	predicted gene, 37642 [Source:MGI Symbol;Acc:MGI:5610870]
chr8	83652187	83653618	1432	*	10.8	10.55	10.91	-0.36	0.000549	0.00685	Promoter (<=1kb)	83652677	83664694	12018	1	ENSMUSG00000019433	ENSMUST00000019577	0	Gipc1	Gipc1	protein_coding	GIPC PDZ domain containing family, member 1 [Source:MGI Symbol;Acc:MGI:1926252]
chr3	95985204	95988052	2849	*	11.92	11.72	12.01	-0.29	0.000555	0.00692	Downstream (<1kb)	95988819	95995668	6850	2	ENSMUSG00000015745	ENSMUST00000123006	7616	Plekho1	Plekho1	protein_coding	pleckstrin homology domain containing, family O member 1 [Source:MGI Symbol;Acc:MGI:1914470]
chr5	106963871	106965016	1146	*	9.48	9.1	9.64	-0.54	0.000555	0.00692	Promoter (<=1kb)	106964322	106984431	20110	1	ENSMUSG00000029283	ENSMUST00000117196	0	Cdc7	Cdc7	protein_coding	cell division cycle 7 (S. cerevisiae) [Source:MGI Symbol;Acc:MGI:1309511]
chr4	117189346	117190608	1263	*	10.19	9.89	10.32	-0.43	0.000555	0.00692	Promoter (<=1kb)	117189942	117190057	116	1	ENSMUSG00000095676	ENSMUST00000093716	0	Gm25099	Gm25099	snRNA	predicted gene, 25099 [Source:MGI Symbol;Acc:MGI:5454876]
chr1	128746657	128747749	1093	*	10.37	10.08	10.49	-0.41	0.000557	0.00694	Distal Intergenic	128750926	128751347	422	1	ENSMUSG00000099403	ENSMUST00000185285	-3177	Gm29599	Gm29599	processed_pseudogene	predicted gene 29599 [Source:MGI Symbol;Acc:MGI:5580305]
chr3	65658291	65659841	1551	*	11.4	11.19	11.49	-0.3	0.000558	0.00695	Promoter (<=1kb)	65659288	65659426	139	1	ENSMUSG00000098944	ENSMUST00000185035	0	Mir8120	Mir8120	miRNA	microRNA 8120 [Source:MGI Symbol;Acc:MGI:5531019]
chr17	55878058	55879343	1286	*	10.37	10.07	10.49	-0.42	0.000559	0.00696	Promoter (<=1kb)	55864892	55878930	14039	2	ENSMUSG00000057835	ENSMUST00000079642	0	Zfp119a	Zfp119a	protein_coding	zinc finger protein 119a [Source:MGI Symbol;Acc:MGI:1345189]
chr4	74251362	74252714	1353	*	11.21	10.99	11.31	-0.33	0.00056	0.00696	Promoter (<=1kb)	74251936	74405860	153925	1	ENSMUSG00000028397	ENSMUST00000030102	0	Kdm4c	Kdm4c	protein_coding	lysine (K)-specific demethylase 4C [Source:MGI Symbol;Acc:MGI:1924054]
chr5	138694338	138695153	816	*	9.43	9.03	9.6	-0.57	0.00056	0.00696	Distal Intergenic	138725395	138726185	791	1	ENSMUSG00000103298	ENSMUST00000193602	-30242	Gm38232	Gm38232	TEC	predicted gene, 38232 [Source:MGI Symbol;Acc:MGI:5611460]
chr10	80692226	80693062	837	*	10.71	10.45	10.82	-0.37	0.000561	0.00697	Promoter (<=1kb)	80691218	80693736	2519	2	ENSMUSG00000003348	ENSMUST00000220138	674	Mob3a	Mob3a	protein_coding	MOB kinase activator 3A [Source:MGI Symbol;Acc:MGI:3050117]
chr15	85634396	85635231	836	*	12.46	12.3	12.53	-0.23	0.000563	0.00699	Distal Intergenic	85646083	85667675	21593	1	ENSMUSG00000116004	ENSMUST00000230234	-10852	Gm49539	Gm49539	lincRNA	predicted gene, 49539 [Source:MGI Symbol;Acc:MGI:6155241]
chr1	60097261	60098743	1483	*	10.81	10.55	10.92	-0.36	0.000565	0.007	Promoter (<=1kb)	60098247	60151032	52786	1	ENSMUSG00000026017	ENSMUST00000130075	0	Carf	Carf	protein_coding	calcium response factor [Source:MGI Symbol;Acc:MGI:2182269]
chr11	82951993	82953156	1164	*	10.94	10.68	11.05	-0.38	0.000565	0.007	Promoter (<=1kb)	82952095	82960012	7918	1	ENSMUSG00000054404	ENSMUST00000108158	0	Slfn5	Slfn5	protein_coding	schlafen 5 [Source:MGI Symbol;Acc:MGI:1329004]
chr11	106083897	106084638	742	*	12.51	12.35	12.58	-0.23	0.000571	0.00706	Promoter (<=1kb)	106084613	106155446	70834	1	ENSMUSG00000020700	ENSMUST00000002044	0	Map3k3	Map3k3	protein_coding	mitogen-activated protein kinase kinase kinase 3 [Source:MGI Symbol;Acc:MGI:1346874]
chr2	153160951	153162100	1150	*	10.7	10.43	10.81	-0.38	0.000571	0.00706	Promoter (<=1kb)	153161303	153204862	43560	1	ENSMUSG00000068040	ENSMUST00000137446	0	Tm9sf4	Tm9sf4	protein_coding	transmembrane 9 superfamily protein member 4 [Source:MGI Symbol;Acc:MGI:2139220]
chr11	53762960	53764310	1351	*	12.58	12.42	12.66	-0.24	0.000573	0.00708	Promoter (<=1kb)	53763597	53763654	58	2	ENSMUSG00000099153	ENSMUST00000184599	0	Mir7671	Mir7671	miRNA	microRNA 7671 [Source:MGI Symbol;Acc:MGI:5531184]
chr11	22858152	22860630	2479	*	11.4	11.19	11.5	-0.31	0.000573	0.00708	Promoter (<=1kb)	22759738	22859545	99808	2	ENSMUSG00000051650	ENSMUST00000189990	0	B3gnt2	B3gnt2	protein_coding	UDP-GlcNAc:betaGal beta-1,3-N-acetylglucosaminyltransferase 2 [Source:MGI Symbol;Acc:MGI:1889505]
chr13	91460223	91461300	1078	*	11.38	11.17	11.48	-0.3	0.000574	0.00709	Promoter (<=1kb)	91460283	91688866	228584	1	ENSMUSG00000003992	ENSMUST00000156547	0	Ssbp2	Ssbp2	protein_coding	single-stranded DNA binding protein 2 [Source:MGI Symbol;Acc:MGI:1914220]
chr10	126978258	126979153	896	*	11.42	11.21	11.52	-0.31	0.000577	0.00712	Promoter (<=1kb)	126978717	126999969	21253	1	ENSMUSG00000078429	ENSMUST00000105256	0	Ctdsp2	Ctdsp2	protein_coding	CTD (carboxy-terminal domain, RNA polymerase II, polypeptide A) small phosphatase 2 [Source:MGI Symbol;Acc:MGI:1098748]
chr7	28049813	28050520	708	*	10.57	10.3	10.69	-0.39	0.000581	0.00716	Promoter (<=1kb)	28041707	28050101	8395	2	ENSMUSG00000030603	ENSMUST00000032824	0	Psmc4	Psmc4	protein_coding	proteasome (prosome, macropain) 26S subunit, ATPase, 4 [Source:MGI Symbol;Acc:MGI:1346093]
chr8	82863159	82864605	1447	*	9.82	9.48	9.97	-0.49	0.000585	0.0072	Promoter (<=1kb)	82863356	83091268	227913	1	ENSMUSG00000047747	ENSMUST00000078525	0	Rnf150	Rnf150	protein_coding	ring finger protein 150 [Source:MGI Symbol;Acc:MGI:2443860]
chr1	85735542	85736744	1203	*	10.75	10.49	10.87	-0.37	0.000587	0.00723	Promoter (<=1kb)	85717083	85736581	19499	2	ENSMUSG00000052760	ENSMUST00000159320	0	A630001G21Rik	A630001G21Rik	protein_coding	RIKEN cDNA A630001G21 gene [Source:MGI Symbol;Acc:MGI:2443131]
chr2	121413225	121414306	1082	*	11.61	11.41	11.7	-0.29	0.000587	0.00723	Promoter (<=1kb)	121413775	121438687	24913	1	ENSMUSG00000027248	ENSMUST00000028683	0	Pdia3	Pdia3	protein_coding	protein disulfide isomerase associated 3 [Source:MGI Symbol;Acc:MGI:95834]
chr10	128804158	128805790	1633	*	11.53	11.33	11.62	-0.29	0.000591	0.00725	Promoter (<=1kb)	128805554	128819259	13706	1	ENSMUSG00000025354	ENSMUST00000217745	0	Dnajc14	Dnajc14	protein_coding	DnaJ heat shock protein family (Hsp40) member C14 [Source:MGI Symbol;Acc:MGI:1921580]
chr18	3507243	3508623	1381	*	11.49	11.29	11.58	-0.29	0.000591	0.00725	Promoter (<=1kb)	3507923	3516404	8482	1	ENSMUSG00000024232	ENSMUST00000025075	0	Bambi	Bambi	protein_coding	BMP and activin membrane-bound inhibitor [Source:MGI Symbol;Acc:MGI:1915260]
chr15	57892013	57893331	1319	*	12.28	12.12	12.36	-0.25	0.000591	0.00725	Promoter (<=1kb)	57869502	57892448	22947	2	ENSMUSG00000022365	ENSMUST00000022993	0	Derl1	Derl1	protein_coding	Der1-like domain family, member 1 [Source:MGI Symbol;Acc:MGI:1915069]
chr9	44304964	44306208	1245	*	11.38	11.16	11.47	-0.31	0.000591	0.00726	Promoter (<=1kb)	44292440	44305671	13232	2	ENSMUSG00000032119	ENSMUST00000216508	0	Hinfp	Hinfp	protein_coding	histone H4 transcription factor [Source:MGI Symbol;Acc:MGI:2429620]
chr8	70672830	70673928	1099	*	11.76	11.57	11.85	-0.28	0.000594	0.00729	Promoter (<=1kb)	70673248	70678752	5505	1	ENSMUSG00000031848	ENSMUST00000034311	0	Lsm4	Lsm4	protein_coding	LSM4 homolog, U6 small nuclear RNA and mRNA degradation associated [Source:MGI Symbol;Acc:MGI:1354692]
chr14	20928064	20930028	1965	*	12.07	11.9	12.15	-0.26	0.000597	0.00732	Promoter (<=1kb)	20929398	20998781	69384	1	ENSMUSG00000021823	ENSMUST00000226113	0	Vcl	Vcl	protein_coding	vinculin [Source:MGI Symbol;Acc:MGI:98927]
chr16	75766566	75767831	1266	*	11.31	11.1	11.41	-0.31	0.000599	0.00733	Promoter (<=1kb)	75745431	75767104	21674	2	ENSMUSG00000032932	ENSMUST00000232633	0	Hspa13	Hspa13	protein_coding	heat shock protein 70 family, member 13 [Source:MGI Symbol;Acc:MGI:1309463]
chr16	44172267	44173221	955	*	11.09	10.86	11.19	-0.33	0.000599	0.00733	Promoter (<=1kb)	44173246	44227465	54220	1	ENSMUSG00000068284	ENSMUST00000119746	-25	Usf3	Usf3	protein_coding	upstream transcription factor family member 3 [Source:MGI Symbol;Acc:MGI:2685454]
chr17	84112150	84112739	590	*	9.3	8.9	9.47	-0.57	0.000599	0.00733	Distal Intergenic	84134869	84135960	1092	2	ENSMUSG00000117485	ENSMUST00000234322	23221	NA	ENSMUSG00000117485	lincRNA	novel transcript
chr9	107568482	107569605	1124	*	9.68	9.32	9.83	-0.51	6e-04	0.00734	Promoter (<=1kb)	107569117	107572776	3660	1	ENSMUSG00000010047	ENSMUST00000010191	0	Hyal2	Hyal2	protein_coding	hyaluronoglucosaminidase 2 [Source:MGI Symbol;Acc:MGI:1196334]
chr8	72160629	72161674	1046	*	12.71	12.56	12.78	-0.22	0.000601	0.00734	Promoter (<=1kb)	72161200	72183904	22705	1	ENSMUSG00000003037	ENSMUST00000003121	0	Rab8a	Rab8a	protein_coding	RAB8A, member RAS oncogene family [Source:MGI Symbol;Acc:MGI:96960]
chr7	141539621	141541220	1600	*	12.62	12.46	12.69	-0.23	0.000601	0.00734	Promoter (<=1kb)	141493136	141539816	46681	2	ENSMUSG00000025512	ENSMUST00000153191	0	Chid1	Chid1	protein_coding	chitinase domain containing 1 [Source:MGI Symbol;Acc:MGI:1915288]
chr2	30807304	30808222	919	*	12.23	12.06	12.3	-0.24	0.000605	0.00738	Promoter (<=1kb)	30807826	30823033	15208	1	ENSMUSG00000026857	ENSMUST00000041830	0	Ntmt1	Ntmt1	protein_coding	N-terminal Xaa-Pro-Lys N-methyltransferase 1 [Source:MGI Symbol;Acc:MGI:1913867]
chr12	17773447	17775125	1679	*	10.36	10.04	10.5	-0.45	0.000606	0.00739	Intron (ENSMUST00000071858/ENSMUSG00000071379, intron 1 of 3)	17728226	17791126	62901	1	ENSMUSG00000071379	ENSMUST00000222944	45221	Hpcal1	Hpcal1	protein_coding	hippocalcin-like 1 [Source:MGI Symbol;Acc:MGI:1855689]
chr13	96541923	96543371	1449	*	11.34	11.12	11.43	-0.31	0.000609	0.00741	Promoter (<=1kb)	96480690	96542485	61796	2	ENSMUSG00000021668	ENSMUST00000022172	0	Polk	Polk	protein_coding	polymerase (DNA directed), kappa [Source:MGI Symbol;Acc:MGI:1349767]
chr11	29246771	29247754	984	*	10.83	10.58	10.94	-0.36	0.00061	0.00742	Promoter (<=1kb)	29221532	29247409	25878	2	ENSMUSG00000020462	ENSMUST00000020754	0	Cfap36	Cfap36	protein_coding	cilia and flagella associated protein 36 [Source:MGI Symbol;Acc:MGI:1913994]
chr19	5567277	5569075	1799	*	11.46	11.25	11.55	-0.3	0.000615	0.00749	Promoter (<=1kb)	5568074	5571261	3188	1	ENSMUSG00000049562	ENSMUST00000096318	0	Ap5b1	Ap5b1	protein_coding	adaptor-related protein complex 5, beta 1 subunit [Source:MGI Symbol;Acc:MGI:2685808]
chr2	148490641	148492683	2043	*	10.88	10.63	10.99	-0.35	0.000617	0.0075	Distal Intergenic	148468890	148478780	9891	1	ENSMUSG00000087678	ENSMUST00000129067	21751	Gm14120	Gm14120	lincRNA	predicted gene 14120 [Source:MGI Symbol;Acc:MGI:3651530]
chr3	106547224	106548468	1245	*	10.81	10.55	10.92	-0.36	0.000617	0.0075	Promoter (<=1kb)	106547798	106575890	28093	1	ENSMUSG00000027900	ENSMUST00000067630	0	Dram2	Dram2	protein_coding	DNA-damage regulated autophagy modulator 2 [Source:MGI Symbol;Acc:MGI:1914421]
chr5	31451380	31452713	1334	*	10.43	10.15	10.55	-0.4	0.00062	0.00752	Promoter (<=1kb)	31452431	31466657	14227	1	ENSMUSG00000062761	ENSMUST00000202061	0	Zfp512	Zfp512	protein_coding	zinc finger protein 512 [Source:MGI Symbol;Acc:MGI:1917345]
chr3	32736333	32737573	1241	*	11.44	11.24	11.54	-0.3	0.00062	0.00752	Promoter (<=1kb)	32736990	32751566	14577	1	ENSMUSG00000027673	ENSMUST00000127477	0	Ndufb5	Ndufb5	protein_coding	NADH:ubiquinone oxidoreductase subunit B5 [Source:MGI Symbol;Acc:MGI:1913296]
chr10	60002349	60003534	1186	*	11.07	10.84	11.17	-0.33	0.000623	0.00755	Promoter (<=1kb)	59987409	60003135	15727	2	ENSMUSG00000020107	ENSMUST00000182898	0	Anapc16	Anapc16	protein_coding	anaphase promoting complex subunit 16 [Source:MGI Symbol;Acc:MGI:1289325]
chr11	120343589	120345251	1663	*	9.75	9.4	9.9	-0.49	0.000623	0.00755	Promoter (1-2kb)	120346736	120346819	84	2	ENSMUSG00000093264	ENSMUST00000175523	1568	Gm23419	Gm23419	miRNA	predicted gene, 23419 [Source:MGI Symbol;Acc:MGI:5453196]
chr4	41314175	41315174	1000	*	11.31	11.08	11.41	-0.32	0.000623	0.00755	Promoter (<=1kb)	41291300	41314889	23590	2	ENSMUSG00000028436	ENSMUST00000030145	0	Dcaf12	Dcaf12	protein_coding	DDB1 and CUL4 associated factor 12 [Source:MGI Symbol;Acc:MGI:1916220]
chr2	84714689	84716302	1614	*	12.16	11.99	12.23	-0.25	0.000625	0.00756	Promoter (<=1kb)	84687970	84715180	27211	2	ENSMUSG00000034075	ENSMUST00000035840	0	Zdhhc5	Zdhhc5	protein_coding	zinc finger, DHHC domain containing 5 [Source:MGI Symbol;Acc:MGI:1923573]
chr10	80052980	80054357	1378	*	11.98	11.8	12.06	-0.26	0.000626	0.00756	Promoter (<=1kb)	80053488	80056439	2952	1	ENSMUSG00000075706	ENSMUST00000105372	0	Gpx4	Gpx4	protein_coding	glutathione peroxidase 4 [Source:MGI Symbol;Acc:MGI:104767]
chr2	45261735	45262528	794	*	10.06	9.75	10.2	-0.45	0.000626	0.00756	Distal Intergenic	45280724	45280924	201	1	ENSMUSG00000098320	ENSMUST00000183957	-18196	Vis1	Vis1	misc_RNA	viral integration site 1 [Source:MGI Symbol;Acc:MGI:96091]
chr12	55079899	55080825	927	*	10.64	10.37	10.75	-0.38	0.000627	0.00756	Promoter (<=1kb)	55045661	55080110	34450	2	ENSMUSG00000062198	ENSMUST00000021406	0	2700097O09Rik	2700097O09Rik	protein_coding	RIKEN cDNA 2700097O09 gene [Source:MGI Symbol;Acc:MGI:1919908]
chr4	139192094	139192855	762	*	11.83	11.64	11.91	-0.27	0.000627	0.00756	Promoter (<=1kb)	139192899	139291818	98920	1	ENSMUSG00000028745	ENSMUST00000102508	-44	Capzb	Capzb	protein_coding	capping protein (actin filament) muscle Z-line, beta [Source:MGI Symbol;Acc:MGI:104652]
chr13	21753250	21754882	1633	*	11.42	11.2	11.51	-0.31	0.000627	0.00756	Promoter (<=1kb)	21753435	21753827	393	2	ENSMUSG00000063021	ENSMUST00000074752	0	Hist1h2ak	Hist1h2ak	protein_coding	histone cluster 1, H2ak [Source:MGI Symbol;Acc:MGI:2448297]
chr15	5116042	5117355	1314	*	11.64	11.44	11.72	-0.28	0.000629	0.00758	Promoter (<=1kb)	5116645	5119140	2496	1	ENSMUSG00000041841	ENSMUST00000045356	0	Rpl37	Rpl37	protein_coding	ribosomal protein L37 [Source:MGI Symbol;Acc:MGI:1914531]
chr19	43674757	43676107	1351	*	12.56	12.41	12.63	-0.22	0.000629	0.00758	Promoter (<=1kb)	43663822	43674881	11060	2	ENSMUSG00000040414	ENSMUST00000046038	0	Slc25a28	Slc25a28	protein_coding	solute carrier family 25, member 28 [Source:MGI Symbol;Acc:MGI:2180509]
chr5	25099767	25102076	2310	*	11.62	11.42	11.71	-0.29	0.00063	0.00758	Promoter (<=1kb)	24862744	25100642	237899	2	ENSMUSG00000028944	ENSMUST00000030784	0	Prkag2	Prkag2	protein_coding	protein kinase, AMP-activated, gamma 2 non-catalytic subunit [Source:MGI Symbol;Acc:MGI:1336153]
chr12	118301150	118302562	1413	*	12.88	12.74	12.95	-0.21	0.00063	0.00758	Promoter (<=1kb)	118234933	118301370	66438	2	ENSMUSG00000025323	ENSMUST00000026367	0	Sp4	Sp4	protein_coding	trans-acting transcription factor 4 [Source:MGI Symbol;Acc:MGI:107595]
chr7	127296097	127297478	1382	*	10.17	10.45	10	0.44	0.000631	0.00759	Promoter (<=1kb)	127296260	127335137	38878	1	ENSMUSG00000030830	ENSMUST00000117762	0	Itgal	Itgal	protein_coding	integrin alpha L [Source:MGI Symbol;Acc:MGI:96606]
chr4	148625903	148627378	1476	*	11.11	10.89	11.21	-0.33	0.000632	0.00759	Promoter (<=1kb)	148612382	148626996	14615	2	ENSMUSG00000041459	ENSMUST00000105702	0	Tardbp	Tardbp	protein_coding	TAR DNA binding protein [Source:MGI Symbol;Acc:MGI:2387629]
chr4	16088042	16089152	1111	*	10.41	10.13	10.53	-0.41	0.000633	0.00759	Distal Intergenic	16120759	16120888	130	2	ENSMUSG00000081679	ENSMUST00000117437	31736	Gm11874	Gm11874	processed_pseudogene	predicted gene 11874 [Source:MGI Symbol;Acc:MGI:3649335]
chr15	36608718	36609683	966	*	12.19	12.02	12.27	-0.25	0.000634	0.0076	Promoter (<=1kb)	36595661	36608973	13313	2	ENSMUSG00000022283	ENSMUST00000001809	0	Pabpc1	Pabpc1	protein_coding	poly(A) binding protein, cytoplasmic 1 [Source:MGI Symbol;Acc:MGI:1349722]
chr3	122497704	122498742	1039	*	10.38	10.09	10.5	-0.41	0.000637	0.00764	Intron (ENSMUST00000029766/ENSMUSG00000028121, intron 3 of 11)	122504675	122508449	3775	1	ENSMUSG00000028121	ENSMUST00000199358	-5933	Bcar3	Bcar3	protein_coding	breast cancer anti-estrogen resistance 3 [Source:MGI Symbol;Acc:MGI:1352501]
chr11	96829421	96830681	1261	*	12.1	11.92	12.17	-0.25	0.00064	0.00766	Promoter (<=1kb)	96817414	96829502	12089	2	ENSMUSG00000038615	ENSMUST00000167149	0	Nfe2l1	Nfe2l1	protein_coding	nuclear factor, erythroid derived 2,-like 1 [Source:MGI Symbol;Acc:MGI:99421]
chr7	127800248	127801405	1158	*	10	9.68	10.14	-0.46	0.000643	0.0077	Promoter (<=1kb)	127800604	127803802	3199	1	ENSMUSG00000042289	ENSMUST00000046863	0	Hsd3b7	Hsd3b7	protein_coding	hydroxy-delta-5-steroid dehydrogenase, 3 beta- and steroid delta-isomerase 7 [Source:MGI Symbol;Acc:MGI:2141879]
chr11	119040229	119041735	1507	*	11.35	11.14	11.44	-0.3	0.000644	0.0077	Promoter (<=1kb)	119036305	119040969	4665	2	ENSMUSG00000025578	ENSMUST00000026663	0	Cbx8	Cbx8	protein_coding	chromobox 8 [Source:MGI Symbol;Acc:MGI:1353589]
chr7	113513117	113514392	1276	*	12.1	11.93	12.18	-0.25	0.000644	0.0077	Promoter (<=1kb)	113513834	113571511	57678	1	ENSMUSG00000030759	ENSMUST00000033018	0	Far1	Far1	protein_coding	fatty acyl CoA reductase 1 [Source:MGI Symbol;Acc:MGI:1914670]
chr13	56183404	56184586	1183	*	11.16	10.91	11.27	-0.36	0.000645	0.00771	Distal Intergenic	56174483	56178885	4403	2	ENSMUSG00000049625	ENSMUST00000225063	-4519	Tifab	Tifab	protein_coding	TRAF-interacting protein with forkhead-associated domain, family member B [Source:MGI Symbol;Acc:MGI:2385852]
chr19	61226300	61228591	2292	*	12.59	12.43	12.66	-0.23	0.000648	0.00773	Promoter (<=1kb)	61224402	61228418	4017	2	ENSMUSG00000059326	ENSMUST00000076046	0	Csf2ra	Csf2ra	protein_coding	colony stimulating factor 2 receptor, alpha, low-affinity (granulocyte-macrophage) [Source:MGI Symbol;Acc:MGI:1339754]
chr7	100963763	100965357	1595	*	11.57	11.36	11.66	-0.3	0.000648	0.00773	Promoter (<=1kb)	100937630	100964391	26762	2	ENSMUSG00000048779	ENSMUST00000060174	0	P2ry6	P2ry6	protein_coding	pyrimidinergic receptor P2Y, G-protein coupled, 6 [Source:MGI Symbol;Acc:MGI:2673874]
chr5	38504920	38506192	1273	*	10.75	10.5	10.87	-0.37	0.000649	0.00775	Promoter (1-2kb)	38507463	38507666	204	1	ENSMUSG00000089646	ENSMUST00000162135	-1271	Gm15796	Gm15796	processed_pseudogene	predicted gene 15796 [Source:MGI Symbol;Acc:MGI:3801844]
chr6	88841643	88842742	1100	*	12.67	12.52	12.74	-0.22	0.000651	0.00776	Promoter (<=1kb)	88835914	88841900	5987	2	ENSMUSG00000030083	ENSMUST00000032169	0	Abtb1	Abtb1	protein_coding	ankyrin repeat and BTB (POZ) domain containing 1 [Source:MGI Symbol;Acc:MGI:1933148]
chr17	87396751	87397520	770	*	10.25	9.96	10.38	-0.42	0.000655	0.0078	Intron (ENSMUST00000040609/ENSMUSG00000036557, intron 5 of 6)	87378853	87381769	2917	1	ENSMUSG00000036918	ENSMUST00000148126	17898	Ttc7	Ttc7	protein_coding	tetratricopeptide repeat domain 7 [Source:MGI Symbol;Acc:MGI:1920999]
chr7	44815627	44816874	1248	*	11.87	11.69	11.96	-0.26	0.000657	0.00782	Promoter (<=1kb)	44812256	44816658	4403	2	ENSMUSG00000038539	ENSMUST00000047356	0	Atf5	Atf5	protein_coding	activating transcription factor 5 [Source:MGI Symbol;Acc:MGI:2141857]
chr16	15636978	15638133	1156	*	11.72	11.53	11.8	-0.27	0.000658	0.00783	Promoter (<=1kb)	15637866	15684749	46884	1	ENSMUSG00000022672	ENSMUST00000182134	0	Prkdc	Prkdc	protein_coding	protein kinase, DNA activated, catalytic polypeptide [Source:MGI Symbol;Acc:MGI:104779]
chr11	94210099	94211673	1575	*	11.97	11.79	12.05	-0.26	0.000659	0.00783	Promoter (<=1kb)	94211454	94215495	4042	1	ENSMUSG00000037573	ENSMUST00000041589	0	Tob1	Tob1	protein_coding	transducer of ErbB-2.1 [Source:MGI Symbol;Acc:MGI:1349721]
chr7	123369840	123371744	1905	*	12.42	12.26	12.49	-0.23	0.000659	0.00783	Promoter (<=1kb)	123279218	123369851	90634	2	ENSMUSG00000030766	ENSMUST00000207010	0	Arhgap17	Arhgap17	protein_coding	Rho GTPase activating protein 17 [Source:MGI Symbol;Acc:MGI:1917747]
chr1	39761249	39762471	1223	*	10.72	10.46	10.83	-0.37	0.00066	0.00783	Distal Intergenic	39665301	39720997	55697	2	ENSMUSG00000057173	ENSMUST00000151913	-40252	Rfx8	Rfx8	protein_coding	regulatory factor X 8 [Source:MGI Symbol;Acc:MGI:3588206]
chr7	18990611	18991470	860	*	8.88	8.41	9.07	-0.66	0.000661	0.00784	Promoter (<=1kb)	18991245	19001764	10520	1	ENSMUSG00000048481	ENSMUST00000059331	0	Mypop	Mypop	protein_coding	Myb-related transcription factor, partner of profilin [Source:MGI Symbol;Acc:MGI:2446472]
chr13	23554930	23556565	1636	*	11.43	11.22	11.52	-0.3	0.000661	0.00784	Promoter (1-2kb)	23553262	23560686	7425	1	ENSMUSG00000052565	ENSMUST00000045301	1668	Hist1h1d	Hist1h1d	protein_coding	histone cluster 1, H1d [Source:MGI Symbol;Acc:MGI:107502]
chr1	7397058	7398432	1375	*	11.48	11.27	11.57	-0.3	0.000665	0.00788	Promoter (<=1kb)	7349406	7397801	48396	2	ENSMUSG00000097797	ENSMUST00000181554	0	Gm26901	Gm26901	lincRNA	predicted gene, 26901 [Source:MGI Symbol;Acc:MGI:5477395]
chr5	140704371	140705298	928	*	12.34	12.18	12.41	-0.24	0.000666	0.00789	Promoter (<=1kb)	140705011	140719379	14369	1	ENSMUSG00000000148	ENSMUST00000041588	0	Brat1	Brat1	protein_coding	BRCA1-associated ATM activator 1 [Source:MGI Symbol;Acc:MGI:1891679]
chr1	125559784	125561493	1710	*	12.77	12.62	12.84	-0.21	0.00067	0.00793	Promoter (<=1kb)	125560595	125568573	7979	1	ENSMUSG00000026342	ENSMUST00000190037	0	Slc35f5	Slc35f5	protein_coding	solute carrier family 35, member F5 [Source:MGI Symbol;Acc:MGI:1921400]
chr2	180256239	180257666	1428	*	11.62	11.42	11.71	-0.28	0.000671	0.00793	Promoter (<=1kb)	180257377	180258445	1069	1	ENSMUSG00000039001	ENSMUST00000059080	0	Rps21	Rps21	protein_coding	ribosomal protein S21 [Source:MGI Symbol;Acc:MGI:1913731]
chrX	7318652	7319492	841	*	10.45	10.17	10.58	-0.41	0.000674	0.00797	Promoter (<=1kb)	7159469	7319233	159765	2	ENSMUSG00000004317	ENSMUST00000115746	0	Clcn5	Clcn5	protein_coding	chloride channel, voltage-sensitive 5 [Source:MGI Symbol;Acc:MGI:99486]
chrX	105064368	105065183	816	*	9.85	10.16	9.67	0.48	0.000675	0.00797	Intron (ENSMUST00000127533/ENSMUSG00000087174, intron 4 of 5)	105044001	105070035	26035	2	ENSMUSG00000087174	ENSMUST00000127409	4852	5530601H04Rik	5530601H04Rik	processed_transcript	RIKEN cDNA 5530601H04 gene [Source:MGI Symbol;Acc:MGI:1918695]
chr2	131209875	131211150	1276	*	12.06	11.88	12.14	-0.26	0.000676	0.00798	Promoter (<=1kb)	131210370	131213002	2633	1	ENSMUSG00000068264	ENSMUST00000134086	0	Ap5s1	Ap5s1	protein_coding	adaptor-related protein 5 complex, sigma 1 subunit [Source:MGI Symbol;Acc:MGI:1916846]
chr4	62699275	62700221	947	*	10.66	10.4	10.77	-0.37	0.000677	0.00798	Promoter (<=1kb)	62699466	62703018	3553	1	ENSMUSG00000059810	ENSMUST00000125369	0	Rgs3	Rgs3	protein_coding	regulator of G-protein signaling 3 [Source:MGI Symbol;Acc:MGI:1354734]
chr2	3423330	3424736	1407	*	12.58	12.43	12.65	-0.22	0.000678	0.00798	Promoter (<=1kb)	3424131	3461111	36981	1	ENSMUSG00000026648	ENSMUST00000100463	0	Dclre1c	Dclre1c	protein_coding	DNA cross-link repair 1C [Source:MGI Symbol;Acc:MGI:2441769]
chr5	135933914	135935433	1520	*	11.97	11.79	12.06	-0.27	0.000678	0.00798	Promoter (<=1kb)	135908409	135934554	26146	2	ENSMUSG00000051391	ENSMUST00000198270	0	Ywhag	Ywhag	protein_coding	tyrosine 3-monooxygenase/tryptophan 5-monooxygenase activation protein, gamma polypeptide [Source:MGI Symbol;Acc:MGI:108109]
chr16	91010594	91012337	1744	*	11.74	11.55	11.82	-0.27	0.000678	0.00798	Promoter (<=1kb)	90936092	91011308	75217	2	ENSMUSG00000022973	ENSMUST00000121759	0	Synj1	Synj1	protein_coding	synaptojanin 1 [Source:MGI Symbol;Acc:MGI:1354961]
chr17	25860700	25862001	1302	*	10.63	10.37	10.74	-0.37	0.000678	0.00798	Promoter (<=1kb)	25844771	25861383	16613	2	ENSMUSG00000073434	ENSMUST00000177170	0	Wdr90	Wdr90	protein_coding	WD repeat domain 90 [Source:MGI Symbol;Acc:MGI:1921267]
chr13	59875369	59876196	828	*	11.28	11.06	11.37	-0.31	0.000681	0.00801	Promoter (1-2kb)	59873642	59874964	1323	1	ENSMUSG00000114669	ENSMUST00000225895	1727	Gm48384	Gm48384	lincRNA	predicted gene, 48384 [Source:MGI Symbol;Acc:MGI:6097865]
chr8	69625104	69625766	663	*	11.31	11.1	11.41	-0.31	0.000681	0.00801	Promoter (<=1kb)	69610857	69625548	14692	2	ENSMUSG00000060427	ENSMUST00000121886	0	Zfp868	Zfp868	protein_coding	zinc finger protein 868 [Source:MGI Symbol;Acc:MGI:2142546]
chr9	121857143	121858475	1333	*	12.18	12.02	12.26	-0.24	0.000682	0.00801	Promoter (<=1kb)	121848563	121857612	9050	2	ENSMUSG00000038412	ENSMUST00000215007	0	Higd1a	Higd1a	protein_coding	HIG1 domain family, member 1A [Source:MGI Symbol;Acc:MGI:1930666]
chr5	96209488	96210432	945	*	9.55	9.18	9.71	-0.52	0.000683	0.00801	Promoter (<=1kb)	96209493	96266727	57235	1	ENSMUSG00000029486	ENSMUST00000117766	0	Mrpl1	Mrpl1	protein_coding	mitochondrial ribosomal protein L1 [Source:MGI Symbol;Acc:MGI:2137202]
chr6	91472333	91474483	2151	*	11.59	11.39	11.69	-0.3	0.000686	0.00804	Promoter (<=1kb)	91473703	91488463	14761	1	ENSMUSG00000030095	ENSMUST00000032183	0	Tmem43	Tmem43	protein_coding	transmembrane protein 43 [Source:MGI Symbol;Acc:MGI:1921372]
chr12	85374133	85375273	1141	*	11.6	11.39	11.69	-0.3	0.000686	0.00804	Promoter (<=1kb)	85342788	85374847	32060	2	ENSMUSG00000021248	ENSMUST00000040766	0	Tmed10	Tmed10	protein_coding	transmembrane p24 trafficking protein 10 [Source:MGI Symbol;Acc:MGI:1915831]
chr14	55603622	55605139	1518	*	10.77	10.52	10.88	-0.36	0.000687	0.00805	Promoter (<=1kb)	55603985	55610030	6046	1	ENSMUSG00000002325	ENSMUST00000130697	0	Irf9	Irf9	protein_coding	interferon regulatory factor 9 [Source:MGI Symbol;Acc:MGI:107587]
chr7	120834669	120836615	1947	*	11.17	10.94	11.27	-0.33	0.000689	0.00806	Distal Intergenic	120842831	120907450	64620	1	ENSMUSG00000035064	ENSMUST00000047875	-6216	Eef2k	Eef2k	protein_coding	eukaryotic elongation factor-2 kinase [Source:MGI Symbol;Acc:MGI:1195261]
chr11	97883611	97884771	1161	*	11.72	11.53	11.8	-0.27	0.000689	0.00806	Promoter (<=1kb)	97853826	97884154	30329	2	ENSMUSG00000070336	ENSMUST00000093939	0	Fbxo47	Fbxo47	protein_coding	F-box protein 47 [Source:MGI Symbol;Acc:MGI:1920223]
[truncated: 2,255 more rows]
