# Supplementary material for: RANK signaling in osteoclast precursors results in a more permissive epigenetic landscape and sexually divergent patterns of gene expression
Source: PeerJ. 2023 Feb 9;11:e14814. doi: 10.7717/peerj.14814 (PMC9922499; doi:10.7717/peerj.14814)
Supplement: Supplemental Information 15 — Fold differences in chromatin accessibility with local genes and statistics indicated. Negative (−) values indicate greater accessibility in male cells; positive values indicate greater accessibility in female cells. [file peerj-11-14814-s015.csv]

seqnames	start	end	width	strand	Conc	Conc_FR	Conc_MR	Fold	p.value	FDR	annotation	geneStart	geneEnd	geneLength	geneStrand	geneId	transcriptId	distanceToTSS	gene_symbol	gene_name	gene_biotype	description
chrX	103481197	103482407	1211	*	8.72	9.69	3.94	5.75	7.63e-123	3.05e-118	Promoter (<=1kb)	103480946	103481026	81	1	ENSMUSG00000098262	ENSMUST00000184872	251	Gm27520	Gm27520	misc_RNA	predicted gene, 27520 [Source:MGI Symbol;Acc:MGI:5530902]
chrX	50619719	50621145	1427	*	7.42	8.32	4.54	3.79	7.19e-53	1.43e-48	Exon (ENSMUST00000148530/ENSMUSG00000085396, exon 5 of 6)	50563125	50635066	71942	2	ENSMUSG00000085396	ENSMUST00000203933	13921	Firre	Firre	processed_transcript	functional intergenic repeating RNA element [Source:MGI Symbol;Acc:MGI:2147989]
chrY	1285633	1286749	1117	*	7.73	1.45	8.72	-7.28	4.06e-51	5.39e-47	Promoter (<=1kb)	1260771	1286629	25859	2	ENSMUSG00000069045	ENSMUST00000091190	0	Ddx3y	Ddx3y	protein_coding	DEAD (Asp-Glu-Ala-Asp) box polypeptide 3, Y-linked [Source:MGI Symbol;Acc:MGI:1349406]
chrX	50605150	50605832	683	*	7.23	8.19	3.21	4.98	1.21e-50	1.2e-46	Intron (ENSMUST00000124842/ENSMUSG00000085396, intron 4 of 6)	50559660	50591959	32300	2	ENSMUSG00000085396	ENSMUST00000204974	-13191	Firre	Firre	processed_transcript	functional intergenic repeating RNA element [Source:MGI Symbol;Acc:MGI:2147989]
chrX	50590777	50591937	1161	*	7.24	8.21	2.67	5.54	3.95e-48	3.15e-44	Promoter (<=1kb)	50559660	50591959	32300	2	ENSMUSG00000085396	ENSMUST00000204974	22	Firre	Firre	processed_transcript	functional intergenic repeating RNA element [Source:MGI Symbol;Acc:MGI:2147989]
chrX	50611824	50612541	718	*	7.91	8.9	1.53	7.37	1.12e-47	7.47e-44	Intron (ENSMUST00000124842/ENSMUSG00000085396, intron 4 of 6)	50559660	50591959	32300	2	ENSMUSG00000085396	ENSMUST00000204974	-19865	Firre	Firre	processed_transcript	functional intergenic repeating RNA element [Source:MGI Symbol;Acc:MGI:2147989]
chrX	50602550	50603174	625	*	7.3	8.28	2.03	6.25	2.14e-42	1.22e-38	Intron (ENSMUST00000124842/ENSMUSG00000085396, intron 4 of 6)	50559660	50591959	32300	2	ENSMUSG00000085396	ENSMUST00000204974	-10591	Firre	Firre	processed_transcript	functional intergenic repeating RNA element [Source:MGI Symbol;Acc:MGI:2147989]
chrX	50599887	50600556	670	*	7.51	8.5	1.37	7.13	1.19e-39	5.95e-36	Intron (ENSMUST00000124842/ENSMUSG00000085396, intron 4 of 6)	50559660	50591959	32300	2	ENSMUSG00000085396	ENSMUST00000204974	-7928	Firre	Firre	processed_transcript	functional intergenic repeating RNA element [Source:MGI Symbol;Acc:MGI:2147989]
chrY	1244670	1246099	1430	*	7.49	1.02	8.48	-7.46	4.36e-37	1.93e-33	Promoter (<=1kb)	1096861	1245691	148831	2	ENSMUSG00000068457	ENSMUST00000143286	0	Uty	Uty	protein_coding	ubiquitously transcribed tetratricopeptide repeat gene, Y chromosome [Source:MGI Symbol;Acc:MGI:894810]
chrY	1009884	1011184	1301	*	7.71	0.04	8.71	-8.67	1.98e-31	7.89e-28	Promoter (<=1kb)	1010543	1028594	18052	1	ENSMUSG00000069049	ENSMUST00000091197	0	Eif2s3y	Eif2s3y	protein_coding	eukaryotic translation initiation factor 2, subunit 3, structural gene Y-linked [Source:MGI Symbol;Acc:MGI:1349430]
chrX	170002892	170005205	2314	*	7.65	6.12	8.38	-2.26	8.65e-25	3.14e-21	Intron (ENSMUST00000171433/ENSMUSG00000035299, intron 9 of 9)	170009659	170019281	9623	1	ENSMUSG00000095562	ENSMUST00000179760	-4454	Gm21887	Gm21887	protein_coding	predicted gene, 21887 [Source:MGI Symbol;Acc:MGI:5434051]
chrX	18161792	18163980	2189	*	11.17	11.51	10.72	0.79	7.39e-18	2.46e-14	Promoter (<=1kb)	18162575	18279936	117362	1	ENSMUSG00000037369	ENSMUST00000044484	0	Kdm6a	Kdm6a	protein_coding	lysine (K)-specific demethylase 6A [Source:MGI Symbol;Acc:MGI:1095419]
chrY	90739393	90740432	1040	*	8.54	7.81	9.02	-1.21	1.05e-17	3.21e-14	Distal Intergenic	90753057	90763485	10429	1	ENSMUSG00000095134	ENSMUST00000167967	-12625	Mid1-ps1	Mid1-ps1	unprocessed_pseudogene	midline 1, pseudogene 1 [Source:MGI Symbol;Acc:MGI:5780070]
chr10	117275552	117276433	882	*	8.5	7.86	8.95	-1.08	1.83e-12	5.23e-09	Downstream (<1kb)	117277331	117282321	4991	2	ENSMUSG00000069516	ENSMUST00000092163	5888	Lyz2	Lyz2	protein_coding	lysozyme 2 [Source:MGI Symbol;Acc:MGI:96897]
chrX	94212218	94213675	1458	*	10.21	10.52	9.82	0.7	2.12e-11	5.63e-08	Promoter (<=1kb)	94188707	94212709	24003	2	ENSMUSG00000035150	ENSMUST00000050328	0	Eif2s3x	Eif2s3x	protein_coding	eukaryotic translation initiation factor 2, subunit 3, structural gene X-linked [Source:MGI Symbol;Acc:MGI:1349431]
chr7	100500930	100505378	4449	*	10.52	10.18	10.8	-0.63	2.36e-11	5.88e-08	Promoter (2-3kb)	100498346	100499302	957	1	ENSMUSG00000033685	ENSMUST00000149808	2584	Ucp2	Ucp2	protein_coding	uncoupling protein 2 (mitochondrial, proton carrier) [Source:MGI Symbol;Acc:MGI:109354]
chrX	50614435	50615194	760	*	7.58	8.56	2.36	6.2	2.87e-11	6.75e-08	Intron (ENSMUST00000124842/ENSMUSG00000085396, intron 4 of 6)	50563125	50635066	71942	2	ENSMUSG00000085396	ENSMUST00000203933	19872	Firre	Firre	processed_transcript	functional intergenic repeating RNA element [Source:MGI Symbol;Acc:MGI:2147989]
chr7	142373845	142376021	2177	*	8.85	8.36	9.22	-0.86	6.77e-11	1.5e-07	Promoter (<=1kb)	142355922	142373753	17832	2	ENSMUSG00000045777	ENSMUST00000105988	-92	Ifitm10	Ifitm10	protein_coding	interferon induced transmembrane protein 10 [Source:MGI Symbol;Acc:MGI:2444776]
chr10	60304392	60306900	2509	*	10.43	10.12	10.69	-0.58	7.57e-10	1.59e-06	Promoter (<=1kb)	60303352	60305649	2298	2	ENSMUSG00000012819	ENSMUST00000156501	0	Cdh23	Cdh23	protein_coding	cadherin 23 (otocadherin) [Source:MGI Symbol;Acc:MGI:1890219]
chr6	143326927	143328762	1836	*	7.53	7.99	6.86	1.13	1.78e-09	3.54e-06	Distal Intergenic	143286050	143296037	9988	1	ENSMUSG00000072679	ENSMUST00000160951	40877	D6Ertd474e	D6Ertd474e	lincRNA	DNA segment, Chr 6, ERATO Doi 474, expressed [Source:MGI Symbol;Acc:MGI:1196315]
chr10	117276714	117278174	1461	*	9.81	9.45	10.09	-0.64	4.04e-09	7.68e-06	3' UTR	117277331	117282321	4991	2	ENSMUSG00000069516	ENSMUST00000092163	4147	Lyz2	Lyz2	protein_coding	lysozyme 2 [Source:MGI Symbol;Acc:MGI:96897]
chr7	133869949	133870645	697	*	8.24	8.61	7.74	0.87	4.4e-09	7.97e-06	Exon (ENSMUST00000065359/ENSMUSG00000053111, exon 6 of 11)	133939619	133939741	123	2	ENSMUSG00000093032	ENSMUST00000175291	69096	Gm23631	Gm23631	miRNA	predicted gene, 23631 [Source:MGI Symbol;Acc:MGI:5453408]
chr12	85645024	85646671	1648	*	9.91	9.6	10.16	-0.57	4.72e-09	8.19e-06	Distal Intergenic	85662442	85662868	427	1	ENSMUSG00000113249	ENSMUST00000222443	-15771	Gm33312	Gm33312	processed_pseudogene	predicted gene, 33312 [Source:MGI Symbol;Acc:MGI:5592471]
chr15	84324715	84326385	1671	*	9.07	8.7	9.37	-0.67	6.3e-09	1.05e-05	Promoter (<=1kb)	84324720	84342942	18223	1	ENSMUSG00000022439	ENSMUST00000023074	0	Parvg	Parvg	protein_coding	parvin, gamma [Source:MGI Symbol;Acc:MGI:2158329]
chr15	84769706	84770510	805	*	9.46	9.73	9.12	0.61	8.22e-09	1.31e-05	Promoter (<=1kb)	84769886	84771940	2055	1	ENSMUSG00000078954	ENSMUST00000169075	0	Arhgap8	Arhgap8	protein_coding	Rho GTPase activating protein 8 [Source:MGI Symbol;Acc:MGI:1920417]
chr18	60803229	60803979	751	*	9.37	9.01	9.65	-0.63	1.23e-08	1.88e-05	Promoter (<=1kb)	60803848	60812646	8799	1	ENSMUSG00000024610	ENSMUST00000050487	0	Cd74	Cd74	protein_coding	CD74 antigen (invariant polypeptide of major histocompatibility complex, class II antigen-associated) [Source:MGI Symbol;Acc:MGI:96534]
chr8	83996386	83997476	1091	*	9.53	9.21	9.79	-0.59	1.47e-08	2.17e-05	Promoter (<=1kb)	83997672	84000386	2715	1	ENSMUSG00000079003	ENSMUST00000095228	-196	Samd1	Samd1	protein_coding	sterile alpha motif domain containing 1 [Source:MGI Symbol;Acc:MGI:2142433]
chr7	43553096	43555563	2468	*	10.63	10.86	10.34	0.52	2.09e-08	2.98e-05	Distal Intergenic	43561319	43561676	358	1	ENSMUSG00000108411	ENSMUST00000206608	-5756	Gm44818	Gm44818	lincRNA	predicted gene 44818 [Source:MGI Symbol;Acc:MGI:5753394]
chr9	43743069	43744404	1336	*	9.74	9.43	9.99	-0.56	2.28e-08	3.08e-05	Promoter (<=1kb)	43743984	43807461	63478	1	ENSMUSG00000032012	ENSMUST00000034510	0	Nectin1	Nectin1	protein_coding	nectin cell adhesion molecule 1 [Source:MGI Symbol;Acc:MGI:1926483]
chr17	34218621	34219365	745	*	8.85	9.17	8.45	0.72	2.32e-08	3.08e-05	Distal Intergenic	34211312	34214459	3148	2	ENSMUSG00000081512	ENSMUST00000121995	-4162	Gm15821	Gm15821	protein_coding	predicted gene 15821 [Source:MGI Symbol;Acc:MGI:3801940]
chr10	22000135	22001111	977	*	8.45	7.97	8.8	-0.83	2.86e-08	3.68e-05	Distal Intergenic	21996591	21998240	1650	1	ENSMUSG00000019970	ENSMUST00000135195	3544	Sgk1	Sgk1	protein_coding	serum/glucocorticoid regulated kinase 1 [Source:MGI Symbol;Acc:MGI:1340062]
chr5	121329429	121331137	1709	*	8.01	7.48	8.4	-0.92	3.41e-08	4.25e-05	Exon (ENSMUST00000042614/ENSMUSG00000042744, exon 49 of 76)	121320023	121322779	2757	1	ENSMUSG00000042744	ENSMUST00000130655	9406	Hectd4	Hectd4	protein_coding	HECT domain E3 ubiquitin protein ligase 4 [Source:MGI Symbol;Acc:MGI:3647820]
chr7	44590613	44591504	892	*	9.18	8.84	9.46	-0.62	3.58e-08	4.33e-05	Promoter (<=1kb)	44590664	44601080	10417	1	ENSMUSG00000062785	ENSMUST00000209177	0	Kcnc3	Kcnc3	protein_coding	potassium voltage gated channel, Shaw-related subfamily, member 3 [Source:MGI Symbol;Acc:MGI:96669]
chr8	13036226	13037471	1246	*	9.7	9.39	9.96	-0.57	4.37e-08	5.13e-05	Promoter (<=1kb)	13037308	13056676	19369	1	ENSMUSG00000031444	ENSMUST00000063820	0	F10	F10	protein_coding	coagulation factor X [Source:MGI Symbol;Acc:MGI:103107]
chr5	120775155	120777940	2786	*	10.81	11.04	10.54	0.5	5.03e-08	5.73e-05	Promoter (<=1kb)	120753098	120777661	24564	2	ENSMUSG00000032661	ENSMUST00000044833	0	Oas3	Oas3	protein_coding	2'-5' oligoadenylate synthetase 3 [Source:MGI Symbol;Acc:MGI:2180850]
chr5	114322487	114324326	1840	*	9.37	9.63	9.03	0.6	7.21e-08	7.99e-05	Exon (ENSMUST00000169347/ENSMUSG00000066952, exon 6 of 32)	114314941	114364576	49636	1	ENSMUSG00000066952	ENSMUST00000202006	7546	Myo1h	Myo1h	protein_coding	myosin 1H [Source:MGI Symbol;Acc:MGI:1914674]
chr1	87035633	87036602	970	*	9.06	8.69	9.35	-0.66	7.94e-08	8.56e-05	Promoter (<=1kb)	87036723	87039650	2928	1	ENSMUSG00000103984	ENSMUST00000195625	-121	Gm37447	Gm37447	TEC	predicted gene, 37447 [Source:MGI Symbol;Acc:MGI:5610675]
chr11	61647156	61648271	1116	*	8.13	8.49	7.66	0.83	8.7e-08	9.13e-05	Distal Intergenic	61653265	61672784	19520	1	ENSMUSG00000004837	ENSMUST00000004959	-4994	Grap	Grap	protein_coding	GRB2-related adaptor protein [Source:MGI Symbol;Acc:MGI:1918770]
chr8	110792911	110794188	1278	*	9.9	10.16	9.6	0.56	1.12e-07	0.000114	Promoter (2-3kb)	110755236	110790888	35653	2	ENSMUSG00000031750	ENSMUST00000148732	-2023	Il34	Il34	protein_coding	interleukin 34 [Source:MGI Symbol;Acc:MGI:1923777]
chr5	52423585	52424614	1030	*	9.44	9.12	9.69	-0.58	1.18e-07	0.000118	Intron (ENSMUST00000198008/ENSMUSG00000045790, intron 3 of 4)	52441159	52443252	2094	1	ENSMUSG00000106380	ENSMUST00000196113	-16545	Gm3519	Gm3519	antisense	predicted gene 3519 [Source:MGI Symbol;Acc:MGI:3781696]
chr11	79793396	79794833	1438	*	8.49	8.82	8.08	0.74	1.46e-07	0.000142	Intron (ENSMUST00000131441/ENSMUSG00000086474, intron 4 of 4)	79796193	79805172	8980	2	ENSMUSG00000086474	ENSMUST00000162268	10339	9130204K15Rik	9130204K15Rik	lincRNA	RIKEN cDNA 9130204K15 gene [Source:MGI Symbol;Acc:MGI:2441733]
chr10	26249666	26250490	825	*	7.57	7.98	7	0.97	1.5e-07	0.000142	Intron (ENSMUST00000164660/ENSMUSG00000051354, intron 6 of 7)	26263952	26271815	7864	1	ENSMUSG00000051354	ENSMUST00000219738	-13462	Samd3	Samd3	protein_coding	sterile alpha motif domain containing 3 [Source:MGI Symbol;Acc:MGI:2685469]
chr4	45441736	45442860	1125	*	8.95	9.23	8.59	0.65	1.75e-07	0.000163	Intron (ENSMUST00000147926/ENSMUSG00000044813, intron 4 of 4)	45395923	45408766	12844	2	ENSMUSG00000045973	ENSMUST00000116341	-32970	Slc25a51	Slc25a51	protein_coding	solute carrier family 25, member 51 [Source:MGI Symbol;Acc:MGI:2684984]
chrX	152232717	152234373	1657	*	10.01	10.25	9.73	0.52	2.28e-07	0.000207	Promoter (<=1kb)	152233020	152273768	40749	1	ENSMUSG00000025332	ENSMUST00000112584	0	Kdm5c	Kdm5c	protein_coding	lysine (K)-specific demethylase 5C [Source:MGI Symbol;Acc:MGI:99781]
chr5	74935510	74936588	1079	*	7.63	8.05	7.04	1	3.09e-07	0.000274	Distal Intergenic	74949190	74966368	17179	1	ENSMUSG00000072874	ENSMUST00000101121	-12602	Gm6116	Gm6116	lincRNA	predicted gene 6116 [Source:MGI Symbol;Acc:MGI:3644088]
chr6	146615920	146617367	1448	*	8.44	8.75	8.05	0.71	3.19e-07	0.000275	Intron (ENSMUST00000037709/ENSMUSG00000040234, intron 6 of 11)	146610891	146634498	23608	2	ENSMUSG00000040234	ENSMUST00000127529	17131	Tm7sf3	Tm7sf3	protein_coding	transmembrane 7 superfamily member 3 [Source:MGI Symbol;Acc:MGI:1914873]
chr11	118043132	118044519	1388	*	9.9	10.13	9.63	0.5	3.29e-07	0.000275	Exon (ENSMUST00000084803/ENSMUSG00000033987, exon 66 of 81)	118012343	118024011	11669	1	ENSMUSG00000017715	ENSMUST00000155507	30789	Pgs1	Pgs1	protein_coding	phosphatidylglycerophosphate synthase 1 [Source:MGI Symbol;Acc:MGI:1921701]
chr17	34893903	34894598	696	*	9.75	9.45	9.99	-0.54	3.31e-07	0.000275	Promoter (<=1kb)	34894559	34896867	2309	1	ENSMUSG00000049823	ENSMUST00000052778	0	Zbtb12	Zbtb12	protein_coding	zinc finger and BTB domain containing 12 [Source:MGI Symbol;Acc:MGI:88133]
chr2	170131037	170132258	1222	*	8.62	8.24	8.92	-0.68	3.57e-07	0.00029	Promoter (<=1kb)	170108643	170131220	22578	2	ENSMUSG00000052056	ENSMUST00000063710	0	Zfp217	Zfp217	protein_coding	zinc finger protein 217 [Source:MGI Symbol;Acc:MGI:2685408]
chr1	89454468	89455086	619	*	9.42	9.1	9.68	-0.58	3.73e-07	0.000297	Promoter (<=1kb)	89454806	89897617	442812	1	ENSMUSG00000055013	ENSMUST00000027521	0	Agap1	Agap1	protein_coding	ArfGAP with GTPase domain, ankyrin repeat and PH domain 1 [Source:MGI Symbol;Acc:MGI:2653690]
chr3	8666786	8667961	1176	*	8.39	7.99	8.7	-0.71	3.88e-07	0.000303	Promoter (<=1kb)	8663359	8667256	3898	2	ENSMUSG00000040289	ENSMUST00000042412	0	Hey1	Hey1	protein_coding	hairy/enhancer-of-split related with YRPW motif 1 [Source:MGI Symbol;Acc:MGI:1341800]
chr6	72153470	72154716	1247	*	9.47	9.72	9.16	0.56	4.38e-07	0.000336	3' UTR	72162849	72167707	4859	1	ENSMUSG00000108371	ENSMUST00000205674	-8133	Gm38832	Gm38832	lincRNA	predicted gene, 38832 [Source:MGI Symbol;Acc:MGI:5621717]
chr12	25188877	25190800	1924	*	10.39	10.62	10.13	0.49	4.83e-07	0.000363	Exon (ENSMUST00000222804/ENSMUSG00000114033, exon 2 of 2)	25181768	25189630	7863	1	ENSMUSG00000114033	ENSMUST00000222804	7109	Gm47705	Gm47705	lincRNA	predicted gene, 47705 [Source:MGI Symbol;Acc:MGI:6096822]
chr2	164840103	164842510	2408	*	9.91	9.63	10.14	-0.51	4.96e-07	0.000366	Promoter (2-3kb)	164837182	164837660	479	1	ENSMUSG00000017760	ENSMUST00000140213	2921	Ctsa	Ctsa	protein_coding	cathepsin A [Source:MGI Symbol;Acc:MGI:97748]
chr5	38229803	38231269	1467	*	7.39	7.81	6.8	1.01	5.18e-07	0.000375	3' UTR	38224648	38226460	1813	1	ENSMUSG00000067367	ENSMUST00000131492	5155	Lyar	Lyar	protein_coding	Ly1 antibody reactive clone [Source:MGI Symbol;Acc:MGI:107470]
chr1	107496831	107497456	626	*	9.01	8.67	9.28	-0.61	5.62e-07	4e-04	Distal Intergenic	107511423	107525598	14176	1	ENSMUSG00000062345	ENSMUST00000009356	-13967	Serpinb2	Serpinb2	protein_coding	serine (or cysteine) peptidase inhibitor, clade B, member 2 [Source:MGI Symbol;Acc:MGI:97609]
chrX	105079354	105080437	1084	*	9.07	9.33	8.75	0.58	5.74e-07	0.000402	Promoter (<=1kb)	105079756	105085186	5431	1	ENSMUSG00000031226	ENSMUST00000033577	0	Pbdc1	Pbdc1	protein_coding	polysaccharide biosynthesis domain containing 1 [Source:MGI Symbol;Acc:MGI:1914933]
chr8	124949184	124950251	1068	*	8.71	8.35	9	-0.65	6e-07	0.000413	Promoter (<=1kb)	124908587	124949324	40738	2	ENSMUSG00000031987	ENSMUST00000034469	0	Egln1	Egln1	protein_coding	egl-9 family hypoxia-inducible factor 1 [Source:MGI Symbol;Acc:MGI:1932286]
chr8	13027749	13029146	1398	*	9.31	8.97	9.59	-0.61	6.21e-07	0.00042	Promoter (1-2kb)	13026034	13035809	9776	1	ENSMUSG00000031443	ENSMUST00000033820	1715	F7	F7	protein_coding	coagulation factor VII [Source:MGI Symbol;Acc:MGI:109325]
chr8	107254492	107255675	1184	*	9.11	9.37	8.79	0.58	6.43e-07	0.000428	Distal Intergenic	107262793	107263248	456	2	ENSMUSG00000057657	ENSMUST00000080443	7573	Rps18-ps3	Rps18-ps3	processed_pseudogene	ribosomal protein S18, pseudogene 3 [Source:MGI Symbol;Acc:MGI:3642474]
chr11	53820647	53822183	1537	*	10.21	10.42	9.96	0.46	8.52e-07	0.000557	Intron (ENSMUST00000135815/ENSMUSG00000081769, intron 2 of 4)	53783418	53795875	12458	2	ENSMUSG00000081769	ENSMUST00000153206	-24772	Gm12216	Gm12216	protein_coding	predicted gene 12216 [Source:MGI Symbol;Acc:MGI:3650088]
chr1	38129618	38130563	946	*	9.95	9.67	10.18	-0.51	9.01e-07	0.00058	Promoter (<=1kb)	38052786	38129662	76877	2	ENSMUSG00000026082	ENSMUST00000027251	0	Rev1	Rev1	protein_coding	REV1, DNA directed polymerase [Source:MGI Symbol;Acc:MGI:1929074]
chr4	40817957	40818817	861	*	9.17	9.43	8.86	0.57	1.03e-06	0.000651	Intron (ENSMUST00000030121/ENSMUSG00000028413, intron 2 of 5)	40850056	40850138	83	2	ENSMUSG00000096377	ENSMUST00000177794	31321	Mir5123	Mir5123	miRNA	microRNA 5123 [Source:MGI Symbol;Acc:MGI:4950448]
chr9	56870645	56871598	954	*	9.17	9.42	8.86	0.55	1.14e-06	0.000713	Intron (ENSMUST00000214057/ENSMUSG00000032911, intron 1 of 4)	56865033	56899870	34838	1	ENSMUSG00000032911	ENSMUST00000035661	5612	Cspg4	Cspg4	protein_coding	chondroitin sulfate proteoglycan 4 [Source:MGI Symbol;Acc:MGI:2153093]
chr2	26933205	26934065	861	*	10.36	10.12	10.56	-0.44	1.16e-06	0.000713	Promoter (<=1kb)	26920040	26933928	13889	2	ENSMUSG00000014867	ENSMUST00000015011	0	Surf4	Surf4	protein_coding	surfeit gene 4 [Source:MGI Symbol;Acc:MGI:98445]
chr4	47109281	47110753	1473	*	9.7	9.92	9.42	0.5	1.53e-06	0.000925	Intron (ENSMUST00000045041/ENSMUSG00000039774, intron 3 of 9)	47101032	47101478	447	1	ENSMUSG00000094286	ENSMUST00000179673	8249	Gm12424	Gm12424	processed_pseudogene	predicted gene 12424 [Source:MGI Symbol;Acc:MGI:3650991]
chr19	9985337	9986616	1280	*	9.77	9.51	10	-0.49	1.58e-06	0.000942	Promoter (2-3kb)	9982703	9985092	2390	1	ENSMUSG00000024661	ENSMUST00000025563	2634	Fth1	Fth1	protein_coding	ferritin heavy polypeptide 1 [Source:MGI Symbol;Acc:MGI:95588]
chrX	103621881	103622680	800	*	9.39	9.63	9.1	0.53	1.64e-06	0.000965	Promoter (<=1kb)	103607606	103622500	14895	2	ENSMUSG00000086370	ENSMUST00000123841	0	Ftx	Ftx	lincRNA	Ftx transcript, Xist regulator (non-protein coding) [Source:MGI Symbol;Acc:MGI:1926128]
chr8	12045761	12047451	1691	*	9.08	9.33	8.77	0.56	1.82e-06	0.00105	Distal Intergenic	11948339	12000216	51878	1	ENSMUSG00000109995	ENSMUST00000209977	97422	B020031H02Rik	B020031H02Rik	lincRNA	RIKEN cDNA B020031H02 gene [Source:MGI Symbol;Acc:MGI:3588231]
chr5	124480106	124480491	386	*	9.26	8.96	9.51	-0.54	1.88e-06	0.00107	Promoter (1-2kb)	124463265	124478366	15102	2	ENSMUSG00000029401	ENSMUST00000031347	-1740	Rilpl2	Rilpl2	protein_coding	Rab interacting lysosomal protein-like 2 [Source:MGI Symbol;Acc:MGI:1933112]
chr9	54501246	54502347	1102	*	10.25	9.99	10.47	-0.48	1.92e-06	0.00108	Promoter (<=1kb)	54365158	54501626	136469	2	ENSMUSG00000041268	ENSMUST00000118163	0	Dmxl2	Dmxl2	protein_coding	Dmx-like 2 [Source:MGI Symbol;Acc:MGI:2444630]
chr12	25239906	25240966	1061	*	9.26	9.51	8.96	0.54	2.19e-06	0.00121	Distal Intergenic	25282595	25282939	345	1	ENSMUSG00000113745	ENSMUST00000221995	-41629	Gm19340	Gm19340	processed_pseudogene	predicted gene, 19340 [Source:MGI Symbol;Acc:MGI:5011525]
chr15	39783778	39784863	1086	*	9.03	8.7	9.29	-0.58	2.79e-06	0.00152	3' UTR	39782705	39793251	10547	2	ENSMUSG00000022304	ENSMUST00000155859	8388	Dpys	Dpys	protein_coding	dihydropyrimidinase [Source:MGI Symbol;Acc:MGI:1928679]
chrX	103509229	103509902	674	*	7.55	7.92	7.06	0.86	3.15e-06	0.0017	Promoter (2-3kb)	103506812	103507589	778	1	ENSMUSG00000082383	ENSMUST00000121201	2417	Gm9670	Gm9670	transcribed_processed_pseudogene	predicted gene 9670 [Source:MGI Symbol;Acc:MGI:3780078]
chr6	108699523	108700032	510	*	8.92	9.18	8.6	0.57	3.19e-06	0.0017	Distal Intergenic	108663046	108665665	2620	1	ENSMUSG00000030103	ENSMUST00000204550	36477	Bhlhe40	Bhlhe40	protein_coding	basic helix-loop-helix family, member e40 [Source:MGI Symbol;Acc:MGI:1097714]
chrX	155583900	155585465	1566	*	8.09	8.43	7.65	0.77	3.39e-06	0.00178	Intron (ENSMUST00000038665/ENSMUSG00000041552, intron 2 of 2)	155622789	155623361	573	1	ENSMUSG00000084932	ENSMUST00000148217	-37324	Gm15156	Gm15156	antisense	predicted gene 15156 [Source:MGI Symbol;Acc:MGI:3705293]
chr4	103119313	103120212	900	*	8.55	8.16	8.86	-0.7	3.8e-06	0.00197	Promoter (<=1kb)	103119390	103142573	23184	1	ENSMUSG00000028522	ENSMUST00000151588	0	Mier1	Mier1	protein_coding	MEIR1 treanscription regulator [Source:MGI Symbol;Acc:MGI:1918398]
chr19	4999460	4999768	309	*	8.35	7.98	8.64	-0.67	3.86e-06	0.00198	Distal Intergenic	4984355	4989971	5617	2	ENSMUSG00000045903	ENSMUST00000056129	-9489	Npas4	Npas4	protein_coding	neuronal PAS domain protein 4 [Source:MGI Symbol;Acc:MGI:2664186]
chr4	152153533	152154272	740	*	9.59	9.32	9.81	-0.49	3.92e-06	0.00198	Promoter (1-2kb)	152120336	152152371	32036	2	ENSMUSG00000028943	ENSMUST00000105659	-1162	Espn	Espn	protein_coding	espin [Source:MGI Symbol;Acc:MGI:1861630]
chr5	53490481	53491157	677	*	8.35	8.66	7.97	0.69	4.05e-06	0.00198	Intron (ENSMUST00000201991/ENSMUSG00000039191, intron 1 of 6)	53466152	53649390	183239	1	ENSMUSG00000039191	ENSMUST00000201991	24329	Rbpj	Rbpj	protein_coding	recombination signal binding protein for immunoglobulin kappa J region [Source:MGI Symbol;Acc:MGI:96522]
chr4	154910753	154911825	1073	*	10.15	9.92	10.35	-0.43	4.07e-06	0.00198	Distal Intergenic	154897335	154899135	1801	2	ENSMUSG00000029059	ENSMUST00000132281	-11618	Fam213b	Fam213b	protein_coding	family with sequence similarity 213, member B [Source:MGI Symbol;Acc:MGI:1913719]
chr7	96789917	96790748	832	*	7.8	7.33	8.15	-0.81	4.1e-06	0.00198	Intron (ENSMUST00000107162/ENSMUSG00000048078, intron 16 of 32)	96796641	96798570	1930	1	ENSMUSG00000048078	ENSMUST00000130299	-5893	Tenm4	Tenm4	protein_coding	teneurin transmembrane protein 4 [Source:MGI Symbol;Acc:MGI:2447063]
chr2	45112995	45114214	1220	*	9.03	8.72	9.29	-0.57	4.12e-06	0.00198	Promoter (<=1kb)	44987123	45113279	126157	2	ENSMUSG00000026872	ENSMUST00000068415	0	Zeb2	Zeb2	protein_coding	zinc finger E-box binding homeobox 2 [Source:MGI Symbol;Acc:MGI:1344407]
chrX	169980392	169981363	972	*	8.19	7.78	8.5	-0.73	4.49e-06	0.00213	Promoter (<=1kb)	169979451	169990798	11348	1	ENSMUSG00000035299	ENSMUST00000079443	941	Mid1	Mid1	protein_coding	midline 1 [Source:MGI Symbol;Acc:MGI:1100537]
chr5	74126166	74127144	979	*	8.47	8.08	8.77	-0.69	4.61e-06	0.00217	Distal Intergenic	74093530	74093650	121	1	ENSMUSG00000093355	ENSMUST00000175614	32636	Snora26	Snora26	snoRNA	small nucleolar RNA, H/ACA box 26 [Source:MGI Symbol;Acc:MGI:3819495]
chr10	42122749	42123361	613	*	8.13	7.73	8.44	-0.71	5e-06	0.00232	Distal Intergenic	42054113	42055306	1194	2	ENSMUSG00000085666	ENSMUST00000121229	-67443	Gm9855	Gm9855	processed_pseudogene	predicted pseudogene 9855 [Source:MGI Symbol;Acc:MGI:3704357]
chr17	5993244	5996109	2866	*	9.88	10.09	9.64	0.45	5.06e-06	0.00232	Promoter (<=1kb)	5996016	6038328	42313	1	ENSMUSG00000023805	ENSMUST00000115787	0	Synj2	Synj2	protein_coding	synaptojanin 2 [Source:MGI Symbol;Acc:MGI:1201671]
chr12	81018589	81019833	1245	*	7.08	6.45	7.53	-1.08	5.44e-06	0.00247	Distal Intergenic	81026808	81186414	159607	1	ENSMUSG00000021136	ENSMUST00000110347	-6975	Smoc1	Smoc1	protein_coding	SPARC related modular calcium binding 1 [Source:MGI Symbol;Acc:MGI:1929878]
chr14	69926014	69927689	1676	*	8.22	8.52	7.85	0.67	5.53e-06	0.00248	Intron (ENSMUST00000022678/ENSMUSG00000022085, intron 3 of 6)	69840420	70059918	219499	1	ENSMUSG00000022085	ENSMUST00000022678	85594	Pebp4	Pebp4	protein_coding	phosphatidylethanolamine binding protein 4 [Source:MGI Symbol;Acc:MGI:1920773]
chr19	37025961	37027269	1309	*	9.1	9.36	8.78	0.58	5.64e-06	0.0025	Intron (ENSMUST00000079754/ENSMUSG00000039652, intron 10 of 10)	36926079	37012752	86674	1	ENSMUSG00000040565	ENSMUST00000099494	99882	Btaf1	Btaf1	protein_coding	B-TFIID TATA-box binding protein associated factor 1 [Source:MGI Symbol;Acc:MGI:2147538]
chr5	64802545	64803843	1299	*	11.19	10.95	11.39	-0.44	5.76e-06	0.00253	Promoter (<=1kb)	64803388	64832901	29514	1	ENSMUSG00000029178	ENSMUST00000165536	0	Klf3	Klf3	protein_coding	Kruppel-like factor 3 (basic) [Source:MGI Symbol;Acc:MGI:1342773]
chr2	38652716	38654088	1373	*	10.32	10.52	10.1	0.42	5.96e-06	0.00258	Distal Intergenic	38588036	38644087	56052	2	ENSMUSG00000026750	ENSMUST00000028083	-8629	Psmb7	Psmb7	protein_coding	proteasome (prosome, macropain) subunit, beta type 7 [Source:MGI Symbol;Acc:MGI:107637]
chr9	94537080	94538978	1899	*	11.06	10.84	11.25	-0.4	6.48e-06	0.00278	Promoter (<=1kb)	94517864	94538081	20218	2	ENSMUSG00000045414	ENSMUST00000113028	0	1190002N15Rik	1190002N15Rik	protein_coding	RIKEN cDNA 1190002N15 gene [Source:MGI Symbol;Acc:MGI:1916111]
chr11	115535928	115536993	1066	*	10.64	10.39	10.85	-0.46	6.68e-06	0.00281	Promoter (<=1kb)	115523102	115536181	13080	2	ENSMUSG00000020738	ENSMUST00000118155	0	Sumo2	Sumo2	protein_coding	small ubiquitin-like modifier 2 [Source:MGI Symbol;Acc:MGI:2158813]
chr3	19428920	19430393	1474	*	8.84	9.1	8.52	0.58	6.7e-06	0.00281	Distal Intergenic	19508595	19610732	102138	1	ENSMUSG00000027606	ENSMUST00000118968	-78202	Dnajc5b	Dnajc5b	protein_coding	DnaJ heat shock protein family (Hsp40) member C5 beta [Source:MGI Symbol;Acc:MGI:1913576]
chr7	113146716	113148918	2203	*	10.27	10.49	10.02	0.47	6.79e-06	0.00282	Distal Intergenic	113100168	113142023	41856	2	ENSMUSG00000110009	ENSMUST00000209589	-4693	4930543E12Rik	4930543E12Rik	lincRNA	RIKEN cDNA 4930543E12 gene [Source:MGI Symbol;Acc:MGI:1922489]
chr5	137102178	137103905	1728	*	9.8	10.02	9.53	0.49	7.22e-06	0.00292	Downstream (1-2kb)	137105644	137116207	10564	2	ENSMUSG00000043279	ENSMUST00000054384	12302	Trim56	Trim56	protein_coding	tripartite motif-containing 56 [Source:MGI Symbol;Acc:MGI:2685298]
chr10	42997158	42998026	869	*	7.97	8.29	7.56	0.73	7.23e-06	0.00292	Distal Intergenic	43034993	43050219	15227	1	ENSMUSG00000111171	ENSMUST00000213522	-36967	Gm47815	Gm47815	antisense	predicted gene, 47815 [Source:MGI Symbol;Acc:MGI:6097001]
chr18	34441139	34442150	1012	*	8.52	8.79	8.17	0.62	7.24e-06	0.00292	3' UTR	34409423	34442789	33367	1	ENSMUSG00000014503	ENSMUST00000014647	31716	Pkd2l2	Pkd2l2	protein_coding	polycystic kidney disease 2-like 2 [Source:MGI Symbol;Acc:MGI:1858231]
chr6	31809624	31810434	811	*	7.71	8.06	7.26	0.8	7.57e-06	0.00302	Intron (ENSMUST00000153328/ENSMUSG00000087379, intron 1 of 2)	31786675	31922270	135596	1	ENSMUSG00000087379	ENSMUST00000153328	22949	Gm13849	Gm13849	lincRNA	predicted gene 13849 [Source:MGI Symbol;Acc:MGI:3651992]
chr17	34109135	34111055	1921	*	7.83	7.39	8.16	-0.77	7.83e-06	0.00307	Promoter (2-3kb)	34112684	34113732	1049	2	ENSMUSG00000024335	ENSMUST00000142570	2677	Brd2	Brd2	protein_coding	bromodomain containing 2 [Source:MGI Symbol;Acc:MGI:99495]
chr17	4907899	4908841	943	*	10	9.76	10.2	-0.44	7.86e-06	0.00307	Distal Intergenic	4852013	4892987	40975	2	ENSMUSG00000116813	ENSMUST00000232440	-14912	NA	ENSMUSG00000116813	lincRNA	novel transcript
chr13	64360489	64362303	1815	*	8.1	7.71	8.41	-0.7	8.12e-06	0.00314	Promoter (<=1kb)	64361052	64363022	1971	1	ENSMUSG00000113683	ENSMUST00000221233	0	Gm47123	Gm47123	antisense	predicted gene, 47123 [Source:MGI Symbol;Acc:MGI:6095872]
chr2	73037399	73039311	1913	*	10.15	9.9	10.36	-0.45	8.22e-06	0.00315	Distal Intergenic	72987241	72988607	1367	1	ENSMUSG00000063714	ENSMUST00000137941	50158	Sp3os	Sp3os	antisense	trans-acting transcription factor 3, opposite strand [Source:MGI Symbol;Acc:MGI:1914936]
chr6	145250142	145250753	612	*	8.08	7.65	8.41	-0.76	8.34e-06	0.00317	Promoter (<=1kb)	145216699	145250239	33541	2	ENSMUSG00000030265	ENSMUST00000032399	0	Kras	Kras	protein_coding	Kirsten rat sarcoma viral oncogene homolog [Source:MGI Symbol;Acc:MGI:96680]
chr13	43217296	43218782	1487	*	9.15	9.38	8.88	0.51	9.25e-06	0.00347	Intron (ENSMUST00000055341/ENSMUSG00000051335, intron 1 of 1)	43151744	43171501	19758	2	ENSMUSG00000021368	ENSMUST00000021797	-45795	Tbc1d7	Tbc1d7	protein_coding	TBC1 domain family, member 7 [Source:MGI Symbol;Acc:MGI:1914296]
chr15	79176644	79178038	1395	*	8.07	8.37	7.68	0.69	9.33e-06	0.00347	Intron (ENSMUST00000131710/ENSMUSG00000075555, intron 1 of 2)	79172720	79216497	43778	1	ENSMUSG00000075555	ENSMUST00000229207	3924	Gm10863	Gm10863	processed_transcript	predicted gene 10863 [Source:MGI Symbol;Acc:MGI:3641623]
chr9	40806242	40808155	1914	*	8.84	8.51	9.12	-0.61	9.39e-06	0.00347	Promoter (1-2kb)	40804748	40804837	90	1	ENSMUSG00000064791	ENSMUST00000082857	1494	Snord14e	Snord14e	snoRNA	small nucleolar RNA, C/D box 14E [Source:MGI Symbol;Acc:MGI:3851606]
chr7	66302834	66305288	2455	*	10.35	10.56	10.1	0.47	9.7e-06	0.0035	Intron (ENSMUST00000015277/ENSMUSG00000015133, intron 10 of 33)	66309195	66312499	3305	1	ENSMUSG00000109119	ENSMUST00000207140	-3907	Gm44752	Gm44752	antisense	predicted gene 44752 [Source:MGI Symbol;Acc:MGI:5753328]
chr2	31042392	31043313	922	*	8.3	8.61	7.91	0.69	9.73e-06	0.0035	Intron (ENSMUST00000073879/ENSMUSG00000075415, intron 9 of 13)	31033091	31055444	22354	2	ENSMUSG00000075415	ENSMUST00000128431	12131	Fnbp1	Fnbp1	protein_coding	formin binding protein 1 [Source:MGI Symbol;Acc:MGI:109606]
chr2	30065913	30066766	854	*	10.65	10.42	10.85	-0.43	9.74e-06	0.0035	Promoter (<=1kb)	30066456	30072577	6122	1	ENSMUSG00000054766	ENSMUST00000067996	0	Set	Set	protein_coding	SET nuclear oncogene [Source:MGI Symbol;Acc:MGI:1860267]
chr7	130670944	130674008	3065	*	10.82	11.01	10.61	0.4	1e-05	0.00357	Intron (ENSMUST00000207918/ENSMUSG00000030852, intron 5 of 6)	130653128	130654392	1265	2	ENSMUSG00000109225	ENSMUST00000207466	-16552	4930513N20Rik	4930513N20Rik	TEC	RIKEN cDNA 4930513N20 gene [Source:MGI Symbol;Acc:MGI:1922358]
chr1	161039801	161040939	1139	*	8.53	8.18	8.81	-0.63	1.02e-05	0.00357	Promoter (<=1kb)	161040620	161041414	795	1	ENSMUSG00000102864	ENSMUST00000195700	0	Gm37634	Gm37634	antisense	predicted gene, 37634 [Source:MGI Symbol;Acc:MGI:5610862]
chr5	92219012	92220788	1777	*	10.74	10.93	10.52	0.41	1.02e-05	0.00357	Distal Intergenic	92209896	92215408	5513	2	ENSMUSG00000029409	ENSMUST00000031356	-3604	U90926	U90926	protein_coding	cDNA sequence U90926 [Source:MGI Symbol;Acc:MGI:1930915]
chr7	52005314	52006508	1195	*	7.85	7.35	8.22	-0.86	1.1e-05	0.00381	Promoter (<=1kb)	51997171	52006018	8848	2	ENSMUSG00000074093	ENSMUST00000098414	0	Svip	Svip	protein_coding	small VCP/p97-interacting protein [Source:MGI Symbol;Acc:MGI:1922994]
chr2	119172905	119174713	1809	*	10.09	10.29	9.87	0.42	1.19e-05	0.0041	Promoter (<=1kb)	119174509	119177575	3067	1	ENSMUSG00000055926	ENSMUST00000069711	0	Gm14137	Gm14137	protein_coding	predicted gene 14137 [Source:MGI Symbol;Acc:MGI:3651144]
chr6	115908652	115910113	1462	*	8.8	9.06	8.49	0.57	1.24e-05	0.00416	Intron (ENSMUST00000112925/ENSMUSG00000030323, intron 17 of 28)	115902627	115926695	24069	1	ENSMUSG00000030323	ENSMUST00000155565	6025	Ift122	Ift122	protein_coding	intraflagellar transport 122 [Source:MGI Symbol;Acc:MGI:1932386]
chr13	56470373	56471525	1153	*	8.95	9.2	8.65	0.55	1.25e-05	0.00416	3' UTR	56479277	56482246	2970	2	ENSMUSG00000021538	ENSMUST00000022019	10721	Il9	Il9	protein_coding	interleukin 9 [Source:MGI Symbol;Acc:MGI:96563]
chr3	121602065	121603232	1168	*	10.11	9.88	10.3	-0.42	1.25e-05	0.00416	Distal Intergenic	121637128	121643367	6240	2	ENSMUSG00000044522	ENSMUST00000198402	40135	A730020M07Rik	A730020M07Rik	lincRNA	RIKEN cDNA A730020M07 gene [Source:MGI Symbol;Acc:MGI:2442643]
chr9	54474123	54474705	583	*	8.83	8.53	9.07	-0.54	1.25e-05	0.00416	Promoter (<=1kb)	54415645	54474183	58539	2	ENSMUSG00000041268	ENSMUST00000127880	0	Dmxl2	Dmxl2	protein_coding	Dmx-like 2 [Source:MGI Symbol;Acc:MGI:2444630]
chr10	31503562	31504615	1054	*	7.75	8.1	7.3	0.8	1.32e-05	0.00435	Exon (ENSMUST00000081989/ENSMUSG00000063760, exon 5 of 6)	31448257	31452082	3826	2	ENSMUSG00000111865	ENSMUST00000217582	-51480	Gm47687	Gm47687	TEC	predicted gene, 47687 [Source:MGI Symbol;Acc:MGI:6096791]
chr6	149277871	149279109	1239	*	7.55	7.9	7.08	0.82	1.36e-05	0.00446	Distal Intergenic	149283838	149286773	2936	2	ENSMUSG00000107894	ENSMUST00000205001	7664	Gm10388	Gm10388	TEC	predicted gene 10388 [Source:MGI Symbol;Acc:MGI:3641777]
chr9	44904971	44906157	1187	*	7.7	8.04	7.25	0.79	1.41e-05	0.00456	Distal Intergenic	44897865	44897982	118	1	ENSMUSG00000080358	ENSMUST00000116708	7106	Gm26249	Gm26249	snRNA	predicted gene, 26249 [Source:MGI Symbol;Acc:MGI:5456026]
chr2	156487632	156488714	1083	*	7.53	7.88	7.07	0.81	1.43e-05	0.00456	Intron (ENSMUST00000103137/ENSMUSG00000027624, intron 2 of 22)	156475534	156543212	67679	1	ENSMUSG00000027624	ENSMUST00000029155	12098	Epb41l1	Epb41l1	protein_coding	erythrocyte membrane protein band 4.1 like 1 [Source:MGI Symbol;Acc:MGI:103010]
chr15	79993653	79995600	1948	*	8.04	7.66	8.34	-0.68	1.43e-05	0.00456	Downstream (<1kb)	79998970	79999026	57	2	ENSMUSG00000099222	ENSMUST00000183847	3426	Mir7213	Mir7213	miRNA	microRNA 7213 [Source:MGI Symbol;Acc:MGI:5530759]
chr13	63341448	63343538	2091	*	8.31	8.61	7.95	0.66	1.44e-05	0.00456	Intron (ENSMUST00000220684/ENSMUSG00000021461, intron 7 of 13)	63333210	63339956	6747	1	ENSMUSG00000089854	ENSMUST00000160065	8238	Gm16133	Gm16133	antisense	predicted gene 16133 [Source:MGI Symbol;Acc:MGI:3802155]
chr5	107087064	107088450	1387	*	9.33	9.55	9.08	0.47	1.51e-05	0.00474	Distal Intergenic	107048836	107056042	7207	1	ENSMUSG00000106554	ENSMUST00000199486	38228	Gm33474	Gm33474	lincRNA	predicted gene, 33474 [Source:MGI Symbol;Acc:MGI:5592633]
chr17	6140815	6142488	1674	*	9.19	8.93	9.41	-0.48	1.54e-05	0.00478	Promoter (2-3kb)	6138148	6240628	102481	1	ENSMUSG00000034377	ENSMUST00000039655	2667	Tulp4	Tulp4	protein_coding	tubby like protein 4 [Source:MGI Symbol;Acc:MGI:1916092]
chr18	10531719	10533966	2248	*	10.54	10.74	10.32	0.42	1.55e-05	0.00478	3' UTR	10551289	10551406	118	2	ENSMUSG00000084693	ENSMUST00000122744	17440	Gm24894	Gm24894	snoRNA	predicted gene, 24894 [Source:MGI Symbol;Acc:MGI:5454671]
chr2	167485336	167486399	1064	*	9.18	9.42	8.89	0.54	1.56e-05	0.00478	Promoter (<=1kb)	167484520	167485830	1311	2	ENSMUSG00000047030	ENSMUST00000147051	0	Spata2	Spata2	protein_coding	spermatogenesis associated 2 [Source:MGI Symbol;Acc:MGI:2146885]
chr8	34613070	34614555	1486	*	8.47	8.75	8.13	0.61	1.65e-05	0.00493	Intron (ENSMUST00000211296/ENSMUSG00000109880, intron 2 of 2)	34608305	34619429	11125	1	ENSMUSG00000109880	ENSMUST00000211296	4765	Gm34096	Gm34096	lincRNA	predicted gene, 34096 [Source:MGI Symbol;Acc:MGI:5593255]
chr5	113594237	113595019	783	*	8.63	8.3	8.9	-0.6	1.66e-05	0.00493	Distal Intergenic	113578788	113581866	3079	1	ENSMUSG00000063430	ENSMUST00000198673	15449	Wscd2	Wscd2	protein_coding	WSC domain containing 2 [Source:MGI Symbol;Acc:MGI:2445030]
chr4	41134694	41136218	1525	*	9.96	9.74	10.15	-0.41	1.67e-05	0.00493	Promoter (<=1kb)	41135743	41193380	57638	1	ENSMUSG00000036241	ENSMUST00000040008	0	Ube2r2	Ube2r2	protein_coding	ubiquitin-conjugating enzyme E2R 2 [Source:MGI Symbol;Acc:MGI:1914865]
chr6	29023069	29024413	1345	*	9.31	9.53	9.05	0.48	1.68e-05	0.00493	Promoter (<=1kb)	29022619	29022691	73	1	ENSMUSG00000065469	ENSMUST00000083535	450	Mir129-1	Mir129-1	miRNA	microRNA 129-1 [Source:MGI Symbol;Acc:MGI:2676815]
chr13	59875440	59876214	775	*	9.44	9.19	9.66	-0.47	1.69e-05	0.00493	Promoter (1-2kb)	59873642	59874964	1323	1	ENSMUSG00000114669	ENSMUST00000225895	1798	Gm48384	Gm48384	lincRNA	predicted gene, 48384 [Source:MGI Symbol;Acc:MGI:6097865]
chr5	66676089	66678185	2097	*	9.4	9.61	9.16	0.46	1.69e-05	0.00493	Promoter (<=1kb)	66676091	66687234	11144	1	ENSMUSG00000029223	ENSMUST00000031131	0	Uchl1	Uchl1	protein_coding	ubiquitin carboxy-terminal hydrolase L1 [Source:MGI Symbol;Acc:MGI:103149]
chr7	3709404	3710321	918	*	7.99	7.59	8.31	-0.72	1.69e-05	0.00493	Downstream (1-2kb)	3705616	3706228	613	1	ENSMUSG00000006333	ENSMUST00000136858	3788	Rps9	Rps9	protein_coding	ribosomal protein S9 [Source:MGI Symbol;Acc:MGI:1924096]
chr10	80264556	80265074	519	*	9.82	9.55	10.04	-0.5	2e-05	0.00577	Promoter (<=1kb)	80264984	80288408	23425	1	ENSMUSG00000069565	ENSMUST00000105362	0	Dazap1	Dazap1	protein_coding	DAZ associated protein 1 [Source:MGI Symbol;Acc:MGI:1917498]
chr15	83158532	83159150	619	*	8.49	8.76	8.16	0.6	2.02e-05	0.00579	3' UTR	83149644	83149794	151	1	ENSMUSG00000065176	ENSMUST00000083242	8888	Rnu12	Rnu12	snRNA	RNA U12, small nuclear [Source:MGI Symbol;Acc:MGI:1336893]
chr2	103948363	103949345	983	*	8.07	8.36	7.69	0.67	2.04e-05	0.00579	Distal Intergenic	103957986	103981050	23065	1	ENSMUSG00000032698	ENSMUST00000156813	-8641	Lmo2	Lmo2	protein_coding	LIM domain only 2 [Source:MGI Symbol;Acc:MGI:102811]
chr2	152735075	152736691	1617	*	9.05	9.32	8.73	0.58	2.06e-05	0.00579	Promoter (<=1kb)	152736251	152737410	1160	1	ENSMUSG00000042745	ENSMUST00000038368	0	Id1	Id1	protein_coding	inhibitor of DNA binding 1 [Source:MGI Symbol;Acc:MGI:96396]
chr2	6321878	6323307	1430	*	9.14	8.85	9.38	-0.54	2.06e-05	0.00579	Promoter (<=1kb)	6322667	6446390	123724	1	ENSMUSG00000039046	ENSMUST00000114937	0	Usp6nl	Usp6nl	protein_coding	USP6 N-terminal like [Source:MGI Symbol;Acc:MGI:2138893]
chr2	130730641	130731516	876	*	9.5	9.26	9.7	-0.44	2.1e-05	0.00587	Promoter (<=1kb)	130712304	130730909	18606	2	ENSMUSG00000027309	ENSMUST00000138758	0	4930402H24Rik	4930402H24Rik	protein_coding	RIKEN cDNA 4930402H24 gene [Source:MGI Symbol;Acc:MGI:1923029]
chr6	87152325	87153435	1111	*	9.07	9.3	8.8	0.49	2.18e-05	0.00599	Intron (ENSMUST00000042025/ENSMUSG00000033420, intron 17 of 17)	87138741	87140852	2112	2	ENSMUSG00000108195	ENSMUST00000204151	-11473	Gm44415	Gm44415	TEC	predicted gene, 44415 [Source:MGI Symbol;Acc:MGI:5690807]
chr5	142906408	142907257	850	*	10.44	10.21	10.63	-0.43	2.18e-05	0.00599	Promoter (<=1kb)	142903115	142906754	3640	2	ENSMUSG00000029580	ENSMUST00000100497	0	Actb	Actb	protein_coding	actin, beta [Source:MGI Symbol;Acc:MGI:87904]
chr2	45117138	45117517	380	*	7.71	7.26	8.05	-0.79	2.2e-05	0.00602	Promoter (<=1kb)	44983632	45117395	133764	2	ENSMUSG00000026872	ENSMUST00000176438	0	Zeb2	Zeb2	protein_coding	zinc finger E-box binding homeobox 2 [Source:MGI Symbol;Acc:MGI:1344407]
chr8	71380957	71383345	2389	*	10.38	10.15	10.57	-0.42	2.28e-05	0.00619	Promoter (<=1kb)	71374123	71381906	7784	2	ENSMUSG00000002393	ENSMUST00000132630	0	Nr2f6	Nr2f6	protein_coding	nuclear receptor subfamily 2, group F, member 6 [Source:MGI Symbol;Acc:MGI:1352453]
chr13	93251554	93252508	955	*	8.59	8.25	8.87	-0.61	2.32e-05	0.00626	Distal Intergenic	93293781	93294751	971	1	ENSMUSG00000098092	ENSMUST00000182524	-41273	Gm2076	Gm2076	processed_pseudogene	predicted gene 2076 [Source:MGI Symbol;Acc:MGI:3780243]
chr7	30429965	30430794	830	*	7.39	6.92	7.74	-0.81	2.42e-05	0.00649	Promoter (1-2kb)	30432544	30432723	180	1	ENSMUSG00000109467	ENSMUST00000207662	-1750	Gm30646	Gm30646	processed_pseudogene	predicted gene, 30646 [Source:MGI Symbol;Acc:MGI:5589805]
chr3	132871157	132871819	663	*	7.82	8.13	7.42	0.71	2.48e-05	0.0066	Intron (ENSMUST00000197386/ENSMUSG00000106230, intron 1 of 3)	132842202	132878596	36395	2	ENSMUSG00000106230	ENSMUST00000197386	6777	Gm29811	Gm29811	lincRNA	predicted gene, 29811 [Source:MGI Symbol;Acc:MGI:5588970]
chr1	55087111	55088862	1752	*	11.59	11.38	11.77	-0.39	2.52e-05	0.00665	Promoter (<=1kb)	55077835	55088024	10190	2	ENSMUSG00000025980	ENSMUST00000027123	0	Hspd1	Hspd1	protein_coding	heat shock protein 1 (chaperonin) [Source:MGI Symbol;Acc:MGI:96242]
chr11	117238290	117243011	4722	*	10.41	10.61	10.19	0.42	2.59e-05	0.00679	Intron (ENSMUST00000093907/ENSMUSG00000059248, intron 2 of 11)	117232285	117362313	130029	1	ENSMUSG00000059248	ENSMUST00000106354	6005	Sept9	Sept9	protein_coding	septin 9 [Source:MGI Symbol;Acc:MGI:1858222]
chr2	122656023	122657171	1149	*	8.55	8.81	8.22	0.6	2.64e-05	0.00688	Distal Intergenic	122640803	122640881	79	1	ENSMUSG00000076309	ENSMUST00000102354	15220	Mir147	Mir147	miRNA	microRNA 147 [Source:MGI Symbol;Acc:MGI:2676832]
chr5	110703812	110704743	932	*	8.28	8.56	7.93	0.63	2.69e-05	0.00698	Intron (ENSMUST00000041558/ENSMUSG00000029505, intron 20 of 51)	110697341	110707943	10603	2	ENSMUSG00000029505	ENSMUST00000125325	3200	Ep400	Ep400	protein_coding	E1A binding protein p400 [Source:MGI Symbol;Acc:MGI:1276124]
chr16	75961042	75961784	743	*	9.16	8.9	9.38	-0.49	2.71e-05	0.00699	Intron (ENSMUST00000114240/ENSMUSG00000022876, intron 5 of 13)	75859257	75953332	94076	2	ENSMUSG00000022876	ENSMUST00000226794	-7710	Samsn1	Samsn1	protein_coding	SAM domain, SH3 domain and nuclear localization signals, 1 [Source:MGI Symbol;Acc:MGI:1914992]
chr13	97626801	97627864	1064	*	7.95	8.26	7.55	0.71	2.9e-05	0.00742	Distal Intergenic	97609536	97609817	282	1	ENSMUSG00000114599	ENSMUST00000225459	17265	Gm48070	Gm48070	processed_pseudogene	predicted gene, 48070 [Source:MGI Symbol;Acc:MGI:6097400]
chr16	96081310	96083193	1884	*	10.48	10.28	10.66	-0.38	3.09e-05	0.00786	Promoter (<=1kb)	95992092	96082428	90337	2	ENSMUSG00000022914	ENSMUST00000099502	0	Brwd1	Brwd1	protein_coding	bromodomain and WD repeat domain containing 1 [Source:MGI Symbol;Acc:MGI:1890651]
chr17	29393521	29394735	1215	*	10.42	10.61	10.2	0.41	3.14e-05	0.00786	Distal Intergenic	29376501	29378452	1952	1	ENSMUSG00000024013	ENSMUST00000144616	17020	Fgd2	Fgd2	protein_coding	FYVE, RhoGEF and PH domain containing 2 [Source:MGI Symbol;Acc:MGI:1347084]
chr7	110281613	110282244	632	*	8.93	9.16	8.65	0.51	3.15e-05	0.00786	Promoter (<=1kb)	110277782	110281527	3746	2	ENSMUSG00000109799	ENSMUST00000210796	-86	Gm45515	Gm45515	antisense	predicted gene 45515 [Source:MGI Symbol;Acc:MGI:5791351]
chr6	72139565	72141384	1820	*	10.93	11.09	10.74	0.35	3.15e-05	0.00786	Intron (ENSMUST00000069994/ENSMUSG00000056091, intron 3 of 6)	72120213	72123197	2985	2	ENSMUSG00000108709	ENSMUST00000205571	-16368	4933431G14Rik	4933431G14Rik	antisense	RIKEN cDNA 4933431G14 gene [Source:MGI Symbol;Acc:MGI:1918515]
chr11	95849889	95851267	1379	*	8	7.63	8.29	-0.66	3.26e-05	0.00806	Distal Intergenic	95843609	95845734	2126	1	ENSMUSG00000038811	ENSMUST00000107708	6280	Gngt2	Gngt2	protein_coding	guanine nucleotide binding protein (G protein), gamma transducing activity polypeptide 2 [Source:MGI Symbol;Acc:MGI:893584]
chr15	102246280	102247657	1378	*	10.89	10.7	11.06	-0.36	3.28e-05	0.00806	Promoter (<=1kb)	102234940	102246500	11561	2	ENSMUSG00000001288	ENSMUST00000063339	0	Rarg	Rarg	protein_coding	retinoic acid receptor, gamma [Source:MGI Symbol;Acc:MGI:97858]
chr14	103098641	103100009	1369	*	10.48	10.24	10.69	-0.44	3.29e-05	0.00806	Promoter (<=1kb)	103080239	103099554	19316	2	ENSMUSG00000022124	ENSMUST00000022720	0	Fbxl3	Fbxl3	protein_coding	F-box and leucine-rich repeat protein 3 [Source:MGI Symbol;Acc:MGI:1354702]
chr16	49951587	49952557	971	*	9.34	9.55	9.09	0.45	3.34e-05	0.00812	Distal Intergenic	49866833	49911091	44259	1	ENSMUSG00000055447	ENSMUST00000229104	84754	Cd47	Cd47	protein_coding	CD47 antigen (Rh-related antigen, integrin-associated signal transducer) [Source:MGI Symbol;Acc:MGI:96617]
chr12	108275347	108276147	801	*	9.74	9.51	9.93	-0.43	3.38e-05	0.00812	Promoter (<=1kb)	108203602	108275425	71824	2	ENSMUSG00000084883	ENSMUST00000222310	0	Ccdc85c	Ccdc85c	protein_coding	coiled-coil domain containing 85C [Source:MGI Symbol;Acc:MGI:3644008]
chr17	34632284	34632984	701	*	10.57	10.38	10.74	-0.36	3.4e-05	0.00812	Promoter (<=1kb)	34631404	34632397	994	1	ENSMUSG00000015476	ENSMUST00000172945	880	Prrt1	Prrt1	protein_coding	proline-rich transmembrane protein 1 [Source:MGI Symbol;Acc:MGI:1932118]
chr4	8689901	8690827	927	*	8.4	8.07	8.66	-0.6	3.4e-05	0.00812	Promoter (<=1kb)	8690406	8755906	65501	1	ENSMUSG00000041235	ENSMUST00000170457	0	Chd7	Chd7	protein_coding	chromodomain helicase DNA binding protein 7 [Source:MGI Symbol;Acc:MGI:2444748]
chr17	34304459	34306220	1762	*	9.58	9.31	9.81	-0.5	3.52e-05	0.00836	Promoter (<=1kb)	34305877	34316199	10323	1	ENSMUSG00000060586	ENSMUST00000074557	0	H2-Eb1	H2-Eb1	protein_coding	histocompatibility 2, class II antigen E beta [Source:MGI Symbol;Acc:MGI:95901]
chr11	60153975	60155472	1498	*	8.44	8.7	8.13	0.57	3.55e-05	0.00839	Intron (ENSMUST00000064190/ENSMUSG00000062115, intron 2 of 5)	60140259	60141247	989	1	ENSMUSG00000062115	ENSMUST00000156902	13716	Rai1	Rai1	protein_coding	retinoic acid induced 1 [Source:MGI Symbol;Acc:MGI:103291]
chr8	126863624	126864017	394	*	8.59	8.28	8.85	-0.57	3.64e-05	0.00853	Intron (ENSMUST00000212406/ENSMUSG00000110697, intron 1 of 8)	126812640	126876438	63799	2	ENSMUSG00000110697	ENSMUST00000212406	12421	Gm31718	Gm31718	lincRNA	predicted gene, 31718 [Source:MGI Symbol;Acc:MGI:5590877]
chr17	8190078	8191047	970	*	8.44	8.7	8.13	0.57	3.74e-05	0.00868	Intron (ENSMUST00000097419/ENSMUSG00000069135, intron 10 of 12)	8182247	8194945	12699	1	ENSMUSG00000069135	ENSMUST00000161898	7831	Fgfr1op	Fgfr1op	protein_coding	Fgfr1 oncogene partner [Source:MGI Symbol;Acc:MGI:1922546]
chr4	140944475	140945522	1048	*	9.69	9.88	9.47	0.41	3.74e-05	0.00868	Promoter (<=1kb)	140946412	140949735	3324	1	ENSMUSG00000028927	ENSMUST00000130958	-890	Padi2	Padi2	protein_coding	peptidyl arginine deiminase, type II [Source:MGI Symbol;Acc:MGI:1338892]
chr17	65719874	65720714	841	*	7.6	7.92	7.18	0.74	3.82e-05	0.00881	Intron (ENSMUST00000070673/ENSMUSG00000056515, intron 2 of 6)	65721266	65772640	51375	2	ENSMUSG00000056515	ENSMUST00000233258	51926	Rab31	Rab31	protein_coding	RAB31, member RAS oncogene family [Source:MGI Symbol;Acc:MGI:1914603]
chr5	122702060	122702584	525	*	8.58	8.28	8.84	-0.56	3.88e-05	0.00891	Distal Intergenic	122697202	122697600	399	2	ENSMUSG00000059352	ENSMUST00000071235	-4460	Gm10064	Gm10064	processed_pseudogene	predicted gene 10064 [Source:MGI Symbol;Acc:MGI:3645905]
chr5	113649917	113650893	977	*	8.39	8.04	8.67	-0.63	3.96e-05	0.00903	Promoter (<=1kb)	113612354	113650426	38073	2	ENSMUSG00000042190	ENSMUST00000047936	0	Cmklr1	Cmklr1	protein_coding	chemokine-like receptor 1 [Source:MGI Symbol;Acc:MGI:109603]
chr14	65357633	65359211	1579	*	8.42	8.11	8.68	-0.57	4.02e-05	0.00905	Promoter (<=1kb)	65358389	65386388	28000	1	ENSMUSG00000034522	ENSMUST00000224623	0	Zfp395	Zfp395	protein_coding	zinc finger protein 395 [Source:MGI Symbol;Acc:MGI:2682318]
chr11	119441338	119444275	2938	*	8.45	8.72	8.12	0.6	4.03e-05	0.00905	Exon (ENSMUST00000093902/ENSMUSG00000070327, exon 28 of 67)	119478057	119487417	9361	1	ENSMUSG00000070327	ENSMUST00000172235	-33782	Rnf213	Rnf213	protein_coding	ring finger protein 213 [Source:MGI Symbol;Acc:MGI:1289196]
chr11	75047216	75048157	942	*	8.41	8.67	8.08	0.59	4.04e-05	0.00905	Intron (ENSMUST00000045281/ENSMUSG00000038290, intron 12 of 18)	75036476	75039348	2873	2	ENSMUSG00000085765	ENSMUST00000155508	-7868	Gm12333	Gm12333	antisense	predicted gene 12333 [Source:MGI Symbol;Acc:MGI:3652064]
chr13	70637322	70638432	1111	*	10.47	10.28	10.64	-0.36	4.07e-05	0.00908	Promoter (<=1kb)	70588697	70637634	48938	2	ENSMUSG00000034525	ENSMUST00000043493	0	Ice1	Ice1	protein_coding	interactor of little elongation complex ELL subunit 1 [Source:MGI Symbol;Acc:MGI:2385865]
chr3	40761455	40762270	816	*	8.01	8.32	7.62	0.7	4.31e-05	0.00955	Intron (ENSMUST00000203353/ENSMUSG00000025757, intron 7 of 14)	40772644	40781840	9197	1	ENSMUSG00000025757	ENSMUST00000203425	-10374	Hspa4l	Hspa4l	protein_coding	heat shock protein 4 like [Source:MGI Symbol;Acc:MGI:107422]
chr12	71887039	71888797	1759	*	9.48	9.69	9.22	0.47	4.42e-05	0.00974	Promoter (<=1kb)	71889730	71992325	102596	1	ENSMUSG00000034574	ENSMUST00000221317	-933	Daam1	Daam1	protein_coding	dishevelled associated activator of morphogenesis 1 [Source:MGI Symbol;Acc:MGI:1914596]
chr2	45245650	45247122	1473	*	8.95	8.68	9.18	-0.5	4.45e-05	0.00975	Distal Intergenic	45280724	45280924	201	1	ENSMUSG00000098320	ENSMUST00000183957	-33602	Vis1	Vis1	misc_RNA	viral integration site 1 [Source:MGI Symbol;Acc:MGI:96091]
chr15	85315784	85317361	1578	*	8.82	9.06	8.53	0.53	4.47e-05	0.00975	Distal Intergenic	85336245	85463212	126968	1	ENSMUSG00000016541	ENSMUST00000163242	-18884	Atxn10	Atxn10	protein_coding	ataxin 10 [Source:MGI Symbol;Acc:MGI:1859293]
chr4	133812925	133814725	1801	*	11.62	11.44	11.79	-0.35	4.49e-05	0.00975	Promoter (1-2kb)	133816420	133817614	1195	1	ENSMUSG00000084789	ENSMUST00000129875	-1695	Gm12974	Gm12974	lincRNA	predicted gene 12974 [Source:MGI Symbol;Acc:MGI:3650037]
chr12	40205103	40206854	1752	*	7.57	7.9	7.15	0.75	4.76e-05	0.0103	Promoter (<=1kb)	40203131	40207062	3932	2	ENSMUSG00000001627	ENSMUST00000164047	208	Ifrd1	Ifrd1	protein_coding	interferon-related developmental regulator 1 [Source:MGI Symbol;Acc:MGI:1316717]
chr17	34142515	34143351	837	*	9.17	8.91	9.39	-0.48	4.82e-05	0.0103	Promoter (<=1kb)	34143307	34147839	4533	1	ENSMUSG00000037548	ENSMUST00000173262	0	H2-DMb2	H2-DMb2	protein_coding	histocompatibility 2, class II, locus Mb2 [Source:MGI Symbol;Acc:MGI:95923]
chr7	34984364	34985861	1498	*	9.19	9.41	8.94	0.46	5e-05	0.0107	Intron (ENSMUST00000075068/ENSMUSG00000063931, intron 9 of 14)	34969510	34980794	11285	1	ENSMUSG00000063931	ENSMUST00000162509	14854	Pepd	Pepd	protein_coding	peptidase D [Source:MGI Symbol;Acc:MGI:97542]
chr19	11367804	11368737	934	*	7.78	7.4	8.09	-0.69	5.09e-05	0.0108	Distal Intergenic	11362278	11363890	1613	1	ENSMUSG00000100392	ENSMUST00000185737	5526	Gm28935	Gm28935	lincRNA	predicted gene 28935 [Source:MGI Symbol;Acc:MGI:5579641]
chr8	124253415	124254253	839	*	7.41	7.74	6.96	0.78	5.17e-05	0.0109	Intron (ENSMUST00000127664/ENSMUSG00000092329, intron 1 of 15)	124231508	124334310	102803	1	ENSMUSG00000089704	ENSMUST00000142578	21907	Galnt2	Galnt2	protein_coding	polypeptide N-acetylgalactosaminyltransferase 2 [Source:MGI Symbol;Acc:MGI:894694]
chr6	48443900	48446202	2303	*	10.18	9.94	10.38	-0.45	5.31e-05	0.0111	Promoter (<=1kb)	48427697	48444036	16340	2	ENSMUSG00000068551	ENSMUST00000114566	0	Zfp467	Zfp467	protein_coding	zinc finger protein 467 [Source:MGI Symbol;Acc:MGI:1916160]
chr8	107502453	107504667	2215	*	10.23	10.41	10.03	0.38	5.36e-05	0.0112	Promoter (<=1kb)	107502568	107533252	30685	1	ENSMUSG00000031930	ENSMUST00000212737	0	Wwp2	Wwp2	protein_coding	WW domain containing E3 ubiquitin protein ligase 2 [Source:MGI Symbol;Acc:MGI:1914144]
chr10	80329490	80330129	640	*	10.29	10.08	10.47	-0.39	5.74e-05	0.0119	Promoter (<=1kb)	80321283	80329498	8216	2	ENSMUSG00000020131	ENSMUST00000020340	0	Pcsk4	Pcsk4	protein_coding	proprotein convertase subtilisin/kexin type 4 [Source:MGI Symbol;Acc:MGI:97514]
chrX	169986531	169987499	969	*	8.56	8.81	8.27	0.54	5.83e-05	0.012	Promoter (<=1kb)	169985801	169986939	1139	2	ENSMUSG00000086695	ENSMUST00000124513	0	Gm15247	Gm15247	antisense	predicted gene 15247 [Source:MGI Symbol;Acc:MGI:3705183]
chr15	83407241	83408912	1672	*	11.02	11.2	10.82	0.38	5.91e-05	0.012	Promoter (1-2kb)	83405626	83406063	438	2	ENSMUSG00000049414	ENSMUST00000079706	-1178	Gm5417	Gm5417	processed_pseudogene	predicted gene 5417 [Source:MGI Symbol;Acc:MGI:3648626]
chr8	12052450	12053260	811	*	8.98	9.21	8.7	0.5	5.91e-05	0.012	Distal Intergenic	11948339	12000216	51878	1	ENSMUSG00000109995	ENSMUST00000209977	104111	B020031H02Rik	B020031H02Rik	lincRNA	RIKEN cDNA B020031H02 gene [Source:MGI Symbol;Acc:MGI:3588231]
chr17	5591540	5592137	598	*	8.61	8.31	8.86	-0.55	5.91e-05	0.012	Intron (ENSMUST00000089185/ENSMUSG00000034265, intron 1 of 8)	5492557	5753811	261255	1	ENSMUSG00000034265	ENSMUST00000089185	98983	Zdhhc14	Zdhhc14	protein_coding	zinc finger, DHHC domain containing 14 [Source:MGI Symbol;Acc:MGI:2653229]
chr2	27287048	27287854	807	*	7.55	7.88	7.12	0.76	5.95e-05	0.012	Intron (ENSMUST00000185188/ENSMUSG00000009621, intron 12 of 29)	27268919	27278879	9961	2	ENSMUSG00000009621	ENSMUST00000148067	-8169	Vav2	Vav2	protein_coding	vav 2 oncogene [Source:MGI Symbol;Acc:MGI:102718]
chr8	70529421	70530549	1129	*	8.32	8.58	8	0.58	5.95e-05	0.012	Promoter (<=1kb)	70531124	70534171	3048	1	ENSMUSG00000019428	ENSMUST00000125741	-575	Fkbp8	Fkbp8	protein_coding	FK506 binding protein 8 [Source:MGI Symbol;Acc:MGI:1341070]
chr7	19083906	19085301	1396	*	10.24	10.42	10.05	0.37	6.07e-05	0.0122	Promoter (<=1kb)	19083941	19093821	9881	1	ENSMUSG00000030409	ENSMUST00000108474	0	Dmpk	Dmpk	protein_coding	dystrophia myotonica-protein kinase [Source:MGI Symbol;Acc:MGI:94906]
chr11	95834293	95835856	1564	*	10.19	9.99	10.36	-0.36	6.24e-05	0.0124	Promoter (<=1kb)	95832723	95835890	3168	2	ENSMUSG00000018381	ENSMUST00000137645	34	Abi3	Abi3	protein_coding	ABI gene family, member 3 [Source:MGI Symbol;Acc:MGI:1913860]
chrX	105069997	105070502	506	*	7.4	7.73	6.96	0.78	6.25e-05	0.0124	Promoter (<=1kb)	105037197	105070096	32900	2	ENSMUSG00000087174	ENSMUST00000127533	0	5530601H04Rik	5530601H04Rik	processed_transcript	RIKEN cDNA 5530601H04 gene [Source:MGI Symbol;Acc:MGI:1918695]
chr12	76803814	76805896	2083	*	8.55	8.8	8.25	0.55	6.3e-05	0.0125	Promoter (<=1kb)	76800122	76805478	5357	2	ENSMUSG00000021062	ENSMUST00000122419	0	Rab15	Rab15	protein_coding	RAB15, member RAS oncogene family [Source:MGI Symbol;Acc:MGI:1916865]
chr1	23383096	23383716	621	*	10.33	10.13	10.51	-0.39	6.35e-05	0.0125	Promoter (<=1kb)	23366424	23383175	16752	2	ENSMUSG00000026158	ENSMUST00000027343	0	Ogfrl1	Ogfrl1	protein_coding	opioid growth factor receptor-like 1 [Source:MGI Symbol;Acc:MGI:1917405]
chr7	141096544	141097517	974	*	9.41	9.62	9.18	0.44	6.39e-05	0.0125	Promoter (<=1kb)	141093280	141096688	3409	2	ENSMUSG00000025494	ENSMUST00000209199	0	Sigirr	Sigirr	protein_coding	single immunoglobulin and toll-interleukin 1 receptor (TIR) domain [Source:MGI Symbol;Acc:MGI:1344402]
chr12	110978447	110979578	1132	*	10.17	9.97	10.36	-0.39	6.43e-05	0.0125	Promoter (<=1kb)	110975353	110979040	3688	2	ENSMUSG00000037904	ENSMUST00000128353	0	Ankrd9	Ankrd9	protein_coding	ankyrin repeat domain 9 [Source:MGI Symbol;Acc:MGI:1921501]
chr11	80476527	80477622	1096	*	9.07	8.82	9.28	-0.47	6.43e-05	0.0125	Promoter (<=1kb)	80477023	80481184	4162	1	ENSMUSG00000048895	ENSMUST00000053413	0	Cdk5r1	Cdk5r1	protein_coding	cyclin-dependent kinase 5, regulatory subunit 1 (p35) [Source:MGI Symbol;Acc:MGI:101764]
chrX	150477773	150478737	965	*	9.5	9.7	9.27	0.43	6.87e-05	0.0132	Distal Intergenic	150463726	150466156	2431	1	ENSMUSG00000081187	ENSMUST00000120793	14047	3110067C02Rik	3110067C02Rik	processed_pseudogene	RIKEN cDNA 3110067C02 gene [Source:MGI Symbol;Acc:MGI:1920452]
chr12	69986954	69987416	463	*	8.89	8.63	9.11	-0.48	7.09e-05	0.0136	Promoter (<=1kb)	69965012	69987002	21991	2	ENSMUSG00000021067	ENSMUST00000021467	0	Sav1	Sav1	protein_coding	salvador family WW domain containing 1 [Source:MGI Symbol;Acc:MGI:1927144]
chr10	60831012	60832138	1127	*	10.14	9.9	10.34	-0.44	7.13e-05	0.0136	Promoter (<=1kb)	60762593	60831581	68989	2	ENSMUSG00000020099	ENSMUST00000077925	0	Unc5b	Unc5b	protein_coding	unc-5 netrin receptor B [Source:MGI Symbol;Acc:MGI:894703]
chr2	83699435	83701274	1840	*	10.04	10.23	9.83	0.41	7.24e-05	0.0137	Promoter (<=1kb)	83700657	83701116	460	2	ENSMUSG00000085450	ENSMUST00000122851	0	Gm13686	Gm13686	antisense	predicted gene 13686 [Source:MGI Symbol;Acc:MGI:3651825]
chr9	21496643	21498123	1481	*	9.79	9.98	9.57	0.42	7.26e-05	0.0137	Promoter (<=1kb)	21496495	21496564	70	2	ENSMUSG00000065547	ENSMUST00000083613	-79	Mir199a-1	Mir199a-1	miRNA	microRNA 199a-1 [Source:MGI Symbol;Acc:MGI:2676863]
chr8	35662196	35663368	1173	*	8.33	8.58	8.02	0.57	7.66e-05	0.0144	Intron (ENSMUST00000037666/ENSMUSG00000070056, intron 1 of 2)	35607277	35677020	69744	1	ENSMUSG00000070056	ENSMUST00000154989	54919	Mfhas1	Mfhas1	protein_coding	malignant fibrous histiocytoma amplified sequence 1 [Source:MGI Symbol;Acc:MGI:1098644]
chr8	66494438	66496432	1995	*	9.71	9.5	9.9	-0.39	7.77e-05	0.0146	Promoter (<=1kb)	66495059	66496946	1888	1	ENSMUSG00000110500	ENSMUST00000212782	0	Gm32568	Gm32568	lincRNA	predicted gene, 32568 [Source:MGI Symbol;Acc:MGI:5591727]
chr4	151044069	151045128	1060	*	9.94	9.73	10.12	-0.39	7.84e-05	0.0146	Promoter (<=1kb)	151003652	151044665	41014	2	ENSMUSG00000028957	ENSMUST00000103204	0	Per3	Per3	protein_coding	period circadian clock 3 [Source:MGI Symbol;Acc:MGI:1277134]
chr5	114922954	114923626	673	*	9.81	10	9.6	0.39	7.89e-05	0.0146	Promoter (<=1kb)	114923240	114937912	14673	1	ENSMUSG00000041827	ENSMUST00000031540	0	Oasl1	Oasl1	protein_coding	2'-5' oligoadenylate synthetase-like 1 [Source:MGI Symbol;Acc:MGI:2180849]
chr1	43337335	43338836	1502	*	8.22	8.5	7.88	0.62	7.93e-05	0.0147	Distal Intergenic	43250156	43302925	52770	2	ENSMUSG00000099576	ENSMUST00000189899	-34410	Gm29040	Gm29040	lincRNA	predicted gene 29040 [Source:MGI Symbol;Acc:MGI:5579746]
chrY	90744311	90744595	285	*	7.27	6.8	7.62	-0.82	8.19e-05	0.015	Distal Intergenic	90753057	90763485	10429	1	ENSMUSG00000095134	ENSMUST00000167967	-8462	Mid1-ps1	Mid1-ps1	unprocessed_pseudogene	midline 1, pseudogene 1 [Source:MGI Symbol;Acc:MGI:5780070]
chr11	119796146	119796933	788	*	9.24	9.45	9	0.46	8.23e-05	0.015	Promoter (1-2kb)	119798773	119846955	48183	1	ENSMUSG00000025583	ENSMUST00000139728	-1840	Rptor	Rptor	protein_coding	regulatory associated protein of MTOR, complex 1 [Source:MGI Symbol;Acc:MGI:1921620]
chr13	47228294	47228544	251	*	8.15	7.83	8.42	-0.6	8.26e-05	0.015	Intron (ENSMUST00000068891/ENSMUSG00000038068, intron 3 of 7)	47193825	47246417	52593	1	ENSMUSG00000038068	ENSMUST00000110111	34469	Rnf144b	Rnf144b	protein_coding	ring finger protein 144B [Source:MGI Symbol;Acc:MGI:2384986]
chr5	113874135	113875222	1088	*	9.83	10.01	9.62	0.39	8.31e-05	0.0151	Promoter (<=1kb)	113848553	113874648	26096	2	ENSMUSG00000004530	ENSMUST00000166647	0	Coro1c	Coro1c	protein_coding	coronin, actin binding protein 1C [Source:MGI Symbol;Acc:MGI:1345964]
chr15	79399404	79400832	1429	*	9.44	9.66	9.19	0.47	8.39e-05	0.0151	Promoter (2-3kb)	79360685	79402919	42235	2	ENSMUSG00000009035	ENSMUST00000178522	2087	Tmem184b	Tmem184b	protein_coding	transmembrane protein 184b [Source:MGI Symbol;Acc:MGI:2445179]
chr2	72025343	72026926	1584	*	8.38	8.64	8.07	0.57	8.44e-05	0.0152	Intron (ENSMUST00000090826/ENSMUSG00000049044, intron 1 of 30)	71999666	71999792	127	2	ENSMUSG00000088297	ENSMUST00000157672	-25551	Gm26408	Gm26408	snoRNA	predicted gene, 26408 [Source:MGI Symbol;Acc:MGI:5456185]
chr14	73324642	73326617	1976	*	9.35	9.12	9.55	-0.43	8.47e-05	0.0152	Promoter (<=1kb)	73195502	73325822	130321	2	ENSMUSG00000022105	ENSMUST00000022701	0	Rb1	Rb1	protein_coding	RB transcriptional corepressor 1 [Source:MGI Symbol;Acc:MGI:97874]
chr4	59177482	59178074	593	*	7.52	7.03	7.88	-0.84	8.51e-05	0.0152	Distal Intergenic	59189257	59222833	33577	1	ENSMUSG00000028381	ENSMUST00000030074	-11183	Ugcg	Ugcg	protein_coding	UDP-glucose ceramide glucosyltransferase [Source:MGI Symbol;Acc:MGI:1332243]
chr5	9161045	9162446	1402	*	10.25	10.06	10.42	-0.35	8.59e-05	0.0152	Promoter (<=1kb)	9118801	9161776	42976	2	ENSMUSG00000042508	ENSMUST00000071921	0	Dmtf1	Dmtf1	protein_coding	cyclin D binding myb-like transcription factor 1 [Source:MGI Symbol;Acc:MGI:1344415]
chr2	173276479	173276906	428	*	7.65	7.24	7.96	-0.72	8.78e-05	0.0155	Promoter (<=1kb)	173224458	173276533	52076	2	ENSMUSG00000038400	ENSMUST00000036248	0	Pmepa1	Pmepa1	protein_coding	prostate transmembrane protein, androgen induced 1 [Source:MGI Symbol;Acc:MGI:1929600]
chr1	183411597	183413042	1446	*	8.56	8.81	8.27	0.54	8.94e-05	0.0157	Promoter (1-2kb)	183414466	183414848	383	1	ENSMUSG00000104212	ENSMUST00000193285	-1424	Gm37986	Gm37986	lincRNA	predicted gene, 37986 [Source:MGI Symbol;Acc:MGI:5611214]
chr17	17900618	17902028	1411	*	8.37	8.06	8.63	-0.56	8.97e-05	0.0157	Intron (ENSMUST00000054871/ENSMUSG00000079700, intron 1 of 1)	17906549	17907275	727	2	ENSMUSG00000116634	ENSMUST00000231820	5247	NA	ENSMUSG00000116634	processed_pseudogene	potassium channel, subfamily K, member 1 (Kcnk1), pseudogene
chr12	70890828	70891877	1050	*	9.66	9.86	9.44	0.42	9.26e-05	0.0161	Promoter (2-3kb)	70894823	70897916	3094	1	ENSMUSG00000048285	ENSMUST00000222045	-2946	Frmd6	Frmd6	protein_coding	FERM domain containing 6 [Source:MGI Symbol;Acc:MGI:2442579]
chr19	9022604	9023602	999	*	9.35	9.12	9.56	-0.44	9.26e-05	0.0161	Intron (ENSMUST00000092955/ENSMUSG00000069833, intron 4 of 5)	8989284	9076919	87636	1	ENSMUSG00000069833	ENSMUST00000092955	33320	Ahnak	Ahnak	protein_coding	AHNAK nucleoprotein (desmoyokin) [Source:MGI Symbol;Acc:MGI:1316648]
chrX	103616080	103617304	1225	*	9.12	9.33	8.88	0.45	9.34e-05	0.0161	Promoter (<=1kb)	103562897	103616954	54058	2	ENSMUSG00000086370	ENSMUST00000156240	0	Ftx	Ftx	lincRNA	Ftx transcript, Xist regulator (non-protein coding) [Source:MGI Symbol;Acc:MGI:1926128]
chr4	43582280	43583286	1007	*	8.18	8.44	7.86	0.59	9.36e-05	0.0161	Promoter (1-2kb)	43581214	43581720	507	1	ENSMUSG00000028468	ENSMUST00000141782	1066	Rgp1	Rgp1	protein_coding	RAB6A GEF compex partner 1 [Source:MGI Symbol;Acc:MGI:1915956]
chr11	119085772	119086846	1075	*	9.95	9.71	10.15	-0.44	9.6e-05	0.0164	Promoter (<=1kb)	119077573	119086221	8649	2	ENSMUSG00000039989	ENSMUST00000026665	0	Cbx4	Cbx4	protein_coding	chromobox 4 [Source:MGI Symbol;Acc:MGI:1195985]
chr2	93284356	93285741	1386	*	8.22	8.48	7.9	0.58	0.000101	0.0171	Intron (ENSMUST00000111265/ENSMUSG00000027217, intron 2 of 9)	93311263	93312515	1253	2	ENSMUSG00000027217	ENSMUST00000181716	26774	Tspan18	Tspan18	protein_coding	tetraspanin 18 [Source:MGI Symbol;Acc:MGI:1917186]
chr2	164144001	164145693	1693	*	8.49	8.73	8.2	0.53	0.000101	0.0171	Intron (ENSMUST00000018353/ENSMUSG00000018209, intron 10 of 10)	164135703	164140419	4717	1	ENSMUSG00000085538	ENSMUST00000149285	8298	Gm11455	Gm11455	antisense	predicted gene 11455 [Source:MGI Symbol;Acc:MGI:3650216]
chr8	123671285	123672956	1672	*	8.19	8.46	7.86	0.6	0.000103	0.0173	Intron (ENSMUST00000127664/ENSMUSG00000092329, intron 1 of 15)	123653929	123663884	9956	1	ENSMUSG00000039960	ENSMUST00000045487	17356	Rhou	Rhou	protein_coding	ras homolog family member U [Source:MGI Symbol;Acc:MGI:1916831]
chr11	19834709	19835742	1034	*	8.74	8.97	8.46	0.51	0.000103	0.0173	Distal Intergenic	19783652	19784483	832	1	ENSMUSG00000081820	ENSMUST00000120073	51057	Gm12029	Gm12029	processed_pseudogene	predicted gene 12029 [Source:MGI Symbol;Acc:MGI:3651192]
chr8	40609763	40610560	798	*	7.54	7.07	7.89	-0.82	0.000103	0.0173	Intron (ENSMUST00000048890/ENSMUSG00000039431, intron 1 of 14)	40553858	40590514	36657	2	ENSMUSG00000039431	ENSMUST00000173487	-19249	Mtmr7	Mtmr7	protein_coding	myotubularin related protein 7 [Source:MGI Symbol;Acc:MGI:1891693]
chr4	53445471	53446828	1358	*	9.08	9.29	8.84	0.45	0.000104	0.0173	Intron (ENSMUST00000107646/ENSMUSG00000028412, intron 1 of 12)	53440684	53563450	122767	1	ENSMUSG00000028412	ENSMUST00000107647	4787	Slc44a1	Slc44a1	protein_coding	solute carrier family 44, member 1 [Source:MGI Symbol;Acc:MGI:2140592]
chr5	135023249	135023943	695	*	7.44	7.02	7.77	-0.75	0.000105	0.0174	Promoter (<=1kb)	135023482	135051100	27619	1	ENSMUSG00000007207	ENSMUST00000005509	0	Stx1a	Stx1a	protein_coding	syntaxin 1A (brain) [Source:MGI Symbol;Acc:MGI:109355]
chr4	136885523	136886730	1208	*	9.43	9.18	9.64	-0.45	0.000107	0.0177	Promoter (<=1kb)	136880129	136886187	6059	2	ENSMUSG00000036905	ENSMUST00000046384	0	C1qb	C1qb	protein_coding	complement component 1, q subcomponent, beta polypeptide [Source:MGI Symbol;Acc:MGI:88224]
chr4	141538530	141539197	668	*	10.34	10.15	10.51	-0.36	0.000107	0.0177	Promoter (<=1kb)	141467890	141538597	70708	2	ENSMUSG00000040761	ENSMUST00000105786	0	Spen	Spen	protein_coding	spen family transcription repressor [Source:MGI Symbol;Acc:MGI:1891706]
chr8	83972288	83973133	846	*	10.94	10.76	11.11	-0.35	0.00011	0.018	Promoter (<=1kb)	83972993	83996443	23451	1	ENSMUSG00000005469	ENSMUST00000005606	0	Prkaca	Prkaca	protein_coding	protein kinase, cAMP dependent, catalytic, alpha [Source:MGI Symbol;Acc:MGI:97592]
chr5	114896798	114898421	1624	*	8.61	8.85	8.33	0.51	0.00011	0.018	Promoter (<=1kb)	114896936	114912234	15299	1	ENSMUSG00000029561	ENSMUST00000031542	0	Oasl2	Oasl2	protein_coding	2'-5' oligoadenylate synthetase-like 2 [Source:MGI Symbol;Acc:MGI:1344390]
chr13	24816137	24817758	1622	*	9.45	9.22	9.65	-0.43	0.000111	0.018	3' UTR	24811447	24811568	122	2	ENSMUSG00000064811	ENSMUST00000082877	-4569	Gm22358	Gm22358	snoRNA	predicted gene, 22358 [Source:MGI Symbol;Acc:MGI:5452135]
chr6	120791915	120793201	1287	*	10.3	10.47	10.11	0.36	0.000111	0.018	Exon (ENSMUST00000112682/ENSMUSG00000004902, exon 7 of 10)	120797574	120797670	97	2	ENSMUSG00000093409	ENSMUST00000176615	4469	Gm25193	Gm25193	miRNA	predicted gene, 25193 [Source:MGI Symbol;Acc:MGI:5454970]
chr18	35771020	35772207	1188	*	10.42	10.23	10.59	-0.36	0.000112	0.018	Promoter (<=1kb)	35771559	35807172	35614	1	ENSMUSG00000091896	ENSMUST00000170693	0	Ube2d2a	Ube2d2a	protein_coding	ubiquitin-conjugating enzyme E2D 2A [Source:MGI Symbol;Acc:MGI:1930715]
chr2	152398122	152399233	1112	*	9.99	9.79	10.16	-0.37	0.000112	0.018	Promoter (<=1kb)	152393611	152398063	4453	2	ENSMUSG00000051817	ENSMUST00000182625	-59	Sox12	Sox12	protein_coding	SRY (sex determining region Y)-box 12 [Source:MGI Symbol;Acc:MGI:98360]
chr3	19310893	19311853	961	*	9.08	8.84	9.29	-0.46	0.000114	0.0182	Promoter (<=1kb)	19223108	19311322	88215	2	ENSMUSG00000069094	ENSMUST00000099195	0	Pde7a	Pde7a	protein_coding	phosphodiesterase 7A [Source:MGI Symbol;Acc:MGI:1202402]
chr12	103531948	103532965	1018	*	8.1	7.76	8.38	-0.62	0.000114	0.0182	Promoter (<=1kb)	103532283	103613831	81549	1	ENSMUSG00000021209	ENSMUST00000021631	0	Ppp4r4	Ppp4r4	protein_coding	protein phosphatase 4, regulatory subunit 4 [Source:MGI Symbol;Acc:MGI:1921771]
chr1	75398783	75401026	2244	*	8.99	9.2	8.74	0.46	0.000116	0.0185	Promoter (<=1kb)	75400085	75403990	3906	1	ENSMUSG00000026207	ENSMUST00000113589	0	Speg	Speg	protein_coding	SPEG complex locus [Source:MGI Symbol;Acc:MGI:109282]
chr2	84503937	84505391	1455	*	8.77	9.02	8.47	0.55	0.000118	0.0187	Promoter (1-2kb)	84500760	84506873	6114	2	ENSMUSG00000087362	ENSMUST00000126679	1482	Gm13710	Gm13710	lincRNA	predicted gene 13710 [Source:MGI Symbol;Acc:MGI:3650894]
chr11	100397038	100398210	1173	*	10.26	10.07	10.43	-0.36	0.000118	0.0187	Promoter (<=1kb)	100370619	100397749	27131	2	ENSMUSG00000001552	ENSMUST00000001592	0	Jup	Jup	protein_coding	junction plakoglobin [Source:MGI Symbol;Acc:MGI:96650]
chr16	94568967	94570116	1150	*	11.39	11.2	11.56	-0.37	0.000121	0.0189	Promoter (<=1kb)	94570010	94695067	125058	1	ENSMUSG00000022897	ENSMUST00000119878	0	Dyrk1a	Dyrk1a	protein_coding	dual-specificity tyrosine-(Y)-phosphorylation regulated kinase 1a [Source:MGI Symbol;Acc:MGI:1330299]
chr4	33265050	33265597	548	*	8.58	8.27	8.84	-0.57	0.000121	0.0189	Intron (ENSMUST00000137589/ENSMUSG00000040128, intron 1 of 1)	33245423	33248510	3088	2	ENSMUSG00000040128	ENSMUST00000049357	-16540	Pnrc1	Pnrc1	protein_coding	proline-rich nuclear receptor coactivator 1 [Source:MGI Symbol;Acc:MGI:1917838]
chrX	140599079	140599748	670	*	7.81	7.44	8.11	-0.67	0.000122	0.0189	Promoter (<=1kb)	140540262	140600659	60398	2	ENSMUSG00000031431	ENSMUST00000112996	911	Tsc22d3	Tsc22d3	protein_coding	TSC22 domain family, member 3 [Source:MGI Symbol;Acc:MGI:1196284]
chr10	60260240	60261236	997	*	9.97	9.77	10.15	-0.38	0.000122	0.0189	Distal Intergenic	60277627	60302594	24968	1	ENSMUSG00000004207	ENSMUST00000105465	-16391	Psap	Psap	protein_coding	prosaposin [Source:MGI Symbol;Acc:MGI:97783]
chr16	17089451	17090865	1415	*	10.31	10.51	10.08	0.43	0.000123	0.019	Promoter (<=1kb)	17088606	17089459	854	2	ENSMUSG00000022771	ENSMUST00000232303	0	Ppil2	Ppil2	protein_coding	peptidylprolyl isomerase (cyclophilin)-like 2 [Source:MGI Symbol;Acc:MGI:2447857]
chr4	8811078	8812625	1548	*	8.94	9.16	8.68	0.48	0.000125	0.0192	Exon (ENSMUST00000039267/ENSMUSG00000041235, exon 7 of 38)	8840322	8844721	4400	1	ENSMUSG00000041235	ENSMUST00000130709	-27697	Chd7	Chd7	protein_coding	chromodomain helicase DNA binding protein 7 [Source:MGI Symbol;Acc:MGI:2444748]
chrX	103493355	103494407	1053	*	9.28	9.47	9.05	0.42	0.000128	0.0197	Promoter (<=1kb)	103493556	103510017	16462	1	ENSMUSG00000097571	ENSMUST00000234690	0	Jpx	Jpx	lincRNA	Jpx transcript, Xist activator (non-protein coding) [Source:MGI Symbol;Acc:MGI:2180008]
chr17	47736910	47738397	1488	*	10.48	10.27	10.66	-0.39	0.00013	0.0198	Promoter (<=1kb)	47737030	47792419	55390	1	ENSMUSG00000023990	ENSMUST00000086932	0	Tfeb	Tfeb	protein_coding	transcription factor EB [Source:MGI Symbol;Acc:MGI:103270]
chr4	22357291	22358841	1551	*	10.8	10.6	10.97	-0.37	0.00013	0.0198	Promoter (<=1kb)	22357543	22376725	19183	1	ENSMUSG00000040410	ENSMUST00000131972	0	Fbxl4	Fbxl4	protein_coding	F-box and leucine-rich repeat protein 4 [Source:MGI Symbol;Acc:MGI:2140367]
chr12	102201763	102203434	1672	*	10.17	10.34	9.97	0.37	0.000131	0.0198	Intron (ENSMUST00000159329/ENSMUSG00000041771, intron 2 of 15)	102253473	102253687	215	2	ENSMUSG00000064776	ENSMUST00000082842	50253	Gm25203	Gm25203	snoRNA	predicted gene, 25203 [Source:MGI Symbol;Acc:MGI:5454980]
chr11	23497359	23498633	1275	*	10.56	10.38	10.73	-0.35	0.000133	0.0201	Promoter (<=1kb)	23487882	23497930	10049	2	ENSMUSG00000020288	ENSMUST00000109539	0	Ahsa2	Ahsa2	protein_coding	AHA1, activator of heat shock protein ATPase 2 [Source:MGI Symbol;Acc:MGI:1916133]
chr8	47191236	47192305	1070	*	7.22	6.75	7.57	-0.83	0.000134	0.0201	3' UTR	47191616	47220193	28578	2	ENSMUSG00000038143	ENSMUST00000209337	27888	Stox2	Stox2	protein_coding	storkhead box 2 [Source:MGI Symbol;Acc:MGI:1918319]
chr5	124339037	124339675	639	*	7.39	7.72	6.95	0.77	0.000135	0.0203	3' UTR	124345744	124350254	4511	2	ENSMUSG00000029394	ENSMUST00000111473	10579	Cdk2ap1	Cdk2ap1	protein_coding	CDK2 (cyclin-dependent kinase 2)-associated protein 1 [Source:MGI Symbol;Acc:MGI:1202069]
chr18	70601220	70602809	1590	*	9.25	9.45	9	0.45	0.000136	0.0203	Intron (ENSMUST00000074058/ENSMUSG00000024513, intron 3 of 6)	70593255	70617233	23979	1	ENSMUSG00000024513	ENSMUST00000133889	7965	Mbd2	Mbd2	protein_coding	methyl-CpG binding domain protein 2 [Source:MGI Symbol;Acc:MGI:1333813]
chr14	65112773	65114285	1513	*	8.39	8.64	8.09	0.56	0.000139	0.0205	Intron (ENSMUST00000223989/ENSMUSG00000021978, intron 1 of 2)	65052060	65098106	46047	2	ENSMUSG00000021978	ENSMUST00000022550	-14667	Extl3	Extl3	protein_coding	exostoses (multiple)-like 3 [Source:MGI Symbol;Acc:MGI:1860765]
chr17	47694519	47695195	677	*	10.22	10.02	10.4	-0.38	0.000139	0.0205	Promoter (<=1kb)	47692216	47694736	2521	2	ENSMUSG00000096549	ENSMUST00000151540	0	Prickle4	Prickle4	protein_coding	prickle planar cell polarity protein 4 [Source:MGI Symbol;Acc:MGI:2685785]
chr6	86598782	86600537	1756	*	9.89	10.08	9.68	0.4	0.000139	0.0206	Distal Intergenic	86591430	86593604	2175	1	ENSMUSG00000108059	ENSMUST00000204543	7352	Gm44369	Gm44369	TEC	predicted gene, 44369 [Source:MGI Symbol;Acc:MGI:5690761]
chr11	104318905	104319838	934	*	8.34	8.6	8.01	0.6	0.00014	0.0206	Promoter (<=1kb)	104318033	104328241	10209	1	ENSMUSG00000018411	ENSMUST00000144836	872	Mapt	Mapt	protein_coding	microtubule-associated protein tau [Source:MGI Symbol;Acc:MGI:97180]
chr17	34295890	34296799	910	*	9.6	9.39	9.79	-0.41	0.000141	0.0206	Intron (ENSMUST00000174074/ENSMUSG00000092415, intron 2 of 2)	34282744	34287827	5084	2	ENSMUSG00000036594	ENSMUST00000040655	-8063	H2-Aa	H2-Aa	protein_coding	histocompatibility 2, class II antigen A, alpha [Source:MGI Symbol;Acc:MGI:95895]
chr19	46728300	46729347	1048	*	9.98	10.15	9.79	0.36	0.000141	0.0206	Intron (ENSMUST00000003655/ENSMUSG00000003559, intron 10 of 10)	46707443	46741095	33653	1	ENSMUSG00000003559	ENSMUST00000003655	20857	As3mt	As3mt	protein_coding	arsenic (+3 oxidation state) methyltransferase [Source:MGI Symbol;Acc:MGI:1929882]
chr6	97221303	97223365	2063	*	9.11	9.32	8.86	0.46	0.000142	0.0207	Intron (ENSMUST00000044681/ENSMUSG00000035199, intron 1 of 2)	97210689	97233315	22627	1	ENSMUSG00000035199	ENSMUST00000044681	10614	Arl6ip5	Arl6ip5	protein_coding	ADP-ribosylation factor-like 6 interacting protein 5 [Source:MGI Symbol;Acc:MGI:1929501]
chr19	41481707	41483717	2011	*	9.85	9.65	10.03	-0.38	0.000143	0.0207	Promoter (<=1kb)	41482645	41562246	79602	1	ENSMUSG00000025019	ENSMUST00000067795	0	Lcor	Lcor	protein_coding	ligand dependent nuclear receptor corepressor [Source:MGI Symbol;Acc:MGI:2443930]
chr8	71578283	71581356	3074	*	10.52	10.68	10.35	0.34	0.000144	0.0208	Promoter (<=1kb)	71579213	71587301	8089	1	ENSMUSG00000031808	ENSMUST00000212211	0	Slc27a1	Slc27a1	protein_coding	solute carrier family 27 (fatty acid transporter), member 1 [Source:MGI Symbol;Acc:MGI:1347098]
chr17	46383179	46383808	630	*	10.29	10.1	10.46	-0.37	0.000145	0.0209	Promoter (<=1kb)	46383731	46420024	36294	1	ENSMUSG00000015597	ENSMUST00000113481	0	Zfp318	Zfp318	protein_coding	zinc finger protein 318 [Source:MGI Symbol;Acc:MGI:1889348]
chr1	39255960	39256983	1024	*	8.31	8.56	8.01	0.55	0.000145	0.0209	Intron (ENSMUST00000173050/ENSMUSG00000026077, intron 1 of 2)	39276283	39276565	283	2	ENSMUSG00000092553	ENSMUST00000174365	19582	Gm20428	Gm20428	processed_pseudogene	predicted gene 20428 [Source:MGI Symbol;Acc:MGI:5141893]
chr15	101173319	101174184	866	*	8.98	8.72	9.21	-0.48	0.000146	0.0209	Promoter (<=1kb)	101174067	101213684	39618	1	ENSMUSG00000000532	ENSMUST00000000544	0	Acvr1b	Acvr1b	protein_coding	activin A receptor, type 1B [Source:MGI Symbol;Acc:MGI:1338944]
chr11	106666465	106667008	544	*	8.41	8.66	8.11	0.56	0.000149	0.0212	Intron (ENSMUST00000103069/ENSMUSG00000020717, intron 13 of 13)	106661185	106663326	2142	2	ENSMUSG00000020717	ENSMUST00000184424	-3139	Pecam1	Pecam1	protein_coding	platelet/endothelial cell adhesion molecule 1 [Source:MGI Symbol;Acc:MGI:97537]
chr2	166655769	166658098	2330	*	9.22	9.42	8.98	0.44	0.000149	0.0212	Promoter (<=1kb)	166655027	166655142	116	2	ENSMUSG00000093063	ENSMUST00000175322	-627	Gm23152	Gm23152	rRNA	predicted gene, 23152 [Source:MGI Symbol;Acc:MGI:5452929]
chr5	125226251	125226857	607	*	7.98	7.59	8.28	-0.7	0.000151	0.0214	Distal Intergenic	125238314	125272815	34502	2	ENSMUSG00000105039	ENSMUST00000198586	45958	Gm32585	Gm32585	lincRNA	predicted gene, 32585 [Source:MGI Symbol;Acc:MGI:5591744]
chr5	52431302	52432400	1099	*	7.53	7.11	7.85	-0.74	0.000152	0.0215	Intron (ENSMUST00000198008/ENSMUSG00000045790, intron 3 of 4)	52441159	52443252	2094	1	ENSMUSG00000106380	ENSMUST00000196113	-8759	Gm3519	Gm3519	antisense	predicted gene 3519 [Source:MGI Symbol;Acc:MGI:3781696]
chr6	31735833	31736505	673	*	7.12	7.5	6.59	0.91	0.000153	0.0215	Intron (ENSMUST00000210190/ENSMUSG00000086804, intron 2 of 2)	31719381	31743094	23714	1	ENSMUSG00000086804	ENSMUST00000210985	16452	Gm43154	Gm43154	lincRNA	predicted gene 43154 [Source:MGI Symbol;Acc:MGI:5663291]
chr2	135692444	135693309	866	*	8.44	8.69	8.15	0.54	0.000155	0.0218	Promoter (<=1kb)	135686174	135693154	6981	2	ENSMUSG00000085709	ENSMUST00000152250	0	Gm14211	Gm14211	lincRNA	predicted gene 14211 [Source:MGI Symbol;Acc:MGI:3652008]
chr7	127027107	127028285	1179	*	11.55	11.37	11.71	-0.34	0.000157	0.022	Promoter (<=1kb)	127027732	127028116	385	2	ENSMUSG00000030677	ENSMUST00000206655	0	Kif22	Kif22	protein_coding	kinesin family member 22 [Source:MGI Symbol;Acc:MGI:109233]
chr7	100046498	100047809	1312	*	10.3	10.46	10.12	0.34	0.000158	0.022	Distal Intergenic	100022099	100034726	12628	1	ENSMUSG00000030732	ENSMUST00000144808	24399	Chrdl2	Chrdl2	protein_coding	chordin-like 2 [Source:MGI Symbol;Acc:MGI:1916371]
chr15	62143820	62145874	2055	*	7.63	7.93	7.23	0.7	0.000161	0.0222	Intron (ENSMUST00000182956/ENSMUSG00000097039, intron 2 of 6)	62175422	62175548	127	1	ENSMUSG00000098595	ENSMUST00000184054	-29548	Gm27957	Gm27957	misc_RNA	predicted gene, 27957 [Source:MGI Symbol;Acc:MGI:5531339]
chr9	103364819	103366671	1853	*	11.26	11.09	11.42	-0.33	0.000166	0.0228	Promoter (<=1kb)	103353094	103365840	12747	2	ENSMUSG00000032803	ENSMUST00000035484	0	Cdv3	Cdv3	protein_coding	carnitine deficiency-associated gene expressed in ventricle 3 [Source:MGI Symbol;Acc:MGI:2448759]
chr4	21678926	21679994	1069	*	8.65	8.37	8.89	-0.52	0.000166	0.0228	Exon (ENSMUST00000144160/ENSMUSG00000040478, exon 4 of 4)	21679747	21685781	6035	2	ENSMUSG00000040478	ENSMUST00000149516	5787	Prdm13	Prdm13	protein_coding	PR domain containing 13 [Source:MGI Symbol;Acc:MGI:2448528]
chr11	120548939	120550024	1086	*	9.46	9.21	9.66	-0.45	0.000167	0.0228	Promoter (<=1kb)	120542888	120549701	6814	2	ENSMUSG00000061111	ENSMUST00000135515	0	Mcrip1	Mcrip1	protein_coding	MAPK regulated corepressor interacting protein 1 [Source:MGI Symbol;Acc:MGI:2384752]
chr16	59529000	59530042	1043	*	8.43	8.67	8.15	0.52	0.000167	0.0229	Promoter (<=1kb)	59493630	59530191	36562	2	ENSMUSG00000022723	ENSMUST00000232544	149	Crybg3	Crybg3	protein_coding	beta-gamma crystallin domain containing 3 [Source:MGI Symbol;Acc:MGI:2676311]
chr6	53447564	53449171	1608	*	9.62	9.81	9.4	0.42	0.000169	0.0231	Exon (ENSMUST00000203528/ENSMUSG00000053007, exon 5 of 11)	53433974	53434137	164	1	ENSMUSG00000096147	ENSMUST00000083282	13590	Gm25818	Gm25818	snRNA	predicted gene, 25818 [Source:MGI Symbol;Acc:MGI:5455595]
chr17	35209546	35210816	1271	*	9.54	9.74	9.31	0.42	0.00017	0.0231	Distal Intergenic	35203165	35205351	2187	2	ENSMUSG00000024402	ENSMUST00000025266	-4195	Lta	Lta	protein_coding	lymphotoxin A [Source:MGI Symbol;Acc:MGI:104797]
chr17	34262592	34263420	829	*	7.99	7.62	8.29	-0.67	0.000171	0.0231	Promoter (<=1kb)	34263209	34269418	6210	1	ENSMUSG00000073421	ENSMUST00000040828	0	H2-Ab1	H2-Ab1	protein_coding	histocompatibility 2, class II antigen A, beta 1 [Source:MGI Symbol;Acc:MGI:103070]
chr7	110940866	110942196	1331	*	8.85	9.06	8.6	0.47	0.000176	0.0237	Intron (ENSMUST00000005751/ENSMUSG00000005611, intron 2 of 20)	110868272	110946187	77916	2	ENSMUSG00000005611	ENSMUST00000125758	3991	Mrvi1	Mrvi1	protein_coding	MRV integration site 1 [Source:MGI Symbol;Acc:MGI:1338023]
chr2	128178832	128180371	1540	*	10.97	11.14	10.79	0.36	0.000177	0.0238	Exon (ENSMUST00000225087/ENSMUSG00000074813, exon 6 of 7)	128189987	128204634	14648	1	ENSMUSG00000085750	ENSMUST00000152439	-9616	Gm14009	Gm14009	lincRNA	predicted gene 14009 [Source:MGI Symbol;Acc:MGI:3652195]
chr5	114738600	114740036	1437	*	10	10.17	9.8	0.37	0.000178	0.0238	Promoter (1-2kb)	114738330	114741362	3033	2	ENSMUSG00000041890	ENSMUST00000201442	1326	Git2	Git2	protein_coding	G protein-coupled receptor kinase-interactor 2 [Source:MGI Symbol;Acc:MGI:1347053]
chr3	34019395	34020323	929	*	9.6	9.35	9.81	-0.46	0.00018	0.0239	Promoter (<=1kb)	34019943	34069342	49400	1	ENSMUSG00000027680	ENSMUST00000001620	0	Fxr1	Fxr1	protein_coding	fragile X mental retardation gene 1, autosomal homolog [Source:MGI Symbol;Acc:MGI:104860]
chr3	40522606	40523675	1070	*	7.76	8.05	7.41	0.64	0.00018	0.0239	Promoter (<=1kb)	40504867	40522912	18046	2	ENSMUSG00000037884	ENSMUST00000035860	0	1700017G19Rik	1700017G19Rik	lincRNA	RIKEN cDNA 1700017G19 gene [Source:MGI Symbol;Acc:MGI:1919477]
chr17	46555646	46556773	1128	*	10.88	10.69	11.05	-0.36	0.00018	0.0239	Promoter (<=1kb)	46548329	46556175	7847	2	ENSMUSG00000015605	ENSMUST00000015749	0	Srf	Srf	protein_coding	serum response factor [Source:MGI Symbol;Acc:MGI:106658]
chr2	27935603	27936996	1394	*	8.18	8.45	7.85	0.6	0.000185	0.0244	Intron (ENSMUST00000028280/ENSMUSG00000026837, intron 4 of 65)	27882925	27887052	4128	2	ENSMUSG00000085766	ENSMUST00000154246	-48551	2810430I11Rik	2810430I11Rik	processed_transcript	RIKEN cDNA 2810430I11 gene [Source:MGI Symbol;Acc:MGI:3590515]
chr5	142899132	142899632	501	*	8.54	8.24	8.78	-0.54	0.000186	0.0245	Distal Intergenic	142882419	142895421	13003	2	ENSMUSG00000066640	ENSMUST00000156725	-3711	Fbxl18	Fbxl18	protein_coding	F-box and leucine-rich repeat protein 18 [Source:MGI Symbol;Acc:MGI:2444450]
chr2	102400309	102401576	1268	*	8.6	8.33	8.83	-0.5	0.000187	0.0245	Promoter (<=1kb)	102300119	102400900	100782	2	ENSMUSG00000027189	ENSMUST00000102573	0	Trim44	Trim44	protein_coding	tripartite motif-containing 44 [Source:MGI Symbol;Acc:MGI:1931835]
chrX	103529020	103530090	1071	*	8.82	9.04	8.56	0.48	0.000187	0.0245	Promoter (<=1kb)	103529483	103529707	225	1	ENSMUSG00000081004	ENSMUST00000117673	0	Gm9157	Gm9157	transcribed_processed_pseudogene	predicted gene 9157 [Source:MGI Symbol;Acc:MGI:3643722]
chr18	75562176	75563747	1572	*	8.8	9.02	8.53	0.49	0.000188	0.0245	Intron (ENSMUST00000165559/ENSMUSG00000052928, intron 7 of 11)	75514645	75522806	8162	1	ENSMUSG00000097712	ENSMUST00000181913	47531	Gm10532	Gm10532	lincRNA	predicted gene 10532 [Source:MGI Symbol;Acc:MGI:3641671]
chr10	83183224	83184890	1667	*	9.17	9.37	8.94	0.42	0.000188	0.0245	Intron (ENSMUST00000040110/ENSMUSG00000034612, intron 2 of 2)	83158025	83158127	103	2	ENSMUSG00000088270	ENSMUST00000157645	-25097	Gm23122	Gm23122	snRNA	predicted gene, 23122 [Source:MGI Symbol;Acc:MGI:5452899]
chr1	91056008	91057536	1529	*	9.33	9.53	9.09	0.44	0.000191	0.0247	Promoter (2-3kb)	91053586	91128287	74702	1	ENSMUSG00000026305	ENSMUST00000189617	2422	Lrrfip1	Lrrfip1	protein_coding	leucine rich repeat (in FLII) interacting protein 1 [Source:MGI Symbol;Acc:MGI:1342770]
chr12	8386419	8387456	1038	*	9.14	9.34	8.91	0.42	0.000191	0.0247	Distal Intergenic	8394209	8400356	6148	1	ENSMUSG00000112452	ENSMUST00000218567	-6753	Gm48075	Gm48075	lincRNA	predicted gene, 48075 [Source:MGI Symbol;Acc:MGI:6097409]
chr7	49299992	49301440	1449	*	8.67	8.91	8.39	0.52	0.000192	0.0247	Promoter (2-3kb)	49304138	49411406	107269	1	ENSMUSG00000052512	ENSMUST00000184928	-2698	Nav2	Nav2	protein_coding	neuron navigator 2 [Source:MGI Symbol;Acc:MGI:2183691]
chr1	23255910	23256985	1076	*	9.6	9.4	9.78	-0.39	0.000193	0.0248	Promoter (<=1kb)	23255685	23256407	723	2	ENSMUSG00000102766	ENSMUST00000193885	0	Gm6420	Gm6420	TEC	predicted gene 6420 [Source:MGI Symbol;Acc:MGI:3644588]
chr10	69287441	69288376	936	*	7.7	8	7.32	0.68	0.000194	0.0248	Intron (ENSMUST00000164034/ENSMUSG00000019944, intron 9 of 10)	69279458	69286907	7450	1	ENSMUSG00000019944	ENSMUST00000165765	7983	Rhobtb1	Rhobtb1	protein_coding	Rho-related BTB domain containing 1 [Source:MGI Symbol;Acc:MGI:1916538]
chrX	11838254	11840812	2559	*	10.21	10.4	9.98	0.42	0.000195	0.0248	Distal Intergenic	11850484	11850590	107	1	ENSMUSG00000065825	ENSMUST00000083891	-9672	Gm26314	Gm26314	snRNA	predicted gene, 26314 [Source:MGI Symbol;Acc:MGI:5456091]
chr17	73360499	73361539	1041	*	7.18	6.73	7.53	-0.79	0.000196	0.0248	Exon (ENSMUST00000095208/ENSMUSG00000043705, exon 5 of 23)	73306464	73399296	92833	2	ENSMUSG00000043705	ENSMUST00000095208	37757	Capn13	Capn13	protein_coding	calpain 13 [Source:MGI Symbol;Acc:MGI:2685789]
chr11	54061226	54062798	1573	*	8.31	8.57	7.98	0.59	0.000196	0.0248	Promoter (1-2kb)	54063723	54064568	846	2	ENSMUSG00000020388	ENSMUST00000151948	1770	Pdlim4	Pdlim4	protein_coding	PDZ and LIM domain 4 [Source:MGI Symbol;Acc:MGI:1353470]
chr15	85574134	85575192	1059	*	8.23	8.49	7.91	0.58	0.000197	0.0248	Promoter (2-3kb)	85536410	85578070	41661	2	ENSMUSG00000022382	ENSMUST00000229191	2878	Wnt7b	Wnt7b	protein_coding	wingless-type MMTV integration site family, member 7B [Source:MGI Symbol;Acc:MGI:98962]
chr6	32028235	32028907	673	*	9.77	9.94	9.58	0.36	2e-04	0.0251	Distal Intergenic	32050246	32058921	8676	1	ENSMUSG00000029766	ENSMUST00000201926	-21339	1700012A03Rik	1700012A03Rik	protein_coding	RIKEN cDNA 1700012A03 gene [Source:MGI Symbol;Acc:MGI:1923632]
chr9	51008311	51009549	1239	*	10.65	10.45	10.82	-0.36	0.000202	0.0253	Promoter (<=1kb)	50892801	51008936	116136	2	ENSMUSG00000037112	ENSMUST00000176663	0	Sik2	Sik2	protein_coding	salt inducible kinase 2 [Source:MGI Symbol;Acc:MGI:2445031]
chr9	46046548	46047420	873	*	8.51	8.77	8.19	0.59	0.000204	0.0254	Intron (ENSMUST00000126865/ENSMUSG00000034135, intron 1 of 24)	46013000	46221234	208235	1	ENSMUSG00000034135	ENSMUST00000120247	33548	Sik3	Sik3	protein_coding	SIK family kinase 3 [Source:MGI Symbol;Acc:MGI:2446296]
chr13	17804981	17805922	942	*	11.47	11.29	11.63	-0.35	0.000204	0.0254	Promoter (<=1kb)	17710315	17805097	94783	2	ENSMUSG00000041297	ENSMUST00000223490	0	Cdk13	Cdk13	protein_coding	cyclin-dependent kinase 13 [Source:MGI Symbol;Acc:MGI:1916812]
chr8	56284667	56285550	884	*	7.45	7.03	7.77	-0.74	0.000205	0.0255	Distal Intergenic	56294585	56321043	26459	1	ENSMUSG00000031613	ENSMUST00000034026	-9035	Hpgd	Hpgd	protein_coding	hydroxyprostaglandin dehydrogenase 15 (NAD) [Source:MGI Symbol;Acc:MGI:108085]
chr8	79349759	79351223	1465	*	9.02	9.23	8.77	0.46	0.000207	0.0256	Promoter (<=1kb)	79343673	79350051	6379	2	ENSMUSG00000031681	ENSMUST00000210678	0	Smad1	Smad1	protein_coding	SMAD family member 1 [Source:MGI Symbol;Acc:MGI:109452]
chr13	108787607	108788725	1119	*	8.38	8.65	8.06	0.59	0.000207	0.0256	Intron (ENSMUST00000133929/ENSMUSG00000021699, intron 3 of 3)	108860166	109951344	1091179	1	ENSMUSG00000021699	ENSMUST00000177907	-71441	Pde4d	Pde4d	protein_coding	phosphodiesterase 4D, cAMP specific [Source:MGI Symbol;Acc:MGI:99555]
chr13	41551389	41552974	1586	*	9.03	8.79	9.23	-0.45	0.00021	0.0258	Intron (ENSMUST00000225451/ENSMUSG00000114545, intron 1 of 1)	41543005	41559913	16909	2	ENSMUSG00000114545	ENSMUST00000225451	6939	Gm32184	Gm32184	lincRNA	predicted gene, 32184 [Source:MGI Symbol;Acc:MGI:5591343]
chr9	96846055	96847241	1187	*	8.45	8.69	8.17	0.52	0.000211	0.0259	Intron (ENSMUST00000112951/ENSMUSG00000043587, intron 3 of 6)	96839086	96854924	15839	2	ENSMUSG00000043587	ENSMUST00000135834	7683	Pxylp1	Pxylp1	protein_coding	2-phosphoxylose phosphatase 1 [Source:MGI Symbol;Acc:MGI:2442444]
chr2	80079671	80081315	1645	*	8.54	8.25	8.78	-0.53	0.000212	0.0259	Intron (ENSMUST00000102655/ENSMUSG00000059173, intron 1 of 14)	79905990	80039029	133040	2	ENSMUSG00000059173	ENSMUST00000146076	-40642	Pde1a	Pde1a	protein_coding	phosphodiesterase 1A, calmodulin-dependent [Source:MGI Symbol;Acc:MGI:1201792]
chr10	78402477	78403320	844	*	7.48	7.8	7.08	0.71	0.000213	0.0259	Promoter (<=1kb)	78402125	78403616	1492	2	ENSMUSG00000061032	ENSMUST00000219406	296	Rrp1	Rrp1	protein_coding	ribosomal RNA processing 1 homolog (S. cerevisiae) [Source:MGI Symbol;Acc:MGI:1203500]
chr7	88192588	88193165	578	*	7.61	7.24	7.91	-0.67	0.000213	0.026	Distal Intergenic	88119158	88122400	3243	1	ENSMUSG00000108993	ENSMUST00000207127	73430	Gm44846	Gm44846	TEC	predicted gene 44846 [Source:MGI Symbol;Acc:MGI:5753422]
chr5	27205981	27206760	780	*	8.42	8.1	8.68	-0.58	0.000216	0.0261	Intron (ENSMUST00000071500/ENSMUSG00000061576, intron 1 of 25)	27195955	27198868	2914	1	ENSMUSG00000105946	ENSMUST00000199729	10026	Gm43776	Gm43776	TEC	predicted gene 43776 [Source:MGI Symbol;Acc:MGI:5663913]
chr15	96460017	96461758	1742	*	10.72	10.53	10.88	-0.35	0.000216	0.0261	Promoter (<=1kb)	96413656	96460843	47188	2	ENSMUSG00000033228	ENSMUST00000047835	0	Scaf11	Scaf11	protein_coding	SR-related CTD-associated factor 11 [Source:MGI Symbol;Acc:MGI:1919443]
chr8	36248879	36249809	931	*	10.38	10.2	10.55	-0.35	0.000221	0.0265	Promoter (<=1kb)	36216064	36249516	33453	2	ENSMUSG00000039633	ENSMUST00000065297	0	Lonrf1	Lonrf1	protein_coding	LON peptidase N-terminal domain and ring finger 1 [Source:MGI Symbol;Acc:MGI:3609241]
chr8	18950184	18951435	1252	*	10.07	10.24	9.88	0.36	0.000221	0.0265	Promoter (<=1kb)	18932729	18950871	18143	2	ENSMUSG00000039814	ENSMUST00000144987	0	Xkr5	Xkr5	protein_coding	X-linked Kx blood group related 5 [Source:MGI Symbol;Acc:MGI:2442327]
chr6	51170332	51171197	866	*	8.53	8.77	8.25	0.51	0.000223	0.0266	Distal Intergenic	51269812	51269910	99	2	ENSMUSG00000065505	ENSMUST00000083571	98713	Mir148a	Mir148a	miRNA	microRNA 148a [Source:MGI Symbol;Acc:MGI:2676833]
chr6	121017412	121018289	878	*	7.57	7.88	7.19	0.69	0.000223	0.0266	Exon (ENSMUST00000204994/ENSMUSG00000051586, exon 16 of 16)	120997316	121022249	24934	2	ENSMUSG00000051586	ENSMUST00000204302	3960	Mical3	Mical3	protein_coding	microtubule associated monooxygenase, calponin and LIM domain containing 3 [Source:MGI Symbol;Acc:MGI:2442733]
chr8	106004458	106005124	667	*	9.57	9.37	9.75	-0.38	0.000223	0.0266	Promoter (<=1kb)	105995466	106005975	10510	2	ENSMUSG00000115768	ENSMUST00000227778	851	Dpep2nb	Dpep2nb	protein_coding	Dpep2 neighbor [Source:MGI Symbol;Acc:MGI:6121577]
chr7	45866046	45866442	397	*	8.67	8.4	8.89	-0.49	0.000227	0.027	Promoter (<=1kb)	45831883	45867129	35247	2	ENSMUSG00000002771	ENSMUST00000002848	687	Grin2d	Grin2d	protein_coding	glutamate receptor, ionotropic, NMDA2D (epsilon 4) [Source:MGI Symbol;Acc:MGI:95823]
chr2	168491603	168492443	841	*	8.17	8.42	7.86	0.56	0.00023	0.0272	Intron (ENSMUST00000074618/ENSMUSG00000027544, intron 9 of 9)	168476413	168552276	75864	2	ENSMUSG00000027544	ENSMUST00000151292	59833	Nfatc2	Nfatc2	protein_coding	nuclear factor of activated T cells, cytoplasmic, calcineurin dependent 2 [Source:MGI Symbol;Acc:MGI:102463]
chr14	115040358	115041138	781	*	8.96	8.7	9.18	-0.47	0.000231	0.0273	Promoter (1-2kb)	115042879	115046727	3849	1	ENSMUSG00000089726	ENSMUST00000134140	-1741	Mir17hg	Mir17hg	lincRNA	Mir17 host gene (non-protein coding) [Source:MGI Symbol;Acc:MGI:1923207]
chr15	101373339	101374283	945	*	8.24	7.94	8.48	-0.54	0.000233	0.0274	Promoter (<=1kb)	101373352	101404589	31238	1	ENSMUSG00000116114	ENSMUST00000230887	0	Gm35853	Gm35853	antisense	predicted gene, 35853 [Source:MGI Symbol;Acc:MGI:5595012]
chr6	108665037	108666022	986	*	10.12	10.28	9.94	0.34	0.000234	0.0274	Promoter (1-2kb)	108663046	108665665	2620	1	ENSMUSG00000030103	ENSMUST00000204550	1991	Bhlhe40	Bhlhe40	protein_coding	basic helix-loop-helix family, member e40 [Source:MGI Symbol;Acc:MGI:1097714]
chr12	85468184	85469153	970	*	9.81	9.62	9.98	-0.37	0.000234	0.0274	Distal Intergenic	85473890	85477273	3384	1	ENSMUSG00000021250	ENSMUST00000021674	-4737	Fos	Fos	protein_coding	FBJ osteosarcoma oncogene [Source:MGI Symbol;Acc:MGI:95574]
chr15	98512778	98513446	669	*	10.23	10.04	10.41	-0.37	0.000235	0.0274	Distal Intergenic	98519716	98519853	138	2	ENSMUSG00000065336	ENSMUST00000083402	6407	Snora34	Snora34	snoRNA	small nucleolar RNA, H/ACA box 34 [Source:MGI Symbol;Acc:MGI:3819502]
chr2	75733216	75734378	1163	*	8.35	8.07	8.59	-0.53	0.000238	0.0277	Distal Intergenic	75729592	75730172	581	2	ENSMUSG00000087527	ENSMUST00000123829	-3044	Gm13656	Gm13656	lincRNA	predicted gene 13656 [Source:MGI Symbol;Acc:MGI:3650910]
chr9	108305415	108306920	1506	*	11.3	11.14	11.45	-0.31	0.000239	0.0277	Promoter (<=1kb)	108306129	108337934	31806	1	ENSMUSG00000007815	ENSMUST00000007959	0	Rhoa	Rhoa	protein_coding	ras homolog family member A [Source:MGI Symbol;Acc:MGI:1096342]
chr17	5668165	5669087	923	*	8.18	8.43	7.88	0.55	0.000244	0.0282	Intron (ENSMUST00000089185/ENSMUSG00000034265, intron 2 of 8)	5798657	5802893	4237	1	ENSMUSG00000096965	ENSMUST00000180924	-129570	3300005D01Rik	3300005D01Rik	lincRNA	RIKEN cDNA 3300005D01 gene [Source:MGI Symbol;Acc:MGI:1925762]
chr3	152468634	152470598	1965	*	10.57	10.74	10.38	0.35	0.000245	0.0282	Intron (ENSMUST00000045262/ENSMUSG00000039058, intron 13 of 13)	152472739	152478515	5777	2	ENSMUSG00000039058	ENSMUST00000198552	7917	Ak5	Ak5	protein_coding	adenylate kinase 5 [Source:MGI Symbol;Acc:MGI:2677491]
chr2	33870012	33871759	1748	*	9.63	9.82	9.42	0.4	0.000251	0.0288	Intron (ENSMUST00000041555/ENSMUSG00000038740, intron 2 of 9)	33787168	33886845	99678	2	ENSMUSG00000038740	ENSMUST00000192765	15086	Mvb12b	Mvb12b	protein_coding	multivesicular body subunit 12B [Source:MGI Symbol;Acc:MGI:1919793]
chr17	26420412	26422841	2430	*	10.75	10.9	10.57	0.33	0.000252	0.0288	Intron (ENSMUST00000182897/ENSMUSG00000034413, intron 1 of 3)	26414965	26446349	31385	1	ENSMUSG00000034413	ENSMUST00000053020	5447	Neurl1b	Neurl1b	protein_coding	neuralized E3 ubiquitin protein ligase 1B [Source:MGI Symbol;Acc:MGI:3643092]
chr16	23374239	23376444	2206	*	9.08	8.83	9.29	-0.47	0.000252	0.0288	Distal Intergenic	23423422	23423735	314	2	ENSMUSG00000084439	ENSMUST00000122490	47291	Gm23430	Gm23430	misc_RNA	predicted gene, 23430 [Source:MGI Symbol;Acc:MGI:5453207]
chr11	70166186	70166936	751	*	9.22	9	9.41	-0.41	0.000257	0.0293	Promoter (<=1kb)	70166623	70170834	4212	1	ENSMUSG00000000318	ENSMUST00000102571	0	Clec10a	Clec10a	protein_coding	C-type lectin domain family 10, member A [Source:MGI Symbol;Acc:MGI:96975]
chr7	98968110	98969314	1205	*	8.27	8.52	7.96	0.56	0.000262	0.0298	Intron (ENSMUST00000037968/ENSMUSG00000035354, intron 12 of 14)	98888509	98943905	55397	2	ENSMUSG00000035354	ENSMUST00000207919	-24205	Uvrag	Uvrag	protein_coding	UV radiation resistance associated gene [Source:MGI Symbol;Acc:MGI:1925860]
chr2	119350519	119351644	1126	*	9.07	9.28	8.82	0.46	0.000263	0.0298	Promoter (<=1kb)	119351229	119354381	3153	1	ENSMUSG00000027313	ENSMUST00000028780	0	Chac1	Chac1	protein_coding	ChaC, cation transport regulator 1 [Source:MGI Symbol;Acc:MGI:1916315]
chr7	105735723	105737650	1928	*	10.03	9.84	10.2	-0.36	0.000264	0.0298	Promoter (<=1kb)	105731730	105736781	5052	2	ENSMUSG00000030888	ENSMUST00000033179	0	Rrp8	Rrp8	protein_coding	ribosomal RNA processing 8, methyltransferase, homolog (yeast) [Source:MGI Symbol;Acc:MGI:1914251]
chr19	10801139	10801432	294	*	7.88	7.55	8.15	-0.6	0.000264	0.0298	Promoter (2-3kb)	10789346	10798744	9399	2	ENSMUSG00000024670	ENSMUST00000025572	-2395	Cd6	Cd6	protein_coding	CD6 antigen [Source:MGI Symbol;Acc:MGI:103566]
chr11	50024692	50025566	875	*	9.55	9.34	9.73	-0.38	0.000266	0.0299	Promoter (<=1kb)	50025346	50104758	79413	1	ENSMUSG00000020376	ENSMUST00000054684	0	Rnf130	Rnf130	protein_coding	ring finger protein 130 [Source:MGI Symbol;Acc:MGI:1891717]
chr2	158166541	158168758	2218	*	10.01	10.18	9.8	0.38	0.000267	0.0299	Distal Intergenic	158116402	158146436	30035	2	ENSMUSG00000037820	ENSMUST00000103122	-20105	Tgm2	Tgm2	protein_coding	transglutaminase 2, C polypeptide [Source:MGI Symbol;Acc:MGI:98731]
chr4	136898317	136899387	1071	*	8.62	8.36	8.84	-0.49	0.000272	0.0303	Promoter (<=1kb)	136895917	136898803	2887	2	ENSMUSG00000036887	ENSMUST00000046285	0	C1qa	C1qa	protein_coding	complement component 1, q subcomponent, alpha polypeptide [Source:MGI Symbol;Acc:MGI:88223]
chr1	127290799	127292265	1467	*	8.19	8.44	7.89	0.54	0.000273	0.0304	Intron (ENSMUST00000189427/ENSMUSG00000036155, intron 1 of 7)	127282662	127283108	447	2	ENSMUSG00000099471	ENSMUST00000170338	-7691	Gm8451	Gm8451	processed_pseudogene	predicted gene 8451 [Source:MGI Symbol;Acc:MGI:3644810]
chr16	90885170	90886327	1158	*	8.58	8.81	8.3	0.51	0.000278	0.0308	Intron (ENSMUST00000232274/ENSMUSG00000039903, intron 5 of 8)	90866380	90904480	38101	1	ENSMUSG00000039903	ENSMUST00000231964	18790	Eva1c	Eva1c	protein_coding	eva-1 homolog C (C. elegans) [Source:MGI Symbol;Acc:MGI:1918217]
chr4	149842899	149843398	500	*	8.6	8.33	8.83	-0.5	0.000278	0.0308	Distal Intergenic	149817764	149817823	60	1	ENSMUSG00000106221	ENSMUST00000199807	25135	Gm47301	Gm47301	miRNA	predicted gene, 47301 [Source:MGI Symbol;Acc:MGI:6096167]
chr14	33230516	33232389	1874	*	8.7	8.92	8.44	0.48	0.00028	0.0309	Intron (ENSMUST00000111956/ENSMUSG00000063506, intron 2 of 10)	33218044	33220931	2888	2	ENSMUSG00000115597	ENSMUST00000226933	-9585	Gm49030	Gm49030	antisense	predicted gene, 49030 [Source:MGI Symbol;Acc:MGI:6118400]
chr1	34185606	34186402	797	*	8.06	8.33	7.73	0.6	0.000282	0.0311	Exon (ENSMUST00000183034/ENSMUSG00000026131, exon 37 of 103)	34178906	34183247	4342	1	ENSMUSG00000026131	ENSMUST00000189952	6700	Dst	Dst	protein_coding	dystonin [Source:MGI Symbol;Acc:MGI:104627]
chr13	24487088	24489022	1935	*	10.66	10.82	10.47	0.35	0.000283	0.0311	Promoter (<=1kb)	24486662	24486764	103	2	ENSMUSG00000089413	ENSMUST00000158788	-324	Gm22013	Gm22013	snRNA	predicted gene, 22013 [Source:MGI Symbol;Acc:MGI:5451790]
chr13	94391656	94392764	1109	*	7.42	7.76	6.99	0.77	0.000287	0.0314	Intron (ENSMUST00000022196/ENSMUSG00000021686, intron 2 of 26)	94358960	94566317	207358	1	ENSMUSG00000021686	ENSMUST00000022196	32696	Ap3b1	Ap3b1	protein_coding	adaptor-related protein complex 3, beta 1 subunit [Source:MGI Symbol;Acc:MGI:1333879]
chr18	82920193	82921153	961	*	8.53	8.76	8.26	0.5	0.000288	0.0315	Intron (ENSMUST00000171238/ENSMUSG00000058881, intron 1 of 5)	82914632	83005314	90683	1	ENSMUSG00000058881	ENSMUST00000071233	5561	Zfp516	Zfp516	protein_coding	zinc finger protein 516 [Source:MGI Symbol;Acc:MGI:2443957]
chr11	119413926	119414699	774	*	7.5	7.8	7.12	0.68	0.000292	0.0319	Exon (ENSMUST00000093902/ENSMUSG00000070327, exon 8 of 67)	119393100	119487418	94319	1	ENSMUSG00000070327	ENSMUST00000131035	20826	Rnf213	Rnf213	protein_coding	ring finger protein 213 [Source:MGI Symbol;Acc:MGI:1289196]
chr15	80649272	80650211	940	*	8.71	8.93	8.45	0.48	0.000295	0.032	3' UTR	80646073	80646136	64	1	ENSMUSG00000098631	ENSMUST00000183708	3199	Mir6957	Mir6957	miRNA	microRNA 6957 [Source:MGI Symbol;Acc:MGI:5531277]
chr3	79567728	79568809	1082	*	9.97	9.77	10.15	-0.38	0.000295	0.032	Promoter (<=1kb)	79455974	79567796	111823	2	ENSMUSG00000061175	ENSMUST00000133154	0	Fnip2	Fnip2	protein_coding	folliculin interacting protein 2 [Source:MGI Symbol;Acc:MGI:2683054]
chr17	6001169	6002249	1081	*	9.53	9.72	9.31	0.41	0.000296	0.032	Intron (ENSMUST00000115791/ENSMUSG00000023805, intron 5 of 26)	5996846	6020555	23710	1	ENSMUSG00000023805	ENSMUST00000115786	4323	Synj2	Synj2	protein_coding	synaptojanin 2 [Source:MGI Symbol;Acc:MGI:1201671]
chr6	112946576	112949418	2843	*	10.63	10.77	10.46	0.31	0.000297	0.032	Promoter (<=1kb)	112717971	112947266	229296	2	ENSMUSG00000030257	ENSMUST00000088373	0	Srgap3	Srgap3	protein_coding	SLIT-ROBO Rho GTPase activating protein 3 [Source:MGI Symbol;Acc:MGI:2152938]
chr3	155092339	155094006	1668	*	9.8	9.59	9.99	-0.39	0.000298	0.0321	Promoter (<=1kb)	155093434	155102626	9193	1	ENSMUSG00000028182	ENSMUST00000195418	0	Lrriq3	Lrriq3	protein_coding	leucine-rich repeats and IQ motif containing 3 [Source:MGI Symbol;Acc:MGI:1921685]
chr16	22839243	22840955	1713	*	9.59	9.78	9.37	0.4	0.000307	0.0328	Promoter (<=1kb)	22838332	22840199	1868	2	ENSMUSG00000004462	ENSMUST00000232009	0	Tbccd1	Tbccd1	protein_coding	TBCC domain containing 1 [Source:MGI Symbol;Acc:MGI:1917823]
chr4	93334587	93335884	1298	*	10.22	10.04	10.37	-0.33	0.000307	0.0328	Promoter (<=1kb)	93334138	93335511	1374	2	ENSMUSG00000054000	ENSMUST00000066774	0	Tusc1	Tusc1	protein_coding	tumor suppressor candidate 1 [Source:MGI Symbol;Acc:MGI:2684283]
chr8	117256075	117256749	675	*	10.9	10.72	11.06	-0.34	0.000311	0.0332	Promoter (<=1kb)	117257064	117459430	202367	1	ENSMUSG00000034390	ENSMUST00000166750	-315	Cmip	Cmip	protein_coding	c-Maf inducing protein [Source:MGI Symbol;Acc:MGI:1921690]
chr4	109433707	109434376	670	*	7.42	7.73	7.03	0.71	0.000314	0.0334	Intron (ENSMUST00000064129/ENSMUSG00000028555, intron 12 of 17)	109420942	109426365	5424	1	ENSMUSG00000028555	ENSMUST00000139237	12765	Ttc39a	Ttc39a	protein_coding	tetratricopeptide repeat domain 39A [Source:MGI Symbol;Acc:MGI:2444350]
chr11	32532363	32534229	1867	*	9.48	9.28	9.66	-0.38	0.000316	0.0336	Promoter (<=1kb)	32533305	32624587	91283	1	ENSMUSG00000020272	ENSMUST00000102821	0	Stk10	Stk10	protein_coding	serine/threonine kinase 10 [Source:MGI Symbol;Acc:MGI:1099439]
chr3	89905192	89905810	619	*	7.16	6.72	7.49	-0.77	0.000319	0.0337	Intron (ENSMUST00000197679/ENSMUSG00000027947, intron 1 of 9)	89912916	89914053	1138	1	ENSMUSG00000105941	ENSMUST00000198429	-7106	Gm42809	Gm42809	antisense	predicted gene 42809 [Source:MGI Symbol;Acc:MGI:5662946]
chr18	39390916	39392347	1432	*	7.77	8.05	7.41	0.64	0.000319	0.0337	Promoter (1-2kb)	39367038	39389425	22388	2	ENSMUSG00000085289	ENSMUST00000135378	-1491	Gm15337	Gm15337	antisense	predicted gene 15337 [Source:MGI Symbol;Acc:MGI:3705103]
chr12	35294318	35295206	889	*	8.87	8.58	9.11	-0.53	0.00032	0.0337	Distal Intergenic	35308891	35309004	114	1	ENSMUSG00000105488	ENSMUST00000199843	-13685	Gm44396	Gm44396	miRNA	predicted gene, 44396 [Source:MGI Symbol;Acc:MGI:5690788]
chr11	69883220	69884285	1066	*	9.06	9.26	8.82	0.44	0.000324	0.0339	Promoter (1-2kb)	69882032	69882094	63	2	ENSMUSG00000104996	ENSMUST00000198919	-1126	Mir6924	Mir6924	miRNA	microRNA 6924 [Source:MGI Symbol;Acc:MGI:5562732]
chr10	117417214	117419059	1846	*	10.15	10.34	9.94	0.39	0.000325	0.0339	Distal Intergenic	117408872	117413904	5033	2	ENSMUSG00000112796	ENSMUST00000220040	-3310	Gm40770	Gm40770	lincRNA	predicted gene, 40770 [Source:MGI Symbol;Acc:MGI:5623655]
chr19	41381723	41383167	1445	*	9.51	9.68	9.31	0.37	0.000325	0.0339	Promoter (1-2kb)	41274218	41385070	110853	2	ENSMUSG00000025017	ENSMUST00000059672	1903	Pik3ap1	Pik3ap1	protein_coding	phosphoinositide-3-kinase adaptor protein 1 [Source:MGI Symbol;Acc:MGI:1933177]
chr18	82534149	82535415	1267	*	9.33	9.51	9.11	0.41	0.000326	0.0339	Intron (ENSMUST00000091789/ENSMUSG00000041607, intron 3 of 3)	82523544	82524021	478	2	ENSMUSG00000061684	ENSMUST00000130005	-10128	Rpl21-ps8	Rpl21-ps8	processed_pseudogene	ribosomal protein L21, pseudogene 8 [Source:MGI Symbol;Acc:MGI:3648345]
chr12	85477911	85479388	1478	*	9.72	9.53	9.89	-0.37	0.000327	0.0339	Promoter (2-3kb)	85474911	85476063	1153	1	ENSMUSG00000021250	ENSMUST00000134311	3000	Fos	Fos	protein_coding	FBJ osteosarcoma oncogene [Source:MGI Symbol;Acc:MGI:95574]
chr6	135174967	135175924	958	*	7.27	7.59	6.86	0.73	0.000332	0.0344	Promoter (2-3kb)	135171199	135172105	907	2	ENSMUSG00000108248	ENSMUST00000203706	-2862	Gm34391	Gm34391	processed_pseudogene	predicted gene, 34391 [Source:MGI Symbol;Acc:MGI:5593550]
chr10	61679695	61680686	992	*	10.55	10.35	10.73	-0.38	0.000334	0.0345	Promoter (<=1kb)	61680299	61689818	9520	1	ENSMUSG00000020088	ENSMUST00000220372	0	Sar1a	Sar1a	protein_coding	secretion associated Ras related GTPase 1A [Source:MGI Symbol;Acc:MGI:98230]
chr10	67002771	67004996	2226	*	9.19	9.38	8.97	0.41	0.000337	0.0347	Promoter (<=1kb)	67005020	67040806	35787	1	ENSMUSG00000112925	ENSMUST00000217788	-24	Gm31763	Gm31763	antisense	predicted gene, 31763 [Source:MGI Symbol;Acc:MGI:5590922]
chr3	55292982	55294152	1171	*	8.43	8.66	8.16	0.5	0.000338	0.0347	Intron (ENSMUST00000196745/ENSMUSG00000027797, intron 3 of 16)	55305317	55305423	107	1	ENSMUSG00000064586	ENSMUST00000082652	-11165	Gm25132	Gm25132	snRNA	predicted gene, 25132 [Source:MGI Symbol;Acc:MGI:5454909]
chr15	76397400	76398601	1202	*	9.35	9.54	9.12	0.41	0.000343	0.0347	Intron (ENSMUST00000161305/ENSMUSG00000022558, intron 4 of 31)	76390031	76439744	49714	1	ENSMUSG00000022558	ENSMUST00000092595	7369	Mroh1	Mroh1	protein_coding	maestro heat-like repeat family member 1 [Source:MGI Symbol;Acc:MGI:2442558]
chr19	4942551	4943585	1035	*	8.66	8.4	8.88	-0.48	0.000343	0.0347	Promoter (<=1kb)	4930651	4943092	12442	2	ENSMUSG00000024901	ENSMUST00000120475	0	Peli3	Peli3	protein_coding	pellino 3 [Source:MGI Symbol;Acc:MGI:1924963]
chr17	5975230	5976513	1284	*	10.27	10.45	10.07	0.38	0.000343	0.0347	Promoter (<=1kb)	5975586	6026290	50705	1	ENSMUSG00000023805	ENSMUST00000142409	0	Synj2	Synj2	protein_coding	synaptojanin 2 [Source:MGI Symbol;Acc:MGI:1201671]
chr5	125140659	125142377	1719	*	10.43	10.59	10.24	0.35	0.000344	0.0347	Intron (ENSMUST00000111402/ENSMUSG00000029478, intron 1 of 47)	125017835	125124900	107066	2	ENSMUSG00000029478	ENSMUST00000055256	-15759	Ncor2	Ncor2	protein_coding	nuclear receptor co-repressor 2 [Source:MGI Symbol;Acc:MGI:1337080]
chr10	29361270	29362510	1241	*	9.81	9.61	9.99	-0.37	0.000344	0.0347	Promoter (<=1kb)	29344176	29362442	18267	2	ENSMUSG00000038876	ENSMUST00000160144	0	Rnf146	Rnf146	protein_coding	ring finger protein 146 [Source:MGI Symbol;Acc:MGI:1915281]
chr7	38106985	38108535	1551	*	11.21	11.03	11.37	-0.34	0.000344	0.0347	Promoter (<=1kb)	38097984	38107534	9551	2	ENSMUSG00000002068	ENSMUST00000108023	0	Ccne1	Ccne1	protein_coding	cyclin E1 [Source:MGI Symbol;Acc:MGI:88316]
chr2	102980978	102982143	1166	*	9.93	10.11	9.73	0.38	0.000345	0.0347	Distal Intergenic	102811141	102901665	90525	2	ENSMUSG00000005087	ENSMUST00000111194	-79313	Cd44	Cd44	protein_coding	CD44 antigen [Source:MGI Symbol;Acc:MGI:88338]
chr19	11375151	11376690	1540	*	7.96	7.6	8.25	-0.65	0.000346	0.0347	Promoter (<=1kb)	11375523	11392790	17268	1	ENSMUSG00000101389	ENSMUST00000188995	0	Ms4a4a	Ms4a4a	protein_coding	membrane-spanning 4-domains, subfamily A, member 4A [Source:MGI Symbol;Acc:MGI:3643932]
chr11	54224104	54224930	827	*	8.74	8.96	8.47	0.49	0.000346	0.0347	Distal Intergenic	54177772	54213285	35514	2	ENSMUSG00000086209	ENSMUST00000131019	-10819	4933405E24Rik	4933405E24Rik	lincRNA	RIKEN cDNA 4933405E24 gene [Source:MGI Symbol;Acc:MGI:1918306]
chr12	84801334	84803993	2660	*	11.48	11.63	11.31	0.32	0.000347	0.0347	Promoter (1-2kb)	84791859	84799463	7605	2	ENSMUSG00000002020	ENSMUST00000165141	-1871	Ltbp2	Ltbp2	protein_coding	latent transforming growth factor beta binding protein 2 [Source:MGI Symbol;Acc:MGI:99502]
chr11	102296733	102297751	1019	*	11.48	11.31	11.62	-0.31	0.000347	0.0347	Promoter (<=1kb)	102289300	102296631	7332	2	ENSMUSG00000059995	ENSMUST00000073234	-102	Atxn7l3	Atxn7l3	protein_coding	ataxin 7-like 3 [Source:MGI Symbol;Acc:MGI:3036270]
chr14	45350429	45351713	1285	*	10.43	10.26	10.59	-0.33	0.000348	0.0347	Promoter (<=1kb)	45351093	45385507	34415	1	ENSMUSG00000053205	ENSMUST00000226873	0	Styx	Styx	protein_coding	serine/threonine/tyrosine interaction protein [Source:MGI Symbol;Acc:MGI:1891150]
chr6	88289867	88290919	1053	*	8.31	8.54	8.03	0.51	0.000351	0.0349	Intron (ENSMUST00000165242/ENSMUSG00000033216, intron 5 of 6)	88353142	88353606	465	2	ENSMUSG00000107472	ENSMUST00000203631	62687	Gm44265	Gm44265	sense_intronic	predicted gene, 44265 [Source:MGI Symbol;Acc:MGI:5690657]
chr11	61122490	61123306	817	*	8.62	8.84	8.37	0.48	0.000352	0.035	Distal Intergenic	61126755	61149372	22618	1	ENSMUSG00000010142	ENSMUST00000010286	-3449	Tnfrsf13b	Tnfrsf13b	protein_coding	tumor necrosis factor receptor superfamily, member 13b [Source:MGI Symbol;Acc:MGI:1889411]
chr17	80445459	80446693	1235	*	8.12	8.37	7.82	0.54	0.000353	0.035	Exon (ENSMUST00000068714/ENSMUSG00000024241, exon 7 of 22)	80393751	80479969	86219	2	ENSMUSG00000024241	ENSMUST00000068714	33276	Sos1	Sos1	protein_coding	SOS Ras/Rac guanine nucleotide exchange factor 1 [Source:MGI Symbol;Acc:MGI:98354]
chr5	122302680	122305016	2337	*	10.84	11	10.66	0.33	0.000354	0.035	Promoter (<=1kb)	122302422	122303039	618	1	ENSMUSG00000083909	ENSMUST00000120513	258	Gm15842	Gm15842	processed_pseudogene	predicted gene 15842 [Source:MGI Symbol;Acc:MGI:3801843]
chr11	95823836	95824973	1138	*	10.45	10.28	10.61	-0.33	0.000356	0.0351	Promoter (<=1kb)	95824499	95830701	6203	1	ENSMUSG00000050860	ENSMUST00000150134	0	Phospho1	Phospho1	protein_coding	phosphatase, orphan 1 [Source:MGI Symbol;Acc:MGI:2447348]
chr3	95509524	95512350	2827	*	10.73	10.57	10.88	-0.31	0.000358	0.0352	Distal Intergenic	95499256	95509362	10107	1	ENSMUSG00000028111	ENSMUST00000015664	10268	Ctsk	Ctsk	protein_coding	cathepsin K [Source:MGI Symbol;Acc:MGI:107823]
chr7	145215134	145216779	1646	*	9.02	9.21	8.79	0.42	0.00036	0.0353	3' UTR	145206756	145208119	1364	2	ENSMUSG00000109305	ENSMUST00000207841	-7015	1810010D01Rik	1810010D01Rik	protein_coding	RIKEN cDNA 1810010D01 gene [Source:MGI Symbol;Acc:MGI:1916283]
chr10	121488305	121489261	957	*	8.63	8.36	8.85	-0.49	0.000361	0.0353	Promoter (<=1kb)	121488986	121490147	1162	1	ENSMUSG00000112539	ENSMUST00000218056	0	Gm40787	Gm40787	lincRNA	predicted gene, 40787 [Source:MGI Symbol;Acc:MGI:5623672]
chr15	27823727	27826180	2454	*	8.05	8.3	7.74	0.56	0.000362	0.0353	Promoter (<=1kb)	27821214	27823783	2570	2	ENSMUSG00000022263	ENSMUST00000227044	0	Trio	Trio	protein_coding	triple functional domain (PTPRF interacting) [Source:MGI Symbol;Acc:MGI:1927230]
chr1	88959251	88961024	1774	*	8.55	8.77	8.29	0.48	0.000365	0.0355	Distal Intergenic	88932319	88933573	1255	1	ENSMUSG00000101333	ENSMUST00000188327	26932	Gm4753	Gm4753	processed_pseudogene	predicted gene 4753 [Source:MGI Symbol;Acc:MGI:3648193]
chr15	31187338	31189013	1676	*	8.29	8.53	8.01	0.52	0.000366	0.0355	Distal Intergenic	31194205	31194338	134	2	ENSMUSG00000077468	ENSMUST00000104280	5325	Gm26416	Gm26416	snoRNA	predicted gene, 26416 [Source:MGI Symbol;Acc:MGI:5456193]
chr10	98894449	98894815	367	*	7.69	7.34	7.98	-0.64	0.000367	0.0356	Distal Intergenic	98914406	98987122	72717	1	ENSMUSG00000019943	ENSMUST00000219557	-19591	Atp2b1	Atp2b1	protein_coding	ATPase, Ca++ transporting, plasma membrane 1 [Source:MGI Symbol;Acc:MGI:104653]
chr1	136126304	136127200	897	*	9.09	9.29	8.87	0.42	0.000368	0.0356	Exon (ENSMUST00000134998/ENSMUSG00000086264, exon 4 of 4)	136127719	136131171	3453	2	ENSMUSG00000086264	ENSMUST00000146091	3971	Gm15850	Gm15850	processed_transcript	predicted gene 15850 [Source:MGI Symbol;Acc:MGI:3801986]
chr10	83337226	83338236	1011	*	9.01	8.78	9.21	-0.43	0.00037	0.0356	Promoter (<=1kb)	83230848	83337882	107035	2	ENSMUSG00000034591	ENSMUST00000039956	0	Slc41a2	Slc41a2	protein_coding	solute carrier family 41, member 2 [Source:MGI Symbol;Acc:MGI:2442940]
chr5	21144562	21145763	1202	*	10.12	10.28	9.95	0.33	0.000372	0.0358	Distal Intergenic	21131076	21132022	947	1	ENSMUSG00000106104	ENSMUST00000197733	13486	Gm42660	Gm42660	TEC	predicted gene 42660 [Source:MGI Symbol;Acc:MGI:5662797]
chr7	49808208	49809342	1135	*	7.75	8.04	7.38	0.65	0.000376	0.036	Intron (ENSMUST00000032715/ENSMUSG00000030505, intron 10 of 15)	49814202	49820590	6389	1	ENSMUSG00000109154	ENSMUST00000208559	-4860	Gm44822	Gm44822	TEC	predicted gene 44822 [Source:MGI Symbol;Acc:MGI:5753398]
chr5	24282942	24283624	683	*	7.85	8.15	7.48	0.67	0.000378	0.0362	Distal Intergenic	24256822	24257037	216	1	ENSMUSG00000081071	ENSMUST00000117132	26120	Gm9836	Gm9836	processed_pseudogene	predicted pseudogene 9836 [Source:MGI Symbol;Acc:MGI:3642194]
chr6	33515306	33516591	1286	*	8.71	8.92	8.46	0.46	0.000385	0.0367	Intron (ENSMUST00000052266/ENSMUSG00000029763, intron 9 of 17)	33433008	33434619	1612	1	ENSMUSG00000107358	ENSMUST00000201039	82298	Gm43168	Gm43168	TEC	predicted gene 43168 [Source:MGI Symbol;Acc:MGI:5663305]
chr12	31949297	31949651	355	*	9.3	9.09	9.49	-0.4	0.000386	0.0367	Promoter (<=1kb)	31932833	31949608	16776	2	ENSMUSG00000002996	ENSMUST00000175686	0	Hbp1	Hbp1	protein_coding	high mobility group box transcription factor 1 [Source:MGI Symbol;Acc:MGI:894659]
chr1	151968252	151969207	956	*	8.67	8.88	8.41	0.47	0.000387	0.0367	Intron (ENSMUST00000187603/ENSMUSG00000032666, intron 3 of 6)	151892903	151921227	28325	2	ENSMUSG00000032666	ENSMUST00000128433	-47025	1700025G04Rik	1700025G04Rik	protein_coding	RIKEN cDNA 1700025G04 gene [Source:MGI Symbol;Acc:MGI:1916649]
chr3	100436684	100437077	394	*	8.37	8.6	8.1	0.5	0.000388	0.0367	Promoter (<=1kb)	100437834	100439138	1305	1	ENSMUSG00000106639	ENSMUST00000199065	-757	Gm43121	Gm43121	lincRNA	predicted gene 43121 [Source:MGI Symbol;Acc:MGI:5663258]
chr18	36280508	36281453	946	*	9.62	9.41	9.8	-0.38	0.000388	0.0367	Promoter (<=1kb)	36281097	36289723	8627	1	ENSMUSG00000043991	ENSMUST00000051301	0	Pura	Pura	protein_coding	purine rich element binding protein A [Source:MGI Symbol;Acc:MGI:103079]
chr8	11450803	11453157	2355	*	10.56	10.72	10.37	0.35	0.000389	0.0367	Downstream (<1kb)	11457471	11459742	2272	2	ENSMUSG00000110245	ENSMUST00000209418	6585	Gm20100	Gm20100	TEC	predicted gene, 20100 [Source:MGI Symbol;Acc:MGI:5012285]
chr4	150488149	150488920	772	*	9.18	8.95	9.39	-0.44	0.000391	0.0368	Promoter (<=1kb)	150488393	150621962	133570	1	ENSMUSG00000039852	ENSMUST00000105680	0	Rere	Rere	protein_coding	arginine glutamic acid dipeptide (RE) repeats [Source:MGI Symbol;Acc:MGI:2683486]
chr11	54437383	54438925	1543	*	10.02	9.85	10.18	-0.34	0.000396	0.0372	Promoter (<=1kb)	54438199	54518235	80037	1	ENSMUSG00000035992	ENSMUST00000046835	0	Fnip1	Fnip1	protein_coding	folliculin interacting protein 1 [Source:MGI Symbol;Acc:MGI:2444668]
chr19	5510214	5510950	737	*	9.69	9.49	9.86	-0.37	0.000398	0.0372	Promoter (<=1kb)	5495278	5510489	15212	2	ENSMUSG00000056185	ENSMUST00000070172	0	Snx32	Snx32	protein_coding	sorting nexin 32 [Source:MGI Symbol;Acc:MGI:2444704]
chr10	98913840	98915193	1354	*	11.54	11.35	11.7	-0.34	0.000399	0.0373	Promoter (<=1kb)	98914406	98987122	72717	1	ENSMUSG00000019943	ENSMUST00000219557	0	Atp2b1	Atp2b1	protein_coding	ATPase, Ca++ transporting, plasma membrane 1 [Source:MGI Symbol;Acc:MGI:104653]
chr10	127380000	127380709	710	*	9.46	9.24	9.65	-0.4	4e-04	0.0373	Promoter (<=1kb)	127380327	127444391	64065	1	ENSMUSG00000025404	ENSMUST00000170164	0	R3hdm2	R3hdm2	protein_coding	R3H domain containing 2 [Source:MGI Symbol;Acc:MGI:1919000]
chr6	122598184	122599571	1388	*	8.77	8.5	9	-0.5	0.000402	0.0374	Promoter (<=1kb)	122577799	122600127	22329	2	ENSMUSG00000040613	ENSMUST00000112587	556	Apobec1	Apobec1	protein_coding	apolipoprotein B mRNA editing enzyme, catalytic polypeptide 1 [Source:MGI Symbol;Acc:MGI:103298]
chr11	55012770	55013281	512	*	8.81	8.56	9.01	-0.45	0.000404	0.0374	Intron (ENSMUST00000102727/ENSMUSG00000018340, intron 3 of 24)	54990950	55033415	42466	2	ENSMUSG00000018340	ENSMUST00000148298	20134	Anxa6	Anxa6	protein_coding	annexin A6 [Source:MGI Symbol;Acc:MGI:88255]
chr12	24571782	24572503	722	*	10.18	9.98	10.35	-0.36	0.000404	0.0374	Promoter (<=1kb)	24572283	24617388	45106	1	ENSMUSG00000020656	ENSMUST00000085553	0	Grhl1	Grhl1	protein_coding	grainyhead like transcription factor 1 [Source:MGI Symbol;Acc:MGI:2182540]
chr2	93202434	93204156	1723	*	9.13	9.32	8.92	0.4	0.000406	0.0375	3' UTR	93198919	93200598	1680	1	ENSMUSG00000068735	ENSMUST00000143164	3515	Trp53i11	Trp53i11	protein_coding	transformation related protein 53 inducible protein 11 [Source:MGI Symbol;Acc:MGI:2670995]
chr2	118901217	118901523	307	*	9.29	9.05	9.49	-0.44	0.000408	0.0375	Promoter (<=1kb)	118901453	118924528	23076	1	ENSMUSG00000040007	ENSMUST00000036578	0	Bahd1	Bahd1	protein_coding	bromo adjacent homology domain containing 1 [Source:MGI Symbol;Acc:MGI:2139371]
chr18	76241120	76241927	808	*	10.42	10.23	10.59	-0.36	0.000409	0.0375	Promoter (<=1kb)	76241580	76305731	64152	1	ENSMUSG00000024563	ENSMUST00000168423	0	Smad2	Smad2	protein_coding	SMAD family member 2 [Source:MGI Symbol;Acc:MGI:108051]
chr18	33213400	33214395	996	*	10.36	10.18	10.51	-0.33	0.000409	0.0375	Promoter (<=1kb)	33199355	33213862	14508	2	ENSMUSG00000024378	ENSMUST00000025236	0	Stard4	Stard4	protein_coding	StAR-related lipid transfer (START) domain containing 4 [Source:MGI Symbol;Acc:MGI:2156764]
chr2	35444049	35446241	2193	*	10.42	10.58	10.24	0.34	0.00041	0.0375	Promoter (<=1kb)	35423329	35445833	22505	2	ENSMUSG00000035778	ENSMUST00000130913	0	Ggta1	Ggta1	protein_coding	glycoprotein galactosyltransferase alpha 1, 3 [Source:MGI Symbol;Acc:MGI:95704]
chr2	157840624	157841049	426	*	7.71	7.35	7.99	-0.64	0.00041	0.0375	Intron (ENSMUST00000029178/ENSMUSG00000027649, intron 11 of 15)	157789864	157836575	46712	1	ENSMUSG00000027649	ENSMUST00000156300	50760	Ctnnbl1	Ctnnbl1	protein_coding	catenin, beta like 1 [Source:MGI Symbol;Acc:MGI:1913892]
chr16	10782136	10783018	883	*	9.5	9.69	9.29	0.4	0.000412	0.0375	Promoter (2-3kb)	10782240	10785536	3297	2	ENSMUSG00000038037	ENSMUST00000229866	2518	Socs1	Socs1	protein_coding	suppressor of cytokine signaling 1 [Source:MGI Symbol;Acc:MGI:1354910]
chr18	69643804	69645155	1352	*	7.95	8.21	7.63	0.57	0.000413	0.0375	Intron (ENSMUST00000066717/ENSMUSG00000053477, intron 12 of 20)	69656667	69660291	3625	1	ENSMUSG00000053477	ENSMUST00000201081	-11512	Tcf4	Tcf4	protein_coding	transcription factor 4 [Source:MGI Symbol;Acc:MGI:98506]
chr10	81190245	81193356	3112	*	10.18	9.99	10.35	-0.36	0.000413	0.0375	Promoter (<=1kb)	81190501	81192569	2069	1	ENSMUSG00000034974	ENSMUST00000218227	0	Dapk3	Dapk3	protein_coding	death-associated protein kinase 3 [Source:MGI Symbol;Acc:MGI:1203520]
chr10	57492027	57492510	484	*	8.77	8.5	8.99	-0.49	0.000417	0.0375	Intron (ENSMUST00000220353/ENSMUSG00000019878, intron 1 of 9)	57495976	57504915	8940	1	ENSMUSG00000019878	ENSMUST00000219171	-3466	Hsf2	Hsf2	protein_coding	heat shock factor 2 [Source:MGI Symbol;Acc:MGI:96239]
chr8	13010325	13010825	501	*	7.27	6.84	7.61	-0.77	0.000417	0.0375	Promoter (<=1kb)	13011494	13020527	9034	1	ENSMUSG00000031442	ENSMUST00000123811	-669	Mcf2l	Mcf2l	protein_coding	mcf.2 transforming sequence-like [Source:MGI Symbol;Acc:MGI:103263]
chr6	49987374	49988697	1324	*	8.68	8.91	8.41	0.5	0.000418	0.0375	Distal Intergenic	50051186	50107628	56443	1	ENSMUSG00000108071	ENSMUST00000204812	-62489	Gm3455	Gm3455	lincRNA	predicted gene 3455 [Source:MGI Symbol;Acc:MGI:3781631]
chr17	34286668	34288118	1451	*	8.49	8.21	8.73	-0.52	0.000418	0.0375	Promoter (<=1kb)	34282744	34287827	5084	2	ENSMUSG00000036594	ENSMUST00000040655	0	H2-Aa	H2-Aa	protein_coding	histocompatibility 2, class II antigen A, alpha [Source:MGI Symbol;Acc:MGI:95895]
chr3	89429915	89430965	1051	*	10.49	10.31	10.64	-0.33	0.000419	0.0376	Promoter (<=1kb)	89430214	89432743	2530	1	ENSMUSG00000047824	ENSMUST00000136573	0	Pygo2	Pygo2	protein_coding	pygopus 2 [Source:MGI Symbol;Acc:MGI:1916161]
chr6	28989153	28989727	575	*	9.36	9.54	9.15	0.39	0.000422	0.0377	Intron (ENSMUST00000164104/ENSMUSG00000092090, intron 1 of 1)	28981634	29028922	47289	1	ENSMUSG00000092090	ENSMUST00000164104	7519	Gm3294	Gm3294	lincRNA	predicted gene 3294 [Source:MGI Symbol;Acc:MGI:3781472]
chr7	6154049	6156526	2478	*	11.88	11.72	12.03	-0.32	0.000424	0.0379	Promoter (<=1kb)	6131491	6155971	24481	2	ENSMUSG00000046792	ENSMUST00000094870	0	Zfp787	Zfp787	protein_coding	zinc finger protein 787 [Source:MGI Symbol;Acc:MGI:1914359]
chr5	134638558	134639830	1273	*	10.37	10.17	10.54	-0.37	0.000434	0.0386	Promoter (<=1kb)	134619721	134639490	19770	2	ENSMUSG00000040731	ENSMUST00000202622	0	Eif4h	Eif4h	protein_coding	eukaryotic translation initiation factor 4H [Source:MGI Symbol;Acc:MGI:1341822]
chr7	90129311	90130445	1135	*	11.39	11.2	11.56	-0.35	0.000434	0.0386	Promoter (<=1kb)	90130213	90208932	78720	1	ENSMUSG00000039361	ENSMUST00000207225	0	Picalm	Picalm	protein_coding	phosphatidylinositol binding clathrin assembly protein [Source:MGI Symbol;Acc:MGI:2385902]
chr13	24453619	24455072	1454	*	9.52	9.7	9.33	0.37	0.000437	0.0387	Intron (ENSMUST00000224953/ENSMUSG00000016756, intron 11 of 15)	24486662	24486764	103	2	ENSMUSG00000089413	ENSMUST00000158788	31692	Gm22013	Gm22013	snRNA	predicted gene, 22013 [Source:MGI Symbol;Acc:MGI:5451790]
chr14	66264627	66266706	2080	*	10.53	10.69	10.36	0.33	0.000438	0.0387	Intron (ENSMUST00000022622/ENSMUSG00000059456, intron 1 of 30)	66153844	66280982	127139	2	ENSMUSG00000059456	ENSMUST00000111121	14276	Ptk2b	Ptk2b	protein_coding	PTK2 protein tyrosine kinase 2 beta [Source:MGI Symbol;Acc:MGI:104908]
chr9	122454153	122456106	1954	*	9.13	9.33	8.89	0.44	0.00044	0.0388	Distal Intergenic	122435818	122438165	2348	2	ENSMUSG00000111146	ENSMUST00000214817	-15988	Gm35454	Gm35454	lincRNA	predicted gene, 35454 [Source:MGI Symbol;Acc:MGI:5594613]
chr2	84938124	84938891	768	*	7.85	8.12	7.52	0.6	0.000441	0.0388	Promoter (1-2kb)	84936890	84948133	11244	1	ENSMUSG00000027074	ENSMUST00000155537	1234	Slc43a3	Slc43a3	protein_coding	solute carrier family 43, member 3 [Source:MGI Symbol;Acc:MGI:1931054]
chr5	125146614	125148138	1525	*	9.99	10.15	9.81	0.34	0.000441	0.0388	Intron (ENSMUST00000111402/ENSMUSG00000029478, intron 1 of 47)	125017835	125124900	107066	2	ENSMUSG00000029478	ENSMUST00000055256	-21714	Ncor2	Ncor2	protein_coding	nuclear receptor co-repressor 2 [Source:MGI Symbol;Acc:MGI:1337080]
chr5	125179183	125180438	1256	*	10.48	10.31	10.63	-0.32	0.000444	0.0389	Promoter (<=1kb)	125017153	125179214	162062	2	ENSMUSG00000029478	ENSMUST00000111402	0	Ncor2	Ncor2	protein_coding	nuclear receptor co-repressor 2 [Source:MGI Symbol;Acc:MGI:1337080]
chr6	28704723	28706276	1554	*	7.67	7.96	7.3	0.66	0.000445	0.039	Promoter (<=1kb)	28704909	28707087	2179	1	ENSMUSG00000001424	ENSMUST00000163772	0	Snd1	Snd1	protein_coding	staphylococcal nuclease and tudor domain containing 1 [Source:MGI Symbol;Acc:MGI:1929266]
chr12	98265236	98266556	1321	*	8.52	8.25	8.75	-0.51	0.000448	0.0391	Promoter (2-3kb)	98268635	98276644	8010	1	ENSMUSG00000021886	ENSMUST00000075072	-2079	Gpr65	Gpr65	protein_coding	G-protein coupled receptor 65 [Source:MGI Symbol;Acc:MGI:108031]
chr2	168522407	168523136	730	*	8.11	8.36	7.82	0.54	0.00045	0.0392	Intron (ENSMUST00000074618/ENSMUSG00000027544, intron 6 of 9)	168476413	168552276	75864	2	ENSMUSG00000027544	ENSMUST00000151292	29140	Nfatc2	Nfatc2	protein_coding	nuclear factor of activated T cells, cytoplasmic, calcineurin dependent 2 [Source:MGI Symbol;Acc:MGI:102463]
chr18	60812880	60815751	2872	*	9.39	9.15	9.59	-0.44	0.000453	0.0394	Promoter (<=1kb)	60812076	60812163	88	1	ENSMUSG00000093327	ENSMUST00000175586	804	Mir5107	Mir5107	miRNA	microRNA 5107 [Source:MGI Symbol;Acc:MGI:4950427]
chr11	119352142	119352433	292	*	8.2	7.89	8.46	-0.56	0.000455	0.0394	Promoter (<=1kb)	119346799	119352699	5901	2	ENSMUSG00000005043	ENSMUST00000141540	266	Sgsh	Sgsh	protein_coding	N-sulfoglucosamine sulfohydrolase (sulfamidase) [Source:MGI Symbol;Acc:MGI:1350341]
chr8	117772083	117772965	883	*	7.5	7.79	7.13	0.66	0.000455	0.0394	Distal Intergenic	117791645	117793217	1573	2	ENSMUSG00000031843	ENSMUST00000213070	20252	Mphosph6	Mphosph6	protein_coding	M phase phosphoprotein 6 [Source:MGI Symbol;Acc:MGI:1915783]
chr5	24451560	24452028	469	*	9.38	9.17	9.56	-0.39	0.000456	0.0394	Promoter (<=1kb)	24449608	24451709	2102	2	ENSMUSG00000104190	ENSMUST00000193014	0	Gm10472	Gm10472	TEC	predicted gene 10472 [Source:MGI Symbol;Acc:MGI:3642883]
chr9	96844661	96845120	460	*	7.26	7.59	6.83	0.76	0.000461	0.0397	Intron (ENSMUST00000112951/ENSMUSG00000043587, intron 3 of 6)	96839086	96854924	15839	2	ENSMUSG00000043587	ENSMUST00000135834	9804	Pxylp1	Pxylp1	protein_coding	2-phosphoxylose phosphatase 1 [Source:MGI Symbol;Acc:MGI:2442444]
chr18	67945625	67946325	701	*	7.55	7.84	7.18	0.65	0.000464	0.0399	Intron (ENSMUST00000063775/ENSMUSG00000024544, intron 1 of 5)	67933257	68255549	322293	1	ENSMUSG00000024544	ENSMUST00000063775	12368	Ldlrad4	Ldlrad4	protein_coding	low density lipoprotein receptor class A domain containing 4 [Source:MGI Symbol;Acc:MGI:1277150]
chr14	76097114	76097932	819	*	10.12	9.95	10.28	-0.33	0.000465	0.0399	Intron (ENSMUST00000022585/ENSMUSG00000022008, intron 6 of 7)	76086236	76110760	24525	2	ENSMUSG00000022008	ENSMUST00000022585	12828	Gpalpp1	Gpalpp1	protein_coding	GPALPP motifs containing 1 [Source:MGI Symbol;Acc:MGI:1914717]
chr4	139005352	139008260	2909	*	8.46	8.68	8.2	0.48	0.000466	0.0399	Intron (ENSMUST00000043042/ENSMUSG00000041143, intron 6 of 15)	138972909	139036634	63726	1	ENSMUSG00000041143	ENSMUST00000124835	32443	Tmco4	Tmco4	protein_coding	transmembrane and coiled-coil domains 4 [Source:MGI Symbol;Acc:MGI:1924306]
chr2	128902812	128904054	1243	*	9.18	9.37	8.97	0.4	0.000467	0.0399	Distal Intergenic	128925571	128925692	122	2	ENSMUSG00000092719	ENSMUST00000174978	21638	Gm22859	Gm22859	miRNA	predicted gene, 22859 [Source:MGI Symbol;Acc:MGI:5452636]
chr6	115953427	115954885	1459	*	9.72	9.89	9.53	0.35	0.000471	0.0401	Promoter (1-2kb)	115955800	115956364	565	2	ENSMUSG00000030123	ENSMUST00000123165	1479	Plxnd1	Plxnd1	protein_coding	plexin D1 [Source:MGI Symbol;Acc:MGI:2154244]
chr3	144720116	144720704	589	*	10.1	9.92	10.26	-0.34	0.000472	0.0401	Promoter (<=1kb)	144686911	144720323	33413	2	ENSMUSG00000037062	ENSMUST00000198254	0	Sh3glb1	Sh3glb1	protein_coding	SH3-domain GRB2-like B1 (endophilin) [Source:MGI Symbol;Acc:MGI:1859730]
chr16	55798733	55799283	551	*	8.86	8.63	9.06	-0.43	0.000474	0.0402	Distal Intergenic	55817746	55818515	770	2	ENSMUSG00000035356	ENSMUST00000231463	19232	Nfkbiz	Nfkbiz	protein_coding	nuclear factor of kappa light polypeptide gene enhancer in B cells inhibitor, zeta [Source:MGI Symbol;Acc:MGI:1931595]
chr6	146685784	146687520	1737	*	10.09	10.25	9.91	0.34	0.000477	0.0404	Distal Intergenic	146657218	146665403	8186	1	ENSMUSG00000085238	ENSMUST00000146754	28566	4930479D17Rik	4930479D17Rik	lincRNA	RIKEN cDNA 4930479D17 gene [Source:MGI Symbol;Acc:MGI:1922175]
chr11	69482467	69483705	1239	*	7.8	8.07	7.48	0.59	0.000478	0.0404	Exon (ENSMUST00000035539/ENSMUSG00000005237, exon 26 of 85)	69464610	69465694	1085	2	ENSMUSG00000005237	ENSMUST00000151811	-16773	Dnah2	Dnah2	protein_coding	dynein, axonemal, heavy chain 2 [Source:MGI Symbol;Acc:MGI:107731]
chr15	25652512	25653777	1266	*	9.34	9.52	9.14	0.38	0.000484	0.0408	Intron (ENSMUST00000110457/ENSMUSG00000022272, intron 1 of 40)	25634627	25638243	3617	1	ENSMUSG00000115252	ENSMUST00000228949	17885	Gm48996	Gm48996	TEC	predicted gene, 48996 [Source:MGI Symbol;Acc:MGI:6118344]
chrX	12761402	12762610	1209	*	10.63	10.46	10.78	-0.32	0.000485	0.0408	Promoter (<=1kb)	12675369	12762073	86705	2	ENSMUSG00000064127	ENSMUST00000096495	0	Med14	Med14	protein_coding	mediator complex subunit 14 [Source:MGI Symbol;Acc:MGI:1349442]
chr13	103919364	103921162	1799	*	10.3	10.13	10.45	-0.32	0.000486	0.0408	Promoter (<=1kb)	103818787	103920514	101728	2	ENSMUSG00000021709	ENSMUST00000022222	0	Erbin	Erbin	protein_coding	Erbb2 interacting protein [Source:MGI Symbol;Acc:MGI:1890169]
chr13	9093491	9094760	1270	*	11.12	10.96	11.26	-0.3	0.000487	0.0408	Promoter (<=1kb)	9093881	9173988	80108	1	ENSMUSG00000033499	ENSMUST00000188211	0	Larp4b	Larp4b	protein_coding	La ribonucleoprotein domain family, member 4B [Source:MGI Symbol;Acc:MGI:106330]
chr4	140572177	140573108	932	*	9.41	9.21	9.58	-0.38	0.00049	0.0409	Intron (ENSMUST00000138493/ENSMUSG00000040964, intron 2 of 15)	140544314	140568381	24068	2	ENSMUSG00000040964	ENSMUST00000140403	-3796	Arhgef10l	Arhgef10l	protein_coding	Rho guanine nucleotide exchange factor (GEF) 10-like [Source:MGI Symbol;Acc:MGI:1920004]
chr11	117259205	117260966	1762	*	10.77	10.92	10.6	0.32	0.00049	0.0409	Promoter (2-3kb)	117257649	117263437	5789	2	ENSMUSG00000086050	ENSMUST00000123882	2471	Gm16045	Gm16045	antisense	predicted gene 16045 [Source:MGI Symbol;Acc:MGI:3801990]
chr11	97901793	97902639	847	*	8.37	8.6	8.09	0.51	0.000492	0.0409	Distal Intergenic	97884594	97893811	9218	1	ENSMUSG00000086917	ENSMUST00000152825	17199	Gm11630	Gm11630	lincRNA	predicted gene 11630 [Source:MGI Symbol;Acc:MGI:3650475]
chr7	135913877	135914703	827	*	8.19	7.9	8.44	-0.54	0.000493	0.0409	Distal Intergenic	135907456	135907814	359	2	ENSMUSG00000110113	ENSMUST00000211723	-6063	Gm45439	Gm45439	processed_pseudogene	predicted gene 45439 [Source:MGI Symbol;Acc:MGI:5791275]
chr2	155849699	155850837	1139	*	7.99	8.24	7.69	0.56	0.000493	0.0409	Promoter (<=1kb)	155848184	155851692	3509	2	ENSMUSG00000005882	ENSMUST00000161484	855	Uqcc1	Uqcc1	protein_coding	ubiquinol-cytochrome c reductase complex assembly factor 1 [Source:MGI Symbol;Acc:MGI:1929472]
chr12	52847146	52848413	1268	*	9.59	9.77	9.39	0.38	0.000495	0.0409	Intron (ENSMUST00000095737/ENSMUSG00000061603, intron 2 of 13)	52795836	53148763	352928	1	ENSMUSG00000061603	ENSMUST00000219786	51310	Akap6	Akap6	protein_coding	A kinase (PRKA) anchor protein 6 [Source:MGI Symbol;Acc:MGI:3050566]
chr6	124917972	124918242	271	*	8.16	7.86	8.41	-0.55	0.000495	0.0409	Promoter (<=1kb)	124913681	124917946	4266	2	ENSMUSG00000030122	ENSMUST00000032216	-26	Ptms	Ptms	protein_coding	parathymosin [Source:MGI Symbol;Acc:MGI:1916452]
chr15	58343400	58344974	1575	*	8.31	8.55	8.03	0.52	0.000496	0.0409	Exon (ENSMUST00000227274/ENSMUSG00000055114, exon 8 of 9)	58341874	58364148	22275	2	ENSMUSG00000055114	ENSMUST00000068515	19174	Anxa13	Anxa13	processed_transcript	annexin A13 [Source:MGI Symbol;Acc:MGI:1917037]
chr19	3931814	3932083	270	*	9.5	9.31	9.67	-0.36	0.000497	0.0409	Promoter (2-3kb)	3913493	3929761	16269	2	ENSMUSG00000024885	ENSMUST00000051803	-2053	Aldh3b1	Aldh3b1	protein_coding	aldehyde dehydrogenase 3 family, member B1 [Source:MGI Symbol;Acc:MGI:1914939]
chr15	98941003	98941889	887	*	8.84	9.06	8.58	0.48	0.000501	0.0411	Promoter (<=1kb)	98942550	98943665	1116	1	ENSMUSG00000116494	ENSMUST00000229079	-661	Gm49449	Gm49449	TEC	predicted gene, 49449 [Source:MGI Symbol;Acc:MGI:6155099]
chr6	100072004	100073351	1348	*	9.06	9.26	8.83	0.43	0.000504	0.0413	Distal Intergenic	100143423	100143814	392	2	ENSMUSG00000107558	ENSMUST00000204605	70463	2010109P13Rik	2010109P13Rik	TEC	RIKEN cDNA 2010109P13 gene [Source:MGI Symbol;Acc:MGI:1917515]
chr3	41467524	41468462	939	*	7.98	7.68	8.23	-0.55	0.000517	0.0423	Distal Intergenic	41477577	41481885	4309	2	ENSMUSG00000105260	ENSMUST00000196337	13423	Gm40040	Gm40040	lincRNA	predicted gene, 40040 [Source:MGI Symbol;Acc:MGI:5622925]
chr13	35740349	35742099	1751	*	10.1	9.91	10.27	-0.36	0.000518	0.0423	Promoter (<=1kb)	35741313	35874058	132746	1	ENSMUSG00000059288	ENSMUST00000163595	0	Cdyl	Cdyl	protein_coding	chromodomain protein, Y chromosome-like [Source:MGI Symbol;Acc:MGI:1339956]
chr7	135612059	135613091	1033	*	8.16	8.41	7.85	0.56	0.000519	0.0423	Intron (ENSMUST00000211140/ENSMUSG00000041836, intron 2 of 20)	135605828	135683352	77525	1	ENSMUSG00000041836	ENSMUST00000210833	6231	Ptpre	Ptpre	protein_coding	protein tyrosine phosphatase, receptor type, E [Source:MGI Symbol;Acc:MGI:97813]
chr5	142901439	142902923	1485	*	10.83	10.65	10.99	-0.34	0.000524	0.0426	Promoter (<=1kb)	142903234	142903654	421	2	ENSMUSG00000029580	ENSMUST00000196997	731	Actb	Actb	protein_coding	actin, beta [Source:MGI Symbol;Acc:MGI:87904]
chr6	134566763	134567650	888	*	8.72	8.47	8.93	-0.47	0.000526	0.0426	Promoter (<=1kb)	134446476	134566913	120438	2	ENSMUSG00000030201	ENSMUST00000032322	0	Lrp6	Lrp6	protein_coding	low density lipoprotein receptor-related protein 6 [Source:MGI Symbol;Acc:MGI:1298218]
chr5	143732184	143732974	791	*	10.48	10.31	10.62	-0.31	0.000533	0.0431	Promoter (<=1kb)	143710325	143732280	21956	2	ENSMUSG00000051306	ENSMUST00000053287	0	Usp42	Usp42	protein_coding	ubiquitin specific peptidase 42 [Source:MGI Symbol;Acc:MGI:1924050]
chr5	122997300	122998164	865	*	7.63	7.91	7.28	0.63	0.000544	0.0438	Exon (ENSMUST00000148466/ENSMUSG00000056735, exon 3 of 3)	122871705	122989823	118119	2	ENSMUSG00000029475	ENSMUST00000121739	-7477	Kdm2b	Kdm2b	protein_coding	lysine (K)-specific demethylase 2B [Source:MGI Symbol;Acc:MGI:1354737]
chr11	93987086	93988844	1759	*	9.38	9.56	9.17	0.39	0.000544	0.0438	Distal Intergenic	93996091	94043628	47538	1	ENSMUSG00000020859	ENSMUST00000132772	-7247	Spag9	Spag9	protein_coding	sperm associated antigen 9 [Source:MGI Symbol;Acc:MGI:1918084]
chr8	74993264	74994340	1077	*	8.59	8.33	8.81	-0.48	0.000547	0.0439	Promoter (<=1kb)	74993356	75031972	38617	1	ENSMUSG00000034518	ENSMUST00000041759	0	Hmgxb4	Hmgxb4	protein_coding	HMG box domain containing 4 [Source:MGI Symbol;Acc:MGI:1918073]
chr3	59119958	59121368	1411	*	9.61	9.78	9.42	0.36	0.000547	0.0439	Intron (ENSMUST00000199659/ENSMUSG00000056476, intron 15 of 43)	59114626	59130622	15997	2	ENSMUSG00000036381	ENSMUST00000091112	9254	P2ry14	P2ry14	protein_coding	purinergic receptor P2Y, G-protein coupled, 14 [Source:MGI Symbol;Acc:MGI:2155705]
chr11	102316237	102317592	1356	*	10.01	9.83	10.17	-0.33	0.000554	0.0444	Promoter (<=1kb)	102305924	102316680	10757	2	ENSMUSG00000020923	ENSMUST00000079589	0	Ubtf	Ubtf	protein_coding	upstream binding transcription factor, RNA polymerase I [Source:MGI Symbol;Acc:MGI:98512]
chr18	39145263	39145647	385	*	7.11	6.68	7.43	-0.76	0.000558	0.0446	Intron (ENSMUST00000097593/ENSMUSG00000036452, intron 10 of 22)	39099311	39126933	27623	1	ENSMUSG00000036452	ENSMUST00000123820	45952	Arhgap26	Arhgap26	protein_coding	Rho GTPase activating protein 26 [Source:MGI Symbol;Acc:MGI:1918552]
chr15	82317740	82318343	604	*	7.89	7.55	8.17	-0.61	0.000559	0.0446	Distal Intergenic	82329687	82330922	1236	2	ENSMUSG00000022453	ENSMUST00000230268	12579	Naga	Naga	protein_coding	N-acetyl galactosaminidase, alpha [Source:MGI Symbol;Acc:MGI:1261422]
chr6	21949232	21950568	1337	*	11.03	10.87	11.18	-0.31	0.000562	0.0446	Promoter (<=1kb)	21949571	21976038	26468	1	ENSMUSG00000029670	ENSMUST00000031680	0	Ing3	Ing3	protein_coding	inhibitor of growth family, member 3 [Source:MGI Symbol;Acc:MGI:1919027]
chr11	61698675	61700417	1743	*	9.1	9.28	8.88	0.4	0.000562	0.0446	Intron (ENSMUST00000093019/ENSMUSG00000042377, intron 2 of 4)	61684419	61709951	25533	1	ENSMUSG00000042377	ENSMUST00000093019	14256	Fam83g	Fam83g	protein_coding	family with sequence similarity 83, member G [Source:MGI Symbol;Acc:MGI:1916890]
chr5	33274981	33275429	449	*	9.71	9.53	9.88	-0.35	0.000562	0.0446	Promoter (<=1kb)	33247723	33274994	27272	2	ENSMUSG00000037373	ENSMUST00000079746	0	Ctbp1	Ctbp1	protein_coding	C-terminal binding protein 1 [Source:MGI Symbol;Acc:MGI:1201685]
chr11	70562066	70564224	2159	*	9.94	9.76	10.11	-0.34	0.000565	0.0448	Promoter (<=1kb)	70562881	70614482	51602	1	ENSMUSG00000020827	ENSMUST00000072237	0	Mink1	Mink1	protein_coding	misshapen-like kinase 1 (zebrafish) [Source:MGI Symbol;Acc:MGI:1355329]
chr2	167661607	167662521	915	*	10.24	10.07	10.4	-0.33	0.000569	0.045	Promoter (<=1kb)	167662109	167667697	5589	1	ENSMUSG00000085914	ENSMUST00000137275	0	Gm14320	Gm14320	antisense	predicted gene 14320 [Source:MGI Symbol;Acc:MGI:3649455]
chr1	105971511	105972648	1138	*	8.8	9.01	8.56	0.45	0.000571	0.045	Distal Intergenic	105955775	105956310	536	2	ENSMUSG00000099448	ENSMUST00000186616	-15201	Gm18801	Gm18801	processed_pseudogene	predicted gene, 18801 [Source:MGI Symbol;Acc:MGI:5010986]
chr7	45103273	45104151	879	*	9.59	9.39	9.76	-0.38	0.000572	0.045	Promoter (<=1kb)	45092990	45103851	10862	2	ENSMUSG00000003420	ENSMUST00000003512	0	Fcgrt	Fcgrt	protein_coding	Fc receptor, IgG, alpha chain transporter [Source:MGI Symbol;Acc:MGI:103017]
chr11	120343564	120345323	1760	*	9.72	9.53	9.88	-0.36	0.000579	0.0454	Promoter (1-2kb)	120346736	120346819	84	2	ENSMUSG00000093264	ENSMUST00000175523	1496	Gm23419	Gm23419	miRNA	predicted gene, 23419 [Source:MGI Symbol;Acc:MGI:5453196]
chr10	79779898	79780905	1008	*	11.04	10.85	11.2	-0.35	0.00058	0.0454	Promoter (<=1kb)	79780581	79782607	2027	1	ENSMUSG00000020325	ENSMUST00000168798	0	Fstl3	Fstl3	protein_coding	follistatin-like 3 [Source:MGI Symbol;Acc:MGI:1890391]
chr3	27120983	27122321	1339	*	7.36	7.66	6.99	0.67	0.000582	0.0454	Promoter (<=1kb)	27117852	27122692	4841	2	ENSMUSG00000027699	ENSMUST00000176908	371	Ect2	Ect2	protein_coding	ect2 oncogene [Source:MGI Symbol;Acc:MGI:95281]
chr11	78260550	78263078	2529	*	11	10.82	11.16	-0.34	0.000582	0.0454	Promoter (<=1kb)	78261752	78264032	2281	1	ENSMUSG00000010277	ENSMUST00000125459	0	2610507B11Rik	2610507B11Rik	protein_coding	RIKEN cDNA 2610507B11 gene [Source:MGI Symbol;Acc:MGI:1919753]
chr4	56070152	56071088	937	*	7.63	7.28	7.91	-0.63	0.000582	0.0454	Distal Intergenic	55969023	55993739	24717	2	ENSMUSG00000085643	ENSMUST00000134099	-76413	Gm12519	Gm12519	lincRNA	predicted gene 12519 [Source:MGI Symbol;Acc:MGI:3652272]
chr4	126839840	126841597	1758	*	9.21	9.39	9	0.39	0.000585	0.0455	Exon (ENSMUST00000102608/ENSMUSG00000028830, exon 14 of 24)	126835279	126839747	4469	1	ENSMUSG00000028830	ENSMUST00000155341	4561	AU040320	AU040320	protein_coding	expressed sequence AU040320 [Source:MGI Symbol;Acc:MGI:2140475]
chr1	13304974	13305782	809	*	7.15	7.46	6.75	0.72	0.000591	0.0459	Intron (ENSMUST00000081713/ENSMUSG00000005886, intron 1 of 21)	13190106	13299722	109617	2	ENSMUSG00000005886	ENSMUST00000145280	-5252	Ncoa2	Ncoa2	protein_coding	nuclear receptor coactivator 2 [Source:MGI Symbol;Acc:MGI:1276533]
chr11	107027321	107028703	1383	*	9.27	9.04	9.47	-0.43	0.000594	0.046	Promoter (<=1kb)	107028223	107030443	2221	1	ENSMUSG00000078607	ENSMUST00000106767	0	1810010H24Rik	1810010H24Rik	protein_coding	RIKEN cDNA 1810010H24 gene [Source:MGI Symbol;Acc:MGI:1916316]
chr12	113000140	113001324	1185	*	11.09	10.93	11.24	-0.3	0.000596	0.0461	Promoter (<=1kb)	112960085	113000704	40620	2	ENSMUSG00000011158	ENSMUST00000011302	0	Brf1	Brf1	protein_coding	BRF1, RNA polymerase III transcription initiation factor 90 kDa subunit [Source:MGI Symbol;Acc:MGI:1919558]
chr5	75043247	75045210	1964	*	9.11	8.87	9.31	-0.44	0.000599	0.0462	Promoter (<=1kb)	74997988	75044774	46787	2	ENSMUSG00000029229	ENSMUST00000075452	0	Chic2	Chic2	protein_coding	cysteine-rich hydrophobic domain 2 [Source:MGI Symbol;Acc:MGI:1921527]
chr2	164040889	164042273	1385	*	8.64	8.4	8.85	-0.45	0.000602	0.0464	Intron (ENSMUST00000067715/ENSMUSG00000054582, intron 7 of 13)	164037000	164042547	5548	1	ENSMUSG00000054582	ENSMUST00000156087	3889	Pabpc1l	Pabpc1l	protein_coding	poly(A) binding protein, cytoplasmic 1-like [Source:MGI Symbol;Acc:MGI:1922908]
chr17	87365224	87366072	849	*	7.26	6.82	7.6	-0.77	0.00061	0.0469	Promoter (<=1kb)	87362239	87364462	2224	2	ENSMUSG00000089755	ENSMUST00000159031	-762	0610012D04Rik	0610012D04Rik	antisense	RIKEN cDNA 0610012D04 gene [Source:MGI Symbol;Acc:MGI:1918926]
chr5	113156677	113157711	1035	*	9.12	9.32	8.89	0.43	0.000612	0.047	Intron (ENSMUST00000050125/ENSMUSG00000051339, intron 1 of 7)	113086323	113163351	77029	2	ENSMUSG00000051339	ENSMUST00000050125	5640	2900026A02Rik	2900026A02Rik	protein_coding	RIKEN cDNA 2900026A02 gene [Source:MGI Symbol;Acc:MGI:1920194]
chr9	95795091	95796505	1415	*	7.17	7.5	6.75	0.76	0.000619	0.0473	5' UTR	95784181	95815406	31226	2	ENSMUSG00000049493	ENSMUST00000119760	18901	Pls1	Pls1	protein_coding	plastin 1 (I-isoform) [Source:MGI Symbol;Acc:MGI:104809]
chr5	28134951	28136481	1531	*	7.98	8.24	7.66	0.58	0.000621	0.0473	Distal Intergenic	28165694	28172166	6473	1	ENSMUSG00000039095	ENSMUST00000036177	-29213	En2	En2	protein_coding	engrailed 2 [Source:MGI Symbol;Acc:MGI:95390]
chr17	71483801	71484122	322	*	7.48	7.09	7.79	-0.7	0.000622	0.0473	Promoter (<=1kb)	71483392	71483914	523	1	ENSMUSG00000117107	ENSMUST00000232895	409	NA	ENSMUSG00000117107	processed_pseudogene	ubiquitin recognition factor in ER-associated degradation 1 (Ufd1) pseudogene
chr8	110785460	110786719	1260	*	7.8	8.07	7.47	0.6	0.000622	0.0473	Intron (ENSMUST00000150680/ENSMUSG00000031750, intron 1 of 7)	110755236	110790888	35653	2	ENSMUSG00000031750	ENSMUST00000148732	4169	Il34	Il34	protein_coding	interleukin 34 [Source:MGI Symbol;Acc:MGI:1923777]
chr2	4401444	4402598	1155	*	8.42	8.65	8.15	0.5	0.000624	0.0473	Promoter (<=1kb)	4401471	4537735	136265	1	ENSMUSG00000026657	ENSMUST00000115039	0	Frmd4a	Frmd4a	protein_coding	FERM domain containing 4A [Source:MGI Symbol;Acc:MGI:1919850]
chr7	109470487	109471349	863	*	7.57	7.84	7.22	0.63	0.000625	0.0473	Intron (ENSMUST00000106739/ENSMUSG00000031026, intron 10 of 19)	109469711	109475134	5424	2	ENSMUSG00000031026	ENSMUST00000137704	3785	Trim66	Trim66	protein_coding	tripartite motif-containing 66 [Source:MGI Symbol;Acc:MGI:2152406]
chr19	29477172	29479106	1935	*	8.39	8.08	8.64	-0.56	0.000625	0.0473	Distal Intergenic	29503663	29521989	18327	2	ENSMUSG00000097855	ENSMUST00000180737	42883	A930007I19Rik	A930007I19Rik	lincRNA	RIKEN cDNA A930007I19 gene [Source:MGI Symbol;Acc:MGI:1925029]
chr9	108035098	108035893	796	*	8.73	8.94	8.5	0.44	0.000635	0.0479	Intron (ENSMUST00000176454/ENSMUSG00000093456, intron 8 of 10)	108032073	108046143	14071	1	ENSMUSG00000032594	ENSMUST00000177158	3025	Ip6k1	Ip6k1	protein_coding	inositol hexaphosphate kinase 1 [Source:MGI Symbol;Acc:MGI:1351633]
chr11	5732045	5733361	1317	*	9.54	9.7	9.34	0.36	0.000635	0.0479	5' UTR	5718037	5741146	23110	2	ENSMUSG00000049680	ENSMUST00000140922	7785	Urgcp	Urgcp	protein_coding	upregulator of cell proliferation [Source:MGI Symbol;Acc:MGI:1919296]
chr7	27166101	27168015	1915	*	10.92	10.76	11.07	-0.31	0.000639	0.0481	Promoter (<=1kb)	27158658	27166802	8145	2	ENSMUSG00000058709	ENSMUST00000080058	0	Egln2	Egln2	protein_coding	egl-9 family hypoxia-inducible factor 2 [Source:MGI Symbol;Acc:MGI:1932287]
chr1	42768764	42769590	827	*	7.78	8.05	7.45	0.6	0.000642	0.0482	Distal Intergenic	42750712	42752881	2170	1	ENSMUSG00000099784	ENSMUST00000188773	18052	Dalir	Dalir	lincRNA	DNMT1 associated long intergenic non-coding RNA [Source:MGI Symbol;Acc:MGI:5579231]
chr8	121841118	121842051	934	*	7.87	8.14	7.54	0.6	0.000644	0.0483	Exon (ENSMUST00000212899/ENSMUSG00000110631, exon 4 of 4)	121833653	121841178	7526	1	ENSMUSG00000110631	ENSMUST00000212899	7465	Gm42047	Gm42047	lincRNA	predicted gene, 42047 [Source:MGI Symbol;Acc:MGI:5624932]
chr13	103847670	103848955	1286	*	7.8	8.06	7.48	0.58	0.000647	0.0484	Intron (ENSMUST00000022222/ENSMUSG00000021709, intron 15 of 25)	103818791	103889292	70502	2	ENSMUSG00000021709	ENSMUST00000053927	40337	Erbin	Erbin	protein_coding	Erbb2 interacting protein [Source:MGI Symbol;Acc:MGI:1890169]
chr14	76278774	76279875	1102	*	9.52	9.69	9.33	0.36	0.000649	0.0485	Distal Intergenic	76251457	76252327	871	1	ENSMUSG00000115625	ENSMUST00000227933	27317	2900040C04Rik	2900040C04Rik	lincRNA	RIKEN cDNA 2900040C04 gene [Source:MGI Symbol;Acc:MGI:1920143]
chr3	58691846	58692582	737	*	10.1	9.93	10.25	-0.32	0.000656	0.0489	Promoter (<=1kb)	58674938	58692400	17463	2	ENSMUSG00000036432	ENSMUST00000070368	0	Siah2	Siah2	protein_coding	siah E3 ubiquitin protein ligase 2 [Source:MGI Symbol;Acc:MGI:108062]
chr11	114968207	114969432	1226	*	9.67	9.49	9.83	-0.35	0.000659	0.049	Promoter (<=1kb)	114956116	114969157	13042	2	ENSMUSG00000058728	ENSMUST00000106580	0	Cd300c	Cd300c	protein_coding	CD300C molecule [Source:MGI Symbol;Acc:MGI:3032626]
chr7	63937204	63938098	895	*	10.44	10.27	10.6	-0.34	0.00066	0.049	Promoter (<=1kb)	63886351	63938915	52565	2	ENSMUSG00000052040	ENSMUST00000063694	817	Klf13	Klf13	protein_coding	Kruppel-like factor 13 [Source:MGI Symbol;Acc:MGI:1354948]
chr17	33798454	33800343	1890	*	8.56	8.26	8.8	-0.54	0.000666	0.0494	Distal Intergenic	33810519	33822181	11663	1	ENSMUSG00000042099	ENSMUST00000234426	-10176	Kank3	Kank3	protein_coding	KN motif and ankyrin repeat domains 3 [Source:MGI Symbol;Acc:MGI:1098615]
chr10	63338434	63339718	1285	*	9.4	9.2	9.57	-0.37	0.000668	0.0494	Promoter (<=1kb)	63319007	63339032	20026	2	ENSMUSG00000020063	ENSMUST00000020257	0	Sirt1	Sirt1	protein_coding	sirtuin 1 [Source:MGI Symbol;Acc:MGI:2135607]
